# Supplementary material for: Single-cell RNA sequencing reveals transcriptional changes of human choroidal and retinal pigment epithelium cells during fetal development, in healthy adult and intermediate age-related macular degeneration
Source: Hum Mol Genet. 2023 Jan 16;32(10):1698–710. doi: 10.1093/hmg/ddad007 (PMC10162434; doi:10.1093/hmg/ddad007)
Supplement: Table_S1_ddad007 [file table_s1_ddad007.xlsx]

## Sheet: Overview
Number of cells before and after filtering in 12, 16, 20 and 21 PCW.
Stage (PCW)	Number of cells before filtering		Number of cells after filtering		Time between death and enucleation	Time from enucleation to processing			Average reads per cell	GEO accession number
12	3810		2252		2 hours	2 hours			15266.4	GSE210543
16	7863		3740		1.5 hours	5 hours			10845.5	GSE210543
20	5799		3835		1.5 hours	2 hours			14412.2	GSE210543
21	3820		1966		1.5 hours	2 hours			12915	GSE210543
Details of the 5 adult donors included in the single-cell RNA sequencing.
Donor	Age	Sex	Number of cells before filtering		Number of cells after filtering		Time between death and enucleation	Time from enucleation to processing	Average reads per cell
Donor 1	63	Male	933		545		17 hours and 35 minutes	9.5 hours	10344.1	GSE210543
Donor 2	74	Female	7127		3318		22 hours and 45 minutes	8 hours	10030.2	GSE210543
Donor 3	83	Female	3519		2088		12 hours and 52 minutes	10.5 hours	10334.7	GSE210543
Donor 4	78	Male	530		241		21 hours and 55 minutes	8.5 hours	11610.2	GSE210543
Donor 5	51	Male	3379		2096		18 hours	12 hours	8285.6	GSE210543
Details of the AMD patient and unaffected control
Donor	Age	Sex	Number of cells before filtering		Number of cells after filtering		Time from enucleation to processing		Average reads per cell
AMD patient: macula	80 years old	Female	1884		1182		1.5 hours		12178.3	GSE210543
AMD patient: periphery	80 years old	Female	1997		1225		1.5 hours		13628	GSE210543
unaffected control: macula	52 years old	Female	3650		2557		2.5 hours		11648.6	GSE210543
unaffected control: periphery	52 years old	Female	3490		2576		2.5 hours		9335.82	GSE210543
										GEO accession number
Data obtained from publications		PMID								GSE183320
9 early atrophic, 2 neovascular AMD patients, and 10 unaffected controls		35181781

## Sheet: 12PCW_14823
p_val	avg_logFC	pct.1	pct.2	p_val_adj	cluster	gene	Cell fate
1.02e-190	1.72504	0.775	0.144	1.88e-186	0	DLK1	Fibroblasts
5.01e-150	1.6626	0.998	0.839	9.21e-146	0	IGFBP5	Fibroblasts
2.31e-86	1.47023	0.849	0.531	4.25e-82	0	CTGF	Fibroblasts
5.86e-146	1.36433	0.969	0.648	1.08e-141	0	AKAP12	Fibroblasts
1.33e-140	1.34129	0.991	0.603	2.44e-136	0	OGN	Fibroblasts
2.87e-197	1.33589	0.952	0.253	5.28e-193	0	LUM	Fibroblasts
9.68e-173	1.28947	0.976	0.562	1.78e-168	0	FHL1	Fibroblasts
9.92e-135	1.23139	0.991	0.588	1.82e-130	0	MEG3	Fibroblasts
1.49e-137	1.20163	1	0.724	2.73e-133	0	COL3A1	Fibroblasts
1.42e-93	1.14107	0.889	0.545	2.61e-89	0	CYR61	Fibroblasts
4.24e-84	1.07867	0.721	0.274	7.78e-80	0	SFRP4	Fibroblasts
8.33e-133	1.07345	0.991	0.72	1.53e-128	0	NR2F1	Fibroblasts
1.61e-125	1.04084	0.668	0.164	2.96e-121	0	OMD	Fibroblasts
4.63e-144	1.01404	0.983	0.457	8.51e-140	0	DCN	Fibroblasts
4.36e-132	0.981493	0.886	0.362	8.01e-128	0	SULF1	Fibroblasts
4.28e-114	0.939742	0.996	0.851	7.86e-110	0	CALD1	Fibroblasts
4.09e-130	0.911466	0.993	0.657	7.52e-126	0	PLAC9	Fibroblasts
4.45e-73	0.902332	0.618	0.239	8.17e-69	0	SEMA3C	Fibroblasts
1.04e-127	0.887803	0.764	0.22	1.92e-123	0	COL12A1	Fibroblasts
1.18e-64	0.878023	0.389	0.082	2.16e-60	0	PI16	Fibroblasts
1.58e-97	0.875684	0.974	0.454	2.91e-93	0	EGFL6	Fibroblasts
2.67e-129	0.8618	0.987	0.762	4.91e-125	0	COL6A1	Fibroblasts
2.17e-120	0.857758	0.814	0.311	3.99e-116	0	TUBB2B	Fibroblasts
1.56e-141	0.85749	0.937	0.337	2.86e-137	0	DPYSL3	Fibroblasts
5.28e-94	0.85552	0.952	0.565	9.7e-90	0	CYP1B1	Fibroblasts
4.47e-107	0.845559	0.974	0.688	8.22e-103	0	SDC2	Fibroblasts
1.09e-101	0.835709	0.963	0.685	2e-97	0	PMP22	Fibroblasts
1.9e-111	0.79096	0.991	0.746	3.5e-107	0	COL6A2	Fibroblasts
2.05e-87	0.778098	0.996	0.709	3.78e-83	0	COL1A1	Fibroblasts
2.18e-108	0.77178	0.943	0.452	4e-104	0	CDH11	Fibroblasts
4.36e-149	0.754472	0.729	0.162	8.01e-145	0	PRSS12	Fibroblasts
1.83e-104	0.744213	0.751	0.275	3.36e-100	0	THSD4	Fibroblasts
9.99e-60	0.742965	0.919	0.747	1.83e-55	0	S100A6	Fibroblasts
2.97e-101	0.741711	0.856	0.417	5.45e-97	0	PLEKHH2	Fibroblasts
5.59e-86	0.731094	0.683	0.229	1.03e-81	0	ANXA1	Fibroblasts
4.25e-69	0.727763	0.688	0.297	7.81e-65	0	CRABP2	Fibroblasts
2.03e-111	0.720792	0.948	0.407	3.73e-107	0	PITX2	Fibroblasts
2.24e-110	0.719234	0.865	0.338	4.12e-106	0	GUCY1A1	Fibroblasts
3.27e-66	0.716733	0.959	0.7	6e-62	0	KCNQ1OT1	Fibroblasts
2.87e-95	0.707938	0.908	0.434	5.27e-91	0	KCTD12	Fibroblasts
2.49e-63	0.701522	0.976	0.718	4.58e-59	0	ELN	Fibroblasts
1.28e-87	0.697592	1	0.832	2.36e-83	0	COL1A2	Fibroblasts
1.1e-89	0.695206	0.991	0.698	2.03e-85	0	SELENOP	Fibroblasts
9.22e-87	0.691953	0.954	0.514	1.69e-82	0	FN1	Fibroblasts
1.48e-82	0.690914	0.993	0.879	2.72e-78	0	ANXA2	Fibroblasts
7.51e-95	0.684022	0.928	0.443	1.38e-90	0	FOXF2	Fibroblasts
9.32e-92	0.668469	0.98	0.623	1.71e-87	0	MIR99AHG	Fibroblasts
3.45e-86	0.666184	0.832	0.327	6.35e-82	0	EDN3	Fibroblasts
6.67e-87	0.664004	0.913	0.493	1.23e-82	0	NID1	Fibroblasts
3.92e-84	0.659538	0.865	0.53	7.21e-80	0	ANTXR1	Fibroblasts
3.12e-86	0.657468	0.941	0.561	5.73e-82	0	EPB41L2	Fibroblasts
4.29e-96	0.650536	0.86	0.429	7.88e-92	0	PLAGL1	Fibroblasts
1.32e-99	0.640554	0.69	0.237	2.42e-95	0	GPC6	Fibroblasts
8.43e-81	0.616223	0.917	0.491	1.55e-76	0	LAMA4	Fibroblasts
1.31e-48	0.611884	0.574	0.27	2.41e-44	0	S100A4	Fibroblasts
2.6e-81	0.611841	0.806	0.373	4.77e-77	0	CAMK2N1	Fibroblasts
3.06e-90	0.610552	0.88	0.435	5.62e-86	0	ZFHX4	Fibroblasts
6.15e-80	0.609803	0.799	0.322	1.13e-75	0	OLFML2B	Fibroblasts
5.55e-39	0.606086	0.803	0.555	1.02e-34	0	CYTL1	Fibroblasts
5e-77	0.597753	0.95	0.659	9.18e-73	0	AHNAK	Fibroblasts
2.7e-89	0.580181	0.847	0.418	4.97e-85	0	ARHGAP29	Fibroblasts
2.18e-75	0.578768	0.524	0.14	4.01e-71	0	CD24	Fibroblasts
5.81e-78	0.575445	0.648	0.241	1.07e-73	0	PRICKLE1	Fibroblasts
1.07e-38	0.57409	0.814	0.578	1.96e-34	0	NR4A1	Fibroblasts
8.31e-80	0.573465	0.895	0.535	1.53e-75	0	LTBP4	Fibroblasts
2.15e-76	0.572492	0.886	0.374	3.95e-72	0	PDGFRA	Fibroblasts
1.48e-73	0.570312	1	0.908	2.73e-69	0	SPARC	Fibroblasts
4.64e-59	0.567422	0.657	0.309	8.53e-55	0	DOK5	Fibroblasts
1.49e-65	0.559186	0.989	0.546	2.73e-61	0	FOXC1	Fibroblasts
3.46e-63	0.558953	0.967	0.734	6.36e-59	0	LMO4	Fibroblasts
8.09e-46	0.558084	0.694	0.356	1.49e-41	0	GPC3	Fibroblasts
8.41e-72	0.55779	0.963	0.615	1.55e-67	0	MEST	Fibroblasts
4.22e-77	0.555403	0.769	0.352	7.75e-73	0	FBLN5	Fibroblasts
1.26e-66	0.549585	0.934	0.588	2.31e-62	0	FBN2	Fibroblasts
4.95e-68	0.546727	0.983	0.778	9.1e-64	0	TIMP1	Fibroblasts
1.74e-84	0.541598	0.552	0.145	3.19e-80	0	LOX	Fibroblasts
8.77e-96	0.53788	0.648	0.186	1.61e-91	0	PDGFRL	Fibroblasts
1.37e-75	0.537156	0.845	0.381	2.52e-71	0	BICC1	Fibroblasts
2.95e-42	0.532708	0.91	0.67	5.42e-38	0	GADD45B	Fibroblasts
5.07e-66	0.526653	0.751	0.39	9.32e-62	0	ABLIM1	Fibroblasts
3.4e-56	0.524175	0.832	0.455	6.26e-52	0	KLF2	Fibroblasts
5.62e-76	0.524161	0.891	0.467	1.03e-71	0	CAVIN1	Fibroblasts
3.37e-57	0.523215	0.989	0.701	6.2e-53	0	S100A11	Fibroblasts
4.15e-57	0.513854	0.945	0.736	7.62e-53	0	FAM133B	Fibroblasts
6.21e-78	0.511333	0.777	0.326	1.14e-73	0	MRC2	Fibroblasts
3.17e-85	0.509872	1	0.892	5.82e-81	0	LAPTM4A	Fibroblasts
4.54e-60	0.504814	0.915	0.667	8.34e-56	0	NFE2L2	Fibroblasts
1.58e-68	0.504542	0.917	0.51	2.9e-64	0	OLFML3	Fibroblasts
8.32e-75	0.502853	0.871	0.424	1.53e-70	0	COL5A1	Fibroblasts
1.51e-66	1.55235	0.429	0.098	2.77e-62	1	PENK	Fibroblasts
3.75e-200	1.47708	0.811	0.135	6.89e-196	1	RSPO3	Fibroblasts
5.79e-154	1.43041	0.99	0.585	1.06e-149	1	VCAN	Fibroblasts
1.23e-220	1.27562	0.929	0.199	2.26e-216	1	SLC26A7	Fibroblasts
2.17e-140	1.25125	1	0.718	3.99e-136	1	COL1A1	Fibroblasts
3.91e-110	1.11662	0.949	0.477	7.19e-106	1	EGFL6	Fibroblasts
7.84e-154	1.10035	0.982	0.387	1.44e-149	1	PITX1	Fibroblasts
8.56e-209	1.09488	0.901	0.182	1.57e-204	1	ALDH1A2	Fibroblasts
6.05e-137	1.07075	1	0.838	1.11e-132	1	COL1A2	Fibroblasts
2.9e-163	1.02721	0.908	0.261	5.33e-159	1	COL14A1	Fibroblasts
1.26e-193	1.02212	0.829	0.156	2.32e-189	1	SEMA3D	Fibroblasts
5.99e-101	0.975415	0.992	0.617	1.1e-96	1	OGN	Fibroblasts
3.34e-148	0.970579	0.916	0.244	6.15e-144	1	SULT1E1	Fibroblasts
2.08e-215	0.955913	0.867	0.142	3.81e-211	1	COL25A1	Fibroblasts
1.02e-127	0.926348	0.768	0.206	1.88e-123	1	HHIP	Fibroblasts
4.53e-112	0.898998	0.957	0.498	8.33e-108	1	MFAP4	Fibroblasts
4.92e-76	0.892232	0.972	0.647	9.04e-72	1	CEBPD	Fibroblasts
1.34e-121	0.892013	0.939	0.472	2.47e-117	1	IL11RA	Fibroblasts
3.57e-112	0.891766	0.974	0.535	6.56e-108	1	GMDS	Fibroblasts
2.72e-91	0.885946	1	0.733	4.99e-87	1	COL3A1	Fibroblasts
2.19e-104	0.876538	0.959	0.615	4.02e-100	1	FBLN1	Fibroblasts
7.12e-87	0.87569	0.974	0.706	1.31e-82	1	KCNQ1OT1	Fibroblasts
5.7e-132	0.869188	0.901	0.341	1.05e-127	1	PLXNC1	Fibroblasts
3.06e-126	0.864982	0.747	0.185	5.62e-122	1	FST	Fibroblasts
6.35e-107	0.861769	0.852	0.347	1.17e-102	1	SERPINE2	Fibroblasts
1.7e-101	0.853831	0.997	0.575	3.13e-97	1	PCOLCE	Fibroblasts
1.08e-86	0.84139	0.964	0.714	1.98e-82	1	SELENOP	Fibroblasts
8.58e-118	0.829067	0.929	0.324	1.58e-113	1	EDN3	Fibroblasts
2.16e-96	0.825747	0.908	0.441	3.96e-92	1	BAMBI	Fibroblasts
1.76e-191	0.825222	0.709	0.085	3.24e-187	1	EPHA3	Fibroblasts
5.3e-123	0.825114	0.865	0.278	9.73e-119	1	SHISA2	Fibroblasts
4.5e-52	0.821064	0.837	0.47	8.26e-48	1	ATP1B1	Fibroblasts
1.49e-110	0.815962	0.791	0.276	2.74e-106	1	PIEZO2	Fibroblasts
8.29e-127	0.813319	0.855	0.333	1.52e-122	1	CNTN1	Fibroblasts
3.07e-102	0.808762	0.816	0.331	5.64e-98	1	CXCL12	Fibroblasts
6.04e-118	0.803226	0.995	0.68	1.11e-113	1	CPE	Fibroblasts
1.03e-110	0.797863	0.913	0.363	1.89e-106	1	NDNF	Fibroblasts
1.54e-119	0.794437	0.796	0.234	2.82e-115	1	ANGPT1	Fibroblasts
4.67e-56	0.788448	0.949	0.739	8.59e-52	1	ZFP36	Fibroblasts
6.59e-77	0.779707	0.778	0.278	1.21e-72	1	SFRP4	Fibroblasts
2.24e-168	0.765589	0.638	0.072	4.12e-164	1	ALKAL2	Fibroblasts
5.78e-112	0.758487	0.916	0.383	1.06e-107	1	BICC1	Fibroblasts
2e-123	0.746856	0.423	0.033	3.68e-119	1	TRDN	Fibroblasts
3.96e-93	0.746548	0.997	0.56	7.28e-89	1	FOXC1	Fibroblasts
2.03e-114	0.7447	0.872	0.322	3.72e-110	1	TGFBI	Fibroblasts
1.3e-130	0.740658	0.666	0.139	2.39e-126	1	SLIT2	Fibroblasts
6.81e-61	0.727208	0.676	0.308	1.25e-56	1	GAS1	Fibroblasts
2.17e-56	0.725696	0.895	0.596	3.98e-52	1	FABP5	Fibroblasts
7.47e-142	0.724837	0.778	0.165	1.37e-137	1	BMP5	Fibroblasts
9.24e-117	0.70927	0.86	0.347	1.7e-112	1	PLOD2	Fibroblasts
1.26e-99	0.697721	0.824	0.321	2.32e-95	1	PLPP3	Fibroblasts
5.08e-78	0.693138	0.844	0.328	9.33e-74	1	IGF1	Fibroblasts
5.73e-93	0.690506	0.931	0.383	1.05e-88	1	PDGFRA	Fibroblasts
4.52e-75	0.666735	0.959	0.529	8.3e-71	1	FN1	Fibroblasts
1.79e-85	0.662366	0.967	0.464	3.29e-81	1	CDH11	Fibroblasts
1.24e-118	0.660845	0.735	0.191	2.28e-114	1	TMEFF2	Fibroblasts
2.23e-67	0.65978	0.791	0.347	4.1e-63	1	GPC3	Fibroblasts
3.12e-83	0.651699	0.908	0.406	5.73e-79	1	TGM2	Fibroblasts
7.38e-96	0.648592	0.862	0.358	1.36e-91	1	FLRT2	Fibroblasts
1.57e-60	0.641387	0.911	0.644	2.88e-56	1	XBP1	Fibroblasts
3.77e-74	0.638689	0.497	0.117	6.92e-70	1	ADM	Fibroblasts
1.39e-73	0.63842	0.995	0.71	2.55e-69	1	S100A11	Fibroblasts
5.58e-77	0.636645	0.99	0.634	1.02e-72	1	MIR99AHG	Fibroblasts
6.54e-52	0.625084	0.834	0.467	1.2e-47	1	KCTD12	Fibroblasts
1.18e-112	0.620032	0.724	0.187	2.17e-108	1	EBF1	Fibroblasts
1.05e-56	0.607607	0.954	0.745	1.92e-52	1	LMO4	Fibroblasts
8.98e-164	0.604911	0.661	0.084	1.65e-159	1	IRX2	Fibroblasts
1.66e-21	0.600469	0.617	0.401	3.05e-17	1	IER3	Fibroblasts
1.71e-97	0.578046	0.75	0.225	3.14e-93	1	SCARA5	Fibroblasts
4.76e-66	0.576806	1	0.931	8.75e-62	1	TMSB4X	Fibroblasts
1.55e-72	0.575952	0.964	0.627	2.85e-68	1	MEST	Fibroblasts
2.16e-64	0.569825	0.893	0.578	3.98e-60	1	SERTAD1	Fibroblasts
6.07e-65	0.567411	0.964	0.663	1.12e-60	1	FOXP1	Fibroblasts
8.36e-86	0.566805	0.875	0.429	1.54e-81	1	TRIO	Fibroblasts
1.43e-78	0.566652	0.995	0.859	2.63e-74	1	MAGED2	Fibroblasts
1.66e-74	0.566231	1	0.896	3.06e-70	1	MARCKS	Fibroblasts
7.06e-73	0.563531	0.638	0.2	1.3e-68	1	2	Fibroblasts
2.06e-65	0.563118	0.855	0.5	3.78e-61	1	MAF	Fibroblasts
5.19e-62	0.561588	0.949	0.597	9.53e-58	1	FBN2	Fibroblasts
4.17e-95	0.561112	0.796	0.268	7.66e-91	1	CLMP	Fibroblasts
7.57e-56	0.558629	0.985	0.817	1.39e-51	1	TSC22D1	Fibroblasts
1.66e-71	0.554544	0.957	0.516	3.05e-67	1	OLFML3	Fibroblasts
5.38e-57	0.547748	0.732	0.324	9.89e-53	1	MEG8	Fibroblasts
4.11e-65	0.546588	0.809	0.424	7.55e-61	1	NOVA1	Fibroblasts
8.13e-68	0.544068	0.827	0.408	1.49e-63	1	COX7A1	Fibroblasts
2.69e-59	0.543814	0.74	0.377	4.95e-55	1	STOM	Fibroblasts
2.13e-56	0.540181	0.819	0.435	3.91e-52	1	PRSS23	Fibroblasts
4.19e-55	0.532504	0.987	0.603	7.71e-51	1	MEG3	Fibroblasts
2.5e-69	0.528307	0.954	0.549	4.6e-65	1	CDC42EP5	Fibroblasts
4.48e-59	0.525143	1	0.826	8.23e-55	1	LGALS1	Fibroblasts
4.32e-53	0.521012	0.816	0.448	7.95e-49	1	IGFBP6	Fibroblasts
1.06e-67	0.520528	0.911	0.541	1.94e-63	1	GSN	Fibroblasts
2.34e-67	0.518056	0.89	0.499	4.3e-63	1	SELENOM	Fibroblasts
3.93e-51	0.515704	0.929	0.726	7.22e-47	1	CCNL1	Fibroblasts
4.03e-63	0.511598	0.995	0.639	7.4e-59	1	RAMP2	Fibroblasts
4.44e-66	0.50997	0.936	0.653	8.16e-62	1	MRPS6	Fibroblasts
2.61e-63	0.508261	1	0.911	4.8e-59	1	SPARC	Fibroblasts
2.37e-47	0.507295	0.819	0.442	4.35e-43	1	C11orf96	Fibroblasts
5.56e-59	0.502879	0.656	0.262	1.02e-54	1	CCDC68	Fibroblasts
1.89e-135	2.84422	0.829	0.197	3.47e-131	2	TTR	Retinal pigment epithelium
6.42e-265	2.47924	1	0.119	1.18e-260	2	SFRP5	Retinal pigment epithelium
1.1e-139	2.23198	1	0.564	2.01e-135	2	SERPINF1	Retinal pigment epithelium
1.96e-136	2.1428	1	0.84	3.59e-132	2	TMEM98	Retinal pigment epithelium
5.58e-129	2.07666	1	0.866	1.03e-124	2	CST3	Retinal pigment epithelium
1.31e-207	1.97797	0.987	0.192	2.41e-203	2	ENPP2	Retinal pigment epithelium
3.29e-219	1.92514	0.979	0.159	6.04e-215	2	ALDH1A3	Retinal pigment epithelium
4.77e-136	1.90087	0.987	0.406	8.77e-132	2	PTGDS	Retinal pigment epithelium
4.46e-249	1.88979	0.979	0.119	8.19e-245	2	SLC16A8	Retinal pigment epithelium
9.85e-237	1.78743	0.996	0.143	1.81e-232	2	BEST1	Retinal pigment epithelium
2.05e-116	1.74395	1	0.613	3.76e-112	2	PMEL	Retinal pigment epithelium
2.82e-170	1.71502	0.991	0.254	5.17e-166	2	TRPM1	Retinal pigment epithelium
3.51e-130	1.6503	0.983	0.436	6.46e-126	2	ITGAV	Retinal pigment epithelium
3.58e-136	1.60711	0.996	0.448	6.59e-132	2	SLC2A1	Retinal pigment epithelium
6.52e-306	1.59961	0.97	0.066	1.2e-301	2	RLBP1	Retinal pigment epithelium
2.5e-263	1.59541	0.979	0.102	4.59e-259	2	LINC00982	Retinal pigment epithelium
3.5e-150	1.54942	0.991	0.25	6.43e-146	2	TRPM3	Retinal pigment epithelium
1.31e-116	1.52899	0.983	0.583	2.41e-112	2	SFRP1	Retinal pigment epithelium
4.68e-103	1.49831	0.991	0.749	8.59e-99	2	FRZB	Retinal pigment epithelium
1.2e-192	1.49751	0.944	0.18	2.21e-188	2	INPP5K	Retinal pigment epithelium
1.84e-219	1.48106	0.966	0.145	3.38e-215	2	MYRF	Retinal pigment epithelium
5.14e-130	1.48038	1	0.372	9.45e-126	2	TYRP1	Retinal pigment epithelium
2.18e-221	1.47939	0.987	0.147	4e-217	2	OTX2	Retinal pigment epithelium
2.62e-227	1.42483	0.868	0.086	4.82e-223	2	COL8A1	Retinal pigment epithelium
6.94e-159	1.40614	0.748	0.104	1.28e-154	2	CTSV	Retinal pigment epithelium
2.82e-123	1.38151	0.953	0.41	5.18e-119	2	CDO1	Retinal pigment epithelium
3.57e-250	1.38075	0.927	0.092	6.55e-246	2	ADAD2	Retinal pigment epithelium
1.89e-179	1.37985	0.991	0.211	3.46e-175	2	TSPAN10	Retinal pigment epithelium
9.06e-182	1.36883	0.688	0.057	1.66e-177	2	LAIR2	Retinal pigment epithelium
1.28e-119	1.35245	0.932	0.371	2.36e-115	2	CRISPLD1	Retinal pigment epithelium
1.89e-279	1.34907	0.791	0.031	3.48e-275	2	RPE65	Retinal pigment epithelium
1.3e-126	1.34417	1	0.84	2.38e-122	2	BSG	Retinal pigment epithelium
6.77e-101	1.3202	1	0.744	1.24e-96	2	ELN	Retinal pigment epithelium
1.4e-165	1.28473	0.962	0.208	2.58e-161	2	SLC7A5	Retinal pigment epithelium
6.28e-213	1.26241	0.936	0.138	1.15e-208	2	VAT1L	Retinal pigment epithelium
1.98e-301	1.25342	0.91	0.049	3.63e-297	2	ADRA2C	Retinal pigment epithelium
7.75e-179	1.2487	0.97	0.193	1.42e-174	2	NELL2	Retinal pigment epithelium
3.37e-174	1.24515	0.979	0.231	6.19e-170	2	BMP7	Retinal pigment epithelium
2.77e-222	1.22155	0.944	0.126	5.1e-218	2	FAM84B	Retinal pigment epithelium
1e-197	1.22062	0.936	0.15	1.84e-193	2	PLA2G16	Retinal pigment epithelium
1.53e-141	1.20817	0.979	0.232	2.81e-137	2	TYR	Retinal pigment epithelium
2.66e-188	1.20293	0.966	0.191	4.89e-184	2	TPRN	Retinal pigment epithelium
1.99e-204	1.20025	0.94	0.153	3.65e-200	2	APLP1	Retinal pigment epithelium
5.21e-103	1.18104	0.974	0.663	9.57e-99	2	REEP5	Retinal pigment epithelium
3.88e-120	1.16012	0.974	0.329	7.12e-116	2	SLC7A8	Retinal pigment epithelium
1.23e-150	1.14731	0.966	0.207	2.25e-146	2	HSD17B2	Retinal pigment epithelium
2.3e-155	1.14555	0.953	0.259	4.23e-151	2	SLC4A2	Retinal pigment epithelium
6.33e-295	1.08746	0.889	0.045	1.16e-290	2	SLC4A5	Retinal pigment epithelium
1.38e-103	1.0857	0.991	0.851	2.53e-99	2	SELENOW	Retinal pigment epithelium
8.14e-260	1.06251	0.701	0.02	1.5e-255	2	SLC6A13	Retinal pigment epithelium
4.59e-96	1.04318	0.996	0.442	8.44e-92	2	PCP4	Retinal pigment epithelium
7.79e-80	1.04257	0.996	0.729	1.43e-75	2	TIMP3	Retinal pigment epithelium
1.88e-142	1.04157	0.923	0.163	3.46e-138	2	NCCRP1	Retinal pigment epithelium
1.99e-139	1.04108	0.932	0.255	3.67e-135	2	PCBP4	Retinal pigment epithelium
2.85e-108	1.03981	0.996	0.771	5.24e-104	2	NPC2	Retinal pigment epithelium
4.07e-113	1.01541	0.88	0.301	7.47e-109	2	APC	Retinal pigment epithelium
1.05e-228	1.01419	0.769	0.051	1.92e-224	2	CLIC6	Retinal pigment epithelium
0	1.01383	0.812	0.015	0	2	NPFFR1	Retinal pigment epithelium
3.5e-87	1.01183	0.987	0.59	6.43e-83	2	ASAH1	Retinal pigment epithelium
3.15e-216	1.0082	0.855	0.09	5.79e-212	2	PARD6B	Retinal pigment epithelium
1.3e-133	1.00632	0.919	0.254	2.39e-129	2	BMP4	Retinal pigment epithelium
5.25e-90	1.00342	0.991	0.712	9.65e-86	2	SLC3A2	Retinal pigment epithelium
9.1e-186	1.0022	0.897	0.138	1.67e-181	2	PLD5	Retinal pigment epithelium
2.88e-229	0.99123	0.825	0.07	5.3e-225	2	MORN1	Retinal pigment epithelium
9.72e-160	0.991105	0.915	0.182	1.79e-155	2	CA14	Retinal pigment epithelium
4.16e-140	0.987484	0.915	0.233	7.65e-136	2	ABR	Retinal pigment epithelium
4.33e-255	0.981334	0.906	0.076	7.95e-251	2	CSPG5	Retinal pigment epithelium
9.12e-104	0.974143	0.97	0.583	1.68e-99	2	C4orf48	Retinal pigment epithelium
2.85e-193	0.969924	0.833	0.101	5.24e-189	2	ITGB8	Retinal pigment epithelium
6.96e-148	0.968128	0.94	0.229	1.28e-143	2	COL9A3	Retinal pigment epithelium
2.13e-161	0.963289	0.906	0.165	3.91e-157	2	COL9A2	Retinal pigment epithelium
5.62e-115	0.960999	0.932	0.334	1.03e-110	2	CPEB4	Retinal pigment epithelium
2.38e-90	0.95617	1	0.955	4.38e-86	2	GSTP1	Retinal pigment epithelium
2.16e-229	0.946599	0.799	0.062	3.97e-225	2	RDH5	Retinal pigment epithelium
1.36e-106	0.944124	0.957	0.435	2.5e-102	2	PRNP	Retinal pigment epithelium
2.23e-111	0.941605	1	0.98	4.09e-107	2	MT-CO2	Retinal pigment epithelium
5.28e-146	0.94134	0.949	0.236	9.7e-142	2	TNFRSF14	Retinal pigment epithelium
0	0.896411	0.782	0.018	0	2	SLC39A12	Retinal pigment epithelium
5.76e-300	0.893714	0.782	0.02	1.06e-295	2	SLC6A20	Retinal pigment epithelium
4.24e-191	0.889469	0.902	0.12	7.8e-187	2	LINC01833	Retinal pigment epithelium
3.23e-121	0.885911	0.915	0.276	5.93e-117	2	HIST3H2A	Retinal pigment epithelium
2.71e-83	0.880665	0.91	0.465	4.99e-79	2	PLTP	Retinal pigment epithelium
3.14e-159	0.878925	0.855	0.156	5.76e-155	2	CYP27A1	Retinal pigment epithelium
5.37e-188	0.871023	0.731	0.062	9.86e-184	2	NTRK2	Retinal pigment epithelium
2.15e-75	0.868924	0.897	0.41	3.94e-71	2	KRT18	Retinal pigment epithelium
5.26e-75	0.855302	0.991	0.501	9.67e-71	2	DCT	Retinal pigment epithelium
3.28e-94	0.85421	0.987	0.653	6.04e-90	2	CTSD	Retinal pigment epithelium
1.01e-175	0.853317	0.906	0.134	1.85e-171	2	GPM6A	Retinal pigment epithelium
3.87e-92	0.848315	0.859	0.309	7.11e-88	2	VEGFA	Retinal pigment epithelium
1.44e-110	0.845061	0.863	0.275	2.65e-106	2	SMC6	Retinal pigment epithelium
1.81e-284	0.841826	0.816	0.034	3.32e-280	2	TF	Retinal pigment epithelium
7.58e-266	0.841344	0.697	0.017	1.39e-261	2	RGR	Retinal pigment epithelium
4.55e-231	0.841296	0.603	0.014	8.37e-227	2	LINC00645	Retinal pigment epithelium
8.87e-147	0.841081	0.868	0.169	1.63e-142	2	KIF21A	Retinal pigment epithelium
1.27e-136	0.837571	0.91	0.179	2.34e-132	2	SIX3	Retinal pigment epithelium
2.47e-157	0.827398	0.88	0.156	4.54e-153	2	GPR143	Retinal pigment epithelium
1.34e-78	0.821243	0.996	0.805	2.46e-74	2	APP	Retinal pigment epithelium
7.54e-153	0.818688	0.885	0.142	1.38e-148	2	LHX2	Retinal pigment epithelium
9.67e-94	0.815263	0.996	0.904	1.78e-89	2	GPX4	Retinal pigment epithelium
4.18e-107	0.806717	0.906	0.296	7.68e-103	2	DPP7	Retinal pigment epithelium
2.17e-141	0.805363	0.701	0.099	3.99e-137	2	FAM189A2	Retinal pigment epithelium
3.8e-78	0.80236	0.842	0.338	6.98e-74	2	TSC22D4	Retinal pigment epithelium
1.33e-83	0.801708	0.996	0.8	2.44e-79	2	PSAP	Retinal pigment epithelium
3.71e-125	0.801203	0.923	0.277	6.82e-121	2	PDPN	Retinal pigment epithelium
4.81e-75	0.796744	0.953	0.528	8.83e-71	2	SOSTDC1	Retinal pigment epithelium
8.12e-61	0.793314	0.996	0.658	1.49e-56	2	APOE	Retinal pigment epithelium
9.27e-91	0.791906	0.91	0.43	1.7e-86	2	HOMER3	Retinal pigment epithelium
3.59e-81	0.786596	0.902	0.452	6.59e-77	2	LOXL1	Retinal pigment epithelium
2.17e-109	0.785808	0.902	0.318	3.99e-105	2	SLC9A3R1	Retinal pigment epithelium
7.93e-75	0.785139	0.97	0.483	1.46e-70	2	ATP1B1	Retinal pigment epithelium
1.24e-79	0.784488	0.932	0.444	2.27e-75	2	COL8A2	Retinal pigment epithelium
1.04e-147	0.775705	0.808	0.14	1.9e-143	2	SLC5A6	Retinal pigment epithelium
4.35e-168	0.764271	0.726	0.08	8e-164	2	TTLL4	Retinal pigment epithelium
6.49e-231	0.759815	0.778	0.049	1.19e-226	2	CYP2W1	Retinal pigment epithelium
3.33e-73	0.755915	1	0.882	6.11e-69	2	RBP1	Retinal pigment epithelium
7.91e-83	0.752338	0.966	0.62	1.45e-78	2	PUF60	Retinal pigment epithelium
6.22e-78	0.750362	0.97	0.519	1.14e-73	2	FAM213A	Retinal pigment epithelium
0	0.749239	0.799	0.019	0	2	CLDN3	Retinal pigment epithelium
7.61e-215	0.737078	0.795	0.064	1.4e-210	2	CNDP1	Retinal pigment epithelium
5.34e-257	0.735276	0.778	0.035	9.82e-253	2	CHRNA3	Retinal pigment epithelium
9.84e-304	0.734781	0.726	0.011	1.81e-299	2	SLC22A8	Retinal pigment epithelium
2.78e-233	0.73297	0.731	0.038	5.11e-229	2	OPCML	Retinal pigment epithelium
2.98e-80	0.730574	0.987	0.569	5.48e-76	2	COL18A1	Retinal pigment epithelium
5.32e-220	0.72403	0.748	0.05	9.78e-216	2	UBAP1L	Retinal pigment epithelium
5.5e-120	0.723748	0.731	0.131	1.01e-115	2	SOX9	Retinal pigment epithelium
6.55e-86	0.722323	0.876	0.371	1.2e-81	2	DAAM1	Retinal pigment epithelium
3.59e-85	0.718878	1	0.782	6.61e-81	2	BLOC1S1	Retinal pigment epithelium
3.68e-80	0.717428	1	0.982	6.75e-76	2	MT-CO1	Retinal pigment epithelium
6.79e-223	0.717422	0.769	0.055	1.25e-218	2	PLEKHB1	Retinal pigment epithelium
1.13e-240	0.716678	0.688	0.024	2.08e-236	2	CSF1R	Retinal pigment epithelium
1.43e-105	0.716233	0.94	0.263	2.62e-101	2	MITF	Retinal pigment epithelium
1.6e-295	0.712387	0.697	0.008	2.93e-291	2	KLK11	Retinal pigment epithelium
1.36e-73	0.710742	0.91	0.469	2.5e-69	2	TTYH3	Retinal pigment epithelium
9.25e-235	0.710483	0.782	0.05	1.7e-230	2	PAQR4	Retinal pigment epithelium
4.62e-69	0.708833	0.778	0.296	8.49e-65	2	NBEA	Retinal pigment epithelium
1e-73	0.708097	0.962	0.658	1.84e-69	2	GLUL	Retinal pigment epithelium
4.4e-114	0.704456	0.795	0.177	8.09e-110	2	ABRACL	Retinal pigment epithelium
2.4e-87	0.701592	0.821	0.294	4.42e-83	2	PITPNA	Retinal pigment epithelium
2.22e-98	0.689656	1	0.969	4.08e-94	2	MT-ND4	Retinal pigment epithelium
3.13e-160	0.687832	0.748	0.091	5.75e-156	2	NOG	Retinal pigment epithelium
4.03e-62	0.684583	0.722	0.272	7.4e-58	2	ABHD2	Retinal pigment epithelium
1.38e-201	0.683606	0.769	0.066	2.54e-197	2	PRDM16	Retinal pigment epithelium
2.86e-149	0.67932	0.714	0.093	5.26e-145	2	CPVL	Retinal pigment epithelium
4.85e-116	0.675146	0.791	0.174	8.92e-112	2	RAB3IP	Retinal pigment epithelium
1.32e-100	0.674236	1	0.989	2.43e-96	2	MT-ND3	Retinal pigment epithelium
6.17e-132	0.673168	0.808	0.144	1.13e-127	2	TTYH1	Retinal pigment epithelium
1.68e-49	0.673067	0.957	0.708	3.09e-45	2	SESN3	Retinal pigment epithelium
9.8e-71	0.66781	0.974	0.604	1.8e-66	2	CHCHD10	Retinal pigment epithelium
7.03e-133	0.667703	0.765	0.129	1.29e-128	2	ARL4C	Retinal pigment epithelium
2.7e-102	0.666546	0.85	0.239	4.95e-98	2	MGST1	Retinal pigment epithelium
4.84e-80	0.664294	0.85	0.337	8.9e-76	2	EZR	Retinal pigment epithelium
2.44e-126	0.662549	0.466	0.03	4.49e-122	2	CXCL14	Retinal pigment epithelium
6.96e-99	0.661259	0.701	0.151	1.28e-94	2	SCD	Retinal pigment epithelium
2.08e-163	0.657359	0.808	0.105	3.83e-159	2	BIRC7	Retinal pigment epithelium
8.94e-79	0.656642	0.876	0.353	1.64e-74	2	PLXNB2	Retinal pigment epithelium
2.4e-158	0.655583	0.748	0.096	4.41e-154	2	LRRN1	Retinal pigment epithelium
8.11e-113	0.6551	0.816	0.192	1.49e-108	2	SLC7A6	Retinal pigment epithelium
7.08e-154	0.654461	0.735	0.092	1.3e-149	2	LPL	Retinal pigment epithelium
1.61e-82	0.654303	1	0.904	2.97e-78	2	ATP5MC2	Retinal pigment epithelium
6.85e-108	0.650498	0.756	0.167	1.26e-103	2	HMGA2	Retinal pigment epithelium
1.74e-255	0.649606	0.658	0.015	3.2e-251	2	BAIAP2L2	Retinal pigment epithelium
4.99e-148	0.643757	0.769	0.111	9.16e-144	2	MET	Retinal pigment epithelium
4.6e-224	0.640857	0.624	0.019	8.44e-220	2	BMP8B	Retinal pigment epithelium
5.93e-153	0.638046	0.718	0.085	1.09e-148	2	MAB21L2	Retinal pigment epithelium
1.13e-193	0.637647	0.791	0.077	2.08e-189	2	VEPH1	Retinal pigment epithelium
2.28e-66	0.637303	0.419	0.063	4.19e-62	2	KRT17	Retinal pigment epithelium
1.73e-85	0.631006	0.739	0.216	3.17e-81	2	ABCC5	Retinal pigment epithelium
1.08e-290	0.625597	0.709	0.012	1.98e-286	2	TMEM151A	Retinal pigment epithelium
1.88e-84	0.624095	0.996	0.989	3.45e-80	2	MT-CO3	Retinal pigment epithelium
6.42e-108	0.622291	0.739	0.164	1.18e-103	2	SGK3	Retinal pigment epithelium
1.58e-41	0.620318	0.547	0.198	2.91e-37	2	FOXD1	Retinal pigment epithelium
3.87e-260	0.618627	0.607	0.006	7.11e-256	2	ERMN	Retinal pigment epithelium
3.05e-168	0.618182	0.654	0.055	5.6e-164	2	LRP8	Retinal pigment epithelium
4.08e-215	0.615687	0.756	0.052	7.49e-211	2	RBM47	Retinal pigment epithelium
3.28e-108	0.61372	0.718	0.147	6.02e-104	2	SLC16A3	Retinal pigment epithelium
8.49e-91	0.606475	0.846	0.263	1.56e-86	2	TPP1	Retinal pigment epithelium
8.02e-63	0.605256	0.94	0.57	1.47e-58	2	OSBPL1A	Retinal pigment epithelium
1.83e-84	0.603069	0.855	0.335	3.36e-80	2	WBP2	Retinal pigment epithelium
1.84e-66	0.599781	0.838	0.372	3.37e-62	2	MARVELD1	Retinal pigment epithelium
1.12e-189	0.597899	0.714	0.056	2.06e-185	2	PLPP2	Retinal pigment epithelium
2.8e-129	0.597241	0.748	0.128	5.15e-125	2	HOMER2	Retinal pigment epithelium
2.7e-73	0.59568	0.829	0.32	4.96e-69	2	ST3GAL4	Retinal pigment epithelium
4.99e-85	0.591292	0.774	0.234	9.17e-81	2	SLC16A1	Retinal pigment epithelium
8.67e-77	0.591033	0.889	0.393	1.59e-72	2	NCOR2	Retinal pigment epithelium
4.11e-118	0.59088	0.774	0.126	7.55e-114	2	RELN	Retinal pigment epithelium
4.37e-193	0.590403	0.705	0.052	8.02e-189	2	DRD4	Retinal pigment epithelium
2.29e-66	0.586641	0.803	0.353	4.2e-62	2	TMEM132A	Retinal pigment epithelium
2.28e-81	0.583075	0.996	0.972	4.19e-77	2	MT-CYB	Retinal pigment epithelium
9.14e-55	0.579136	0.902	0.442	1.68e-50	2	KRT8	Retinal pigment epithelium
9.69e-95	0.57821	0.714	0.155	1.78e-90	2	LAMA5	Retinal pigment epithelium
7.16e-70	0.573125	0.915	0.51	1.32e-65	2	SSNA1	Retinal pigment epithelium
1.4e-104	0.572716	0.726	0.137	2.57e-100	2	FGFR3	Retinal pigment epithelium
9.41e-112	0.572015	0.833	0.197	1.73e-107	2	HSD17B14	Retinal pigment epithelium
7.54e-223	0.57172	0.632	0.022	1.39e-218	2	LIPG	Retinal pigment epithelium
1.79e-103	0.566592	0.765	0.178	3.28e-99	2	CCDC51	Retinal pigment epithelium
1.89e-106	0.565901	0.739	0.161	3.48e-102	2	TEX2	Retinal pigment epithelium
9.18e-54	0.564984	0.825	0.452	1.69e-49	2	C11orf74	Retinal pigment epithelium
2.66e-98	0.564483	0.667	0.129	4.88e-94	2	FBLN2	Retinal pigment epithelium
2.31e-79	0.563347	1	0.988	4.24e-75	2	MT-ATP6	Retinal pigment epithelium
4.66e-59	0.56231	0.983	0.789	8.56e-55	2	CUTA	Retinal pigment epithelium
8.36e-52	0.562096	0.979	0.835	1.54e-47	2	MT-ND4L	Retinal pigment epithelium
1.67e-261	0.556986	0.662	0.013	3.07e-257	2	CRTAC1	Retinal pigment epithelium
4.75e-60	0.555964	0.936	0.61	8.72e-56	2	TRAPPC2L	Retinal pigment epithelium
4.17e-102	0.555401	0.679	0.129	7.65e-98	2	TUBB4A	Retinal pigment epithelium
7.03e-106	0.554217	0.761	0.17	1.29e-101	2	FGFRL1	Retinal pigment epithelium
1.88e-51	0.551269	0.88	0.47	3.45e-47	2	STK24	Retinal pigment epithelium
1.33e-52	0.547432	0.94	0.667	2.44e-48	2	HIGD2A	Retinal pigment epithelium
3.52e-59	0.547315	0.932	0.586	6.48e-55	2	RTN3	Retinal pigment epithelium
9.5e-230	0.546102	0.679	0.027	1.74e-225	2	KCNJ13	Retinal pigment epithelium
9.67e-47	0.545509	0.936	0.681	1.78e-42	2	CANX	Retinal pigment epithelium
8.61e-128	0.543862	0.56	0.054	1.58e-123	2	TNNC1	Retinal pigment epithelium
4.77e-61	0.541967	0.778	0.333	8.77e-57	2	SLC39A6	Retinal pigment epithelium
5.13e-86	0.540933	0.786	0.218	9.43e-82	2	CXADR	Retinal pigment epithelium
4.12e-59	0.540368	0.996	0.852	7.57e-55	2	CSTB	Retinal pigment epithelium
4e-68	0.538319	0.735	0.223	7.35e-64	2	CITED4	Retinal pigment epithelium
1.55e-63	0.537661	0.991	0.91	2.86e-59	2	TOMM7	Retinal pigment epithelium
1.58e-95	0.53734	0.799	0.197	2.9e-91	2	FAM174B	Retinal pigment epithelium
3.1e-48	0.53679	0.893	0.653	5.69e-44	2	LAPTM4B	Retinal pigment epithelium
8.49e-71	0.536064	0.718	0.227	1.56e-66	2	SCAI	Retinal pigment epithelium
5.33e-78	0.532037	0.816	0.248	9.8e-74	2	HMGA1	Retinal pigment epithelium
3.42e-78	0.531763	0.838	0.256	6.29e-74	2	APOC1	Retinal pigment epithelium
1.66e-50	0.530044	0.936	0.589	3.05e-46	2	TLE4	Retinal pigment epithelium
3.04e-71	0.529609	0.782	0.278	5.59e-67	2	AFDN	Retinal pigment epithelium
7.47e-116	0.528542	0.744	0.137	1.37e-111	2	HACD1	Retinal pigment epithelium
2.76e-63	0.528191	0.996	0.958	5.08e-59	2	UQCRB	Retinal pigment epithelium
3.85e-65	0.528187	0.893	0.408	7.08e-61	2	UROS	Retinal pigment epithelium
8.08e-107	0.527963	0.761	0.157	1.48e-102	2	HSBP1L1	Retinal pigment epithelium
2.81e-51	0.527331	0.902	0.448	5.17e-47	2	COLEC12	Retinal pigment epithelium
1.57e-54	0.52414	0.936	0.493	2.89e-50	2	GPNMB	Retinal pigment epithelium
4.58e-67	0.523829	0.991	0.935	8.42e-63	2	CD63	Retinal pigment epithelium
1.54e-76	0.523572	0.795	0.237	2.82e-72	2	STRA6	Retinal pigment epithelium
7.09e-57	0.521443	0.838	0.393	1.3e-52	2	PCMTD2	Retinal pigment epithelium
5.36e-75	0.520236	0.833	0.304	9.86e-71	2	TSTD1	Retinal pigment epithelium
7.01e-93	0.518062	0.744	0.177	1.29e-88	2	MTSS1	Retinal pigment epithelium
1.09e-54	0.515574	0.983	0.905	2e-50	2	SOD1	Retinal pigment epithelium
5.94e-51	0.515304	0.872	0.498	1.09e-46	2	DNAJC1	Retinal pigment epithelium
2.55e-59	0.515206	0.855	0.364	4.69e-55	2	CXXC5	Retinal pigment epithelium
9.52e-62	0.514464	0.739	0.278	1.75e-57	2	GDF11	Retinal pigment epithelium
2.36e-44	0.510386	0.927	0.602	4.34e-40	2	COTL1	Retinal pigment epithelium
9.45e-55	0.509968	0.338	0.051	1.74e-50	2	GNGT1	Retinal pigment epithelium
7.67e-106	0.508142	0.709	0.137	1.41e-101	2	MSI1	Retinal pigment epithelium
6.04e-57	0.506392	0.453	0.092	1.11e-52	2	LYPD1	Retinal pigment epithelium
7.49e-55	0.506207	0.744	0.309	1.38e-50	2	GNS	Retinal pigment epithelium
1.31e-40	0.504253	0.774	0.428	2.4e-36	2	CAPN2	Retinal pigment epithelium
6.64e-77	0.504055	0.748	0.221	1.22e-72	2	FADS1	Retinal pigment epithelium
2.47e-81	0.501569	0.722	0.2	4.53e-77	2	RAB11FIP1	Retinal pigment epithelium
6.62e-78	0.500853	0.748	0.219	1.22e-73	2	PLCE1	Retinal pigment epithelium
0.00261233	0.980034	0.092	0.205	1	3	MT1X	Proliferating cells
3.57e-06	0.947929	0.239	0.128	0.0655343	3	CDK1	Proliferating cells
0.00917423	0.846496	0.233	0.182	1	3	PCLAF	Proliferating cells
1.39e-08	0.835798	0.791	0.948	0.000255465	3	TUBA1B	Proliferating cells
8.68e-07	0.742547	0.742	0.945	0.0159575	3	HMGN2	Proliferating cells
0.00137045	0.681277	0.509	0.463	1	3	PTGDS	Proliferating cells
9.38e-06	0.680616	0.258	0.146	0.172359	3	TOP2A	Proliferating cells
0.000307963	0.680193	0.196	0.113	1	3	UBE2C	Proliferating cells
0.000523526	0.638875	0.209	0.126	1	3	NUSAP1	Proliferating cells
5.31e-06	0.620366	0.773	0.947	0.0976115	3	STMN1	Proliferating cells
2.86e-06	0.593382	0.755	0.968	0.0524737	3	HMGB1	Proliferating cells
5.21e-07	0.542061	0.061	0.239	0.0095712	3	APOD	Proliferating cells
0.00409564	0.534811	0.147	0.087	1	3	PBK	Proliferating cells
1.93e-05	0.516119	0.129	0.327	0.355225	3	ISG15	Proliferating cells
3.66e-07	0.512016	0.785	0.956	0.00672698	3	TUBB	Proliferating cells
2.03e-86	1.93745	0.993	0.531	3.73e-82	4	BGN	Pericytes
1.54e-183	1.71298	0.702	0.04	2.83e-179	4	NDUFA4L2	Pericytes
1.46e-50	1.6817	0.901	0.479	2.68e-46	4	C11orf96	Pericytes
3.73e-65	1.48259	1	0.893	6.86e-61	4	IGFBP7	Pericytes
1.91e-56	1.41249	0.848	0.326	3.5e-52	4	SULT1E1	Pericytes
1.46e-62	1.29764	0.94	0.503	2.68e-58	4	PHLDA1	Pericytes
2.16e-75	1.28953	1	0.566	3.98e-71	4	PDGFRB	Pericytes
7.85e-59	1.24212	0.808	0.288	1.44e-54	4	RGS5	Pericytes
9.6e-68	1.23721	1	0.672	1.76e-63	4	COL4A2	Pericytes
2.25e-51	1.23384	0.993	0.754	4.14e-47	4	CTSC	Pericytes
3.6e-83	1.18434	0.682	0.114	6.61e-79	4	TCIM	Pericytes
1.27e-53	1.1795	0.609	0.151	2.33e-49	4	RGS16	Pericytes
2.68e-88	1.17784	0.821	0.192	4.93e-84	4	CYTOR	Pericytes
5.79e-64	1.1662	0.94	0.466	1.06e-59	4	THY1	Pericytes
5.61e-44	1.16061	0.768	0.327	1.03e-39	4	GEM	Pericytes
4.71e-73	1.14595	0.828	0.25	8.65e-69	4	ITGA1	Pericytes
3.52e-54	1.13378	0.96	0.604	6.47e-50	4	COL4A1	Pericytes
8.48e-95	1.12098	0.921	0.238	1.56e-90	4	TFPI	Pericytes
3.75e-121	1.10895	0.881	0.135	6.89e-117	4	A2M	Pericytes
7.43e-07	1.1053	0.351	0.208	0.013657	4	CCL2	Pericytes
3.5e-57	1.07582	0.868	0.372	6.43e-53	4	ITIH5	Pericytes
5.6e-78	1.06846	0.967	0.42	1.03e-73	4	CD248	Pericytes
3.2e-58	1.05726	1	0.69	5.88e-54	4	IGFBP2	Pericytes
2.85e-26	1.04269	0.702	0.406	5.24e-22	4	MCAM	Pericytes
3.03e-46	1.00503	0.497	0.109	5.57e-42	4	ASPN	Pericytes
7.24e-34	0.992397	0.967	0.64	1.33e-29	4	MGP	Pericytes
2.26e-100	0.98937	0.755	0.127	4.16e-96	4	FAM162B	Pericytes
3.25e-56	0.973957	0.98	0.689	5.97e-52	4	NR2F2	Pericytes
8.89e-74	0.965428	0.735	0.177	1.63e-69	4	CYGB	Pericytes
6.25e-57	0.958503	0.96	0.504	1.15e-52	4	PCDH18	Pericytes
1.28e-104	0.958047	0.649	0.083	2.35e-100	4	ABCC9	Pericytes
6.13e-18	0.935512	0.477	0.208	1.13e-13	4	APOD	Pericytes
1.34e-96	0.922259	0.682	0.102	2.46e-92	4	MIR4435-2HG	Pericytes
1.38e-52	0.910019	0.907	0.474	2.54e-48	4	NOTCH3	Pericytes
3.2e-48	0.906089	0.993	0.881	5.88e-44	4	IFITM3	Pericytes
1.82e-61	0.883236	0.722	0.217	3.34e-57	4	FAM89A	Pericytes
2.2e-81	0.88318	0.649	0.113	4.05e-77	4	ITGA8	Pericytes
2.19e-20	0.871784	0.616	0.366	4.02e-16	4	ADAMTS1	Pericytes
2.65e-28	0.843904	0.934	0.7	4.87e-24	4	CEBPB	Pericytes
2.8e-55	0.842609	0.768	0.27	5.15e-51	4	COL6A3	Pericytes
3.83e-30	0.842437	0.967	0.684	7.04e-26	4	CEBPD	Pericytes
2.76e-38	0.80363	0.742	0.318	5.06e-34	4	S1PR3	Pericytes
6.65e-36	0.790051	0.629	0.222	1.22e-31	4	TM4SF1	Pericytes
4.75e-98	0.782713	0.596	0.072	8.72e-94	4	KCNJ8	Pericytes
2.8e-39	0.778489	0.881	0.447	5.15e-35	4	LGALS3	Pericytes
4.15e-45	0.777201	0.954	0.551	7.62e-41	4	NID1	Pericytes
1.22e-56	0.77574	0.649	0.164	2.24e-52	4	LRRC32	Pericytes
1.3e-28	0.771914	0.841	0.497	2.39e-24	4	TXNIP	Pericytes
1.45e-36	0.770004	0.881	0.64	2.66e-32	4	CAST	Pericytes
3.14e-64	0.757917	0.503	0.076	5.78e-60	4	CLDN5	Pericytes
1.44e-40	0.747248	0.801	0.391	2.65e-36	4	CHSY1	Pericytes
2.37e-20	0.741369	0.834	0.597	4.36e-16	4	COL18A1	Pericytes
3.39e-46	0.738938	0.245	0.021	6.22e-42	4	GJA4	Pericytes
2.76e-118	0.738395	0.483	0.029	5.07e-114	4	ITIH2	Pericytes
2.88e-20	0.731535	0.344	0.103	5.3e-16	4	POSTN	Pericytes
1.41e-35	0.726006	0.609	0.224	2.59e-31	4	CRISPLD2	Pericytes
1.44e-19	0.720878	0.709	0.415	2.65e-15	4	RORB	Pericytes
6.57e-40	0.720162	0.57	0.162	1.21e-35	4	NR4A2	Pericytes
1.52e-41	0.717813	0.974	0.653	2.79e-37	4	Sep-11	Pericytes
3.45e-42	0.712351	1	0.939	6.34e-38	4	TMSB4X	Pericytes
1.35e-52	0.697811	0.801	0.281	2.48e-48	4	EDNRA	Pericytes
6.02e-33	0.697769	0.801	0.399	1.11e-28	4	SEMA5A	Pericytes
5.52e-26	0.693264	0.987	0.878	1.01e-21	4	JUNB	Pericytes
3.05e-32	0.680954	0.709	0.319	5.59e-28	4	TBX2	Pericytes
8.74e-50	0.675435	0.543	0.129	1.61e-45	4	CCDC102B	Pericytes
8.99e-32	0.675007	0.278	0.048	1.65e-27	4	PLXDC1	Pericytes
1.13e-44	0.669894	0.656	0.207	2.07e-40	4	PTGER2	Pericytes
4.21e-34	0.66805	0.874	0.52	7.73e-30	4	UACA	Pericytes
8.95e-71	0.66072	0.596	0.111	1.64e-66	4	IL1R1	Pericytes
1.42e-97	0.658527	0.675	0.099	2.62e-93	4	LGI1	Pericytes
7.61e-62	0.648985	0.642	0.142	1.4e-57	4	IFITM1	Pericytes
5.28e-38	0.64213	0.748	0.308	9.7e-34	4	SLC2A3	Pericytes
8.01e-87	0.635007	0.576	0.077	1.47e-82	4	VIPR2	Pericytes
3.48e-33	0.634624	0.868	0.511	6.39e-29	4	TAGLN2	Pericytes
9.79e-53	0.632448	0.583	0.139	1.8e-48	4	HEY2	Pericytes
6.14e-11	0.621658	0.536	0.354	1.13e-06	4	SOCS1	Pericytes
2.48e-15	0.617743	0.397	0.174	4.55e-11	4	ZNF331	Pericytes
1.83e-36	0.616999	0.437	0.105	3.37e-32	4	FJX1	Pericytes
1.85e-41	0.616475	0.735	0.294	3.4e-37	4	RFTN1	Pericytes
1.49e-49	0.615743	0.583	0.149	2.73e-45	4	GUCY1B1	Pericytes
4.26e-41	0.615334	0.517	0.133	7.83e-37	4	KLF9	Pericytes
5.43e-29	0.604591	0.934	0.663	9.98e-25	4	GPM6B	Pericytes
5.21e-35	0.603818	1	0.872	9.57e-31	4	CALD1	Pericytes
2.35e-27	0.600865	0.841	0.477	4.33e-23	4	PRSS23	Pericytes
1.31e-20	0.599245	0.921	0.749	2.4e-16	4	HES4	Pericytes
5.79e-24	0.587943	0.894	0.571	1.06e-19	4	OLFML3	Pericytes
9.09e-33	0.585423	0.775	0.367	1.67e-28	4	COL21A1	Pericytes
1.07e-20	0.585352	0.583	0.308	1.96e-16	4	MTUS1	Pericytes
1.85e-32	0.585164	0.934	0.662	3.39e-28	4	EVA1B	Pericytes
3.53e-28	0.582637	0.709	0.33	6.48e-24	4	HIC1	Pericytes
1.44e-24	0.581224	0.887	0.602	2.65e-20	4	IFITM2	Pericytes
1.47e-38	0.580839	0.675	0.272	2.69e-34	4	CYTH3	Pericytes
4.12e-42	0.579773	0.656	0.227	7.56e-38	4	PLEKHH3	Pericytes
1.32e-29	0.57642	0.828	0.475	2.43e-25	4	DACH1	Pericytes
8.48e-29	0.574555	0.795	0.429	1.56e-24	4	JAG1	Pericytes
1.02e-26	0.564063	0.921	0.553	1.87e-22	4	LAMA4	Pericytes
8.77e-36	0.563989	0.589	0.207	1.61e-31	4	VSTM4	Pericytes
1.87e-45	0.560519	0.795	0.328	3.44e-41	4	MYLK	Pericytes
1.6e-31	0.560011	0.815	0.455	2.94e-27	4	NR3C1	Pericytes
1.81e-34	0.558314	0.623	0.212	3.32e-30	4	SPRY1	Pericytes
1.44e-29	0.555336	0.94	0.724	2.64e-25	4	TUSC3	Pericytes
6.65e-33	0.549238	0.808	0.472	1.22e-28	4	HIF1A	Pericytes
7.15e-20	0.548888	0.722	0.462	1.31e-15	4	SLC12A2	Pericytes
7.39e-41	0.543825	0.616	0.194	1.36e-36	4	TMEM204	Pericytes
1.79e-32	0.54307	0.636	0.259	3.28e-28	4	SMTN	Pericytes
1.52e-34	0.53968	0.874	0.415	2.79e-30	4	GUCY1A1	Pericytes
3.87e-25	0.539366	0.675	0.328	7.1e-21	4	IGF2.1	Pericytes
6.28e-29	0.538504	0.735	0.408	1.15e-24	4	RBPMS	Pericytes
3.35e-12	0.537343	0.801	0.614	6.15e-08	4	NR4A1	Pericytes
1.47e-46	0.533585	0.483	0.107	2.7e-42	4	ADAMTS2	Pericytes
2.85e-60	0.531451	0.563	0.111	5.23e-56	4	PHLDB3	Pericytes
3.87e-39	0.522377	0.457	0.113	7.12e-35	4	GUCY1A2	Pericytes
7.13e-23	0.51966	0.682	0.323	1.31e-18	4	MEF2C	Pericytes
1.03e-24	0.518723	0.649	0.319	1.89e-20	4	ATP1B2	Pericytes
1.2e-18	0.518385	0.781	0.589	2.21e-14	4	LIMS1	Pericytes
2.04e-16	0.514862	0.907	0.787	3.75e-12	4	PNRC1	Pericytes
3.71e-22	0.511296	0.728	0.445	6.82e-18	4	OLFM2	Pericytes
1.84e-25	0.507801	0.523	0.192	3.38e-21	4	TBX3	Pericytes
3.13e-22	0.506675	0.437	0.156	5.75e-18	4	KCNE4	Pericytes
8.15e-43	0.506316	0.523	0.138	1.5e-38	4	Sep-04	Pericytes
8.37e-85	0.505953	0.457	0.044	1.54e-80	4	FZD10	Pericytes
8.79e-15	0.505945	0.649	0.439	1.62e-10	4	CREM	Pericytes
7.55e-32	0.50511	0.974	0.819	1.39e-27	4	ITM2C	Pericytes
6.29e-24	0.505016	0.921	0.59	1.16e-19	4	GMDS	Pericytes
1e-23	0.504723	0.762	0.444	1.85e-19	4	TGFB1I1	Pericytes
1.15e-98	2.41989	1	0.32	2.11e-94	5	TFPI2	Iris pigment epithelium
2.31e-96	2.01981	0.992	0.29	4.24e-92	5	WNT2B	Iris pigment epithelium
1.04e-71	1.90205	1	0.526	1.91e-67	5	DCT	Iris pigment epithelium
5.12e-152	1.76056	0.984	0.134	9.41e-148	5	ATP6V1C2	Iris pigment epithelium
2.01e-74	1.68426	1	0.547	3.7e-70	5	GJA1	Iris pigment epithelium
3.38e-112	1.65267	0.984	0.228	6.2e-108	5	SLC7A2	Iris pigment epithelium
1.11e-101	1.6108	0.969	0.264	2.04e-97	5	WFDC1	Iris pigment epithelium
6.22e-104	1.55786	0.969	0.213	1.14e-99	5	SLC38A11	Iris pigment epithelium
5.49e-123	1.47452	0.953	0.154	1.01e-118	5	PAX6	Iris pigment epithelium
1.66e-107	1.45806	0.969	0.199	3.05e-103	5	NCCRP1	Iris pigment epithelium
7.13e-64	1.42934	0.976	0.706	1.31e-59	5	GNG11	Iris pigment epithelium
1.1e-83	1.29473	0.984	0.269	2.02e-79	5	TYR	Iris pigment epithelium
1.2e-72	1.28955	0.984	0.288	2.21e-68	5	TRPM3	Iris pigment epithelium
1.84e-77	1.28338	0.984	0.352	3.39e-73	5	SGK1	Iris pigment epithelium
8.27e-46	1.28289	1	0.632	1.52e-41	5	PMEL	Iris pigment epithelium
1.61e-86	1.26807	0.858	0.205	2.95e-82	5	SLC4A4	Iris pigment epithelium
4.65e-206	1.22691	0.929	0.069	8.55e-202	5	SLC38A8	Iris pigment epithelium
1.11e-100	1.19302	0.913	0.175	2.04e-96	5	DAPL1	Iris pigment epithelium
2.52e-56	1.16235	0.992	0.675	4.63e-52	5	APOE	Iris pigment epithelium
1.07e-114	1.10886	0.819	0.123	1.96e-110	5	SLC35G1	Iris pigment epithelium
3.64e-80	1.10483	0.866	0.237	6.69e-76	5	IQGAP2	Iris pigment epithelium
8.47e-66	1.08707	0.835	0.243	1.56e-61	5	CITED4	Iris pigment epithelium
6.47e-150	1.02199	0.701	0.049	1.19e-145	5	ADAMTS18	Iris pigment epithelium
2.64e-49	1.01296	0.969	0.611	4.84e-45	5	ASAH1	Iris pigment epithelium
1.84e-111	1.00673	0.913	0.166	3.37e-107	5	SLC29A4	Iris pigment epithelium
3.82e-52	0.994653	0.937	0.387	7.02e-48	5	IGF1	Iris pigment epithelium
3.89e-173	0.991717	0.827	0.061	7.15e-169	5	LINC01933	Iris pigment epithelium
4.42e-78	0.983909	0.835	0.209	8.13e-74	5	TMEM150C	Iris pigment epithelium
8.17e-77	0.978198	0.89	0.2	1.5e-72	5	CDH6	Iris pigment epithelium
7.65e-58	0.964371	1	0.956	1.41e-53	5	ITM2B	Iris pigment epithelium
1.23e-61	0.948201	0.874	0.304	2.26e-57	5	NET1	Iris pigment epithelium
3.89e-76	0.938466	0.953	0.246	7.16e-72	5	SLC7A5	Iris pigment epithelium
6.46e-52	0.937866	0.969	0.623	1.19e-47	5	CHCHD10	Iris pigment epithelium
7.42e-62	0.9342	1	0.997	1.36e-57	5	FTH1	Iris pigment epithelium
1.07e-43	0.932286	1	0.586	1.96e-39	5	SERPINF1	Iris pigment epithelium
1.7e-78	0.913065	0.835	0.177	3.13e-74	5	SLC6A15	Iris pigment epithelium
1.38e-52	0.903176	0.937	0.428	2.53e-48	5	RAB38	Iris pigment epithelium
3.27e-84	0.892517	0.984	0.242	6.02e-80	5	MLANA	Iris pigment epithelium
1.28e-42	0.880593	0.984	0.727	2.35e-38	5	SLC3A2	Iris pigment epithelium
2.36e-52	0.863816	0.976	0.541	4.33e-48	5	FAM213A	Iris pigment epithelium
3.07e-45	0.860965	0.984	0.435	5.63e-41	5	PTGDS	Iris pigment epithelium
2.2e-90	0.857602	0.85	0.162	4.04e-86	5	MEIS2	Iris pigment epithelium
1.26e-80	0.829542	0.874	0.18	2.31e-76	5	LHX2	Iris pigment epithelium
2.61e-61	0.821249	0.819	0.259	4.79e-57	5	GPR180	Iris pigment epithelium
1.83e-43	0.816431	0.945	0.537	3.36e-39	5	SOX11	Iris pigment epithelium
1.3e-81	0.804349	0.835	0.178	2.39e-77	5	SLC24A5	Iris pigment epithelium
1.43e-53	0.797678	0.969	0.532	2.62e-49	5	CRYAB	Iris pigment epithelium
1.71e-45	0.791305	0.992	0.476	3.14e-41	5	SLC2A1	Iris pigment epithelium
2.35e-78	0.785096	0.803	0.158	4.32e-74	5	SLC35D3	Iris pigment epithelium
6.08e-65	0.781343	0.78	0.204	1.12e-60	5	MAN1A1	Iris pigment epithelium
7.3e-54	0.781169	0.992	0.932	1.34e-49	5	SLC25A6	Iris pigment epithelium
7.94e-91	0.779817	0.811	0.134	1.46e-86	5	SPOCK3	Iris pigment epithelium
3.78e-60	0.770155	0.937	0.254	6.94e-56	5	TSPAN10	Iris pigment epithelium
7.55e-52	0.761891	0.835	0.298	1.39e-47	5	NKAIN4	Iris pigment epithelium
2.38e-85	0.754928	0.724	0.12	4.38e-81	5	CCBE1	Iris pigment epithelium
1.18e-41	0.754601	0.906	0.472	2.17e-37	5	ZNF503	Iris pigment epithelium
2.07e-51	0.746307	0.984	0.291	3.81e-47	5	TRPM1	Iris pigment epithelium
2.6e-44	0.740447	0.992	0.958	4.78e-40	5	GSTP1	Iris pigment epithelium
3.73e-44	0.739738	0.929	0.463	6.85e-40	5	KRT8	Iris pigment epithelium
1.52e-56	0.714876	0.921	0.248	2.79e-52	5	HSD17B2	Iris pigment epithelium
5.83e-43	0.70386	0.89	0.471	1.07e-38	5	STT3B	Iris pigment epithelium
5.16e-68	0.701966	0.89	0.257	9.48e-64	5	ELP4	Iris pigment epithelium
1.95e-105	0.691708	0.717	0.087	3.59e-101	5	ABCC4	Iris pigment epithelium
6.99e-54	0.681254	0.756	0.212	1.28e-49	5	SLC23A2	Iris pigment epithelium
1.92e-66	0.678896	0.756	0.165	3.53e-62	5	FGFR3	Iris pigment epithelium
1.56e-45	0.674219	0.937	0.364	2.87e-41	5	SLC7A8	Iris pigment epithelium
4.55e-35	0.671373	0.929	0.527	8.36e-31	5	DHRS3	Iris pigment epithelium
1.77e-40	0.66899	0.961	0.513	3.26e-36	5	GPNMB	Iris pigment epithelium
1.39e-34	0.665704	0.961	0.671	2.56e-30	5	CTSD	Iris pigment epithelium
3.41e-72	0.66503	0.787	0.158	6.27e-68	5	RELN	Iris pigment epithelium
1.8e-57	0.664016	0.819	0.255	3.31e-53	5	DTNBP1	Iris pigment epithelium
1.07e-61	0.662419	0.866	0.248	1.97e-57	5	CTSH	Iris pigment epithelium
1.21e-89	0.659995	0.693	0.099	2.23e-85	5	KCNQ4	Iris pigment epithelium
1.22e-32	0.658412	0.969	0.472	2.24e-28	5	PCP4	Iris pigment epithelium
9.59e-40	0.656628	0.984	0.909	1.76e-35	5	GPX4	Iris pigment epithelium
2.91e-113	0.655966	0.654	0.061	5.35e-109	5	FHDC1	Iris pigment epithelium
2.93e-121	0.653056	0.717	0.072	5.39e-117	5	RAX	Iris pigment epithelium
1.17e-48	0.645106	0.74	0.237	2.15e-44	5	SCD5	Iris pigment epithelium
1.04e-55	0.642102	0.74	0.194	1.91e-51	5	RASSF2	Iris pigment epithelium
6.96e-30	0.641167	0.811	0.431	1.28e-25	5	C1orf21	Iris pigment epithelium
2.21e-49	0.639725	0.811	0.264	4.06e-45	5	STRA6	Iris pigment epithelium
8.57e-64	0.631142	0.787	0.188	1.58e-59	5	PGM5	Iris pigment epithelium
1.09e-153	0.626324	0.764	0.057	2e-149	5	AL391650.1	Iris pigment epithelium
2.05e-100	0.622974	0.709	0.087	3.77e-96	5	PCSK2	Iris pigment epithelium
5.34e-43	0.614827	0.748	0.251	9.82e-39	5	PDE4D	Iris pigment epithelium
1.02e-30	0.612712	0.921	0.682	1.87e-26	5	HIGD2A	Iris pigment epithelium
4.34e-61	0.610221	0.819	0.226	7.97e-57	5	FAM174B	Iris pigment epithelium
1.56e-43	0.606817	0.992	0.93	2.87e-39	5	UQCRH	Iris pigment epithelium
2.18e-37	0.604792	0.843	0.428	4.01e-33	5	CLCN3	Iris pigment epithelium
2.59e-24	0.599984	0.937	0.747	4.76e-20	5	RHOC	Iris pigment epithelium
6.55e-56	0.597849	0.677	0.153	1.2e-51	5	STK32C	Iris pigment epithelium
6.34e-25	0.59534	0.795	0.423	1.17e-20	5	UGCG	Iris pigment epithelium
1.52e-44	0.589186	0.811	0.28	2.79e-40	5	PSAT1	Iris pigment epithelium
1.05e-48	0.577255	0.709	0.187	1.93e-44	5	TMEM176B	Iris pigment epithelium
3.77e-60	0.572771	0.591	0.104	6.93e-56	5	CRABP1	Iris pigment epithelium
3.7e-59	0.567082	0.693	0.15	6.79e-55	5	PIP5K1B	Iris pigment epithelium
2.15e-77	0.565025	0.598	0.082	3.96e-73	5	PGM5-AS1	Iris pigment epithelium
1.68e-22	0.564409	0.835	0.559	3.1e-18	5	MSI2	Iris pigment epithelium
2.97e-28	0.560043	0.953	0.509	5.46e-24	5	ATP1B1	Iris pigment epithelium
9.94e-67	0.560018	0.693	0.134	1.83e-62	5	OCA2	Iris pigment epithelium
1.37e-38	0.55965	0.976	0.961	2.51e-34	5	UQCRB	Iris pigment epithelium
3.56e-27	0.5572	1	0.923	6.54e-23	5	MDK	Iris pigment epithelium
1.6e-36	0.555759	1	0.989	2.95e-32	5	MT-CO3	Iris pigment epithelium
1.19e-54	0.554972	0.63	0.128	2.19e-50	5	DTNA	Iris pigment epithelium
8.8e-40	0.553368	0.874	0.329	1.62e-35	5	DPP7	Iris pigment epithelium
1.91e-47	0.55158	1	0.969	3.5e-43	5	COX7C	Iris pigment epithelium
4.08e-37	0.548738	0.89	0.432	7.5e-33	5	UROS	Iris pigment epithelium
3.11e-87	0.544782	0.685	0.095	5.72e-83	5	PPARGC1A	Iris pigment epithelium
4.82e-56	0.540162	0.85	0.197	8.85e-52	5	OTX2	Iris pigment epithelium
6.58e-17	0.539558	0.89	0.724	1.21e-12	5	SESN3	Iris pigment epithelium
3.78e-89	0.539493	0.693	0.093	6.94e-85	5	OTX1	Iris pigment epithelium
1.46e-38	0.53926	0.984	0.404	2.68e-34	5	TYRP1	Iris pigment epithelium
3.99e-35	0.536539	0.795	0.288	7.33e-31	5	APOC1	Iris pigment epithelium
6.2e-48	0.535661	0.646	0.162	1.14e-43	5	TNFRSF21	Iris pigment epithelium
1.54e-43	0.53421	0.74	0.212	2.84e-39	5	KIF21A	Iris pigment epithelium
1.64e-35	0.527284	0.913	0.434	3.02e-31	5	KRT18	Iris pigment epithelium
2.12e-28	0.526135	0.984	0.783	3.9e-24	5	NPC2	Iris pigment epithelium
5.66e-25	0.525446	0.646	0.25	1.04e-20	5	HEY1	Iris pigment epithelium
3.84e-71	0.524203	0.756	0.143	7.05e-67	5	NECAB2	Iris pigment epithelium
8.95e-52	0.523291	0.764	0.181	1.64e-47	5	GPM6A	Iris pigment epithelium
9.63e-29	0.519957	0.858	0.506	1.77e-24	5	CLSTN1	Iris pigment epithelium
3.98e-33	0.515749	0.205	0.019	7.31e-29	5	HES5	Iris pigment epithelium
9.38e-29	0.51512	0.984	0.982	1.72e-24	5	MT-CO2	Iris pigment epithelium
2.2e-90	0.514705	0.606	0.068	4.04e-86	5	SCN3B	Iris pigment epithelium
1.96e-35	0.512556	0.787	0.296	3.6e-31	5	TPP1	Iris pigment epithelium
5.63e-72	0.511743	0.559	0.075	1.03e-67	5	ADGRV1	Iris pigment epithelium
6.43e-39	0.510191	0.787	0.281	1.18e-34	5	RAB27A	Iris pigment epithelium
1.76e-36	0.510123	0.764	0.275	3.23e-32	5	MGST1	Iris pigment epithelium
1.64e-61	0.5057	0.661	0.131	3.02e-57	5	ASB13	Iris pigment epithelium
1.26e-27	0.504925	0.701	0.282	2.31e-23	5	RDH10	Iris pigment epithelium
1.3e-71	2.10961	1	0.529	2.4e-67	6	DCT	Iris pigment epithelium
1.49e-80	2.05795	1	0.324	2.74e-76	6	TFPI2	Iris pigment epithelium
8.11e-90	1.94927	1	0.294	1.49e-85	6	WNT2B	Iris pigment epithelium
1.43e-124	1.57385	1	0.157	2.63e-120	6	PAX6	Iris pigment epithelium
9.13e-66	1.54343	1	0.55	1.68e-61	6	GJA1	Iris pigment epithelium
1.27e-66	1.40652	1	0.473	2.33e-62	6	PCP4	Iris pigment epithelium
9.16e-64	1.40372	1	0.533	1.68e-59	6	CRYAB	Iris pigment epithelium
5.99e-73	1.32702	1	0.355	1.1e-68	6	SGK1	Iris pigment epithelium
4.43e-99	1.3074	0.982	0.199	8.14e-95	6	CDH6	Iris pigment epithelium
6.36e-115	1.28998	1	0.174	1.17e-110	6	DAPL1	Iris pigment epithelium
6.26e-121	1.27484	0.991	0.138	1.15e-116	6	ATP6V1C2	Iris pigment epithelium
6.46e-77	1.25401	1	0.402	1.19e-72	6	SCG5	Iris pigment epithelium
1.55e-40	1.22785	1	0.635	2.85e-36	6	PMEL	Iris pigment epithelium
2.48e-84	1.22721	0.991	0.281	4.56e-80	6	APOC1	Iris pigment epithelium
2.45e-54	1.21511	1	0.676	4.51e-50	6	APOE	Iris pigment epithelium
8.87e-153	1.19854	0.947	0.097	1.63e-148	6	MYH11	Iris pigment epithelium
1.17e-61	1.18428	1	0.956	2.16e-57	6	ITM2B	Iris pigment epithelium
2.56e-113	1.17215	0.974	0.174	4.7e-109	6	SLC6A15	Iris pigment epithelium
2.32e-83	1.15006	0.982	0.274	4.26e-79	6	PSAT1	Iris pigment epithelium
3.44e-61	1.0997	1	0.291	6.32e-57	6	TRPM3	Iris pigment epithelium
4.53e-36	1.09148	1	0.84	8.33e-32	6	JUN	Iris pigment epithelium
1.99e-58	1.09148	1	0.387	3.66e-54	6	IGF1	Iris pigment epithelium
4.39e-73	1.07716	0.947	0.272	8.07e-69	6	RDH10	Iris pigment epithelium
5.98e-127	1.0758	0.939	0.131	1.1e-122	6	SPOCK3	Iris pigment epithelium
4.91e-49	1.05963	1	0.707	9.03e-45	6	GNG11	Iris pigment epithelium
1.59e-53	1.02958	0.982	0.515	2.92e-49	6	SNCA	Iris pigment epithelium
3.76e-129	1.02623	0.912	0.12	6.9e-125	6	FBXO32	Iris pigment epithelium
3.02e-55	1.01986	1	0.537	5.55e-51	6	SOX11	Iris pigment epithelium
1.23e-171	1.0175	0.912	0.073	2.25e-167	6	KIF5C	Iris pigment epithelium
6.04e-84	0.959018	1	0.216	1.11e-79	6	SLC38A11	Iris pigment epithelium
2.59e-41	0.953414	0.798	0.298	4.76e-37	6	GAP43	Iris pigment epithelium
6.84e-68	0.950895	0.974	0.249	1.26e-63	6	HSD17B2	Iris pigment epithelium
2.49e-107	0.931334	0.956	0.161	4.58e-103	6	MEIS2	Iris pigment epithelium
6.19e-55	0.921847	0.947	0.275	1.14e-50	6	TYR	Iris pigment epithelium
7.79e-96	0.915678	0.912	0.156	1.43e-91	6	SLC35D3	Iris pigment epithelium
1.86e-47	0.905394	0.982	0.45	3.41e-43	6	NNAT	Iris pigment epithelium
2.64e-51	0.881671	0.965	0.43	4.86e-47	6	RAB38	Iris pigment epithelium
1.08e-46	0.875062	0.991	0.605	1.98e-42	6	TLE4	Iris pigment epithelium
5.49e-53	0.873459	0.939	0.387	1.01e-48	6	ARL4A	Iris pigment epithelium
4.39e-70	0.85068	0.93	0.236	8.07e-66	6	SLC7A2	Iris pigment epithelium
8.2e-75	0.848247	1	0.293	1.51e-70	6	NKAIN4	Iris pigment epithelium
1.91e-46	0.842111	1	0.958	3.52e-42	6	GSTP1	Iris pigment epithelium
9.04e-41	0.834362	1	0.438	1.66e-36	6	PTGDS	Iris pigment epithelium
1.44e-157	0.823203	0.825	0.064	2.65e-153	6	SPOCK1	Iris pigment epithelium
3.03e-50	0.822003	1	0.923	5.57e-46	6	MDK	Iris pigment epithelium
2.38e-167	0.8174	0.868	0.065	4.37e-163	6	GRID2	Iris pigment epithelium
4.88e-56	0.803311	0.886	0.208	8.96e-52	6	NCCRP1	Iris pigment epithelium
6.77e-36	0.796289	1	0.588	1.24e-31	6	SERPINF1	Iris pigment epithelium
2.46e-36	0.790794	0.798	0.319	4.51e-32	6	HMGCS1	Iris pigment epithelium
9.48e-42	0.786605	0.947	0.517	1.74e-37	6	GPNMB	Iris pigment epithelium
4.39e-157	0.78402	0.772	0.053	8.07e-153	6	PCSK1N	Iris pigment epithelium
2.92e-89	0.782428	0.904	0.156	5.37e-85	6	RELN	Iris pigment epithelium
3.11e-126	0.754133	0.816	0.085	5.71e-122	6	PCSK2	Iris pigment epithelium
2.54e-35	0.749243	0.991	0.612	4.66e-31	6	ASAH1	Iris pigment epithelium
1.5e-53	0.747543	0.895	0.307	2.75e-49	6	NET1	Iris pigment epithelium
2.19e-40	0.73055	0.956	0.472	4.03e-36	6	ZNF503	Iris pigment epithelium
2.32e-42	0.724411	1	0.674	4.26e-38	6	CLU	Iris pigment epithelium
5.08e-122	0.723158	0.632	0.046	9.33e-118	6	MMRN1	Iris pigment epithelium
4.8e-67	0.709642	0.912	0.246	8.82e-63	6	PDE4D	Iris pigment epithelium
2.38e-83	0.696447	0.904	0.178	4.37e-79	6	SLC24A5	Iris pigment epithelium
4.69e-62	0.693985	0.921	0.249	8.63e-58	6	CTSH	Iris pigment epithelium
6.68e-31	0.686149	0.991	0.728	1.23e-26	6	SLC3A2	Iris pigment epithelium
5.56e-86	0.682358	0.895	0.172	1.02e-81	6	CDH2	Iris pigment epithelium
3.02e-32	0.6819	1	0.819	5.55e-28	6	BTG1	Iris pigment epithelium
7.68e-91	0.680295	0.851	0.141	1.41e-86	6	NECAB2	Iris pigment epithelium
3.9e-47	0.680269	0.895	0.305	7.16e-43	6	CKB	Iris pigment epithelium
2.03e-44	0.678893	0.965	0.366	3.74e-40	6	SLC7A8	Iris pigment epithelium
4.78e-56	0.675692	0.842	0.246	8.79e-52	6	FAM129A	Iris pigment epithelium
4.45e-89	0.673825	0.921	0.17	8.17e-85	6	SLC29A4	Iris pigment epithelium
2.18e-62	0.671556	0.921	0.26	4e-58	6	ELP4	Iris pigment epithelium
1.49e-141	0.667812	0.746	0.051	2.73e-137	6	ADAMTS18	Iris pigment epithelium
1.18e-101	0.666541	0.877	0.127	2.17e-97	6	FILIP1	Iris pigment epithelium
1.06e-54	0.665288	0.974	0.256	1.95e-50	6	TSPAN10	Iris pigment epithelium
7.39e-52	0.662274	0.947	0.3	1.36e-47	6	MITF	Iris pigment epithelium
1.65e-41	0.658101	0.956	0.297	3.04e-37	6	TRPM1	Iris pigment epithelium
1.83e-39	0.655523	0.974	0.47	3.36e-35	6	COLEC12	Iris pigment epithelium
2.3e-46	0.654527	1	0.983	4.22e-42	6	MT-CO1	Iris pigment epithelium
2.46e-110	0.649634	0.789	0.092	4.52e-106	6	OTX1	Iris pigment epithelium
5.25e-44	0.644726	0.965	0.431	9.65e-40	6	UROS	Iris pigment epithelium
4.73e-39	0.639301	1	0.543	8.69e-35	6	FAM213A	Iris pigment epithelium
9.85e-73	0.635786	0.921	0.203	1.81e-68	6	ACP5	Iris pigment epithelium
3.39e-85	0.633543	0.842	0.15	6.23e-81	6	SLC45A2	Iris pigment epithelium
2.3e-83	0.628392	0.789	0.122	4.23e-79	6	NTM	Iris pigment epithelium
1.04e-30	0.619637	1	0.895	1.91e-26	6	IGFBP7	Iris pigment epithelium
2.64e-47	0.619028	0.877	0.269	4.85e-43	6	CADM1	Iris pigment epithelium
1.28e-175	0.614007	0.702	0.032	2.35e-171	6	LRRC3B	Iris pigment epithelium
4.82e-29	0.612363	0.982	0.784	8.85e-25	6	NPC2	Iris pigment epithelium
1.84e-33	0.608516	0.93	0.525	3.38e-29	6	LHFPL6	Iris pigment epithelium
1.76e-29	0.605286	0.982	0.746	3.23e-25	6	RHOC	Iris pigment epithelium
1.63e-63	0.601308	0.974	0.247	2.99e-59	6	MLANA	Iris pigment epithelium
1.4e-39	0.600122	0.825	0.276	2.58e-35	6	WFDC1	Iris pigment epithelium
6.9e-48	0.596399	0.86	0.28	1.27e-43	6	RAB27A	Iris pigment epithelium
1.64e-90	0.584702	0.798	0.122	3.02e-86	6	DTNA	Iris pigment epithelium
4.52e-39	0.58175	0.921	0.412	8.3e-35	6	BACE2	Iris pigment epithelium
5.67e-47	0.58085	0.886	0.3	1.04e-42	6	TPD52L1	Iris pigment epithelium
2.75e-52	0.575584	0.939	0.239	5.06e-48	6	NELL2	Iris pigment epithelium
7.84e-42	0.574162	1	0.989	1.44e-37	6	MT-CO3	Iris pigment epithelium
1.28e-34	0.56992	0.93	0.471	2.34e-30	6	STT3B	Iris pigment epithelium
2.83e-41	0.569568	0.93	0.426	5.2e-37	6	CLCN3	Iris pigment epithelium
1.26e-66	0.567886	0.895	0.21	2.31e-62	6	TMEM150C	Iris pigment epithelium
2.34e-57	0.567415	0.912	0.258	4.3e-53	6	GPR180	Iris pigment epithelium
1.78e-57	0.563355	0.851	0.21	3.28e-53	6	SLC4A4	Iris pigment epithelium
5.85e-69	0.563108	0.895	0.178	1.07e-64	6	GPM6A	Iris pigment epithelium
2.77e-61	0.558997	0.868	0.205	5.09e-57	6	TMEM158	Iris pigment epithelium
8.93e-37	0.557257	1	0.407	1.64e-32	6	TYRP1	Iris pigment epithelium
1.37e-33	0.556762	1	0.978	2.52e-29	6	H3F3B	Iris pigment epithelium
1.36e-60	0.555006	0.965	0.275	2.51e-56	6	S100B	Iris pigment epithelium
5.16e-16	0.552065	0.93	0.704	9.49e-12	6	IER2	Iris pigment epithelium
8.6e-63	0.549101	0.895	0.183	1.58e-58	6	LHX2	Iris pigment epithelium
1.28e-122	0.548876	0.684	0.058	2.34e-118	6	KCNJ3	Iris pigment epithelium
1e-34	0.544626	1	0.479	1.84e-30	6	SLC2A1	Iris pigment epithelium
7.33e-124	0.539722	0.702	0.056	1.35e-119	6	FMO1	Iris pigment epithelium
1.08e-100	0.538177	0.746	0.086	1.98e-96	6	GABRG3	Iris pigment epithelium
8.23e-105	0.537946	0.746	0.085	1.51e-100	6	USP18	Iris pigment epithelium
2.55e-100	0.536133	0.711	0.072	4.69e-96	6	LINC01933	Iris pigment epithelium
1.07e-30	0.532945	0.982	0.72	1.96e-26	6	ERP29	Iris pigment epithelium
3.58e-37	0.531714	1	0.997	6.58e-33	6	FTH1	Iris pigment epithelium
3.16e-29	0.530037	0.895	0.478	5.81e-25	6	BEX2	Iris pigment epithelium
1.17e-114	0.529603	0.711	0.065	2.14e-110	6	SCN3B	Iris pigment epithelium
3e-64	0.528789	0.851	0.182	5.51e-60	6	TMEM176B	Iris pigment epithelium
1.75e-92	0.52708	0.754	0.101	3.21e-88	6	PKIB	Iris pigment epithelium
1.19e-115	0.525689	0.719	0.064	2.19e-111	6	AL391650.1	Iris pigment epithelium
3.97e-34	0.524715	0.965	0.556	7.29e-30	6	ATP1B3	Iris pigment epithelium
5.15e-28	0.518961	0.807	0.341	9.45e-24	6	KLF6	Iris pigment epithelium
4.42e-28	0.509262	0.974	0.589	8.13e-24	6	OSBPL1A	Iris pigment epithelium
1.65e-108	2.59088	0.905	0.157	3.03e-104	7	RGCC	Choroidal endothelial cells
9.73e-217	2.51679	0.886	0.046	1.79e-212	7	CAVIN2	Choroidal endothelial cells
8.44e-89	2.27535	0.886	0.204	1.55e-84	7	EGFL7	Choroidal endothelial cells
2.12e-107	1.91041	0.848	0.118	3.9e-103	7	TCIM	Choroidal endothelial cells
1.04e-58	1.86937	0.81	0.262	1.91e-54	7	HLA-B	Choroidal endothelial cells
4.94e-119	1.82604	0.743	0.075	9.07e-115	7	PLVAP	Choroidal endothelial cells
7.95e-135	1.8215	0.581	0.029	1.46e-130	7	STC1	Choroidal endothelial cells
2.84e-240	1.81223	0.705	0.014	5.22e-236	7	SOX18	Choroidal endothelial cells
7.33e-144	1.78368	0.743	0.056	1.35e-139	7	TM4SF18	Choroidal endothelial cells
2.55e-56	1.7819	0.981	0.946	4.69e-52	7	B2M	Choroidal endothelial cells
8.79e-64	1.77691	0.581	0.082	1.61e-59	7	CLDN5	Choroidal endothelial cells
4.1e-179	1.74322	0.8	0.045	7.54e-175	7	SRGN	Choroidal endothelial cells
4.04e-203	1.73984	0.771	0.033	7.42e-199	7	ESAM	Choroidal endothelial cells
1.68e-286	1.70731	0.79	0.014	3.09e-282	7	CD34	Choroidal endothelial cells
1.59e-195	1.70551	0.619	0.016	2.92e-191	7	CA4	Choroidal endothelial cells
3.8e-43	1.69334	0.886	0.632	6.98e-39	7	SLC9A3R2	Choroidal endothelial cells
6.94e-127	1.67139	0.819	0.091	1.28e-122	7	LMO2	Choroidal endothelial cells
6.2e-68	1.66531	0.762	0.18	1.14e-63	7	TMEM88	Choroidal endothelial cells
7.1e-36	1.63695	0.81	0.513	1.3e-31	7	ITM2A	Choroidal endothelial cells
9.89e-79	1.62041	0.676	0.105	1.82e-74	7	KDR	Choroidal endothelial cells
2.66e-115	1.56983	0.581	0.04	4.89e-111	7	FLT1	Choroidal endothelial cells
9.34e-74	1.55876	0.733	0.142	1.72e-69	7	APOLD1	Choroidal endothelial cells
4.13e-66	1.55539	0.752	0.157	7.59e-62	7	A2M	Choroidal endothelial cells
1.3e-301	1.54404	0.771	0.009	2.39e-297	7	ECSCR	Choroidal endothelial cells
9.02e-63	1.53405	0.8	0.232	1.66e-58	7	VAMP5	Choroidal endothelial cells
0	1.53163	0.771	0.007	0	7	PCAT19	Choroidal endothelial cells
1.64e-37	1.52583	0.81	0.477	3.02e-33	7	HLA-C	Choroidal endothelial cells
6.77e-33	1.49211	0.876	0.658	1.24e-28	7	DUSP1	Choroidal endothelial cells
7.4e-31	1.48457	0.686	0.321	1.36e-26	7	SLC2A3	Choroidal endothelial cells
2.53e-38	1.47614	0.857	0.593	4.64e-34	7	HLA-E	Choroidal endothelial cells
7.58e-40	1.46387	0.867	0.679	1.39e-35	7	IGFBP4	Choroidal endothelial cells
8.83e-55	1.46023	0.714	0.188	1.62e-50	7	LXN	Choroidal endothelial cells
2.48e-36	1.4332	0.876	0.692	4.56e-32	7	RAMP2	Choroidal endothelial cells
3.44e-50	1.4219	0.8	0.301	6.32e-46	7	CRIP2	Choroidal endothelial cells
4.16e-40	1.42187	0.895	0.631	7.64e-36	7	S100A10	Choroidal endothelial cells
7.83e-271	1.42142	0.695	0.008	1.44e-266	7	CDH5	Choroidal endothelial cells
4.7e-263	1.40146	0.667	0.007	8.64e-259	7	PECAM1	Choroidal endothelial cells
3.02e-40	1.39617	0.886	0.77	5.55e-36	7	FKBP1A	Choroidal endothelial cells
1.72e-28	1.36543	0.667	0.302	3.16e-24	7	DUSP5	Choroidal endothelial cells
1.27e-46	1.35448	0.743	0.231	2.34e-42	7	SIX3	Choroidal endothelial cells
5.36e-52	1.34958	0.686	0.18	9.84e-48	7	ENG	Choroidal endothelial cells
7.3e-38	1.34465	0.752	0.327	1.34e-33	7	MEF2C	Choroidal endothelial cells
1.44e-62	1.33152	0.581	0.092	2.65e-58	7	PCDH17	Choroidal endothelial cells
1.52e-120	1.33087	0.581	0.036	2.79e-116	7	ICAM1	Choroidal endothelial cells
9.59e-25	1.30375	0.838	0.517	1.76e-20	7	KLF2	Choroidal endothelial cells
2.07e-176	1.30024	0.562	0.014	3.81e-172	7	SOX7	Choroidal endothelial cells
7.85e-200	1.29784	0.571	0.01	1.44e-195	7	CETP	Choroidal endothelial cells
6.97e-29	1.27859	0.876	0.67	1.28e-24	7	SOCS3	Choroidal endothelial cells
3.33e-49	1.27775	0.695	0.201	6.11e-45	7	PLXND1	Choroidal endothelial cells
7.92e-248	1.26275	0.705	0.013	1.46e-243	7	KANK3	Choroidal endothelial cells
3.35e-30	1.26083	0.686	0.332	6.15e-26	7	HSPG2	Choroidal endothelial cells
9.05e-41	1.2586	0.933	0.895	1.66e-36	7	CALM1	Choroidal endothelial cells
4.44e-124	1.24088	0.343	0.005	8.17e-120	7	VWF	Choroidal endothelial cells
3.4e-42	1.23581	0.829	0.427	6.25e-38	7	S100A16	Choroidal endothelial cells
1.31e-125	1.23236	0.505	0.022	2.4e-121	7	CYP26B1	Choroidal endothelial cells
2.46e-46	1.22183	0.714	0.231	4.53e-42	7	ELK3	Choroidal endothelial cells
1.81e-280	1.21349	0.676	0.006	3.33e-276	7	MYCT1	Choroidal endothelial cells
7.8e-52	1.18412	0.705	0.175	1.43e-47	7	CLEC14A	Choroidal endothelial cells
8.77e-109	1.18117	0.524	0.032	1.61e-104	7	THBD	Choroidal endothelial cells
8.13e-50	1.18056	0.61	0.136	1.49e-45	7	EPAS1	Choroidal endothelial cells
1.13e-24	1.17688	0.724	0.495	2.07e-20	7	HYAL2	Choroidal endothelial cells
2.55e-92	1.17647	0.619	0.066	4.68e-88	7	PODXL	Choroidal endothelial cells
4.31e-161	1.1651	0.676	0.033	7.92e-157	7	GMFG	Choroidal endothelial cells
3.31e-235	1.1586	0.61	0.007	6.09e-231	7	ROBO4	Choroidal endothelial cells
3.71e-164	1.15782	0.6	0.022	6.81e-160	7	ADGRF5	Choroidal endothelial cells
1.43e-33	1.14538	0.771	0.397	2.63e-29	7	EMCN	Choroidal endothelial cells
1.86e-31	1.14364	0.924	0.712	3.43e-27	7	GNG11	Choroidal endothelial cells
7.09e-199	1.14286	0.648	0.018	1.3e-194	7	ICAM2	Choroidal endothelial cells
2.29e-43	1.13191	0.581	0.135	4.21e-39	7	ARHGAP18	Choroidal endothelial cells
9.91e-18	1.11967	0.886	0.86	1.82e-13	7	HES1	Choroidal endothelial cells
3.26e-191	1.11492	0.638	0.019	5.99e-187	7	TIE1	Choroidal endothelial cells
8.57e-124	1.11252	0.571	0.032	1.57e-119	7	APLNR	Choroidal endothelial cells
4.43e-62	1.11056	0.657	0.117	8.13e-58	7	RNASE1	Choroidal endothelial cells
4.09e-29	1.10199	0.552	0.168	7.52e-25	7	RND1	Choroidal endothelial cells
6.48e-56	1.1012	0.676	0.161	1.19e-51	7	ACVRL1	Choroidal endothelial cells
8.75e-57	1.09265	0.648	0.129	1.61e-52	7	EFNA1	Choroidal endothelial cells
2.55e-147	1.09098	0.667	0.037	4.68e-143	7	HLA-DRB1	Choroidal endothelial cells
8.92e-37	1.08516	0.933	0.874	1.64e-32	7	MYL12A	Choroidal endothelial cells
1.12e-243	1.08108	0.59	0.005	2.06e-239	7	GIMAP7	Choroidal endothelial cells
1.78e-24	1.07578	0.8	0.717	3.28e-20	7	HLA-A	Choroidal endothelial cells
6.75e-57	1.07306	0.657	0.129	1.24e-52	7	CLEC3B	Choroidal endothelial cells
1.63e-212	1.07185	0.581	0.009	2.99e-208	7	MMRN2	Choroidal endothelial cells
2.96e-95	1.05639	0.648	0.071	5.44e-91	7	RASIP1	Choroidal endothelial cells
3.03e-59	1.04772	0.619	0.11	5.58e-55	7	PPP1R14A	Choroidal endothelial cells
1.4e-253	1.04637	0.648	0.007	2.57e-249	7	GIMAP4	Choroidal endothelial cells
6.26e-19	1.04584	0.752	0.492	1.15e-14	7	NFKBIA	Choroidal endothelial cells
2.62e-28	1.04117	0.8	0.579	4.81e-24	7	CCDC85B	Choroidal endothelial cells
7.84e-27	1.02967	0.629	0.259	1.44e-22	7	CD9	Choroidal endothelial cells
1.62e-154	1.02273	0.571	0.021	2.97e-150	7	RAPGEF5	Choroidal endothelial cells
7.66e-172	1.01024	0.486	0.008	1.41e-167	7	CD93	Choroidal endothelial cells
9.52e-189	1.00687	0.657	0.021	1.75e-184	7	C1orf115	Choroidal endothelial cells
4.68e-42	1.00662	0.686	0.189	8.6e-38	7	CAV1	Choroidal endothelial cells
1.27e-19	0.996291	0.676	0.46	2.34e-15	7	MSN	Choroidal endothelial cells
5.81e-48	0.988339	0.667	0.168	1.07e-43	7	TINAGL1	Choroidal endothelial cells
2.98e-74	0.985882	0.629	0.09	5.47e-70	7	PREX1	Choroidal endothelial cells
7.27e-17	0.984591	0.762	0.735	1.34e-12	7	CD59	Choroidal endothelial cells
3.96e-18	0.981458	0.752	0.747	7.27e-14	7	SPTBN1	Choroidal endothelial cells
1.1e-53	0.980486	0.657	0.147	2.03e-49	7	CD200	Choroidal endothelial cells
1.12e-193	0.977138	0.562	0.011	2.05e-189	7	RAMP3	Choroidal endothelial cells
1.65e-31	0.974318	0.895	0.751	3.03e-27	7	RHOC	Choroidal endothelial cells
9.28e-12	0.970992	0.495	0.237	1.7e-07	7	TM4SF1	Choroidal endothelial cells
1.24e-69	0.970867	0.714	0.121	2.28e-65	7	ARHGDIB	Choroidal endothelial cells
5.57e-46	0.966139	0.99	0.986	1.02e-41	7	TMSB10	Choroidal endothelial cells
3.82e-21	0.960457	0.867	0.708	7.02e-17	7	IER2	Choroidal endothelial cells
5.44e-28	0.95852	0.857	0.805	1e-23	7	CLIC1	Choroidal endothelial cells
5.37e-43	0.955372	0.676	0.195	9.88e-39	7	FXYD5	Choroidal endothelial cells
4.68e-188	0.952777	0.562	0.012	8.6e-184	7	CLEC2B	Choroidal endothelial cells
3.98e-52	0.951124	0.324	0.027	7.31e-48	7	IFI27	Choroidal endothelial cells
1.55e-26	0.941888	0.838	0.78	2.86e-22	7	GNAI2	Choroidal endothelial cells
4.85e-18	0.940021	0.59	0.283	8.91e-14	7	KLF4	Choroidal endothelial cells
2.35e-125	0.928122	0.581	0.033	4.32e-121	7	FAM198B	Choroidal endothelial cells
4.15e-40	0.926113	0.619	0.181	7.63e-36	7	NEDD9	Choroidal endothelial cells
1.19e-43	0.925486	0.581	0.128	2.19e-39	7	DUSP6	Choroidal endothelial cells
7.88e-19	0.923589	0.705	0.514	1.45e-14	7	PON2	Choroidal endothelial cells
6.54e-22	0.92186	0.743	0.565	1.2e-17	7	CARHSP1	Choroidal endothelial cells
3.99e-26	0.921609	0.667	0.307	7.32e-22	7	ETS2	Choroidal endothelial cells
2.76e-34	0.906979	0.895	0.883	5.08e-30	7	MARCKSL1	Choroidal endothelial cells
5.93e-17	0.903456	0.667	0.447	1.09e-12	7	EFNB2	Choroidal endothelial cells
1.07e-19	0.893265	0.876	0.872	1.96e-15	7	PFN1	Choroidal endothelial cells
1.07e-244	0.892863	0.6	0.005	1.96e-240	7	GIMAP1	Choroidal endothelial cells
3.03e-40	0.890778	0.648	0.175	5.56e-36	7	LRRC32	Choroidal endothelial cells
7.5e-30	0.889387	0.619	0.226	1.38e-25	7	TGFBR2	Choroidal endothelial cells
1.05e-25	0.885513	0.8	0.525	1.93e-21	7	S100A13	Choroidal endothelial cells
4.61e-19	0.879176	0.8	0.707	8.47e-15	7	RAB11A	Choroidal endothelial cells
1.45e-32	0.875798	0.248	0.026	2.66e-28	7	GJA4	Choroidal endothelial cells
3.88e-55	0.87572	0.467	0.061	7.13e-51	7	HAPLN1	Choroidal endothelial cells
1.56e-23	0.875175	0.638	0.317	2.87e-19	7	JUP	Choroidal endothelial cells
2.52e-15	0.874022	0.762	0.722	4.63e-11	7	TCF4	Choroidal endothelial cells
2.67e-64	0.87298	0.305	0.017	4.91e-60	7	IL32	Choroidal endothelial cells
4.04e-71	0.872764	0.638	0.095	7.42e-67	7	IPO11	Choroidal endothelial cells
2.62e-149	0.872439	0.562	0.021	4.81e-145	7	PTPRB	Choroidal endothelial cells
2.58e-14	0.870633	0.733	0.721	4.74e-10	7	RAP1B	Choroidal endothelial cells
1.77e-12	0.869203	0.61	0.37	3.26e-08	7	EMP1	Choroidal endothelial cells
7.48e-18	0.857135	0.676	0.499	1.37e-13	7	PRCP	Choroidal endothelial cells
2.78e-39	0.855069	0.543	0.126	5.11e-35	7	SEMA3A	Choroidal endothelial cells
1.17e-203	0.852768	0.552	0.008	2.16e-199	7	ADGRL4	Choroidal endothelial cells
1.81e-15	0.850731	0.771	0.653	3.33e-11	7	SH3BGRL3	Choroidal endothelial cells
1.16e-24	0.84922	0.371	0.084	2.14e-20	7	ALPL	Choroidal endothelial cells
4.83e-14	0.846875	0.714	0.637	8.87e-10	7	GSTO1	Choroidal endothelial cells
1.38e-23	0.845388	0.638	0.302	2.53e-19	7	ETS1	Choroidal endothelial cells
8.5e-21	0.844765	0.667	0.396	1.56e-16	7	MGST2	Choroidal endothelial cells
8.28e-12	0.844465	0.657	0.483	1.52e-07	7	TSC22D3	Choroidal endothelial cells
9.06e-20	0.841503	0.724	0.494	1.67e-15	7	ARHGAP29	Choroidal endothelial cells
2.17e-49	0.841297	0.581	0.116	3.99e-45	7	CALCRL	Choroidal endothelial cells
2.97e-82	0.834012	0.219	0.003	5.46e-78	7	SELE	Choroidal endothelial cells
2.88e-24	0.83334	0.533	0.181	5.3e-20	7	VWA1	Choroidal endothelial cells
4.58e-56	0.832974	0.41	0.041	8.41e-52	7	CXCL2	Choroidal endothelial cells
6.84e-30	0.829177	0.933	0.886	1.26e-25	7	IFITM3	Choroidal endothelial cells
2.69e-14	0.828611	0.295	0.081	4.94e-10	7	IGFBP3	Choroidal endothelial cells
6.04e-56	0.82075	0.61	0.109	1.11e-51	7	RASGRP3	Choroidal endothelial cells
6.9e-26	0.813199	0.657	0.306	1.27e-21	7	TSPAN14	Choroidal endothelial cells
6.6e-12	0.812709	0.524	0.288	1.21e-07	7	CDKN1A	Choroidal endothelial cells
1.43e-18	0.812325	0.476	0.183	2.62e-14	7	ACKR3	Choroidal endothelial cells
6.24e-13	0.812076	0.724	0.526	1.15e-08	7	TAGLN2	Choroidal endothelial cells
8.9e-34	0.805555	0.61	0.193	1.63e-29	7	TSPAN18	Choroidal endothelial cells
1.03e-15	0.805496	0.629	0.391	1.9e-11	7	PIM3	Choroidal endothelial cells
6.63e-163	0.802331	0.524	0.014	1.22e-158	7	TEK	Choroidal endothelial cells
1.95e-33	0.801629	0.705	0.269	3.59e-29	7	LPAR6	Choroidal endothelial cells
7.98e-13	0.800392	0.648	0.495	1.47e-08	7	NRP2	Choroidal endothelial cells
2.43e-11	0.800019	0.771	0.699	4.46e-07	7	HERPUD1	Choroidal endothelial cells
5.56e-44	0.798133	0.61	0.149	1.02e-39	7	CYYR1	Choroidal endothelial cells
2e-65	0.797285	0.552	0.074	3.67e-61	7	ARL15	Choroidal endothelial cells
1.7e-66	0.791949	0.514	0.062	3.12e-62	7	NOTCH4	Choroidal endothelial cells
1.93e-11	0.79016	0.752	0.628	3.54e-07	7	CCND1	Choroidal endothelial cells
1.98e-27	0.790016	0.61	0.22	3.64e-23	7	ITGA6	Choroidal endothelial cells
1.33e-10	0.786264	0.648	0.485	2.44e-06	7	ARRDC3	Choroidal endothelial cells
1.12e-27	0.781591	0.61	0.23	2.05e-23	7	LDB2	Choroidal endothelial cells
4.15e-32	0.774937	0.581	0.185	7.63e-28	7	ADAM15	Choroidal endothelial cells
3.65e-23	0.774265	0.495	0.163	6.71e-19	7	TP53I11	Choroidal endothelial cells
9.48e-47	0.77367	0.476	0.076	1.74e-42	7	CA2	Choroidal endothelial cells
5.03e-07	0.771597	0.543	0.383	0.00924004	7	IVNS1ABP	Choroidal endothelial cells
8.87e-19	0.770134	0.648	0.36	1.63e-14	7	SEC14L1	Choroidal endothelial cells
2.27e-22	0.768888	0.629	0.281	4.17e-18	7	FAM69B	Choroidal endothelial cells
7.09e-39	0.764986	0.524	0.12	1.3e-34	7	WARS	Choroidal endothelial cells
1.71e-15	0.760616	0.724	0.61	3.15e-11	7	TPM3	Choroidal endothelial cells
0.000944356	0.757659	0.6	0.687	1	7	NEAT1	Choroidal endothelial cells
2.72e-13	0.744081	0.762	0.676	5e-09	7	EVA1B	Choroidal endothelial cells
1.34e-189	0.742777	0.476	0.005	2.47e-185	7	SOX17	Choroidal endothelial cells
4.24e-222	0.741496	0.514	0.003	7.79e-218	7	BCL6B	Choroidal endothelial cells
4.3e-105	0.739641	0.562	0.04	7.91e-101	7	ERG	Choroidal endothelial cells
2.37e-19	0.739525	0.81	0.837	4.35e-15	7	GUK1	Choroidal endothelial cells
4.23e-15	0.73781	0.743	0.544	7.77e-11	7	CAVIN1	Choroidal endothelial cells
3.27e-13	0.73762	0.743	0.682	6.01e-09	7	NFIB	Choroidal endothelial cells
1.28e-27	0.737262	0.676	0.265	2.36e-23	7	SMTN	Choroidal endothelial cells
2.32e-15	0.732389	0.752	0.701	4.26e-11	7	CYBA	Choroidal endothelial cells
1.57e-189	0.732279	0.495	0.006	2.88e-185	7	FLT4	Choroidal endothelial cells
3.75e-53	0.730627	0.524	0.084	6.89e-49	7	S1PR1	Choroidal endothelial cells
2.65e-18	0.726885	0.705	0.441	4.86e-14	7	BCAM	Choroidal endothelial cells
5.05e-10	0.725862	0.667	0.617	9.28e-06	7	IL6ST	Choroidal endothelial cells
1.95e-28	0.725293	0.524	0.165	3.58e-24	7	EHD4	Choroidal endothelial cells
3.63e-14	0.724782	0.448	0.181	6.66e-10	7	COL15A1	Choroidal endothelial cells
1.37e-53	0.72441	0.467	0.062	2.51e-49	7	HBEGF	Choroidal endothelial cells
1.15e-23	0.722817	0.524	0.157	2.11e-19	7	CASP4	Choroidal endothelial cells
3.89e-13	0.722465	0.714	0.736	7.15e-09	7	RDX	Choroidal endothelial cells
1.79e-14	0.719349	0.61	0.386	3.29e-10	7	SH3BP5	Choroidal endothelial cells
1.24e-209	0.717622	0.571	0.008	2.29e-205	7	PCDH12	Choroidal endothelial cells
2.63e-13	0.717404	0.733	0.715	4.82e-09	7	TMEM50A	Choroidal endothelial cells
2.93e-43	0.711243	0.524	0.102	5.39e-39	7	FLI1	Choroidal endothelial cells
5.72e-26	0.705599	0.905	0.885	1.05e-21	7	RAC1	Choroidal endothelial cells
2.21e-52	0.705005	0.467	0.065	4.07e-48	7	HSPA12B	Choroidal endothelial cells
2.29e-10	0.704398	0.59	0.411	4.2e-06	7	BHLHE40	Choroidal endothelial cells
7.39e-23	0.702586	0.59	0.247	1.36e-18	7	ITPRIP	Choroidal endothelial cells
3.69e-10	0.701268	0.733	0.644	6.78e-06	7	RHOB	Choroidal endothelial cells
4.92e-20	0.700016	0.629	0.333	9.05e-16	7	YES1	Choroidal endothelial cells
2.74e-21	0.699287	0.486	0.154	5.03e-17	7	HPGD	Choroidal endothelial cells
8.54e-176	0.696464	0.448	0.005	1.57e-171	7	HLX	Choroidal endothelial cells
3.42e-58	0.695506	0.486	0.06	6.29e-54	7	SNCG	Choroidal endothelial cells
7.06e-12	0.694976	0.629	0.462	1.3e-07	7	TACC1	Choroidal endothelial cells
2.86e-14	0.693876	0.695	0.611	5.26e-10	7	ABHD17A	Choroidal endothelial cells
7.87e-14	0.693018	0.667	0.462	1.45e-09	7	VAT1	Choroidal endothelial cells
1.71e-07	0.691633	0.676	0.513	0.00314649	7	TXNIP	Choroidal endothelial cells
4.86e-15	0.688051	0.514	0.251	8.94e-11	7	MAST4	Choroidal endothelial cells
2.87e-06	0.687077	0.629	0.478	0.0527503	7	GADD45A	Choroidal endothelial cells
3.67e-143	0.686822	0.524	0.018	6.75e-139	7	SCARF1	Choroidal endothelial cells
1.11e-26	0.686542	0.514	0.156	2.04e-22	7	NOTCH1	Choroidal endothelial cells
3.99e-17	0.683221	0.81	0.884	7.33e-13	7	SNX3	Choroidal endothelial cells
3.42e-21	0.682575	0.638	0.254	6.29e-17	7	CARD16	Choroidal endothelial cells
3.45e-16	0.680558	0.952	0.882	6.34e-12	7	JUNB	Choroidal endothelial cells
7.96e-11	0.67897	0.476	0.252	1.46e-06	7	PTP4A3	Choroidal endothelial cells
6.02e-150	0.678436	0.429	0.007	1.11e-145	7	DLL4	Choroidal endothelial cells
5.45e-18	0.677713	1	0.94	1e-13	7	TMSB4X	Choroidal endothelial cells
3.04e-33	0.675729	0.581	0.163	5.59e-29	7	TGFB1	Choroidal endothelial cells
2.94e-14	0.675072	0.657	0.435	5.4e-10	7	MYH9	Choroidal endothelial cells
5.98e-101	0.674611	0.552	0.042	1.1e-96	7	SHANK3	Choroidal endothelial cells
8.03e-183	0.670705	0.533	0.01	1.48e-178	7	PRKCH	Choroidal endothelial cells
6.64e-09	0.668949	0.686	0.699	0.000122007	7	ACTN4	Choroidal endothelial cells
2.2e-15	0.667986	0.619	0.366	4.05e-11	7	PEA15	Choroidal endothelial cells
1.79e-60	0.667522	0.6	0.097	3.28e-56	7	ENTPD1	Choroidal endothelial cells
2.43e-57	0.665878	0.562	0.087	4.47e-53	7	ITGA5	Choroidal endothelial cells
8.95e-20	0.665471	0.562	0.24	1.64e-15	7	SNRK	Choroidal endothelial cells
4.71e-07	0.664487	0.667	0.626	0.0086452	7	COL4A1	Choroidal endothelial cells
4.95e-14	0.662279	0.467	0.207	9.09e-10	7	ABCG2	Choroidal endothelial cells
7.47e-16	0.656396	0.61	0.352	1.37e-11	7	PPFIBP1	Choroidal endothelial cells
6.42e-08	0.651616	0.648	0.616	0.00117942	7	MIDN	Choroidal endothelial cells
7.22e-109	0.647788	0.429	0.017	1.33e-104	7	THSD1	Choroidal endothelial cells
2.46e-63	0.64692	0.533	0.067	4.52e-59	7	CD40	Choroidal endothelial cells
1.23e-86	0.645536	0.467	0.032	2.26e-82	7	PSMB9	Choroidal endothelial cells
3.7e-10	0.644378	0.829	0.867	6.79e-06	7	POMP	Choroidal endothelial cells
4.4e-22	0.644033	0.543	0.192	8.09e-18	7	SOCS2	Choroidal endothelial cells
1.1e-15	0.642053	0.59	0.311	2.03e-11	7	LRRFIP1	Choroidal endothelial cells
3.38e-83	0.637785	0.438	0.029	6.21e-79	7	PDGFB	Choroidal endothelial cells
4.24e-19	0.637655	0.6	0.268	7.79e-15	7	CAV2	Choroidal endothelial cells
3.24e-09	0.637423	0.495	0.276	5.96e-05	7	FAM43A	Choroidal endothelial cells
1.89e-111	0.637017	0.467	0.021	3.48e-107	7	NPR3	Choroidal endothelial cells
1.77e-58	0.636493	0.505	0.065	3.26e-54	7	PROCR	Choroidal endothelial cells
1.24e-16	0.629558	0.59	0.269	2.27e-12	7	TFPI	Choroidal endothelial cells
3.91e-21	0.628996	0.59	0.264	7.18e-17	7	ZEB1	Choroidal endothelial cells
1.07e-12	0.628593	0.648	0.443	1.96e-08	7	CFLAR	Choroidal endothelial cells
7.59e-09	0.628558	0.705	0.612	0.000139442	7	FSCN1	Choroidal endothelial cells
7.27e-22	0.62825	0.543	0.219	1.34e-17	7	GRASP	Choroidal endothelial cells
3.58e-17	0.624198	0.59	0.273	6.59e-13	7	HDAC7	Choroidal endothelial cells
1.88e-11	0.620521	0.667	0.492	3.46e-07	7	GYPC	Choroidal endothelial cells
4.5e-17	0.619185	0.876	0.891	8.28e-13	7	RHOA	Choroidal endothelial cells
4.9e-14	0.61818	0.629	0.407	9.01e-10	7	TMOD3	Choroidal endothelial cells
2.29e-06	0.615797	0.571	0.508	0.0420882	7	BMPR2	Choroidal endothelial cells
7.23e-11	0.615293	0.59	0.389	1.33e-06	7	NRP1	Choroidal endothelial cells
4.43e-46	0.614505	0.495	0.084	8.14e-42	7	GBP4	Choroidal endothelial cells
7.77e-07	0.614303	0.571	0.434	0.014278	7	STOM	Choroidal endothelial cells
3.4e-21	0.611209	0.543	0.185	6.25e-17	7	EDNRB	Choroidal endothelial cells
2.71e-08	0.610129	0.724	0.721	0.000497401	7	PPP1R15A	Choroidal endothelial cells
4.83e-17	0.607436	0.562	0.269	8.87e-13	7	CD55	Choroidal endothelial cells
4.46e-11	0.605597	0.781	0.728	8.19e-07	7	NOP10	Choroidal endothelial cells
2.19e-18	0.603814	0.905	0.948	4.02e-14	7	DYNLL1	Choroidal endothelial cells
1.67e-08	0.60247	0.657	0.485	0.000306804	7	TGM2	Choroidal endothelial cells
3.67e-17	0.602046	0.429	0.154	6.74e-13	7	LDLR	Choroidal endothelial cells
3.56e-92	0.599668	0.4	0.019	6.53e-88	7	PRDM1	Choroidal endothelial cells
5.33e-32	0.599349	0.533	0.142	9.8e-28	7	HPCAL1	Choroidal endothelial cells
3.29e-09	0.599074	0.667	0.531	6.05e-05	7	DNAJC1	Choroidal endothelial cells
9.4e-07	0.597391	0.61	0.613	0.0172645	7	RRBP1	Choroidal endothelial cells
7.71e-10	0.595666	0.562	0.378	1.42e-05	7	DLC1	Choroidal endothelial cells
3.07e-15	0.594484	0.838	0.806	5.64e-11	7	ARPC2	Choroidal endothelial cells
9.98e-19	0.593554	0.429	0.127	1.83e-14	7	MIR4435-2HG	Choroidal endothelial cells
4.27e-13	0.593455	0.705	0.585	7.85e-09	7	FDPS	Choroidal endothelial cells
1.51e-38	0.593392	0.4	0.061	2.77e-34	7	SHROOM1	Choroidal endothelial cells
2.51e-13	0.592694	0.543	0.298	4.61e-09	7	PLEKHA1	Choroidal endothelial cells
5.26e-08	0.590438	0.552	0.401	0.000966169	7	PLPP3	Choroidal endothelial cells
0.00245022	0.589393	0.705	0.685	1	7	SAT1	Choroidal endothelial cells
5.17e-16	0.588189	0.543	0.264	9.5e-12	7	ELF1	Choroidal endothelial cells
1.47e-09	0.58744	0.705	0.617	2.69e-05	7	IFITM2	Choroidal endothelial cells
1.31e-16	0.586335	0.552	0.26	2.41e-12	7	PLSCR1	Choroidal endothelial cells
9.13e-83	0.585818	0.505	0.043	1.68e-78	7	ARHGAP26	Choroidal endothelial cells
5.28e-12	0.585399	0.629	0.361	9.7e-08	7	MT2A	Choroidal endothelial cells
2.11e-160	0.585329	0.362	0.001	3.87e-156	7	IHH	Choroidal endothelial cells
4.02e-11	0.583462	0.752	0.781	7.39e-07	7	FCGRT	Choroidal endothelial cells
9.38e-08	0.581857	0.524	0.39	0.0017243	7	NRIP1	Choroidal endothelial cells
1.57e-09	0.575938	0.648	0.525	2.89e-05	7	TRIOBP	Choroidal endothelial cells
6.77e-11	0.573241	0.876	0.77	1.24e-06	7	ZFP36	Choroidal endothelial cells
6.49e-11	0.572016	0.562	0.357	1.19e-06	7	FOSL2	Choroidal endothelial cells
1.41e-11	0.570925	0.695	0.618	2.59e-07	7	CDC37	Choroidal endothelial cells
2.06e-09	0.568297	0.467	0.279	3.79e-05	7	KDM6B	Choroidal endothelial cells
2.54e-22	0.566609	0.524	0.173	4.66e-18	7	NR4A2	Choroidal endothelial cells
5.06e-13	0.565877	0.619	0.363	9.3e-09	7	UBALD2	Choroidal endothelial cells
2.11e-13	0.563449	0.648	0.41	3.88e-09	7	CMTM3	Choroidal endothelial cells
7.76e-18	0.56292	0.286	0.062	1.43e-13	7	PDLIM1	Choroidal endothelial cells
2.36e-18	0.561457	0.467	0.155	4.34e-14	7	GALNT18	Choroidal endothelial cells
1.81e-18	0.560815	0.581	0.24	3.32e-14	7	ECE1	Choroidal endothelial cells
7.8e-225	0.560474	0.486	0.001	1.43e-220	7	CXorf36	Choroidal endothelial cells
1.07e-170	0.559195	0.4	0.002	1.96e-166	7	CREG2	Choroidal endothelial cells
1.14e-20	0.55879	0.543	0.202	2.09e-16	7	PSMB8	Choroidal endothelial cells
8.12e-21	0.557734	0.533	0.205	1.49e-16	7	EPHB4	Choroidal endothelial cells
1.97e-14	0.557191	0.581	0.294	3.62e-10	7	SQLE	Choroidal endothelial cells
8.42e-24	0.556301	0.514	0.155	1.55e-19	7	JAM2	Choroidal endothelial cells
1.58e-06	0.555885	0.505	0.358	0.0290635	7	KLF6	Choroidal endothelial cells
4.88e-15	0.55513	0.514	0.245	8.97e-11	7	HEG1	Choroidal endothelial cells
2.23e-34	0.554986	0.514	0.124	4.09e-30	7	DOCK6	Choroidal endothelial cells
3.29e-49	0.55426	0.486	0.073	6.05e-45	7	NRARP	Choroidal endothelial cells
5.89e-14	0.553534	0.857	0.834	1.08e-09	7	ARPC3	Choroidal endothelial cells
4.53e-22	0.549863	0.943	0.943	8.32e-18	7	CFL1	Choroidal endothelial cells
9.14e-09	0.548253	0.81	0.842	0.000167883	7	CTNNB1	Choroidal endothelial cells
7.95e-24	0.547822	0.514	0.158	1.46e-19	7	GGT5	Choroidal endothelial cells
1.13e-13	0.547355	0.61	0.341	2.07e-09	7	CDC42EP1	Choroidal endothelial cells
1.19e-05	0.546714	0.476	0.322	0.219524	7	EFCAB14	Choroidal endothelial cells
1.12e-09	0.545683	0.714	0.713	2.06e-05	7	QKI	Choroidal endothelial cells
1.83e-48	0.545378	0.457	0.064	3.36e-44	7	SMAGP	Choroidal endothelial cells
1.9e-45	0.544363	0.448	0.066	3.48e-41	7	CD74	Choroidal endothelial cells
5.33e-11	0.543724	0.533	0.3	9.79e-07	7	EFNB1	Choroidal endothelial cells
6.7e-11	0.542793	0.743	0.557	1.23e-06	7	FAM213A	Choroidal endothelial cells
3.78e-13	0.541703	0.8	0.788	6.95e-09	7	VAPA	Choroidal endothelial cells
2.03e-21	0.540952	0.571	0.219	3.74e-17	7	MTSS1	Choroidal endothelial cells
1.07e-11	0.538548	0.581	0.344	1.97e-07	7	NECAP2	Choroidal endothelial cells
2.5e-12	0.537433	0.629	0.428	4.59e-08	7	RAP1A	Choroidal endothelial cells
5.82e-153	0.535968	0.467	0.01	1.07e-148	7	TNFSF10	Choroidal endothelial cells
1.63e-37	0.535937	0.333	0.042	3e-33	7	PMAIP1	Choroidal endothelial cells
1.35e-11	0.535641	0.476	0.214	2.48e-07	7	PARVB	Choroidal endothelial cells
3.5e-21	0.532131	0.524	0.18	6.43e-17	7	PDIA5	Choroidal endothelial cells
8.66e-16	0.531944	0.619	0.301	1.59e-11	7	CSRP1	Choroidal endothelial cells
4.01e-08	0.531749	0.638	0.568	0.000736411	7	EMP2	Choroidal endothelial cells
7.22e-184	0.530053	0.419	0.002	1.33e-179	7	SELP	Choroidal endothelial cells
7.58e-82	0.529774	0.552	0.052	1.39e-77	7	LYL1	Choroidal endothelial cells
2.02e-23	0.5296	0.562	0.184	3.71e-19	7	LINC01833	Choroidal endothelial cells
1.54e-32	0.529242	0.438	0.089	2.84e-28	7	PDE4B	Choroidal endothelial cells
1.76e-06	0.52887	0.819	0.88	0.0323962	7	MGST3	Choroidal endothelial cells
2.74e-52	0.528544	0.381	0.039	5.03e-48	7	VEGFC	Choroidal endothelial cells
1.61e-15	0.527472	0.6	0.288	2.95e-11	7	ARPC1B	Choroidal endothelial cells
7.56e-18	0.52569	0.533	0.22	1.39e-13	7	SERPINB1	Choroidal endothelial cells
1.41e-22	0.524917	0.219	0.032	2.59e-18	7	DEPP1	Choroidal endothelial cells
1.64e-24	0.523259	0.476	0.13	3.01e-20	7	SH3BGRL2	Choroidal endothelial cells
1.05e-19	0.522197	0.381	0.102	1.94e-15	7	UPP1	Choroidal endothelial cells
6.98e-09	0.521683	0.648	0.568	0.000128295	7	TJP1	Choroidal endothelial cells
9.68e-148	0.521286	0.381	0.004	1.78e-143	7	TMEM156	Choroidal endothelial cells
7.25e-08	0.520533	0.705	0.579	0.00133281	7	DEGS1	Choroidal endothelial cells
3.32e-49	0.519351	0.486	0.072	6.1e-45	7	HLA-DPA1	Choroidal endothelial cells
1.01e-14	0.516992	0.562	0.287	1.86e-10	7	SOS1	Choroidal endothelial cells
8.92e-14	0.516928	0.276	0.078	1.64e-09	7	PALMD	Choroidal endothelial cells
9.38e-59	0.516898	0.314	0.021	1.72e-54	7	IL3RA	Choroidal endothelial cells
1.92e-11	0.516339	0.486	0.238	3.52e-07	7	MOB2	Choroidal endothelial cells
2.28e-12	0.516282	0.486	0.227	4.2e-08	7	NDRG1	Choroidal endothelial cells
4.12e-12	0.51574	0.495	0.221	7.57e-08	7	CYTOR	Choroidal endothelial cells
7.23e-08	0.515262	0.686	0.593	0.00132935	7	SERPINB6	Choroidal endothelial cells
5.97e-10	0.514654	0.514	0.322	1.1e-05	7	ARHGEF7	Choroidal endothelial cells
3.82e-08	0.509498	0.619	0.449	0.000701743	7	NAA10	Choroidal endothelial cells
2.29e-05	0.508653	0.476	0.305	0.421281	7	ISG15	Choroidal endothelial cells
1.89e-06	0.508407	0.571	0.46	0.0347229	7	KIAA0355	Choroidal endothelial cells
2.91e-11	0.507525	0.581	0.377	5.34e-07	7	SINHCAF	Choroidal endothelial cells
1.22e-39	0.5067	0.552	0.122	2.25e-35	7	SIPA1	Choroidal endothelial cells
1.57e-09	0.504862	0.629	0.408	2.89e-05	7	IFI16	Choroidal endothelial cells
6.07e-09	0.503467	0.476	0.26	0.000111527	7	IER5	Choroidal endothelial cells
4.47e-06	0.502812	0.686	0.766	0.0821243	7	DDX3X	Choroidal endothelial cells
9.16e-13	0.502619	0.305	0.097	1.68e-08	7	BEX5	Choroidal endothelial cells
1.01e-23	0.502615	0.476	0.149	1.86e-19	7	MAP3K11	Choroidal endothelial cells
1.21e-05	0.502398	0.571	0.459	0.222476	7	CAPN2	Choroidal endothelial cells
2.68e-16	0.501901	0.486	0.189	4.92e-12	7	RASSF3	Choroidal endothelial cells
9.39e-21	0.501577	0.419	0.118	1.73e-16	7	HOPX	Choroidal endothelial cells
2.66e-61	5.49911	1	0.711	4.89e-57	8	HBA1	Red blood cells
5.43e-60	5.40774	1	0.894	9.97e-56	8	HBG2	Red blood cells
4.67e-60	5.37996	1	0.894	8.59e-56	8	HBA2	Red blood cells
4.91e-103	5.07916	1	0.215	9.02e-99	8	HBG1	Red blood cells
6.38e-83	5.06307	0.989	0.298	1.17e-78	8	HBB	Red blood cells
2.02e-269	3.67073	1	0.038	3.71e-265	8	AHSP	Red blood cells
2.29e-261	3.62777	0.935	0.032	4.21e-257	8	HBM	Red blood cells
1.45e-236	3.28076	0.946	0.042	2.66e-232	8	HBZ	Red blood cells
1.96e-66	2.58355	1	0.501	3.59e-62	8	SLC25A37	Red blood cells
0	2.53766	0.978	0.016	0	8	ALAS2	Red blood cells
0	2.2628	0.925	0.011	0	8	HEMGN	Red blood cells
0	2.24133	0.903	0.008	0	8	GYPA	Red blood cells
1.25e-55	2.13237	0.968	0.592	2.3e-51	8	BLVRB	Red blood cells
0	2.06304	0.914	0.009	0	8	GYPB	Red blood cells
3.51e-96	1.9399	0.946	0.192	6.46e-92	8	BPGM	Red blood cells
0	1.75463	0.86	0.009	0	8	SLC4A1	Red blood cells
2.45e-57	1.75302	0.978	0.52	4.5e-53	8	SNCA	Red blood cells
1.63e-65	1.54984	0.989	0.427	2.99e-61	8	SLC25A39	Red blood cells
1.36e-55	1.50745	0.968	0.48	2.49e-51	8	GYPC	Red blood cells
3.61e-295	1.4842	0.828	0.013	6.64e-291	8	MYL4	Red blood cells
1.83e-41	1.44419	0.43	0.064	3.36e-37	8	TMCC2	Red blood cells
2.83e-56	1.41921	0.699	0.141	5.2e-52	8	HMBS	Red blood cells
5.2e-111	1.40686	0.935	0.143	9.56e-107	8	FECH	Red blood cells
2.08e-74	1.40509	0.892	0.218	3.82e-70	8	SELENBP1	Red blood cells
4.8e-53	1.23255	0.957	0.433	8.81e-49	8	NCOA4	Red blood cells
3.17e-63	1.22916	0.946	0.333	5.82e-59	8	FAM210B	Red blood cells
0	1.20546	0.849	0.01	0	8	HBQ1	Red blood cells
1.52e-219	1.17293	0.86	0.034	2.8e-215	8	TENT5C	Red blood cells
1.73e-114	1.16717	0.914	0.117	3.18e-110	8	RBM38	Red blood cells
3.78e-17	1.16068	0.957	0.915	6.94e-13	8	PRDX2	Red blood cells
0	1.15724	0.828	0.002	0	8	EPB42	Red blood cells
1.8e-184	1.10686	0.656	0.02	3.31e-180	8	TRIM58	Red blood cells
2.11e-12	1.08644	0.699	0.403	3.88e-08	8	ARL4A	Red blood cells
1.5e-160	1.06996	0.796	0.044	2.75e-156	8	LYL1	Red blood cells
1.12e-26	1.02065	0.957	0.762	2.05e-22	8	GLRX5	Red blood cells
1.95e-14	1.01848	0.419	0.158	3.58e-10	8	TFRC	Red blood cells
5.81e-146	1.00515	0.333	0.001	1.07e-141	8	SPTA1	Red blood cells
9.92e-116	0.980673	0.892	0.11	1.82e-111	8	MPP1	Red blood cells
2.41e-174	0.978162	0.419	0.003	4.43e-170	8	RHAG	Red blood cells
1.6e-19	0.963341	0.978	0.975	2.94e-15	8	UBB	Red blood cells
3.94e-28	0.95824	0.925	0.738	7.24e-24	8	BNIP3L	Red blood cells
3.23e-41	0.932522	0.688	0.175	5.94e-37	8	ANKRD9	Red blood cells
6.89e-66	0.91141	0.882	0.211	1.27e-61	8	DCAF12	Red blood cells
1.51e-72	0.884009	0.892	0.206	2.77e-68	8	STRADB	Red blood cells
4.72e-193	0.882	0.505	0.006	8.67e-189	8	RHCE	Red blood cells
1.54e-46	0.876652	0.892	0.341	2.83e-42	8	CCNDBP1	Red blood cells
2.78e-49	0.876515	0.806	0.237	5.12e-45	8	SMIM1	Red blood cells
0.000280521	0.869858	0.355	0.225	1	8	XPO7	Red blood cells
2.66e-39	0.860055	0.946	0.737	4.89e-35	8	FKBP8	Red blood cells
9.27e-51	0.853249	0.817	0.237	1.7e-46	8	EPB41	Red blood cells
3.7e-38	0.847557	0.839	0.367	6.8e-34	8	ADIPOR1	Red blood cells
1.58e-22	0.838388	0.785	0.43	2.9e-18	8	CAT	Red blood cells
3.26e-51	0.824182	0.581	0.097	6e-47	8	PNP	Red blood cells
6.61e-98	0.823358	0.731	0.078	1.22e-93	8	UCP2	Red blood cells
2.55e-25	0.815827	0.978	0.935	4.68e-21	8	OAZ1	Red blood cells
1.16e-218	0.810194	0.484	0.001	2.13e-214	8	KLF1	Red blood cells
2.33e-57	0.788307	0.86	0.221	4.28e-53	8	BCL2L1	Red blood cells
1.12e-07	0.765613	0.667	0.435	0.00205576	8	PIM1	Red blood cells
8.62e-08	0.751322	0.645	0.385	0.00158448	8	CPEB4	Red blood cells
4.58e-31	0.718794	0.882	0.417	8.42e-27	8	MKRN1	Red blood cells
1.52e-102	0.71676	0.398	0.013	2.79e-98	8	CD36	Red blood cells
2.59e-20	0.705493	0.742	0.39	4.76e-16	8	PITHD1	Red blood cells
1.31e-33	0.69823	0.785	0.258	2.4e-29	8	CDKN2D	Red blood cells
2.61e-37	0.69795	0.839	0.35	4.79e-33	8	HAGH	Red blood cells
0	0.684808	0.72	0.003	0	8	PHOSPHO1	Red blood cells
5.28e-76	0.679358	0.452	0.033	9.71e-72	8	ANK1	Red blood cells
8.17e-13	0.66675	0.398	0.153	1.5e-08	8	CPOX	Red blood cells
1.04e-55	0.658993	0.452	0.05	1.92e-51	8	RFESD	Red blood cells
2.28e-131	0.648805	0.656	0.036	4.19e-127	8	TESC	Red blood cells
3.47e-20	0.647977	0.817	0.442	6.37e-16	8	RNF10	Red blood cells
5.54e-07	0.642128	0.581	0.371	0.0101835	8	UBAC1	Red blood cells
7.72e-37	0.641869	0.742	0.219	1.42e-32	8	FAM104A	Red blood cells
6.95e-201	0.639536	0.484	0.003	1.28e-196	8	CR1L	Red blood cells
1.38e-15	0.639177	0.849	0.518	2.53e-11	8	UBE2H	Red blood cells
0	0.629812	0.753	0.006	0	8	AC104389.5	Red blood cells
1.9e-10	0.628117	0.71	0.478	3.48e-06	8	UROD	Red blood cells
2.18e-07	0.620203	0.538	0.326	0.00400102	8	USP15	Red blood cells
1.42e-175	0.615561	0.495	0.007	2.62e-171	8	NFE2	Red blood cells
0.00480496	0.615128	0.72	0.705	1	8	TOP1	Red blood cells
7.17e-128	0.602509	0.484	0.016	1.32e-123	8	TAL1	Red blood cells
1.63e-30	0.600155	0.72	0.245	2.99e-26	8	PCGF5	Red blood cells
9.95e-31	0.598379	0.882	0.432	1.83e-26	8	FBXO7	Red blood cells
3.17e-33	0.597344	0.613	0.159	5.82e-29	8	OSBP2	Red blood cells
6.05e-13	0.591433	0.806	0.607	1.11e-08	8	RAD23A	Red blood cells
3.11e-25	0.584751	0.753	0.311	5.71e-21	8	RIOK3	Red blood cells
2.67e-24	0.580359	0.946	0.844	4.9e-20	8	GABARAPL2	Red blood cells
9.77e-170	0.567863	0.688	0.027	1.8e-165	8	DMTN	Red blood cells
1.47e-31	0.564743	0.677	0.209	2.71e-27	8	MAP2K3	Red blood cells
1.63e-40	0.563736	0.763	0.211	3e-36	8	GMPR	Red blood cells
7.68e-22	0.562119	0.645	0.23	1.41e-17	8	SIAH2	Red blood cells
7.37e-112	0.559968	0.28	0.002	1.35e-107	8	AC100835.2	Red blood cells
5.21e-18	0.544977	0.753	0.348	9.58e-14	8	MXI1	Red blood cells
2.24e-16	0.544302	0.699	0.362	4.11e-12	8	EIF2AK1	Red blood cells
4.18e-210	0.539258	0.527	0.005	7.69e-206	8	KRT1	Red blood cells
1.26e-101	0.527101	0.344	0.009	2.32e-97	8	ACSL6	Red blood cells
4.99e-23	0.524989	0.645	0.245	9.16e-19	8	R3HDM4	Red blood cells
1.44e-17	0.523158	0.957	0.83	2.65e-13	8	GUK1	Red blood cells
0.00293906	0.504326	0.355	0.232	1	8	HECTD4	Red blood cells
5.82e-14	0.502299	0.785	0.503	1.07e-09	8	FGFR1OP2	Red blood cells
8.94e-87	2.60174	1	0.256	1.64e-82	9	MLANA	Melanocytes
3e-63	2.32591	1	0.415	5.51e-59	9	TYRP1	Melanocytes
3.79e-288	2.26719	1	0.03	6.97e-284	9	BCAN	Melanocytes
1.29e-183	2.20173	1	0.074	2.37e-179	9	CD44	Melanocytes
3.19e-108	1.93778	1	0.17	5.86e-104	9	EDNRB	Melanocytes
1.57e-160	1.79177	1	0.094	2.88e-156	9	NSG1	Melanocytes
2.37e-97	1.76689	0.988	0.183	4.35e-93	9	MYC	Melanocytes
7.99e-51	1.73077	1	0.674	1.47e-46	9	SAT1	Melanocytes
3.38e-54	1.68417	1	0.739	6.21e-50	9	SLC25A5	Melanocytes
8.35e-68	1.67532	1	0.307	1.53e-63	9	MITF	Melanocytes
0	1.63842	0.988	0.016	0	9	TEX41	Melanocytes
9.85e-67	1.56251	0.849	0.167	1.81e-62	9	PHACTR1	Melanocytes
2.08e-62	1.4493	1	0.384	3.83e-58	9	AP1S2	Melanocytes
3.57e-56	1.41294	1	0.52	6.56e-52	9	GPNMB	Melanocytes
1.08e-67	1.36027	1	0.345	1.99e-63	9	CHCHD6	Melanocytes
3.39e-115	1.33907	0.965	0.132	6.23e-111	9	TFAP2A	Melanocytes
9.98e-44	1.30148	1	0.743	1.83e-39	9	LMNA	Melanocytes
1.89e-95	1.28142	0.919	0.14	3.48e-91	9	HPGD	Melanocytes
0	1.17821	0.953	0.013	0	9	MLPH	Melanocytes
2.08e-46	1.15673	1	0.613	3.83e-42	9	SSU72	Melanocytes
0	1.14556	0.953	0.003	0	9	PAX3	Melanocytes
1.51e-190	1.13501	0.953	0.05	2.77e-186	9	CDH19	Melanocytes
3.96e-25	1.12942	0.802	0.348	7.28e-21	9	PLAT	Melanocytes
5.42e-37	1.11366	1	0.67	9.96e-33	9	NEAT1	Melanocytes
7.11e-113	1.09995	0.93	0.108	1.31e-108	9	SOX10	Melanocytes
5.73e-27	1.08855	1	0.639	1.05e-22	9	PMEL	Melanocytes
2.32e-44	1.07864	1	0.635	4.25e-40	9	ZNF106	Melanocytes
1.01e-86	1.05567	0.988	0.179	1.85e-82	9	PLP1	Melanocytes
5.96e-46	1.04298	1	0.885	1.09e-41	9	ANXA5	Melanocytes
1.39e-272	1.00563	0.895	0.022	2.55e-268	9	AC109466.1	Melanocytes
3.72e-205	0.985352	0.884	0.04	6.84e-201	9	KIT	Melanocytes
6.34e-52	0.978546	0.872	0.238	1.16e-47	9	SNAI2	Melanocytes
8.08e-44	0.964052	1	0.435	1.48e-39	9	RAB38	Melanocytes
4.58e-33	0.937444	0.814	0.286	8.41e-29	9	PDLIM3	Melanocytes
2.15e-39	0.926746	0.965	0.358	3.94e-35	9	EMP1	Melanocytes
7.16e-53	0.918229	0.907	0.275	1.31e-48	9	MRPL44	Melanocytes
3.36e-59	0.901618	0.977	0.281	6.17e-55	9	HMGA1	Melanocytes
1.37e-304	0.895117	0.744	0.006	2.52e-300	9	S100A1	Melanocytes
6.36e-58	0.89098	0.965	0.309	1.17e-53	9	CHP1	Melanocytes
1.92e-63	0.89058	0.988	0.303	3.53e-59	9	CRYL1	Melanocytes
3.72e-54	0.890497	1	0.999	6.84e-50	9	RPS12	Melanocytes
8.3e-75	0.890462	0.953	0.206	1.53e-70	9	PIP4K2A	Melanocytes
1.14e-78	0.89031	0.953	0.187	2.1e-74	9	SOX6	Melanocytes
1.63e-61	0.883678	0.919	0.212	3e-57	9	ACP5	Melanocytes
4.94e-50	0.881203	0.93	0.336	9.08e-46	9	MYO10	Melanocytes
1.11e-93	0.880731	0.919	0.144	2.04e-89	9	TBC1D16	Melanocytes
2.54e-27	0.867046	1	0.681	4.66e-23	9	APOE	Melanocytes
1.93e-48	0.866133	0.907	0.301	3.55e-44	9	LRRFIP1	Melanocytes
8.34e-171	0.865574	0.919	0.056	1.53e-166	9	MMP17	Melanocytes
1.31e-40	0.864885	1	0.716	2.4e-36	9	TSPO	Melanocytes
1.37e-48	0.86236	0.93	0.319	2.52e-44	9	WDFY1	Melanocytes
1.08e-39	0.861922	1	0.884	1.99e-35	9	SDCBP	Melanocytes
3.32e-93	0.860497	0.884	0.135	6.1e-89	9	CPEB2	Melanocytes
1.22e-185	0.843799	0.826	0.036	2.24e-181	9	MAL	Melanocytes
5.03e-301	0.823336	0.884	0.015	9.24e-297	9	LRRN4CL	Melanocytes
4.58e-30	0.812148	1	0.617	8.42e-26	9	ASAH1	Melanocytes
1.66e-20	0.797848	0.907	0.584	3.04e-16	9	LRRC75A	Melanocytes
1.07e-74	0.795292	0.942	0.18	1.96e-70	9	EFHD1	Melanocytes
6.89e-36	0.790598	0.942	0.406	1.27e-31	9	SEMA5A	Melanocytes
1.31e-41	0.78935	1	0.981	2.41e-37	9	VIM	Melanocytes
6.39e-53	0.786494	0.977	0.292	1.17e-48	9	ETS1	Melanocytes
3.9e-100	0.779579	0.86	0.103	7.16e-96	9	RASGRP3	Melanocytes
5.05e-76	0.778161	0.895	0.149	9.28e-72	9	BIRC7	Melanocytes
4.37e-93	0.776545	0.5	0.029	8.03e-89	9	AL645728.1	Melanocytes
4.04e-40	0.772986	1	0.893	7.43e-36	9	ZFAS1	Melanocytes
1.32e-50	0.758285	1	0.988	2.43e-46	9	RPL12	Melanocytes
1.55e-31	0.757755	0.826	0.268	2.85e-27	9	LPAR6	Melanocytes
1.72e-107	0.747144	0.872	0.102	3.16e-103	9	PIR	Melanocytes
4.05e-146	0.745359	0.86	0.063	7.45e-142	9	LNP1	Melanocytes
7.29e-77	0.70958	0.86	0.149	1.34e-72	9	MYO5A	Melanocytes
6.05e-35	0.70878	0.942	0.388	1.11e-30	9	DST	Melanocytes
6.3e-32	0.708222	0.988	0.727	1.16e-27	9	CD59	Melanocytes
8.47e-52	0.707124	0.919	0.261	1.56e-47	9	RAP2B	Melanocytes
2.71e-160	0.705448	0.814	0.045	4.99e-156	9	LZTS1	Melanocytes
5.2e-35	0.704174	1	0.647	9.55e-31	9	RAB7A	Melanocytes
2.71e-50	0.701707	0.791	0.166	4.99e-46	9	NR4A2	Melanocytes
3.49e-194	0.698089	0.826	0.035	6.41e-190	9	ESRP1	Melanocytes
9.54e-29	0.697547	0.977	0.759	1.75e-24	9	EIF4A1	Melanocytes
0	0.692605	0.709	0.002	0	9	GAD2	Melanocytes
1.57e-33	0.689761	1	0.801	2.88e-29	9	BRI3	Melanocytes
6.64e-36	0.688429	0.93	0.386	1.22e-31	9	NAMPT	Melanocytes
2.13e-33	0.688161	0.965	0.526	3.91e-29	9	UBA2	Melanocytes
5.16e-30	0.687792	1	0.849	9.47e-26	9	HSPB1	Melanocytes
6.28e-243	0.6867	0.779	0.017	1.15e-238	9	CDH1	Melanocytes
4.96e-37	0.683092	0.895	0.319	9.11e-33	9	PCDH7	Melanocytes
2.52e-46	0.681589	1	0.997	4.63e-42	9	RPS28	Melanocytes
5.46e-127	0.673198	0.767	0.057	1e-122	9	GCNT2	Melanocytes
1.63e-27	0.671481	0.965	0.515	2.99e-23	9	PHLDA1	Melanocytes
1.26e-104	0.668019	0.791	0.078	2.32e-100	9	HES6	Melanocytes
1.04e-25	0.665086	1	0.832	1.91e-21	9	H2AFZ	Melanocytes
2.04e-272	0.663391	0.767	0.011	3.75e-268	9	STK32A	Melanocytes
4.71e-34	0.662655	1	0.938	8.65e-30	9	CD63	Melanocytes
1.49e-33	0.661963	0.895	0.398	2.74e-29	9	UBL3	Melanocytes
1.16e-165	0.655287	0.802	0.042	2.12e-161	9	CABLES1	Melanocytes
8.75e-24	0.649688	0.919	0.475	1.61e-19	9	ARID5B	Melanocytes
7.01e-142	0.649274	0.756	0.046	1.29e-137	9	KCNAB2	Melanocytes
3.34e-47	0.649101	0.965	0.308	6.14e-43	9	GLMP	Melanocytes
8.5e-83	0.647955	0.791	0.111	1.56e-78	9	MFSD12	Melanocytes
2.63e-52	0.646859	0.919	0.265	4.83e-48	9	MTURN	Melanocytes
5.29e-33	0.640889	0.953	0.482	9.71e-29	9	GYPC	Melanocytes
1.16e-22	0.64056	1	0.713	2.12e-18	9	SNHG7	Melanocytes
3.31e-36	0.634578	1	0.941	6.08e-32	9	RPL36A	Melanocytes
2.33e-39	0.634397	0.814	0.261	4.29e-35	9	PLOD3	Melanocytes
8.02e-273	0.632805	0.663	0.005	1.47e-268	9	GAPDHS	Melanocytes
6.3e-45	0.631396	1	0.986	1.16e-40	9	RPL29	Melanocytes
9.51e-31	0.630234	1	0.764	1.75e-26	9	METTL9	Melanocytes
5.36e-39	0.63003	0.93	0.374	9.86e-35	9	STX7	Melanocytes
6.58e-31	0.625156	0.895	0.419	1.21e-26	9	BACE2	Melanocytes
1.2e-25	0.616768	1	0.648	2.21e-21	9	RHOBTB3	Melanocytes
3.66e-40	0.615454	0.93	0.343	6.72e-36	9	MXI1	Melanocytes
7.53e-22	0.613751	1	0.629	1.38e-17	9	S100A10	Melanocytes
1.86e-32	0.606412	1	0.865	3.42e-28	9	EIF3K	Melanocytes
1.96e-38	0.604619	0.919	0.286	3.61e-34	9	S100B	Melanocytes
2.03e-43	0.600856	0.802	0.211	3.72e-39	9	GMPR	Melanocytes
1.38e-33	0.599308	0.977	0.396	2.54e-29	9	IFI16	Melanocytes
3.66e-47	0.594226	1	0.994	6.72e-43	9	RPS2	Melanocytes
1.56e-66	0.591018	0.791	0.127	2.86e-62	9	MAP2	Melanocytes
3.1e-41	0.590078	0.826	0.243	5.69e-37	9	GNAI1	Melanocytes
2.33e-23	0.589183	0.953	0.526	4.29e-19	9	ATP1A1	Melanocytes
2.04e-29	0.585982	0.907	0.453	3.75e-25	9	HMG20B	Melanocytes
1.33e-53	0.585764	0.895	0.185	2.45e-49	9	CAV1	Melanocytes
1.06e-40	0.585034	1	0.989	1.94e-36	9	RPL36	Melanocytes
5.96e-37	0.584352	0.907	0.293	1.09e-32	9	SEMA3C	Melanocytes
1.18e-30	0.583063	0.977	0.305	2.17e-26	9	TRPM1	Melanocytes
2.02e-44	0.58215	0.744	0.183	3.71e-40	9	ABL2	Melanocytes
6.84e-39	0.581619	0.953	0.375	1.26e-34	9	FDFT1	Melanocytes
1.4e-29	0.580236	1	0.911	2.58e-25	9	ATP5MC2	Melanocytes
1.02e-36	0.577177	1	0.931	1.88e-32	9	COX4I1	Melanocytes
4.22e-37	0.576976	0.884	0.311	7.75e-33	9	RHOQ	Melanocytes
1.56e-41	0.57637	1	0.981	2.86e-37	9	RPS7	Melanocytes
2.01e-32	0.576117	0.907	0.368	3.7e-28	9	SGCD	Melanocytes
2.89e-44	0.56903	1	0.991	5.31e-40	9	RPS6	Melanocytes
1.21e-77	0.568576	0.756	0.1	2.22e-73	9	INPP4B	Melanocytes
1.74e-41	0.567118	1	0.99	3.2e-37	9	RPS3	Melanocytes
6.16e-144	0.565931	0.628	0.025	1.13e-139	9	MME	Melanocytes
1.74e-20	0.560731	0.733	0.289	3.19e-16	9	PLK2	Melanocytes
2.09e-44	0.559908	1	0.994	3.85e-40	9	RPS18	Melanocytes
1.15e-189	0.55787	0.721	0.024	2.12e-185	9	TRIM63	Melanocytes
2.64e-45	0.557313	1	0.999	4.85e-41	9	RPLP1	Melanocytes
5.15e-27	0.554029	0.988	0.625	9.47e-23	9	TKT	Melanocytes
5.78e-244	0.5495	0.674	0.009	1.06e-239	9	COL24A1	Melanocytes
1.38e-162	0.548756	0.733	0.033	2.54e-158	9	TMOD1	Melanocytes
1.45e-39	0.547147	0.884	0.306	2.66e-35	9	ATP6V1B2	Melanocytes
7.06e-40	0.546503	1	0.992	1.3e-35	9	RPL18A	Melanocytes
1.04e-72	0.543711	0.872	0.135	1.91e-68	9	BCHE	Melanocytes
3.28e-22	0.5355	0.884	0.512	6.03e-18	9	SPTSSA	Melanocytes
2.72e-56	0.531445	0.872	0.201	4.99e-52	9	PARVB	Melanocytes
2.81e-56	0.520768	0.721	0.122	5.16e-52	9	RBP7	Melanocytes
9.26e-32	0.519875	0.86	0.289	1.7e-27	9	TNFRSF14	Melanocytes
2.97e-35	0.519728	0.791	0.242	5.46e-31	9	TRIB2	Melanocytes
8.75e-28	0.518021	0.919	0.437	1.61e-23	9	RAB32	Melanocytes
3.26e-22	0.517275	1	0.939	5.99e-18	9	HSP90AA1	Melanocytes
4.95e-128	0.512987	0.733	0.043	9.1e-124	9	ERBB3	Melanocytes
1.4e-33	0.512961	0.965	0.349	2.58e-29	9	ST3GAL4	Melanocytes
5.43e-47	0.510693	0.767	0.176	9.98e-43	9	OSTM1	Melanocytes
4.2e-56	0.510389	0.802	0.15	7.72e-52	9	SEMA6A	Melanocytes
4.68e-16	0.510301	0.791	0.423	8.59e-12	9	TGIF1	Melanocytes
1.48e-57	0.509712	0.744	0.135	2.73e-53	9	MBP	Melanocytes
2.28e-141	0.508555	0.605	0.024	4.18e-137	9	P2RX7	Melanocytes
1.36e-53	0.508336	0.791	0.164	2.51e-49	9	TBC1D7	Melanocytes
2.64e-175	0.50199	0.651	0.019	4.85e-171	9	RGS20	Melanocytes
1.12e-83	0.501769	0.826	0.098	2.05e-79	9	ALDH1A1	Melanocytes
1.31e-20	0.500234	0.884	0.475	2.4e-16	9	DDX21	Melanocytes
2.86e-42	2.0915	0.987	0.65	5.25e-38	10	MGP	Periocular mesenchyme
1.68e-199	1.77781	0.937	0.046	3.09e-195	10	TFAP2B	Periocular mesenchyme
1.55e-212	1.64609	0.671	0.013	2.85e-208	10	SYT4	Periocular mesenchyme
8.33e-27	1.62352	0.848	0.424	1.53e-22	10	IER3	Periocular mesenchyme
1.94e-34	1.25743	0.975	0.549	3.57e-30	10	DCN	Periocular mesenchyme
8e-136	1.11531	0.823	0.058	1.47e-131	10	KCNIP4	Periocular mesenchyme
2.84e-36	1.09461	0.962	0.374	5.21e-32	10	LUM	Periocular mesenchyme
1.1e-24	1.04792	0.975	0.701	2.01e-20	10	IGFBP2	Periocular mesenchyme
2.41e-26	1.03344	0.987	0.832	4.43e-22	10	PTN	Periocular mesenchyme
1.01e-24	0.976104	0.962	0.632	1.85e-20	10	CYP1B1	Periocular mesenchyme
3.61e-30	0.960423	0.975	0.715	6.63e-26	10	TCF4	Periocular mesenchyme
8.51e-14	0.941026	0.759	0.475	1.56e-09	10	GADD45A	Periocular mesenchyme
1.16e-14	0.940798	0.797	0.55	2.12e-10	10	ALDH7A1	Periocular mesenchyme
5.7e-21	0.912399	0.304	0.052	1.05e-16	10	GDF15	Periocular mesenchyme
3.51e-40	0.910305	0.835	0.256	6.44e-36	10	CXADR	Periocular mesenchyme
6.48e-26	0.898013	0.949	0.593	1.19e-21	10	CYTL1	Periocular mesenchyme
4.1e-29	0.893939	0.962	0.501	7.53e-25	10	PITX2	Periocular mesenchyme
1.33e-89	0.891776	0.759	0.084	2.44e-85	10	CA12	Periocular mesenchyme
2.59e-33	0.890279	0.975	0.44	4.75e-29	10	DPYSL3	Periocular mesenchyme
6.27e-39	0.850889	0.772	0.222	1.15e-34	10	EMX2	Periocular mesenchyme
3.54e-24	0.824243	0.646	0.205	6.51e-20	10	PTGS2	Periocular mesenchyme
6.53e-23	0.805905	0.759	0.307	1.2e-18	10	RGS5	Periocular mesenchyme
7.49e-19	0.769265	0.709	0.309	1.38e-14	10	GAP43	Periocular mesenchyme
5.4e-29	0.746429	0.886	0.433	9.92e-25	10	NCOA7	Periocular mesenchyme
1.48e-30	0.746171	0.595	0.145	2.72e-26	10	BMP3	Periocular mesenchyme
1.83e-13	0.745833	0.709	0.394	3.36e-09	10	ITIH5	Periocular mesenchyme
3.93e-72	0.743743	0.696	0.086	7.23e-68	10	KCNIP1	Periocular mesenchyme
9.67e-20	0.739111	0.582	0.207	1.78e-15	10	MXRA5	Periocular mesenchyme
4.38e-24	0.738115	0.937	0.548	8.04e-20	10	BGN	Periocular mesenchyme
2.38e-61	0.725485	0.62	0.078	4.37e-57	10	RSPO2	Periocular mesenchyme
2.78e-87	0.725095	0.544	0.038	5.1e-83	10	C1QTNF3	Periocular mesenchyme
3.48e-26	0.71585	0.823	0.361	6.39e-22	10	COL9A1	Periocular mesenchyme
1.35e-40	0.713649	0.557	0.098	2.49e-36	10	RERG	Periocular mesenchyme
6.85e-51	0.70236	0.646	0.112	1.26e-46	10	OGFRL1	Periocular mesenchyme
4.14e-07	0.700145	0.81	0.682	0.00760037	10	VMP1	Periocular mesenchyme
1.33e-14	0.672984	0.873	0.525	2.45e-10	10	COL5A2	Periocular mesenchyme
1.4e-25	0.672674	0.911	0.451	2.58e-21	10	EMILIN1	Periocular mesenchyme
3.76e-43	0.671838	0.608	0.114	6.92e-39	10	COL26A1	Periocular mesenchyme
2.99e-13	0.669467	0.696	0.4	5.5e-09	10	MYLIP	Periocular mesenchyme
8.14e-20	0.662432	0.987	0.975	1.49e-15	10	JUND	Periocular mesenchyme
6.99e-15	0.661685	0.975	0.882	1.28e-10	10	JUNB	Periocular mesenchyme
1.01e-21	0.660991	0.924	0.477	1.85e-17	10	CPED1	Periocular mesenchyme
1.02e-30	0.65624	0.38	0.058	1.88e-26	10	HGF	Periocular mesenchyme
1.74e-16	0.655818	0.823	0.485	3.2e-12	10	ZNF503	Periocular mesenchyme
1.27e-42	0.653692	0.494	0.07	2.33e-38	10	THBS2	Periocular mesenchyme
5.94e-31	0.653645	0.57	0.135	1.09e-26	10	CTHRC1	Periocular mesenchyme
4.97e-10	0.645341	0.797	0.536	9.13e-06	10	ATF3	Periocular mesenchyme
3.13e-63	0.639279	0.443	0.034	5.75e-59	10	GRIA4	Periocular mesenchyme
1.26e-19	0.634647	0.899	0.555	2.32e-15	10	SELENOM	Periocular mesenchyme
6.75e-18	0.63385	0.722	0.374	1.24e-13	10	PIK3R1	Periocular mesenchyme
3.27e-40	0.623392	0.608	0.118	6.01e-36	10	EMX2OS	Periocular mesenchyme
2.19e-21	0.621961	0.734	0.314	4.02e-17	10	PTPRD	Periocular mesenchyme
2.18e-17	0.616088	0.924	0.462	4.01e-13	10	PDGFRA	Periocular mesenchyme
1.76e-08	0.611122	0.848	0.673	0.000322802	10	SOCS3	Periocular mesenchyme
5.39e-14	0.610556	0.532	0.21	9.9e-10	10	BEX1	Periocular mesenchyme
4.66e-18	0.608922	0.975	0.636	8.56e-14	10	PCOLCE	Periocular mesenchyme
3.08e-17	0.608308	0.582	0.223	5.66e-13	10	NCAM1	Periocular mesenchyme
3.18e-14	0.606564	0.987	0.841	5.84e-10	10	TSC22D1	Periocular mesenchyme
4.59e-71	0.603512	0.329	0.014	8.43e-67	10	VCAM1	Periocular mesenchyme
1.29e-10	0.597957	0.582	0.329	2.36e-06	10	CADM2	Periocular mesenchyme
3.65e-17	0.587213	0.987	0.873	6.71e-13	10	SOX4	Periocular mesenchyme
1.2e-09	0.579278	0.43	0.194	2.21e-05	10	ANK2	Periocular mesenchyme
6.88e-33	0.564124	0.62	0.143	1.26e-28	10	SHOX	Periocular mesenchyme
2.66e-13	0.562073	0.823	0.569	4.89e-09	10	SLC38A2	Periocular mesenchyme
2.24e-06	0.56161	0.253	0.095	0.0411735	10	SYT1	Periocular mesenchyme
1.72e-15	0.559621	0.772	0.422	3.17e-11	10	ALCAM	Periocular mesenchyme
2.64e-17	0.555629	0.848	0.38	4.86e-13	10	SLC7A8	Periocular mesenchyme
3.1e-16	0.551282	0.899	0.668	5.7e-12	10	BTG3	Periocular mesenchyme
7.13e-61	0.545628	0.582	0.071	1.31e-56	10	KCNAB1	Periocular mesenchyme
3.16e-123	0.544375	0.468	0.013	5.8e-119	10	MGARP	Periocular mesenchyme
5.82e-15	0.542757	0.823	0.565	1.07e-10	10	MSI2	Periocular mesenchyme
1.96e-67	0.540215	0.481	0.038	3.61e-63	10	KCNQ2	Periocular mesenchyme
3.22e-20	0.534341	0.987	0.914	5.91e-16	10	EIF3E	Periocular mesenchyme
3.06e-39	0.531195	0.519	0.087	5.62e-35	10	GLIS3	Periocular mesenchyme
1.1e-13	0.530989	0.861	0.514	2.02e-09	10	ZFHX4	Periocular mesenchyme
1.31e-14	0.527488	0.975	0.824	2.4e-10	10	ITM2C	Periocular mesenchyme
2.64e-26	0.526134	0.557	0.142	4.84e-22	10	CCDC102B	Periocular mesenchyme
1.27e-17	0.521272	0.886	0.598	2.34e-13	10	CLEC11A	Periocular mesenchyme
3.79e-14	0.518559	0.873	0.521	6.96e-10	10	PRRX1	Periocular mesenchyme
1.74e-24	0.507197	0.544	0.141	3.2e-20	10	ST6GAL2	Periocular mesenchyme
6.74e-09	0.504504	0.747	0.536	0.000123885	10	PLPP1	Periocular mesenchyme
5.49e-33	0.50113	0.354	0.046	1.01e-28	10	POU6F2	Periocular mesenchyme
1.08e-58	0.500666	0.468	0.043	1.98e-54	10	TMEM100	Periocular mesenchyme
4.78e-144	2.38049	0.897	0.071	8.79e-140	11	SCRG1	Schwann cells
3.44e-106	2.17856	0.936	0.122	6.33e-102	11	NRXN1	Schwann cells
4.2e-60	2.17344	0.936	0.288	7.71e-56	11	S100B	Schwann cells
1.06e-163	2.16447	0.705	0.028	1.94e-159	11	MATN4	Schwann cells
9.99e-188	2.08236	0.872	0.042	1.84e-183	11	MPZ	Schwann cells
1.02e-28	1.70821	0.179	0.012	1.87e-24	11	STMN2	Schwann cells
1.23e-63	1.66534	0.705	0.105	2.26e-59	11	ALDH1A1	Schwann cells
5.41e-71	1.64472	0.897	0.185	9.93e-67	11	PLP1	Schwann cells
6.15e-178	1.62668	0.846	0.041	1.13e-173	11	ERBB3	Schwann cells
0	1.55963	0.846	0.008	0	11	COL20A1	Schwann cells
7.69e-294	1.55663	0.731	0.006	1.41e-289	11	LINC00682	Schwann cells
1.75e-121	1.55347	0.897	0.092	3.21e-117	11	PTPRZ1	Schwann cells
8.82e-24	1.54184	0.218	0.023	1.62e-19	11	GAL	Schwann cells
5.38e-170	1.53843	0.538	0.01	9.89e-166	11	ACTC1	Schwann cells
2.33e-60	1.5311	0.936	0.277	4.28e-56	11	CADM1	Schwann cells
4.09e-95	1.47635	0.923	0.136	7.51e-91	11	BCHE	Schwann cells
4.62e-45	1.44203	0.923	0.327	8.49e-41	11	MEF2C	Schwann cells
4.76e-128	1.40463	0.808	0.059	8.75e-124	11	CDH19	Schwann cells
6.81e-36	1.36118	0.872	0.452	1.25e-31	11	METRN	Schwann cells
0	1.34942	0.744	0.005	0	11	PHOX2B	Schwann cells
7.35e-125	1.33763	0.692	0.041	1.35e-120	11	SCN7A	Schwann cells
1.68e-31	1.33031	0.936	0.676	3.08e-27	11	ZEB2	Schwann cells
6.16e-34	1.2779	0.859	0.441	1.13e-29	11	FXYD1	Schwann cells
1.46e-71	1.27084	0.744	0.097	2.69e-67	11	POSTN	Schwann cells
1.57e-66	1.25531	0.897	0.192	2.89e-62	11	TMEM176B	Schwann cells
1.27e-52	1.25492	0.897	0.281	2.34e-48	11	GAS7	Schwann cells
1.24e-26	1.21378	0.897	0.544	2.28e-22	11	CRYAB	Schwann cells
2.26e-83	1.21133	0.769	0.095	4.16e-79	11	ABCA8	Schwann cells
3.32e-24	1.20729	0.987	0.888	6.1e-20	11	TUBA1A	Schwann cells
5.37e-38	1.19022	0.872	0.393	9.86e-34	11	DST	Schwann cells
1.27e-39	1.17847	0.936	0.388	2.33e-35	11	AP1S2	Schwann cells
9.52e-88	1.17438	0.859	0.114	1.75e-83	11	SOX10	Schwann cells
1.66e-285	1.15484	0.756	0.008	3.05e-281	11	FOXD3	Schwann cells
9.8e-37	1.13285	0.744	0.227	1.8e-32	11	TGFBR2	Schwann cells
4.45e-21	1.12505	0.833	0.487	8.17e-17	11	AC020916.1	Schwann cells
1.36e-44	1.11747	0.782	0.214	2.5e-40	11	FILIP1L	Schwann cells
5.18e-33	1.11167	0.808	0.337	9.52e-29	11	ATP2B1	Schwann cells
1.99e-67	1.10997	0.833	0.152	3.66e-63	11	TMEM176A	Schwann cells
5.25e-47	1.10985	0.885	0.216	9.64e-43	11	CDH6	Schwann cells
2.19e-28	1.0781	0.962	0.637	4.03e-24	11	RHOB	Schwann cells
6.08e-31	1.0681	0.936	0.63	1.12e-26	11	FAM3C	Schwann cells
6.76e-40	1.06635	0.859	0.339	1.24e-35	11	MAPRE2	Schwann cells
2.14e-68	1.02947	0.808	0.144	3.94e-64	11	LINC00632	Schwann cells
3.4e-20	1.02337	0.821	0.454	6.25e-16	11	ID4	Schwann cells
1e-26	1.02097	0.987	0.631	1.84e-22	11	S100A10	Schwann cells
9.1e-32	1.00416	1	0.911	1.67e-27	11	MARCKS	Schwann cells
5.36e-59	0.991536	0.615	0.086	9.84e-55	11	NLGN4X	Schwann cells
4.13e-68	0.985965	0.744	0.115	7.6e-64	11	NCAM2	Schwann cells
2.32e-52	0.98484	0.744	0.155	4.26e-48	11	KHDRBS3	Schwann cells
3.81e-47	0.98164	0.718	0.158	7e-43	11	HSPB2	Schwann cells
3.26e-31	0.979678	0.769	0.259	6e-27	11	CD9	Schwann cells
5e-34	0.952551	0.795	0.271	9.2e-30	11	ITGA1	Schwann cells
6.51e-83	0.944842	0.679	0.068	1.2e-78	11	MMP17	Schwann cells
2.39e-89	0.943254	0.705	0.07	4.38e-85	11	LGI4	Schwann cells
1.83e-55	0.931282	0.744	0.148	3.36e-51	11	CHD7	Schwann cells
1.28e-156	0.929417	0.667	0.025	2.35e-152	11	FOXD3-AS1	Schwann cells
2.04e-26	0.90717	0.808	0.396	3.76e-22	11	CNP	Schwann cells
7.78e-24	0.904464	0.885	0.524	1.43e-19	11	DNAJC1	Schwann cells
7.37e-42	0.894978	0.218	0.011	1.35e-37	11	PRPH	Schwann cells
9.71e-71	0.888943	0.436	0.028	1.78e-66	11	ARHGAP15	Schwann cells
1.59e-28	0.88868	0.885	0.438	2.92e-24	11	MMP2	Schwann cells
1.58e-54	0.882327	0.179	0.004	2.91e-50	11	ELAVL4	Schwann cells
2.45e-59	0.879809	0.59	0.074	4.5e-55	11	ADAM23	Schwann cells
1.5e-40	0.868719	0.538	0.093	2.75e-36	11	C1QL1	Schwann cells
9.28e-33	0.867273	0.808	0.285	1.7e-28	11	COL9A3	Schwann cells
1.22e-30	0.867122	0.718	0.247	2.24e-26	11	SASH1	Schwann cells
1.08e-31	0.866203	0.744	0.268	1.98e-27	11	ANKRD50	Schwann cells
1.49e-48	0.866105	0.474	0.056	2.74e-44	11	OLFML2A	Schwann cells
1.67e-58	0.860579	0.5	0.05	3.07e-54	11	MAL	Schwann cells
0.000110837	0.858732	0.692	0.588	1	11	MAP1B	Schwann cells
2.97e-111	0.854088	0.628	0.039	5.46e-107	11	SLC35F1	Schwann cells
5.85e-106	0.841935	0.564	0.031	1.08e-101	11	ITGA2	Schwann cells
3.39e-24	0.838127	0.692	0.282	6.22e-20	11	NDRG2	Schwann cells
7.07e-26	0.837369	0.731	0.276	1.3e-21	11	CREB5	Schwann cells
6.54e-23	0.815424	0.705	0.288	1.2e-18	11	ARPC1B	Schwann cells
2.87e-90	0.806731	0.654	0.055	5.28e-86	11	ATP1A2	Schwann cells
9.04e-121	0.798593	0.603	0.03	1.66e-116	11	SCN9A	Schwann cells
1.09e-15	0.797962	0.987	0.873	2e-11	11	SOX4	Schwann cells
2.99e-31	0.797706	0.744	0.267	5.49e-27	11	LSAMP	Schwann cells
8.75e-23	0.792816	0.59	0.178	1.61e-18	11	RGCC	Schwann cells
5.37e-225	0.790925	0.513	0.002	9.86e-221	11	MYOT	Schwann cells
7.8e-46	0.776949	0.679	0.143	1.43e-41	11	SOX5	Schwann cells
1.85e-162	0.768372	0.372	0.001	3.41e-158	11	HAND2	Schwann cells
2.27e-31	0.761359	0.654	0.177	4.16e-27	11	PHACTR1	Schwann cells
1.44e-15	0.754301	0.577	0.268	2.65e-11	11	ITGB5	Schwann cells
4.9e-17	0.753748	0.846	0.59	9.01e-13	11	RBMS3	Schwann cells
1.2e-147	0.751966	0.551	0.016	2.2e-143	11	SLITRK2	Schwann cells
1.2e-05	0.747177	0.372	0.216	0.221094	11	BEX1	Schwann cells
7.86e-70	0.744804	0.603	0.065	1.44e-65	11	IL1RAP	Schwann cells
1.28e-96	0.741278	0.603	0.042	2.35e-92	11	SRCIN1	Schwann cells
4.26e-51	0.737037	0.603	0.094	7.83e-47	11	RBMS3-AS3	Schwann cells
3.74e-18	0.73666	0.718	0.416	6.87e-14	11	ZNF704	Schwann cells
6.99e-19	0.729976	0.59	0.222	1.28e-14	11	PDGFA	Schwann cells
4.7e-38	0.721712	0.154	0.005	8.64e-34	11	STMN4	Schwann cells
9.59e-97	0.721705	0.538	0.031	1.76e-92	11	SLITRK6	Schwann cells
2.61e-25	0.710687	0.808	0.311	4.8e-21	11	NKAIN4	Schwann cells
3.11e-89	0.710402	0.551	0.037	5.72e-85	11	B3GALT2	Schwann cells
2.21e-193	0.706434	0.436	0.001	4.07e-189	11	ASCL1	Schwann cells
1.69e-16	0.704539	0.974	0.982	3.11e-12	11	VIM	Schwann cells
1.22e-53	0.69478	0.615	0.09	2.24e-49	11	SAMHD1	Schwann cells
3.62e-183	0.692573	0.5	0.006	6.66e-179	11	SOX2	Schwann cells
3.51e-30	0.691394	0.667	0.174	6.45e-26	11	NGFR	Schwann cells
3.56e-154	0.690555	0.59	0.017	6.54e-150	11	INSC	Schwann cells
3.26e-218	0.686578	0.538	0.004	6e-214	11	PRIMA1	Schwann cells
3.27e-27	0.670859	0.654	0.198	6.01e-23	11	TBX3	Schwann cells
1.44e-92	0.668803	0.603	0.045	2.65e-88	11	CMTM5	Schwann cells
1.39e-244	0.667423	0.551	0.002	2.55e-240	11	ART3	Schwann cells
2.89e-19	0.665993	0.897	0.707	5.3e-15	11	QKI	Schwann cells
3.92e-14	0.662344	0.885	0.673	7.19e-10	11	GPM6B	Schwann cells
2.43e-169	0.659029	0.538	0.01	4.46e-165	11	XKR4	Schwann cells
6.79e-37	0.657887	0.615	0.135	1.25e-32	11	MAP2	Schwann cells
2.31e-51	0.651041	0.577	0.085	4.25e-47	11	TMOD2	Schwann cells
6.43e-40	0.642308	0.487	0.072	1.18e-35	11	GFRA2	Schwann cells
2.21e-28	0.637051	0.628	0.197	4.05e-24	11	GNG2	Schwann cells
1.39e-21	0.636441	0.795	0.402	2.55e-17	11	CXXC5	Schwann cells
4.03e-21	0.635476	0.974	0.905	7.4e-17	11	PEBP1	Schwann cells
2.25e-21	0.632406	0.756	0.391	4.13e-17	11	SNX7	Schwann cells
1.08e-28	0.626656	0.436	0.084	1.98e-24	11	SORL1	Schwann cells
2.45e-14	0.616724	0.833	0.665	4.5e-10	11	PPP1R14B	Schwann cells
5.2e-71	0.615651	0.462	0.033	9.55e-67	11	MIA	Schwann cells
2.96e-114	0.614642	0.436	0.012	5.43e-110	11	MOXD1	Schwann cells
4.53e-05	0.613121	0.615	0.472	0.832673	11	NNAT	Schwann cells
1.93e-49	0.608663	0.59	0.09	3.55e-45	11	RETREG1	Schwann cells
1.18e-17	0.601145	0.538	0.198	2.18e-13	11	MAP3K1	Schwann cells
3.11e-41	0.598376	0.128	0.002	5.72e-37	11	VIP	Schwann cells
2.3e-15	0.597842	0.705	0.391	4.22e-11	11	SH3PXD2A	Schwann cells
1.01e-54	0.596923	0.5	0.055	1.85e-50	11	SLC15A3	Schwann cells
2.42e-82	0.59505	0.423	0.021	4.45e-78	11	AC120042.3	Schwann cells
4.77e-42	0.594055	0.59	0.109	8.76e-38	11	SOX8	Schwann cells
2.03e-28	0.593687	0.59	0.16	3.74e-24	11	PRKCA	Schwann cells
2.52e-33	0.589775	0.59	0.129	4.63e-29	11	TSPAN15	Schwann cells
7.69e-17	0.588671	0.756	0.395	1.41e-12	11	DLGAP4	Schwann cells
1.58e-53	0.587177	0.205	0.006	2.91e-49	11	DCX	Schwann cells
5.98e-150	0.586349	0.462	0.008	1.1e-145	11	L1CAM	Schwann cells
1.46e-141	0.584688	0.5	0.012	2.68e-137	11	NKAIN3	Schwann cells
2.15e-69	0.582076	0.526	0.046	3.94e-65	11	ADGRG6	Schwann cells
0.000439095	0.581122	0.192	0.086	1	11	PCSK1N	Schwann cells
2.39e-13	0.579516	0.615	0.286	4.4e-09	11	KLF4	Schwann cells
1.16e-09	0.577924	0.462	0.227	2.13e-05	11	NCAM1	Schwann cells
9.01e-14	0.577087	0.923	0.73	1.65e-09	11	CD59	Schwann cells
1.91e-07	0.575187	0.397	0.195	0.00350701	11	ANK2	Schwann cells
1.38e-20	0.575058	0.397	0.094	2.53e-16	11	CRMP1	Schwann cells
7.81e-09	0.572835	0.705	0.514	0.000143438	11	PMEPA1	Schwann cells
1.86e-05	0.572391	0.538	0.434	0.341584	11	BUB3	Schwann cells
2.18e-24	0.571418	0.5	0.126	4.01e-20	11	RGMB	Schwann cells
1.49e-87	0.569242	0.308	0.007	2.74e-83	11	ANGPTL7	Schwann cells
1.46e-15	0.565736	0.551	0.217	2.68e-11	11	MLXIP	Schwann cells
4.95e-17	0.561636	0.756	0.412	9.09e-13	11	AGRN	Schwann cells
5.82e-15	0.561301	0.821	0.547	1.07e-10	11	MAP4	Schwann cells
6.82e-36	0.559932	0.423	0.06	1.25e-31	11	ATOH8	Schwann cells
1.23e-36	0.557975	0.5	0.086	2.26e-32	11	SNTB1	Schwann cells
1.86e-13	0.555835	0.667	0.353	3.42e-09	11	PPFIBP1	Schwann cells
3.32e-25	0.555641	0.654	0.185	6.11e-21	11	EDNRB	Schwann cells
2.37e-30	0.555584	0.5	0.1	4.36e-26	11	GFRA1	Schwann cells
3.11e-20	0.551923	0.5	0.149	5.71e-16	11	BICD1	Schwann cells
4.42e-92	0.548393	0.372	0.012	8.12e-88	11	COL28A1	Schwann cells
1.53e-14	0.543722	0.641	0.306	2.81e-10	11	ETS1	Schwann cells
2.68e-07	0.54132	0.192	0.058	0.00492974	11	RAMP1	Schwann cells
1.99e-16	0.540322	0.41	0.119	3.66e-12	11	FRAS1	Schwann cells
5.59e-10	0.539832	0.897	0.725	1.03e-05	11	FOSB	Schwann cells
3.2e-18	0.53774	0.577	0.2	5.89e-14	11	TTYH1	Schwann cells
1.63e-19	0.534897	0.526	0.151	2.99e-15	11	TFAP2A	Schwann cells
3.35e-27	0.533596	0.564	0.143	6.16e-23	11	RFTN2	Schwann cells
5.4e-10	0.531104	0.846	0.616	9.91e-06	11	SFRP1	Schwann cells
2.25e-16	0.527329	0.692	0.33	4.14e-12	11	FAM107B	Schwann cells
1.53e-166	0.525277	0.513	0.009	2.81e-162	11	SORCS1	Schwann cells
1.66e-16	0.523641	0.667	0.324	3.04e-12	11	FYN	Schwann cells
1.04e-11	0.523335	0.936	0.777	1.9e-07	11	S100A6	Schwann cells
2.32e-11	0.523257	0.718	0.529	4.27e-07	11	MAP4K4	Schwann cells
6.54e-138	0.522173	0.359	0.003	1.2e-133	11	RASGEF1C	Schwann cells
4.38e-09	0.520679	0.667	0.445	8.04e-05	11	C1orf21	Schwann cells
7.27e-10	0.518789	0.897	0.794	1.34e-05	11	DBI	Schwann cells
1.16e-09	0.514957	0.846	0.643	2.13e-05	11	NUDT4	Schwann cells
1.54e-07	0.509941	0.359	0.17	0.0028352	11	SYT11	Schwann cells
2.13e-09	0.506439	0.756	0.636	3.92e-05	11	CUEDC2	Schwann cells
2.48e-14	0.504274	0.808	0.477	4.56e-10	11	PRNP	Schwann cells
8.67e-26	0.503951	0.474	0.102	1.59e-21	11	PCDH17	Schwann cells
8.19e-26	0.503801	0.179	0.014	1.51e-21	11	EEF1A2	Schwann cells
1.26e-07	0.501417	0.244	0.082	0.00231442	11	COL2A1	Schwann cells
4.49e-121	3.00451	1	0.125	8.25e-117	12	TOP2A	Proliferating cells
7.66e-37	2.62289	0.947	0.576	1.41e-32	12	HIST1H4C	Proliferating cells
6.91e-137	2.40144	1	0.102	1.27e-132	12	NUSAP1	Proliferating cells
6.25e-139	2.39989	0.974	0.09	1.15e-134	12	CENPF	Proliferating cells
1.32e-139	2.39252	0.974	0.09	2.42e-135	12	UBE2C	Proliferating cells
4.24e-48	2.09722	1	0.728	7.79e-44	12	HMGB2	Proliferating cells
3.52e-81	2.03966	1	0.213	6.47e-77	12	PTTG1	Proliferating cells
5.77e-123	2.02237	0.974	0.107	1.06e-118	12	CDK1	Proliferating cells
1.13e-47	1.91554	1	0.934	2.08e-43	12	TUBA1B	Proliferating cells
1.15e-241	1.88161	1	0.037	2.12e-237	12	MKI67	Proliferating cells
8.94e-63	1.82094	0.987	0.307	1.64e-58	12	CKS2	Proliferating cells
4.42e-45	1.77449	1	0.8	8.12e-41	12	TUBB4B	Proliferating cells
2.94e-94	1.76333	0.842	0.1	5.4e-90	12	CCNB1	Proliferating cells
2.85e-72	1.75744	0.961	0.207	5.23e-68	12	TYMS	Proliferating cells
2.2e-36	1.7161	1	0.684	4.04e-32	12	ARL6IP1	Proliferating cells
1.78e-71	1.69856	0.987	0.261	3.26e-67	12	SMC4	Proliferating cells
1.87e-118	1.6804	0.921	0.097	3.44e-114	12	ASPM	Proliferating cells
4.12e-173	1.652	0.987	0.065	7.56e-169	12	TPX2	Proliferating cells
3.77e-38	1.6445	0.974	0.535	6.93e-34	12	TUBA1C	Proliferating cells
2.57e-45	1.6375	1	0.671	4.73e-41	12	UBE2S	Proliferating cells
2.91e-45	1.63131	1	0.833	5.34e-41	12	H2AFZ	Proliferating cells
5.41e-61	1.62562	0.947	0.249	9.94e-57	12	KPNA2	Proliferating cells
4.94e-180	1.62469	0.987	0.06	9.07e-176	12	PBK	Proliferating cells
4.89e-158	1.60922	0.987	0.073	8.99e-154	12	BIRC5	Proliferating cells
1.33e-82	1.59554	0.947	0.159	2.44e-78	12	PCLAF	Proliferating cells
6.32e-87	1.58565	0.987	0.182	1.16e-82	12	CKAP2	Proliferating cells
6.86e-47	1.53159	1	0.928	1.26e-42	12	HMGN2	Proliferating cells
3.33e-99	1.50846	0.987	0.154	6.11e-95	12	MAD2L1	Proliferating cells
6.53e-48	1.45852	1	0.675	1.2e-43	12	H2AFV	Proliferating cells
3.6e-47	1.45807	1	0.951	6.61e-43	12	HMGB1	Proliferating cells
2.97e-138	1.45368	1	0.097	5.45e-134	12	UBE2T	Proliferating cells
6.57e-138	1.4391	0.921	0.074	1.21e-133	12	CCNB2	Proliferating cells
2.58e-134	1.42616	0.961	0.087	4.75e-130	12	CDKN3	Proliferating cells
1.83e-51	1.42089	0.974	0.404	3.37e-47	12	H2AFX	Proliferating cells
6.83e-45	1.41147	1	0.932	1.25e-40	12	STMN1	Proliferating cells
3.31e-214	1.38936	0.961	0.041	6.08e-210	12	CDCA3	Proliferating cells
8.61e-183	1.34401	0.961	0.055	1.58e-178	12	MXD3	Proliferating cells
1.39e-146	1.33766	0.934	0.074	2.55e-142	12	PRC1	Proliferating cells
5.17e-91	1.33655	0.961	0.157	9.5e-87	12	KIF20B	Proliferating cells
8.24e-249	1.33629	0.947	0.029	1.51e-244	12	SPC25	Proliferating cells
2.24e-164	1.33307	0.882	0.051	4.12e-160	12	CENPE	Proliferating cells
1.79e-189	1.33172	0.868	0.036	3.29e-185	12	RRM2	Proliferating cells
6.31e-210	1.32895	0.868	0.031	1.16e-205	12	DLGAP5	Proliferating cells
3.87e-237	1.31677	0.961	0.034	7.12e-233	12	NUF2	Proliferating cells
6.34e-47	1.31313	1	0.942	1.16e-42	12	TUBB	Proliferating cells
3.27e-47	1.31185	0.974	0.46	6.01e-43	12	CKS1B	Proliferating cells
4.42e-36	1.30766	0.961	0.515	8.13e-32	12	JPT1	Proliferating cells
1.89e-145	1.29961	0.803	0.046	3.48e-141	12	CDC20	Proliferating cells
1.82e-181	1.2409	0.974	0.057	3.34e-177	12	KIF23	Proliferating cells
1.63e-186	1.22653	0.763	0.026	3e-182	12	HMMR	Proliferating cells
1.33e-200	1.21077	0.947	0.044	2.45e-196	12	CCNA2	Proliferating cells
4.31e-43	1.20068	1	0.887	7.91e-39	12	NUCKS1	Proliferating cells
5.51e-59	1.18982	0.934	0.259	1.01e-54	12	CENPW	Proliferating cells
8.43e-212	1.18578	0.908	0.034	1.55e-207	12	AURKB	Proliferating cells
7.98e-236	1.18163	0.934	0.031	1.47e-231	12	ANLN	Proliferating cells
2.17e-223	1.18004	0.961	0.038	3.98e-219	12	NDC80	Proliferating cells
1.01e-70	1.16485	0.961	0.219	1.85e-66	12	SMC2	Proliferating cells
2.88e-281	1.16097	1	0.027	5.3e-277	12	KIFC1	Proliferating cells
3.41e-53	1.1566	1	0.403	6.27e-49	12	TMPO	Proliferating cells
1.56e-206	1.15187	0.934	0.04	2.86e-202	12	KNL1	Proliferating cells
1.56e-45	1.14984	0.974	0.353	2.87e-41	12	HMGB3	Proliferating cells
9.83e-42	1.14515	1	0.778	1.81e-37	12	RHEB	Proliferating cells
4.33e-214	1.13994	0.908	0.034	7.96e-210	12	GTSE1	Proliferating cells
8.79e-40	1.13924	1	0.931	1.61e-35	12	CALM2	Proliferating cells
1.04e-36	1.11579	0.987	0.71	1.91e-32	12	DEK	Proliferating cells
1.46e-31	1.11412	1	0.851	2.68e-27	12	LGALS1	Proliferating cells
2.48e-173	1.11285	0.934	0.056	4.55e-169	12	KIF11	Proliferating cells
9.17e-178	1.10752	0.934	0.054	1.68e-173	12	RACGAP1	Proliferating cells
5.7e-131	1.10458	0.947	0.086	1.05e-126	12	ZWINT	Proliferating cells
9.72e-214	1.09121	0.776	0.02	1.79e-209	12	CENPA	Proliferating cells
6.93e-164	1.08012	0.961	0.064	1.27e-159	12	TACC3	Proliferating cells
3.26e-217	1.07377	0.829	0.024	6e-213	12	KIF20A	Proliferating cells
5.38e-150	1.04437	0.882	0.058	9.88e-146	12	SGO2	Proliferating cells
7.63e-158	1.04308	0.908	0.059	1.4e-153	12	ECT2	Proliferating cells
6.66e-41	1.03498	0.974	0.505	1.22e-36	12	TUBB6	Proliferating cells
8.07e-58	1.02487	0.803	0.159	1.48e-53	12	ATAD2	Proliferating cells
2.5e-133	1.00165	0.947	0.082	4.6e-129	12	CENPK	Proliferating cells
1.34e-63	0.995317	0.947	0.236	2.47e-59	12	GGH	Proliferating cells
3.04e-22	0.984103	0.816	0.376	5.58e-18	12	PCNA	Proliferating cells
2.02e-53	0.971536	0.974	0.342	3.71e-49	12	DTYMK	Proliferating cells
3.12e-68	0.963902	0.895	0.179	5.73e-64	12	CDCA4	Proliferating cells
2.52e-244	0.95585	0.842	0.02	4.62e-240	12	PIMREG	Proliferating cells
4.84e-91	0.952819	0.921	0.136	8.9e-87	12	LMNB1	Proliferating cells
4.13e-49	0.949434	0.934	0.31	7.59e-45	12	MZT1	Proliferating cells
3.17e-31	0.946372	1	0.905	5.82e-27	12	PTMS	Proliferating cells
7.26e-48	0.946182	0.934	0.31	1.33e-43	12	CCDC34	Proliferating cells
7.82e-19	0.94302	0.961	0.782	1.44e-14	12	DUT	Proliferating cells
1.53e-197	0.938244	0.882	0.036	2.81e-193	12	CDKN2C	Proliferating cells
1.14e-37	0.935964	0.987	0.728	2.1e-33	12	HP1BP3	Proliferating cells
4.13e-40	0.934509	0.974	0.5	7.59e-36	12	ANP32E	Proliferating cells
2.97e-92	0.934001	0.934	0.135	5.46e-88	12	FBXO5	Proliferating cells
6.04e-156	0.933007	0.868	0.052	1.11e-151	12	DIAPH3	Proliferating cells
1.6e-34	0.929928	0.974	0.652	2.95e-30	12	RAD21	Proliferating cells
2.33e-73	0.929281	0.921	0.171	4.29e-69	12	MIS18BP1	Proliferating cells
8.66e-83	0.924782	0.947	0.167	1.59e-78	12	LMNB2	Proliferating cells
1.05e-39	0.914475	0.895	0.347	1.93e-35	12	USP1	Proliferating cells
1.2e-40	0.911742	0.974	0.419	2.21e-36	12	BUB3	Proliferating cells
2.05e-56	0.90404	0.934	0.25	3.77e-52	12	KIF22	Proliferating cells
7.55e-173	0.903184	0.895	0.047	1.39e-168	12	SPC24	Proliferating cells
3.17e-45	0.900686	0.882	0.265	5.83e-41	12	RRM1	Proliferating cells
1.9e-31	0.890225	0.895	0.475	3.49e-27	12	TMEM106C	Proliferating cells
5.19e-182	0.882099	0.882	0.042	9.53e-178	12	NCAPG	Proliferating cells
6.97e-170	0.877091	0.737	0.028	1.28e-165	12	TROAP	Proliferating cells
2.37e-35	0.876311	0.974	0.605	4.36e-31	12	PSIP1	Proliferating cells
1.43e-128	0.872655	0.868	0.067	2.62e-124	12	CENPU	Proliferating cells
2.96e-219	0.870978	0.868	0.028	5.43e-215	12	BUB1B	Proliferating cells
3.73e-32	0.868709	0.974	0.65	6.85e-28	12	KIF5B	Proliferating cells
3.15e-129	0.867342	0.882	0.066	5.79e-125	12	TK1	Proliferating cells
5.36e-243	0.865036	0.842	0.02	9.85e-239	12	HJURP	Proliferating cells
9.07e-58	0.864388	0.921	0.218	1.67e-53	12	EZH2	Proliferating cells
4.55e-50	0.858141	0.947	0.279	8.37e-46	12	TMSB15A	Proliferating cells
1.61e-209	0.854938	0.724	0.017	2.96e-205	12	NEK2	Proliferating cells
4.98e-167	0.85304	0.658	0.02	9.16e-163	12	PLK1	Proliferating cells
1.1e-116	0.846624	0.829	0.071	2.02e-112	12	RTKN2	Proliferating cells
4.32e-36	0.844004	1	0.843	7.94e-32	12	RAN	Proliferating cells
1.47e-214	0.843826	0.829	0.025	2.7e-210	12	ESCO2	Proliferating cells
9.69e-148	0.842516	0.855	0.053	1.78e-143	12	RAD51AP1	Proliferating cells
1.98e-188	0.830566	0.763	0.025	3.65e-184	12	DEPDC1	Proliferating cells
2.47e-113	0.823223	0.908	0.093	4.54e-109	12	CENPN	Proliferating cells
4.04e-106	0.820036	0.908	0.104	7.43e-102	12	NCAPD2	Proliferating cells
2.69e-235	0.80818	0.882	0.025	4.94e-231	12	TTK	Proliferating cells
2.75e-249	0.802491	0.895	0.023	5.05e-245	12	MELK	Proliferating cells
5.2e-50	0.802037	0.895	0.248	9.55e-46	12	CKAP5	Proliferating cells
3.3e-288	0.79745	0.868	0.014	6.07e-284	12	CDCA8	Proliferating cells
1.88e-208	0.790889	0.816	0.025	3.46e-204	12	SGO1	Proliferating cells
2.05e-64	0.790816	0.697	0.096	3.76e-60	12	KNSTRN	Proliferating cells
5.46e-121	0.788744	0.855	0.072	1e-116	12	CENPM	Proliferating cells
1.5e-28	0.783727	0.961	0.544	2.76e-24	12	SKA2	Proliferating cells
1.02e-157	0.77929	0.829	0.045	1.87e-153	12	ARHGAP11A	Proliferating cells
3.01e-209	0.778753	0.829	0.026	5.54e-205	12	KIF2C	Proliferating cells
7.38e-26	0.777069	0.987	0.751	1.36e-21	12	RANBP1	Proliferating cells
1.42e-240	0.774769	0.789	0.016	2.62e-236	12	IQGAP3	Proliferating cells
2.22e-28	0.762506	0.934	0.531	4.07e-24	12	SYNE2	Proliferating cells
6.56e-151	0.759916	0.763	0.038	1.21e-146	12	PRR11	Proliferating cells
3.22e-214	0.757618	0.803	0.023	5.91e-210	12	KIF4A	Proliferating cells
1.52e-238	0.756247	0.868	0.023	2.79e-234	12	CKAP2L	Proliferating cells
4.76e-104	0.751061	0.829	0.082	8.74e-100	12	PSRC1	Proliferating cells
6.32e-30	0.751057	1	0.803	1.16e-25	12	CALM3	Proliferating cells
2.43e-25	0.750964	0.75	0.273	4.46e-21	12	HELLS	Proliferating cells
5.4e-38	0.745605	0.974	0.451	9.93e-34	12	CMC2	Proliferating cells
5.49e-83	0.738203	0.868	0.117	1.01e-78	12	CENPH	Proliferating cells
8.6e-206	0.738088	0.829	0.027	1.58e-201	12	KIF15	Proliferating cells
6.1e-131	0.737926	0.645	0.029	1.12e-126	12	AURKA	Proliferating cells
4.2e-27	0.729302	0.882	0.356	7.72e-23	12	MT2A	Proliferating cells
2.75e-76	0.724682	0.882	0.142	5.05e-72	12	SPDL1	Proliferating cells
1.93e-28	0.719112	1	0.67	3.55e-24	12	YWHAH	Proliferating cells
1.63e-33	0.713806	1	0.688	2.99e-29	12	CBX5	Proliferating cells
2.66e-122	0.711648	0.895	0.077	4.88e-118	12	ORC6	Proliferating cells
3.4e-34	0.701989	1	0.939	6.24e-30	12	HNRNPA2B1	Proliferating cells
1.64e-184	0.700838	0.763	0.026	3.02e-180	12	FAM83D	Proliferating cells
1.1e-28	0.698022	0.868	0.377	2.03e-24	12	CRNDE	Proliferating cells
1.58e-64	0.697387	0.75	0.115	2.91e-60	12	DBF4	Proliferating cells
4.47e-26	0.696569	0.934	0.498	8.21e-22	12	PHGDH	Proliferating cells
1.02e-32	0.695161	0.816	0.261	1.87e-28	12	CDKN2D	Proliferating cells
1.52e-28	0.686063	0.987	0.852	2.79e-24	12	RBMX	Proliferating cells
1.28e-19	0.685888	0.934	0.568	2.35e-15	12	RARRES2	Proliferating cells
1.21e-31	0.685686	0.803	0.264	2.22e-27	12	FAM111A	Proliferating cells
1.63e-22	0.684485	0.987	0.832	3e-18	12	PTN	Proliferating cells
8.33e-108	0.67977	0.605	0.034	1.53e-103	12	HIST1H1A	Proliferating cells
1.19e-31	0.676652	1	0.878	2.19e-27	12	PTGES3	Proliferating cells
1.17e-29	0.674077	1	0.89	2.15e-25	12	HMGN1	Proliferating cells
5.83e-36	0.673536	0.908	0.346	1.07e-31	12	WEE1	Proliferating cells
1.36e-212	0.67184	0.75	0.018	2.51e-208	12	KIF14	Proliferating cells
1.41e-229	0.671616	0.763	0.016	2.6e-225	12	CEP55	Proliferating cells
5.52e-60	0.670277	0.882	0.172	1.01e-55	12	GPSM2	Proliferating cells
3.33e-238	0.666623	0.842	0.021	6.11e-234	12	SHCBP1	Proliferating cells
6.59e-205	0.663717	0.868	0.032	1.21e-200	12	FOXM1	Proliferating cells
9.42e-29	0.661044	0.987	0.721	1.73e-24	12	ILF2	Proliferating cells
2.67e-17	0.65878	0.974	0.877	4.91e-13	12	HSP90B1	Proliferating cells
4.42e-44	0.653163	0.829	0.21	8.11e-40	12	GMNN	Proliferating cells
1.69e-22	0.650624	0.934	0.567	3.1e-18	12	SMC3	Proliferating cells
5.98e-24	0.648356	0.855	0.358	1.1e-19	12	UBALD2	Proliferating cells
1.86e-33	0.643809	0.803	0.262	3.42e-29	12	BARD1	Proliferating cells
1.11e-27	0.641886	0.974	0.557	2.04e-23	12	KPNB1	Proliferating cells
9.86e-240	0.640985	0.724	0.011	1.81e-235	12	CDCA2	Proliferating cells
1.13e-25	0.633571	0.987	0.839	2.08e-21	12	ANP32B	Proliferating cells
3.2e-45	0.628709	0.75	0.159	5.88e-41	12	DHFR	Proliferating cells
2.78e-74	0.627621	0.671	0.07	5.1e-70	12	GAS2L3	Proliferating cells
5.22e-136	0.626791	0.829	0.055	9.6e-132	12	MND1	Proliferating cells
2.24e-179	0.626282	0.75	0.026	4.12e-175	12	CIT	Proliferating cells
1.46e-29	0.624692	0.974	0.531	2.68e-25	12	LSM4	Proliferating cells
5.81e-42	0.619172	0.803	0.213	1.07e-37	12	DDX39A	Proliferating cells
3.32e-125	0.618386	0.789	0.055	6.1e-121	12	C21orf58	Proliferating cells
1.88e-124	0.61479	0.632	0.03	3.46e-120	12	MYBL2	Proliferating cells
2.82e-172	0.612796	0.658	0.019	5.18e-168	12	BUB1	Proliferating cells
1.2e-41	0.610092	0.842	0.238	2.21e-37	12	NSD2	Proliferating cells
1.13e-29	0.602635	0.711	0.201	2.08e-25	12	MCM7	Proliferating cells
5.72e-33	0.599938	0.921	0.361	1.05e-28	12	IKBIP	Proliferating cells
1.66e-26	0.599436	1	0.628	3.06e-22	12	H2AFY	Proliferating cells
3.09e-25	0.59791	0.974	0.778	5.68e-21	12	SNRPG	Proliferating cells
4.33e-68	0.597231	0.526	0.045	7.95e-64	12	CLSPN	Proliferating cells
8.87e-83	0.592395	0.684	0.065	1.63e-78	12	KIF18A	Proliferating cells
9.87e-105	0.591646	0.75	0.062	1.81e-100	12	CEP152	Proliferating cells
2.33e-17	0.583297	0.947	0.732	4.28e-13	12	DCTN3	Proliferating cells
7.93e-122	0.581246	0.526	0.018	1.46e-117	12	NMU	Proliferating cells
4.57e-29	0.577442	0.842	0.335	8.39e-25	12	SMC1A	Proliferating cells
1.72e-87	0.57708	0.658	0.056	3.17e-83	12	FANCI	Proliferating cells
2.11e-25	0.575805	0.987	0.801	3.88e-21	12	HNRNPR	Proliferating cells
3.64e-65	0.574879	0.855	0.144	6.69e-61	12	RANGAP1	Proliferating cells
1.69e-29	0.574616	0.842	0.298	3.1e-25	12	KDELC2	Proliferating cells
6.01e-23	0.573514	0.987	0.883	1.1e-18	12	Sep-07	Proliferating cells
1.33e-23	0.572426	0.987	0.807	2.45e-19	12	ANAPC11	Proliferating cells
4.64e-24	0.570418	0.961	0.597	8.52e-20	12	CBX1	Proliferating cells
1.61e-23	0.57031	0.987	0.9	2.95e-19	12	MZT2B	Proliferating cells
1.13e-23	0.570046	0.868	0.453	2.07e-19	12	PSME2	Proliferating cells
1.39e-86	0.56935	0.737	0.074	2.56e-82	12	PARPBP	Proliferating cells
7.78e-69	0.567901	0.855	0.137	1.43e-64	12	PHF19	Proliferating cells
1.56e-55	0.567025	0.816	0.14	2.87e-51	12	MNS1	Proliferating cells
4.22e-34	0.566516	0.829	0.267	7.75e-30	12	CSE1L	Proliferating cells
1.15e-19	0.564971	0.961	0.666	2.12e-15	12	BTG3	Proliferating cells
4.95e-44	0.56316	0.776	0.173	9.1e-40	12	EMC9	Proliferating cells
6.95e-23	0.562641	0.868	0.418	1.28e-18	12	SAP30	Proliferating cells
4.09e-19	0.559522	0.961	0.594	7.52e-15	12	PRKDC	Proliferating cells
7.92e-60	0.556646	0.697	0.098	1.46e-55	12	TRIM59	Proliferating cells
6.42e-26	0.556554	0.987	0.669	1.18e-21	12	VDAC3	Proliferating cells
2.43e-19	0.556281	0.961	0.705	4.46e-15	12	LSM5	Proliferating cells
2.19e-05	0.555137	0.566	0.304	0.402322	12	ISG15	Proliferating cells
2.19e-22	0.555092	1	0.939	4.03e-18	12	HSP90AA1	Proliferating cells
1.54e-13	0.553824	0.934	0.746	2.83e-09	12	LMNA	Proliferating cells
3.65e-159	0.552831	0.553	0.012	6.71e-155	12	SAPCD2	Proliferating cells
1.51e-18	0.552265	0.987	0.664	2.77e-14	12	FBLN1	Proliferating cells
4.48e-17	0.551542	0.908	0.577	8.24e-13	12	NUCB2	Proliferating cells
3.1e-16	0.547169	0.987	0.798	5.7e-12	12	MORF4L2	Proliferating cells
3.26e-20	0.544647	0.974	0.76	5.99e-16	12	KHDRBS1	Proliferating cells
4.65e-17	0.543249	0.974	0.724	8.55e-13	12	ARPC5	Proliferating cells
5.34e-23	0.541751	0.987	0.604	9.8e-19	12	PSMC3	Proliferating cells
1.82e-14	0.540793	0.842	0.524	3.35e-10	12	NFIC	Proliferating cells
5.94e-34	0.540626	0.816	0.25	1.09e-29	12	KMT5A	Proliferating cells
2.79e-22	0.538242	0.711	0.217	5.14e-18	12	CYTOR	Proliferating cells
1.97e-21	0.536385	0.987	0.843	3.62e-17	12	HNRNPA0	Proliferating cells
1.51e-189	0.535779	0.75	0.023	2.77e-185	12	SPAG5	Proliferating cells
6.42e-93	0.533219	0.711	0.062	1.18e-88	12	NCAPG2	Proliferating cells
2.04e-32	0.532933	0.868	0.316	3.74e-28	12	SAE1	Proliferating cells
6.22e-23	0.532153	0.961	0.683	1.14e-18	12	PCM1	Proliferating cells
6.76e-19	0.529792	1	0.716	1.24e-14	12	TPR	Proliferating cells
1.01e-14	0.528772	0.895	0.581	1.85e-10	12	MAP1B	Proliferating cells
1.24e-69	0.52837	0.789	0.109	2.29e-65	12	RFC3	Proliferating cells
3.26e-20	0.527983	0.974	0.798	6e-16	12	RBM8A	Proliferating cells
1.69e-154	0.527932	0.724	0.03	3.11e-150	12	ASF1B	Proliferating cells
1.54e-216	0.527897	0.737	0.017	2.84e-212	12	NCAPH	Proliferating cells
9.25e-18	0.527405	0.987	0.796	1.7e-13	12	SFPQ	Proliferating cells
1.85e-109	0.525907	0.776	0.062	3.4e-105	12	CIP2A	Proliferating cells
2.76e-16	0.524488	1	0.944	5.07e-12	12	DYNLL1	Proliferating cells
4.92e-16	0.523694	0.842	0.496	9.03e-12	12	SUPT16H	Proliferating cells
2.6e-11	0.523043	0.974	0.762	4.77e-07	12	NASP	Proliferating cells
3.62e-17	0.522815	0.921	0.599	6.64e-13	12	CCDC88A	Proliferating cells
5.17e-21	0.522719	0.987	0.797	9.5e-17	12	HNRNPD	Proliferating cells
3.16e-19	0.522674	0.974	0.844	5.82e-15	12	FUS	Proliferating cells
3.64e-23	0.520941	0.987	0.823	6.69e-19	12	BANF1	Proliferating cells
2.71e-18	0.520258	0.934	0.552	4.98e-14	12	HSPB11	Proliferating cells
5.05e-27	0.519112	0.816	0.292	9.27e-23	12	MAD2L2	Proliferating cells
3.42e-16	0.518446	0.921	0.577	6.28e-12	12	KMT2A	Proliferating cells
9.99e-33	0.5174	0.763	0.218	1.84e-28	12	DNAJC9	Proliferating cells
4.29e-39	0.515992	0.711	0.162	7.89e-35	12	SAC3D1	Proliferating cells
5.61e-48	0.515886	0.711	0.127	1.03e-43	12	SUN2	Proliferating cells
5.17e-22	0.513104	0.934	0.492	9.49e-18	12	HDGF	Proliferating cells
7.65e-09	0.511696	0.684	0.35	0.000140504	12	SULT1E1	Proliferating cells
3.68e-19	0.511187	0.934	0.658	6.77e-15	12	RBBP7	Proliferating cells
9.55e-31	0.51029	0.829	0.277	1.75e-26	12	WDR34	Proliferating cells
5.73e-16	0.506072	0.789	0.363	1.05e-11	12	COL9A1	Proliferating cells
5.84e-16	0.505024	0.961	0.672	1.07e-11	12	MYH10	Proliferating cells
1.12e-160	0.504663	0.711	0.027	2.06e-156	12	SKA3	Proliferating cells
2.54e-24	0.503693	0.987	0.942	4.66e-20	12	CFL1	Proliferating cells
3.95e-39	0.502291	0.724	0.168	7.26e-35	12	CCP110	Proliferating cells
9.86e-75	3.70313	0.986	0.231	1.81e-70	13	ACTA2	Smooth muscle cells
4.94e-55	3.29298	1	0.428	9.07e-51	13	TAGLN	Smooth muscle cells
3.92e-194	2.88503	0.986	0.052	7.2e-190	13	ACTG2	Smooth muscle cells
4.73e-46	2.44405	1	0.834	8.69e-42	13	TPM2	Smooth muscle cells
5.02e-48	2.40064	0.986	0.515	9.22e-44	13	SPARCL1	Smooth muscle cells
9.17e-46	2.19129	1	0.733	1.68e-41	13	MYL9	Smooth muscle cells
3.08e-43	1.98934	1	0.835	5.67e-39	13	TPM1	Smooth muscle cells
2.25e-48	1.78822	0.93	0.341	4.14e-44	13	MYLK	Smooth muscle cells
1.65e-44	1.78604	0.986	0.547	3.04e-40	13	CSRP2	Smooth muscle cells
3.69e-72	1.53418	0.831	0.118	6.78e-68	13	MYH11	Smooth muscle cells
3.12e-54	1.50951	0.915	0.271	5.73e-50	13	PPP1R12B	Smooth muscle cells
5.16e-62	1.47495	0.915	0.224	9.49e-58	13	SLMAP	Smooth muscle cells
6.83e-120	1.37821	0.831	0.067	1.25e-115	13	CNN1	Smooth muscle cells
2.67e-61	1.36495	0.901	0.19	4.91e-57	13	CAV1	Smooth muscle cells
1.83e-206	1.32389	0.944	0.039	3.36e-202	13	KCNMB1	Smooth muscle cells
3.42e-41	1.29861	0.873	0.323	6.29e-37	13	PCDH7	Smooth muscle cells
1.49e-38	1.27089	1	0.882	2.73e-34	13	DSTN	Smooth muscle cells
4.63e-26	1.25512	0.93	0.541	8.51e-22	13	ID2	Smooth muscle cells
[truncated: 426 more rows]

## Sheet: 16PCW_14713
p_val	avg_logFC	pct.1	pct.2	p_val_adj	cluster	gene	Cell fate
2.66e-129	1.74396	0.608	0.166	5.02e-125	0	PTX3	Fibroblasts
7.39e-190	1.5429	0.629	0.113	1.39e-185	0	TNFAIP6	Fibroblasts
1.32e-222	1.52922	0.992	0.488	2.48e-218	0	VCAN	Fibroblasts
5.48e-190	1.49226	0.899	0.339	1.03e-185	0	PTGS2	Fibroblasts
2.26e-102	1.4894	0.781	0.406	4.26e-98	0	DDIT4	Fibroblasts
6.65e-163	1.46214	0.964	0.521	1.25e-158	0	C11orf96	Fibroblasts
2.13e-138	1.44961	0.693	0.217	4.01e-134	0	HILPDA	Fibroblasts
4.8e-194	1.43807	0.983	0.546	9.04e-190	0	CTSC	Fibroblasts
3.76e-161	1.42907	0.798	0.27	7.09e-157	0	SERPINE1	Fibroblasts
5.63e-76	1.38816	0.432	0.126	1.06e-71	0	IL6	Fibroblasts
3.22e-142	1.34902	0.996	0.718	6.07e-138	0	TIMP1	Fibroblasts
1.86e-269	1.33921	0.939	0.248	3.49e-265	0	COL14A1	Fibroblasts
2.28e-193	1.28755	1	0.643	4.29e-189	0	CEBPD	Fibroblasts
8.24e-162	1.27444	0.985	0.68	1.55e-157	0	ZFP36	Fibroblasts
9.4e-166	1.27201	0.737	0.201	1.77e-161	0	ADM	Fibroblasts
2.46e-185	1.25674	0.99	0.649	4.64e-181	0	CEBPB	Fibroblasts
8.17e-237	1.24103	0.899	0.234	1.54e-232	0	IL1R1	Fibroblasts
7.19e-37	1.23047	0.749	0.533	1.35e-32	0	MT2A	Fibroblasts
1.3e-36	1.20586	0.716	0.495	2.46e-32	0	IER3	Fibroblasts
1.55e-205	1.20103	1	0.809	2.92e-201	0	PNRC1	Fibroblasts
5.87e-164	1.19382	0.893	0.386	1.1e-159	0	BAMBI	Fibroblasts
2.71e-240	1.17191	0.907	0.244	5.1e-236	0	GPC3	Fibroblasts
9.35e-198	1.13616	0.994	0.612	1.76e-193	0	SELENOP	Fibroblasts
4.1e-153	1.13243	0.95	0.453	7.72e-149	0	RND3	Fibroblasts
2.14e-220	1.10623	0.952	0.373	4.03e-216	0	CHSY1	Fibroblasts
3.32e-140	1.10219	0.952	0.565	6.26e-136	0	KCNQ1OT1	Fibroblasts
5.01e-154	1.102	0.981	0.522	9.44e-150	0	LAMA4	Fibroblasts
3.21e-170	1.09994	0.804	0.253	6.05e-166	0	F3	Fibroblasts
2.54e-117	1.07862	0.811	0.345	4.78e-113	0	TNFAIP3	Fibroblasts
2.64e-78	1.06952	0.693	0.314	4.96e-74	0	RGS16	Fibroblasts
4.68e-135	1.06815	0.69	0.207	8.8e-131	0	LMCD1	Fibroblasts
1.57e-219	1.04994	0.834	0.21	2.95e-215	0	ALDH1A2	Fibroblasts
1.05e-150	1.0461	0.998	0.705	1.97e-146	0	COL3A1	Fibroblasts
2.13e-175	1.04559	0.918	0.348	4.01e-171	0	ERRFI1	Fibroblasts
2.59e-68	1.0317	0.779	0.437	4.88e-64	0	CCL2	Fibroblasts
5.15e-136	1.03163	0.987	0.716	9.69e-132	0	NFKBIA	Fibroblasts
8.34e-282	1.0253	0.869	0.156	1.57e-277	0	COL25A1	Fibroblasts
9.84e-86	1.0098	0.615	0.219	1.85e-81	0	TCIM	Fibroblasts
1.57e-134	0.997529	0.916	0.45	2.96e-130	0	NCOA7	Fibroblasts
6.56e-155	0.989352	0.888	0.421	1.23e-150	0	STOM	Fibroblasts
1.34e-153	0.976496	0.95	0.397	2.53e-149	0	EGFL6	Fibroblasts
1.11e-184	0.964952	0.914	0.339	2.08e-180	0	FHL2	Fibroblasts
5.63e-62	0.943868	0.819	0.514	1.06e-57	0	GADD45A	Fibroblasts
1.51e-218	0.893442	0.83	0.196	2.84e-214	0	ANGPT1	Fibroblasts
7.36e-218	0.888874	0.836	0.202	1.39e-213	0	SLC26A7	Fibroblasts
1.32e-143	0.88822	0.996	0.874	2.48e-139	0	HSPA5	Fibroblasts
5.48e-105	0.871676	0.667	0.221	1.03e-100	0	TNFAIP2	Fibroblasts
1.48e-109	0.864023	0.985	0.744	2.79e-105	0	ZFP36L1	Fibroblasts
3.3e-120	0.859861	0.985	0.554	6.21e-116	0	MEG3	Fibroblasts
4.59e-153	0.850019	0.996	0.654	8.65e-149	0	COL1A1	Fibroblasts
6.58e-123	0.849426	0.804	0.317	1.24e-118	0	ADAMTS1	Fibroblasts
7.54e-136	0.842231	1	0.821	1.42e-131	0	HSP90B1	Fibroblasts
1.46e-306	0.842128	0.701	0.07	2.74e-302	0	EPHA3	Fibroblasts
1.69e-144	0.837732	0.91	0.402	3.18e-140	0	GMDS	Fibroblasts
2.12e-113	0.835839	0.935	0.532	3.98e-109	0	SOCS3	Fibroblasts
1.12e-143	0.831097	0.952	0.422	2.1e-139	0	TGM2	Fibroblasts
1.53e-133	0.830239	0.73	0.239	2.88e-129	0	CRISPLD2	Fibroblasts
7.75e-146	0.830136	0.998	0.756	1.46e-141	0	IFITM3	Fibroblasts
6.67e-98	0.829415	0.975	0.639	1.26e-93	0	AKAP12	Fibroblasts
1.34e-152	0.829177	1	0.705	2.53e-148	0	COL1A2	Fibroblasts
5.3e-184	0.814367	0.667	0.131	9.99e-180	0	SHISA2	Fibroblasts
2.25e-255	0.813195	0.775	0.125	4.24e-251	0	BMP5	Fibroblasts
2.19e-133	0.807428	0.872	0.384	4.12e-129	0	EFEMP1	Fibroblasts
1.2e-113	0.805212	0.935	0.479	2.25e-109	0	IRF1	Fibroblasts
1.98e-141	0.804041	0.966	0.553	3.73e-137	0	LITAF	Fibroblasts
7.69e-143	0.799384	0.979	0.61	1.45e-138	0	XBP1	Fibroblasts
4.74e-119	0.795077	0.611	0.165	8.93e-115	0	HHIP	Fibroblasts
6.55e-63	0.788992	0.661	0.302	1.23e-58	0	CXCL2	Fibroblasts
1.12e-131	0.788067	0.933	0.438	2.1e-127	0	FBLN1	Fibroblasts
1.9e-129	0.785382	0.95	0.532	3.57e-125	0	EIF4A3	Fibroblasts
1.25e-157	0.785139	0.813	0.267	2.36e-153	0	CXCL12	Fibroblasts
9.18e-175	0.781764	0.878	0.263	1.73e-170	0	OLFML2B	Fibroblasts
2.07e-120	0.776757	0.971	0.475	3.89e-116	0	FOXC1	Fibroblasts
3.34e-106	0.77111	0.96	0.605	6.29e-102	0	HES4	Fibroblasts
5.49e-131	0.770382	0.888	0.44	1.03e-126	0	HIF1A	Fibroblasts
1.33e-131	0.761841	0.983	0.473	2.51e-127	0	OGN	Fibroblasts
1.19e-137	0.760819	0.983	0.441	2.24e-133	0	PCOLCE	Fibroblasts
9.02e-108	0.759543	0.71	0.258	1.7e-103	0	RDH10	Fibroblasts
7.09e-159	0.75363	0.762	0.22	1.33e-154	0	RHOU	Fibroblasts
1.67e-121	0.753327	0.878	0.375	3.15e-117	0	NFKBIZ	Fibroblasts
4.51e-85	0.75203	0.796	0.381	8.49e-81	0	GEM	Fibroblasts
7.74e-155	0.74702	0.863	0.277	1.46e-150	0	PDGFRA	Fibroblasts
1.34e-159	0.742269	0.935	0.399	2.52e-155	0	MEST	Fibroblasts
4.25e-140	0.740969	0.783	0.268	8.01e-136	0	SERPINE2	Fibroblasts
1.44e-118	0.737907	0.937	0.522	2.71e-114	0	Sep-11	Fibroblasts
3.21e-129	0.734081	0.905	0.47	6.05e-125	0	FAM3C	Fibroblasts
1.55e-81	0.733428	0.427	0.111	2.92e-77	0	LIF	Fibroblasts
1.04e-92	0.728767	0.486	0.121	1.97e-88	0	POSTN	Fibroblasts
1.61e-126	0.728478	0.876	0.425	3.02e-122	0	EML4	Fibroblasts
4.87e-104	0.725652	0.956	0.584	9.17e-100	0	BASP1	Fibroblasts
2.99e-141	0.719641	0.768	0.247	5.64e-137	0	NR4A3	Fibroblasts
1.28e-75	0.71538	0.987	0.743	2.41e-71	0	SAT1	Fibroblasts
3.38e-91	0.707014	0.75	0.33	6.37e-87	0	TNFAIP8	Fibroblasts
1.29e-127	0.705959	0.968	0.601	2.44e-123	0	FSTL1	Fibroblasts
7.85e-117	0.702027	0.985	0.722	1.48e-112	0	APLP2	Fibroblasts
1.06e-87	0.69912	0.981	0.731	2e-83	0	TXN	Fibroblasts
2.85e-70	0.696	0.84	0.496	5.38e-66	0	PHLDA1	Fibroblasts
9.61e-90	0.694302	0.819	0.42	1.81e-85	0	PIM1	Fibroblasts
1.06e-102	0.672541	0.926	0.554	2e-98	0	IL6ST	Fibroblasts
1.87e-109	0.671673	0.897	0.456	3.52e-105	0	DNAJB9	Fibroblasts
1.18e-122	0.667674	0.968	0.641	2.22e-118	0	ARF4	Fibroblasts
2.12e-105	0.665862	0.779	0.344	3.99e-101	0	CCNH	Fibroblasts
2.7e-106	0.66575	0.939	0.497	5.08e-102	0	CPE	Fibroblasts
1.86e-124	0.664534	0.785	0.249	3.5e-120	0	EDN3	Fibroblasts
2.23e-124	0.664284	0.945	0.476	4.21e-120	0	SELENOM	Fibroblasts
1.7e-119	0.663049	0.773	0.303	3.2e-115	0	AC005261.1	Fibroblasts
3.72e-100	0.661225	0.76	0.301	7.01e-96	0	GPRC5A	Fibroblasts
2.17e-125	0.654618	0.794	0.262	4.08e-121	0	MEG8	Fibroblasts
7.17e-123	0.654391	0.901	0.382	1.35e-118	0	KDM6B	Fibroblasts
3.96e-74	0.65439	0.67	0.27	7.46e-70	0	PLAT	Fibroblasts
2.09e-119	0.653425	0.619	0.169	3.94e-115	0	PTGER2	Fibroblasts
2.38e-112	0.651327	0.493	0.11	4.48e-108	0	MIR155HG	Fibroblasts
2.31e-118	0.649207	0.998	0.8	4.35e-114	0	CALR	Fibroblasts
2.33e-97	0.647508	1	0.761	4.39e-93	0	LGALS1	Fibroblasts
5.84e-142	0.647154	0.79	0.261	1.1e-137	0	SAMD4A	Fibroblasts
3.24e-85	0.643144	0.998	0.812	6.11e-81	0	JUNB	Fibroblasts
1.2e-114	0.642279	0.53	0.126	2.27e-110	0	ADAMTS4	Fibroblasts
1.3e-118	0.639517	0.933	0.499	2.45e-114	0	AHCYL1	Fibroblasts
4.6e-90	0.638455	0.92	0.517	8.66e-86	0	FOXP1	Fibroblasts
1.35e-36	0.635261	0.705	0.447	2.54e-32	0	ID2	Fibroblasts
2.61e-188	0.630773	0.703	0.137	4.92e-184	0	ABI3BP	Fibroblasts
3.82e-85	0.628147	0.863	0.47	7.19e-81	0	CREM	Fibroblasts
1.53e-101	0.624519	0.709	0.269	2.87e-97	0	SPSB1	Fibroblasts
5.56e-125	0.624364	0.648	0.182	1.05e-120	0	SPHK1	Fibroblasts
1.24e-114	0.623407	0.783	0.307	2.33e-110	0	EXT1	Fibroblasts
3.31e-105	0.622828	0.998	0.779	6.23e-101	0	IGFBP7	Fibroblasts
5.71e-100	0.619064	0.72	0.29	1.08e-95	0	UGDH	Fibroblasts
4.49e-38	0.617918	0.537	0.275	8.45e-34	0	PLK2	Fibroblasts
2.16e-101	0.615068	0.952	0.592	4.06e-97	0	UBE2S	Fibroblasts
1.45e-135	0.614045	0.758	0.249	2.73e-131	0	CNTN1	Fibroblasts
1.92e-56	0.613978	0.531	0.219	3.62e-52	0	FAM43A	Fibroblasts
5.49e-162	0.612177	0.735	0.176	1.03e-157	0	SEMA3D	Fibroblasts
2.55e-71	0.611653	0.88	0.559	4.8e-67	0	CTSL	Fibroblasts
2.54e-117	0.608115	0.88	0.357	4.78e-113	0	MFAP4	Fibroblasts
5.67e-135	0.607003	0.463	0.073	1.07e-130	0	ALKAL2	Fibroblasts
9.95e-75	0.606373	0.922	0.595	1.87e-70	0	VMP1	Fibroblasts
8.35e-100	0.605122	0.971	0.583	1.57e-95	0	HLA-E	Fibroblasts
2.49e-53	0.601833	0.501	0.209	4.7e-49	0	SOCS1	Fibroblasts
2.92e-100	0.598874	0.899	0.469	5.49e-96	0	METRNL	Fibroblasts
1.71e-103	0.597736	0.954	0.627	3.21e-99	0	MTCH1	Fibroblasts
6.21e-88	0.596001	0.92	0.534	1.17e-83	0	WWTR1	Fibroblasts
5.9e-119	0.594765	0.996	0.924	1.11e-114	0	GNAS	Fibroblasts
1.12e-107	0.5942	0.928	0.445	2.12e-103	0	NID1	Fibroblasts
3.4e-89	0.588895	0.749	0.332	6.4e-85	0	ELMSAN1	Fibroblasts
1.71e-62	0.587372	0.754	0.422	3.23e-58	0	MAT2A	Fibroblasts
1.72e-95	0.587244	0.884	0.44	3.23e-91	0	PIM3	Fibroblasts
1.68e-97	0.582385	0.8	0.385	3.17e-93	0	BACH1	Fibroblasts
2.35e-116	0.581434	0.743	0.254	4.42e-112	0	ELL2	Fibroblasts
3.85e-102	0.576607	0.952	0.494	7.25e-98	0	REL	Fibroblasts
5.99e-102	0.574319	0.783	0.325	1.13e-97	0	JAG1	Fibroblasts
1.01e-105	0.574029	0.638	0.197	1.9e-101	0	FOXC2	Fibroblasts
2.28e-117	0.571303	0.758	0.28	4.29e-113	0	ARHGAP42	Fibroblasts
1e-105	0.570756	0.949	0.444	1.89e-101	0	RAMP2	Fibroblasts
1.24e-106	0.570306	0.91	0.456	2.33e-102	0	LGALS3	Fibroblasts
2.98e-93	0.567507	0.96	0.593	5.61e-89	0	STAT3	Fibroblasts
1.07e-100	0.565386	0.876	0.402	2.02e-96	0	CDKN1A	Fibroblasts
2.62e-59	0.562703	0.966	0.686	4.93e-55	0	LMNA	Fibroblasts
3.73e-97	0.560517	0.928	0.526	7.02e-93	0	ADD3	Fibroblasts
4.33e-94	0.560498	0.983	0.707	8.16e-90	0	MAGED2	Fibroblasts
5.54e-100	0.557227	0.99	0.744	1.04e-95	0	SEC61B	Fibroblasts
1.25e-149	0.557002	0.802	0.253	2.35e-145	0	CFH	Fibroblasts
3.58e-75	0.556674	0.672	0.306	6.75e-71	0	PKIG	Fibroblasts
6.19e-92	0.551419	0.968	0.525	1.17e-87	0	COL4A1	Fibroblasts
6.5e-111	0.549711	0.705	0.226	1.22e-106	0	PITX1	Fibroblasts
1.07e-69	0.548954	0.48	0.162	2.02e-65	0	SNAI2	Fibroblasts
1.58e-91	0.548915	0.766	0.321	2.98e-87	0	PLAGL1	Fibroblasts
3.44e-125	0.547189	0.804	0.282	6.49e-121	0	ARID5A	Fibroblasts
2.13e-104	0.54684	0.901	0.45	4.02e-100	0	TUSC3	Fibroblasts
1.17e-83	0.544511	0.975	0.758	2.21e-79	0	SELENOK	Fibroblasts
9.84e-117	0.543225	0.697	0.233	1.85e-112	0	LIFR	Fibroblasts
9.65e-113	0.543049	0.701	0.24	1.82e-108	0	PLOD2	Fibroblasts
1.86e-79	0.542784	0.92	0.516	3.5e-75	0	CSRP2	Fibroblasts
8.65e-124	0.542598	0.564	0.12	1.63e-119	0	SULT1E1	Fibroblasts
9.49e-89	0.539827	0.933	0.603	1.79e-84	0	CALU	Fibroblasts
3.42e-81	0.539532	0.918	0.565	6.44e-77	0	MANF	Fibroblasts
1.53e-87	0.537073	0.625	0.235	2.88e-83	0	LPIN1	Fibroblasts
2.98e-91	0.535723	0.707	0.266	5.6e-87	0	HIC1	Fibroblasts
1.31e-107	0.533274	0.87	0.367	2.47e-103	0	LTBP4	Fibroblasts
5.08e-57	0.53297	0.781	0.467	9.57e-53	0	ATP1B3	Fibroblasts
4.91e-84	0.530401	0.966	0.666	9.25e-80	0	PTP4A2	Fibroblasts
6.49e-125	0.525625	0.804	0.288	1.22e-120	0	C1S	Fibroblasts
1.92e-91	0.525342	0.785	0.338	3.61e-87	0	PRSS23	Fibroblasts
2.65e-100	0.522836	0.775	0.326	4.99e-96	0	CCDC80	Fibroblasts
1.2e-111	0.518919	0.703	0.22	2.26e-107	0	SCARA5	Fibroblasts
2.8e-82	0.515328	0.85	0.463	5.28e-78	0	LIMS1	Fibroblasts
2.14e-93	0.512358	0.941	0.477	4.03e-89	0	MIR99AHG	Fibroblasts
8.23e-87	0.50886	0.987	0.756	1.55e-82	0	PPIB	Fibroblasts
4.73e-133	0.506205	0.446	0.071	8.9e-129	0	MSC	Fibroblasts
4.77e-81	0.502247	0.802	0.386	8.99e-77	0	TSPYL2	Fibroblasts
3.42e-84	0.50198	0.851	0.473	6.44e-80	0	NAMPT	Fibroblasts
1.26e-94	0.501457	0.853	0.399	2.38e-90	0	LAMB1	Fibroblasts
1.63e-94	0.500758	0.996	0.839	3.08e-90	0	DDX5	Fibroblasts
2.38e-292	2.40224	0.978	0.259	4.48e-288	1	SFRP4	Fibroblasts
2.65e-302	1.99487	0.735	0.079	5e-298	1	PI16	Fibroblasts
1.19e-209	1.87317	1	0.786	2.24e-205	1	IGFBP5	Fibroblasts
1.55e-242	1.82817	0.998	0.483	2.91e-238	1	OGN	Fibroblasts
1.58e-190	1.64774	0.429	0.032	2.98e-186	1	PENK	Fibroblasts
2.53e-223	1.60571	0.996	0.404	4.77e-219	1	EGFL6	Fibroblasts
2.74e-185	1.51511	1	0.662	5.17e-181	1	COL1A1	Fibroblasts
6.34e-160	1.34349	0.996	0.644	1.19e-155	1	AKAP12	Fibroblasts
1.45e-178	1.33312	1	0.712	2.73e-174	1	COL3A1	Fibroblasts
1.27e-162	1.29707	0.751	0.204	2.38e-158	1	SEMA3C	Fibroblasts
2e-206	1.27972	0.993	0.447	3.76e-202	1	FN1	Fibroblasts
1.49e-224	1.27837	0.971	0.315	2.81e-220	1	SULF1	Fibroblasts
2.75e-162	1.22188	1	0.712	5.18e-158	1	COL1A2	Fibroblasts
1.34e-241	1.15251	0.836	0.159	2.52e-237	1	COL12A1	Fibroblasts
2.12e-144	1.13785	0.569	0.106	4e-140	1	DLK1	Fibroblasts
0	1.12684	0.793	0.081	0	1	OMD	Fibroblasts
6.89e-173	1.12154	0.993	0.538	1.3e-168	1	PLAC9	Fibroblasts
3.07e-181	1.11084	0.879	0.278	5.78e-177	1	TNFRSF12A	Fibroblasts
1.16e-170	1.04664	0.998	0.566	2.19e-166	1	SDC2	Fibroblasts
2.51e-93	1.01832	0.881	0.448	4.73e-89	1	CTGF	Fibroblasts
5.1e-127	0.993806	0.991	0.511	9.6e-123	1	FHL1	Fibroblasts
1.14e-117	0.990406	0.937	0.45	2.14e-113	1	CYP1B1	Fibroblasts
1.86e-131	0.985767	0.996	0.563	3.51e-127	1	MEG3	Fibroblasts
1.2e-166	0.984942	0.998	0.809	2.26e-162	1	SPARC	Fibroblasts
3.23e-126	0.972371	0.485	0.084	6.08e-122	1	RSPO3	Fibroblasts
2.46e-153	0.943213	0.996	0.539	4.64e-149	1	EPB41L2	Fibroblasts
2.09e-248	0.925637	0.721	0.097	3.93e-244	1	CRABP2	Fibroblasts
1.47e-166	0.920772	0.87	0.265	2.76e-162	1	MEG8	Fibroblasts
3.06e-128	0.914585	0.989	0.52	5.76e-124	1	ELN	Fibroblasts
1.16e-144	0.894507	0.996	0.608	2.19e-140	1	COL6A2	Fibroblasts
1.41e-138	0.887324	0.991	0.608	2.66e-134	1	COL6A1	Fibroblasts
2.43e-159	0.882821	0.948	0.388	4.57e-155	1	FBN2	Fibroblasts
1.66e-134	0.877397	0.957	0.447	3.12e-130	1	FBLN1	Fibroblasts
2.33e-171	0.864399	0.8	0.206	4.39e-167	1	SMOC2	Fibroblasts
1.62e-126	0.859881	0.98	0.519	3.05e-122	1	FOXP1	Fibroblasts
2.2e-145	0.859704	0.915	0.359	4.14e-141	1	C2orf40	Fibroblasts
3.31e-169	0.859473	0.888	0.248	6.24e-165	1	EDN3	Fibroblasts
4.96e-234	0.852704	0.811	0.152	9.35e-230	1	THSD4	Fibroblasts
1.69e-209	0.839635	0.822	0.186	3.19e-205	1	DOK5	Fibroblasts
2.84e-125	0.839326	0.906	0.364	5.35e-121	1	ERRFI1	Fibroblasts
2e-259	0.827264	0.701	0.084	3.76e-255	1	LOX	Fibroblasts
2.42e-104	0.819525	0.955	0.521	4.55e-100	1	CSRP2	Fibroblasts
1.02e-81	0.81826	0.955	0.574	1.92e-77	1	KCNQ1OT1	Fibroblasts
2.07e-188	0.803317	0.847	0.216	3.89e-184	1	BICC1	Fibroblasts
6.47e-105	0.801837	0.906	0.481	1.22e-100	1	CCDC85B	Fibroblasts
3.33e-165	0.780061	0.903	0.308	6.27e-161	1	SPINT2	Fibroblasts
2.23e-113	0.770294	0.957	0.434	4.21e-109	1	TGM2	Fibroblasts
1.38e-114	0.763646	0.787	0.291	2.6e-110	1	TUBB2B	Fibroblasts
2.68e-116	0.7541	0.991	0.751	5.05e-112	1	ANXA2	Fibroblasts
9.33e-134	0.753434	0.876	0.328	1.76e-129	1	IGFBP6	Fibroblasts
4.71e-103	0.752376	0.926	0.518	8.86e-99	1	RYBP	Fibroblasts
8.02e-136	0.7505	0.84	0.301	1.51e-131	1	IL11RA	Fibroblasts
3.11e-152	0.75012	0.798	0.215	5.87e-148	1	CLMP	Fibroblasts
1.91e-136	0.741993	0.892	0.271	3.59e-132	1	COL14A1	Fibroblasts
2.01e-112	0.723134	0.996	0.63	3.78e-108	1	S100A11	Fibroblasts
2.67e-85	0.711971	0.908	0.534	5.02e-81	1	GABARAPL1	Fibroblasts
3.4e-105	0.710208	0.998	0.768	6.41e-101	1	LGALS1	Fibroblasts
2.77e-62	0.7023	0.993	0.785	5.22e-58	1	ID3	Fibroblasts
1.07e-107	0.69675	0.901	0.367	2.02e-103	1	MFAP4	Fibroblasts
5.22e-142	0.693176	0.764	0.22	9.84e-138	1	PIEZO2	Fibroblasts
1.75e-99	0.688951	0.928	0.508	3.29e-95	1	SKIL	Fibroblasts
2.7e-98	0.68775	0.975	0.503	5.08e-94	1	VCAN	Fibroblasts
3.4e-126	0.680235	0.879	0.325	6.41e-122	1	KCTD12	Fibroblasts
1.13e-143	0.678308	0.712	0.188	2.13e-139	1	LTBP1	Fibroblasts
5.2e-131	0.678256	0.854	0.301	9.79e-127	1	MAP3K8	Fibroblasts
7.08e-217	0.676709	0.728	0.117	1.33e-212	1	PDGFRL	Fibroblasts
6.2e-110	0.675004	0.897	0.422	1.17e-105	1	ARHGAP21	Fibroblasts
1.71e-98	0.674045	0.971	0.54	3.22e-94	1	S100A10	Fibroblasts
1.99e-110	0.673757	1	0.727	3.75e-106	1	APLP2	Fibroblasts
7.21e-130	0.666228	0.928	0.371	1.36e-125	1	LTBP4	Fibroblasts
2.46e-69	0.648843	0.865	0.498	4.63e-65	1	LMO4	Fibroblasts
1.55e-49	0.646845	0.645	0.284	2.92e-45	1	IL1R1	Fibroblasts
8.19e-103	0.645305	0.982	0.588	1.54e-98	1	EMP3	Fibroblasts
3.53e-36	0.644983	0.533	0.249	6.64e-32	1	TNFAIP2	Fibroblasts
3.86e-103	0.642899	0.935	0.475	7.27e-99	1	METRNL	Fibroblasts
5.53e-132	0.641539	0.744	0.207	1.04e-127	1	PRRX2	Fibroblasts
6.48e-102	0.640856	0.407	0.068	1.22e-97	1	INHBA	Fibroblasts
4.22e-175	0.638521	0.602	0.093	7.95e-171	1	2	Fibroblasts
2.97e-120	0.637973	0.998	0.733	5.59e-116	1	DSTN	Fibroblasts
7.11e-87	0.636789	0.996	0.724	1.34e-82	1	TIMP1	Fibroblasts
3.06e-91	0.634513	0.744	0.309	5.75e-87	1	CLIP1	Fibroblasts
1.24e-92	0.632395	0.978	0.552	2.33e-88	1	PMP22	Fibroblasts
1.01e-216	0.629671	0.685	0.101	1.91e-212	1	AC007563.2	Fibroblasts
5.19e-69	0.628121	0.991	0.715	9.77e-65	1	CALD1	Fibroblasts
1.73e-81	0.628116	0.897	0.5	3.26e-77	1	PMEPA1	Fibroblasts
2.01e-109	0.626939	0.804	0.313	3.78e-105	1	SNTB2	Fibroblasts
1.23e-116	0.626713	0.829	0.313	2.31e-112	1	EXT1	Fibroblasts
3.73e-86	0.624657	0.773	0.311	7.02e-82	1	GPRC5A	Fibroblasts
1.21e-52	0.61693	0.562	0.236	2.28e-48	1	LMCD1	Fibroblasts
4.86e-66	0.616616	0.638	0.253	9.15e-62	1	CYTL1	Fibroblasts
1.17e-84	0.613594	0.982	0.623	2.2e-80	1	SELENOP	Fibroblasts
6.48e-112	0.611922	0.901	0.359	1.22e-107	1	CDH11	Fibroblasts
2.03e-90	0.610615	0.78	0.342	3.83e-86	1	FNIP2	Fibroblasts
4.12e-115	0.605265	0.912	0.357	7.77e-111	1	COL5A1	Fibroblasts
4.64e-95	0.603622	0.802	0.345	8.73e-91	1	TUBB6	Fibroblasts
5.25e-128	0.603026	0.845	0.283	9.89e-124	1	MRC2	Fibroblasts
3.16e-77	0.602913	0.969	0.456	5.95e-73	1	PCOLCE	Fibroblasts
1.78e-72	0.602185	0.921	0.51	3.35e-68	1	CPE	Fibroblasts
1.1e-114	0.594145	0.676	0.195	2.07e-110	1	PDPN	Fibroblasts
1.18e-97	0.587693	0.737	0.246	2.22e-93	1	NDNF	Fibroblasts
5.08e-65	0.586212	0.984	0.816	9.57e-61	1	PNRC1	Fibroblasts
4.92e-144	0.586062	0.816	0.238	9.26e-140	1	FBLN5	Fibroblasts
2.69e-81	0.585616	0.73	0.306	5.07e-77	1	B4GALT1	Fibroblasts
8.46e-103	0.582385	0.894	0.395	1.59e-98	1	ANTXR1	Fibroblasts
5.03e-123	0.574634	0.861	0.306	9.48e-119	1	TGFBI	Fibroblasts
1.22e-68	0.574265	0.906	0.545	2.29e-64	1	WWTR1	Fibroblasts
1.06e-157	0.570143	0.701	0.153	2e-153	1	GPC6	Fibroblasts
4.14e-75	0.569602	0.98	0.746	7.8e-71	1	YBX3	Fibroblasts
8.18e-107	0.568575	0.928	0.402	1.54e-102	1	CDC42EP5	Fibroblasts
4.3e-183	0.564734	0.71	0.134	8.1e-179	1	ADAMTSL1	Fibroblasts
1.4e-264	0.564353	0.526	0.029	2.64e-260	1	ITGBL1	Fibroblasts
4.79e-147	0.559884	0.692	0.154	9.03e-143	1	PRSS12	Fibroblasts
1.03e-85	0.55767	0.96	0.618	1.93e-81	1	DDAH2	Fibroblasts
6.62e-92	0.557257	0.964	0.469	1.25e-87	1	IGFBP2	Fibroblasts
2.81e-176	0.554987	0.739	0.147	5.29e-172	1	PID1	Fibroblasts
3.09e-62	0.553925	0.82	0.408	5.81e-58	1	BAMBI	Fibroblasts
8.87e-104	0.553736	0.69	0.214	1.67e-99	1	PLXNC1	Fibroblasts
3.84e-95	0.553616	0.867	0.401	7.24e-91	1	AIG1	Fibroblasts
1.46e-101	0.549964	0.834	0.322	2.74e-97	1	PLAGL1	Fibroblasts
1.99e-86	0.548533	0.973	0.587	3.74e-82	1	AHNAK	Fibroblasts
1.18e-86	0.547406	0.867	0.372	2.23e-82	1	PRRX1	Fibroblasts
2.08e-89	0.5468	0.609	0.176	3.93e-85	1	HHIP	Fibroblasts
8.13e-123	0.544044	0.861	0.312	1.53e-118	1	NPDC1	Fibroblasts
3.19e-74	0.543897	0.957	0.629	6e-70	1	NFE2L2	Fibroblasts
4.03e-49	0.541251	0.544	0.225	7.58e-45	1	FAM43A	Fibroblasts
1.85e-69	0.539719	0.546	0.182	3.48e-65	1	GBP1	Fibroblasts
1.26e-75	0.537995	0.919	0.507	2.37e-71	1	RHOBTB3	Fibroblasts
2.03e-77	0.537189	0.942	0.564	3.82e-73	1	CCND2	Fibroblasts
2.32e-96	0.533451	0.847	0.319	4.37e-92	1	DPYSL3	Fibroblasts
1.4e-40	0.532505	0.906	0.605	2.64e-36	1	VMP1	Fibroblasts
7.27e-105	0.531431	0.787	0.274	1.37e-100	1	SAMD4A	Fibroblasts
7.65e-106	0.527407	0.62	0.168	1.44e-101	1	FOSL1	Fibroblasts
3.06e-57	0.526084	0.973	0.68	5.76e-53	1	HERPUD1	Fibroblasts
9.28e-50	0.524571	0.537	0.217	1.75e-45	1	SEMA3D	Fibroblasts
4.08e-69	0.524139	0.996	0.732	7.68e-65	1	MDK	Fibroblasts
8.15e-85	0.524058	0.71	0.278	1.54e-80	1	UAP1	Fibroblasts
1.93e-109	0.522885	0.656	0.186	3.63e-105	1	SRSF12	Fibroblasts
3.42e-108	0.51884	0.778	0.276	6.44e-104	1	ABLIM1	Fibroblasts
1.7e-97	0.515043	0.861	0.333	3.19e-93	1	OLFML3	Fibroblasts
8.62e-119	0.511915	0.701	0.211	1.62e-114	1	COPZ2	Fibroblasts
8.14e-77	0.511473	0.924	0.486	1.53e-72	1	FGFR1	Fibroblasts
1.19e-68	0.510038	0.84	0.43	2.23e-64	1	RARRES2	Fibroblasts
1.6e-24	0.509407	0.119	0.024	3e-20	1	ESM1	Fibroblasts
3.05e-67	0.508888	0.93	0.59	5.74e-63	1	JMJD1C	Fibroblasts
4.45e-125	0.508385	0.454	0.072	8.38e-121	1	LEPR	Fibroblasts
1.98e-72	0.507556	1	0.937	3.72e-68	1	UBC	Fibroblasts
2.19e-57	0.873507	0.854	0.571	4.12e-53	2	NR2F1	Pericytes
5.87e-72	0.82222	0.596	0.192	1.1e-67	2	LUM	Pericytes
1.72e-53	0.79226	0.818	0.47	3.24e-49	2	DCN	Pericytes
6.67e-42	0.768079	0.562	0.274	1.26e-37	2	IGF2.1	Pericytes
3.09e-47	0.742822	0.824	0.543	5.81e-43	2	FHL1	Pericytes
3.59e-36	0.671162	0.772	0.505	6.76e-32	2	IGFBP2	Pericytes
1.73e-45	0.663252	0.79	0.519	3.26e-41	2	MIR99AHG	Pericytes
1.08e-44	0.661306	0.976	0.724	2.04e-40	2	COL3A1	Pericytes
1.91e-36	0.659453	0.812	0.639	3.59e-32	2	COL6A1	Pericytes
1.93e-30	0.65816	0.374	0.141	3.63e-26	2	DLK1	Pericytes
1.92e-33	0.618136	0.605	0.325	3.61e-29	2	OLFML2B	Pericytes
2.54e-30	0.615885	0.96	0.726	4.79e-26	2	COL1A2	Pericytes
1.42e-45	0.608849	0.97	0.778	2.67e-41	2	LGALS1	Pericytes
4e-21	0.604445	0.805	0.706	7.54e-17	2	HERPUD1	Pericytes
8.1e-24	0.604004	0.799	0.597	1.53e-19	2	MEG3	Pericytes
1.74e-42	0.593191	0.924	0.607	3.27e-38	2	MGP	Pericytes
1.32e-34	0.588349	0.821	0.564	2.49e-30	2	LAMA4	Pericytes
5.91e-34	0.569331	0.824	0.637	1.11e-29	2	COL6A2	Pericytes
7.89e-25	0.566471	0.945	0.886	1.49e-20	2	HSPA5	Pericytes
2.21e-34	0.54798	0.809	0.571	4.15e-30	2	PLAC9	Pericytes
2.59e-32	0.541044	0.839	0.751	4.87e-28	2	PTMS	Pericytes
1.8e-29	0.537629	0.805	0.519	3.39e-25	2	FOXC1	Pericytes
6.9e-22	0.536554	0.696	0.495	1.3e-17	2	NID1	Pericytes
8.25e-33	0.530265	0.951	0.678	1.55e-28	2	COL1A1	Pericytes
7.26e-34	0.528009	0.638	0.332	1.37e-29	2	PDGFRA	Pericytes
2.39e-31	0.524792	0.638	0.357	4.51e-27	2	DPYSL3	Pericytes
8.74e-23	0.510959	0.55	0.331	1.65e-18	2	TUBB2B	Pericytes
1.56e-30	0.506945	0.766	0.49	2.95e-26	2	RAMP2	Pericytes
2.72e-20	0.504233	0.76	0.608	5.13e-16	2	NR4A1	Pericytes
1.88e-180	2.47739	0.997	0.527	3.54e-176	3	SERPINF1	Retinal pigment epithelium
5.22e-152	2.41083	0.919	0.385	9.82e-148	3	TTR	Retinal pigment epithelium
4.73e-167	2.24782	1	0.771	8.91e-163	3	CST3	Retinal pigment epithelium
1.99e-187	2.19903	1	0.432	3.74e-183	3	PMEL	Retinal pigment epithelium
0	2.1988	0.973	0.072	0	3	SFRP5	Retinal pigment epithelium
1.5e-181	2.19554	1	0.58	2.82e-177	3	TMEM98	Retinal pigment epithelium
0	2.01701	0.993	0.127	0	3	ENPP2	Retinal pigment epithelium
0	1.9829	0.983	0.126	0	3	ALDH1A3	Retinal pigment epithelium
0	1.89712	0.98	0.127	0	3	BEST1	Retinal pigment epithelium
4e-185	1.84389	1	0.393	7.53e-181	3	PTGDS	Retinal pigment epithelium
0	1.83207	0.959	0.064	0	3	RLBP1	Retinal pigment epithelium
0	1.7679	0.97	0.083	0	3	SLC16A8	Retinal pigment epithelium
0	1.75768	0.932	0.115	0	3	COL8A1	Retinal pigment epithelium
2.2e-157	1.73965	0.983	0.505	4.13e-153	3	FRZB	Retinal pigment epithelium
9.96e-173	1.73299	0.997	0.456	1.87e-168	3	SFRP1	Retinal pigment epithelium
1.53e-249	1.63927	0.993	0.182	2.89e-245	3	TRPM3	Retinal pigment epithelium
2.73e-200	1.6347	1	0.293	5.15e-196	3	TYRP1	Retinal pigment epithelium
3.86e-285	1.63382	0.97	0.148	7.27e-281	3	TSPAN10	Retinal pigment epithelium
0	1.62895	0.845	0.063	0	3	RPE65	Retinal pigment epithelium
2.2e-150	1.58968	0.959	0.451	4.15e-146	3	ITGAV	Retinal pigment epithelium
9.32e-181	1.56457	0.997	0.382	1.76e-176	3	SLC2A1	Retinal pigment epithelium
0	1.53839	0.912	0.052	0	3	ADAD2	Retinal pigment epithelium
8.42e-219	1.53095	0.953	0.228	1.59e-214	3	CRISPLD1	Retinal pigment epithelium
0	1.41136	0.831	0.038	0	3	SLC6A13	Retinal pigment epithelium
3.72e-289	1.39761	0.916	0.121	7.01e-285	3	BMP4	Retinal pigment epithelium
3.1e-270	1.39571	0.97	0.143	5.83e-266	3	TRPM1	Retinal pigment epithelium
0	1.39348	0.953	0.121	0	3	INPP5K	Retinal pigment epithelium
0	1.39159	0.956	0.122	0	3	BMP7	Retinal pigment epithelium
0	1.33484	0.97	0.098	0	3	OTX2	Retinal pigment epithelium
1.15e-143	1.32286	0.986	0.719	2.17e-139	3	SELENOW	Retinal pigment epithelium
1.17e-179	1.31259	0.922	0.272	2.21e-175	3	CDO1	Retinal pigment epithelium
0	1.29259	0.777	0.039	0	3	RGR	Retinal pigment epithelium
1.3e-263	1.28915	0.959	0.147	2.45e-259	3	TYR	Retinal pigment epithelium
0	1.27737	0.932	0.054	0	3	LINC00982	Retinal pigment epithelium
2.61e-205	1.26014	0.922	0.217	4.92e-201	3	SOSTDC1	Retinal pigment epithelium
1.35e-174	1.24834	0.997	0.307	2.55e-170	3	PCP4	Retinal pigment epithelium
9.29e-121	1.24548	0.997	0.54	1.75e-116	3	ELN	Retinal pigment epithelium
8.6e-230	1.23641	0.895	0.166	1.62e-225	3	APC	Retinal pigment epithelium
2.25e-145	1.22912	0.993	0.675	4.23e-141	3	BSG	Retinal pigment epithelium
3.12e-144	1.21067	0.973	0.584	5.87e-140	3	NPC2	Retinal pigment epithelium
3.2e-129	1.20908	0.956	0.534	6.02e-125	3	REEP5	Retinal pigment epithelium
2.31e-228	1.20075	0.905	0.164	4.35e-224	3	PLA2G16	Retinal pigment epithelium
0	1.19391	0.848	0.046	0	3	CLIC6	Retinal pigment epithelium
2.68e-126	1.18074	1	0.873	5.06e-122	3	GSTP1	Retinal pigment epithelium
0	1.1765	0.943	0.102	0	3	TPRN	Retinal pigment epithelium
0	1.16719	0.875	0.046	0	3	ADRA2C	Retinal pigment epithelium
0	1.1671	0.919	0.047	0	3	MYRF	Retinal pigment epithelium
8.22e-245	1.15593	0.912	0.134	1.55e-240	3	HSD17B2	Retinal pigment epithelium
4.69e-307	1.15169	0.895	0.094	8.84e-303	3	COL9A2	Retinal pigment epithelium
8.31e-247	1.14859	0.743	0.075	1.56e-242	3	CTSV	Retinal pigment epithelium
1.12e-149	1.14622	0.973	0.38	2.12e-145	3	ATP1B1	Retinal pigment epithelium
0	1.14369	0.841	0.019	0	3	NPFFR1	Retinal pigment epithelium
0	1.1425	0.882	0.078	0	3	ITGB8	Retinal pigment epithelium
2.94e-131	1.12435	0.983	0.604	5.53e-127	3	SLC3A2	Retinal pigment epithelium
0	1.12369	0.885	0.024	0	3	SLC39A12	Retinal pigment epithelium
2.02e-108	1.12258	0.385	0.045	3.8e-104	3	GNGT1	Retinal pigment epithelium
1.03e-119	1.12144	0.986	0.765	1.94e-115	3	RBP1	Retinal pigment epithelium
0	1.10647	0.912	0.098	0	3	CA14	Retinal pigment epithelium
1.46e-243	1.09322	0.926	0.136	2.74e-239	3	NELL2	Retinal pigment epithelium
3.35e-200	1.08914	0.953	0.217	6.32e-196	3	SLC7A5	Retinal pigment epithelium
1.59e-146	1.07171	0.953	0.346	3e-142	3	FAM213A	Retinal pigment epithelium
0	1.06938	0.872	0.077	0	3	PLD5	Retinal pigment epithelium
1.41e-230	1.0535	0.828	0.12	2.65e-226	3	SCD	Retinal pigment epithelium
0	1.04777	0.878	0.038	0	3	CSPG5	Retinal pigment epithelium
5.11e-132	1.04585	0.986	0.813	9.63e-128	3	GPX4	Retinal pigment epithelium
0	1.03256	0.794	0.017	0	3	SLC6A20	Retinal pigment epithelium
0	1.03069	0.882	0.075	0	3	VAT1L	Retinal pigment epithelium
1.72e-270	1.02957	0.936	0.143	3.23e-266	3	SLC4A2	Retinal pigment epithelium
5.67e-128	1.01817	0.97	0.474	1.07e-123	3	ASAH1	Retinal pigment epithelium
0	1.00021	0.821	0.024	0	3	SLC4A5	Retinal pigment epithelium
1.21e-137	0.996166	0.899	0.306	2.28e-133	3	DAAM1	Retinal pigment epithelium
0	0.994475	0.736	0.016	0	3	ERMN	Retinal pigment epithelium
0	0.98577	0.848	0.036	0	3	TF	Retinal pigment epithelium
3.46e-202	0.982376	0.848	0.163	6.52e-198	3	SMC6	Retinal pigment epithelium
1.33e-111	0.969538	0.875	0.329	2.51e-107	3	KRT18	Retinal pigment epithelium
1.27e-153	0.966892	0.949	0.345	2.39e-149	3	C4orf48	Retinal pigment epithelium
1.76e-202	0.953453	0.753	0.099	3.31e-198	3	RNASE1	Retinal pigment epithelium
0	0.951551	0.875	0.061	0	3	APLP1	Retinal pigment epithelium
0	0.942075	0.804	0.062	0	3	FAM84B	Retinal pigment epithelium
3.94e-152	0.942046	0.929	0.27	7.42e-148	3	SLC7A8	Retinal pigment epithelium
0	0.927254	0.801	0.047	0	3	MORN1	Retinal pigment epithelium
2.37e-207	0.923419	0.916	0.178	4.47e-203	3	ABR	Retinal pigment epithelium
2.22e-226	0.922838	0.922	0.152	4.18e-222	3	MITF	Retinal pigment epithelium
4.07e-105	0.914854	0.99	0.677	7.66e-101	3	APP	Retinal pigment epithelium
1.05e-132	0.909603	0.895	0.338	1.97e-128	3	PLTP	Retinal pigment epithelium
2.72e-62	0.907474	0.74	0.339	5.12e-58	3	HMGCS1	Retinal pigment epithelium
2.61e-301	0.90496	0.831	0.078	4.92e-297	3	GPR143	Retinal pigment epithelium
5.27e-153	0.89631	0.912	0.287	9.92e-149	3	HOMER3	Retinal pigment epithelium
5.87e-166	0.894271	0.909	0.243	1.1e-161	3	DPP7	Retinal pigment epithelium
3.42e-111	0.886926	0.946	0.506	6.44e-107	3	CTSD	Retinal pigment epithelium
5.51e-102	0.88522	0.693	0.2	1.04e-97	3	ABHD2	Retinal pigment epithelium
1.26e-88	0.877554	0.997	0.691	2.37e-84	3	TIMP3	Retinal pigment epithelium
1.7e-124	0.877489	0.953	0.436	3.2e-120	3	CHCHD10	Retinal pigment epithelium
0	0.877199	0.669	0.01	0	3	LINC00645	Retinal pigment epithelium
4.47e-281	0.873341	0.858	0.086	8.41e-277	3	GPM6A	Retinal pigment epithelium
2.19e-154	0.872242	0.811	0.2	4.13e-150	3	PITPNA	Retinal pigment epithelium
0	0.863474	0.76	0.037	0	3	RDH5	Retinal pigment epithelium
3.19e-265	0.858514	0.804	0.082	6.01e-261	3	DUSP4	Retinal pigment epithelium
0	0.856915	0.78	0.023	0	3	OPCML	Retinal pigment epithelium
7.6e-263	0.843874	0.726	0.066	1.43e-258	3	TTLL4	Retinal pigment epithelium
1.02e-220	0.843539	0.865	0.117	1.92e-216	3	SIX3	Retinal pigment epithelium
5.14e-131	0.842377	0.807	0.234	9.69e-127	3	SLC16A1	Retinal pigment epithelium
4.68e-209	0.841648	0.841	0.136	8.82e-205	3	KIF21A	Retinal pigment epithelium
9.2e-276	0.840858	0.824	0.091	1.73e-271	3	CYP27A1	Retinal pigment epithelium
4.98e-196	0.833777	0.838	0.147	9.38e-192	3	PCBP4	Retinal pigment epithelium
2e-113	0.833766	0.932	0.353	3.77e-109	3	DCT	Retinal pigment epithelium
8.76e-256	0.833179	0.797	0.08	1.65e-251	3	NCCRP1	Retinal pigment epithelium
4.57e-78	0.831351	0.706	0.23	8.61e-74	3	WFDC1	Retinal pigment epithelium
1.76e-199	0.825898	0.868	0.168	3.31e-195	3	SLC9A3R1	Retinal pigment epithelium
0	0.8241	0.76	0.048	0	3	PARD6B	Retinal pigment epithelium
3.76e-116	0.821982	0.993	0.772	7.09e-112	3	ATP5MC2	Retinal pigment epithelium
5.62e-197	0.820958	0.855	0.152	1.06e-192	3	TNFRSF14	Retinal pigment epithelium
0	0.812605	0.801	0.038	0	3	VEPH1	Retinal pigment epithelium
7.54e-119	0.809159	0.875	0.305	1.42e-114	3	CPEB4	Retinal pigment epithelium
4.13e-163	0.806931	0.797	0.161	7.77e-159	3	NBEA	Retinal pigment epithelium
6.31e-184	0.803036	0.77	0.133	1.19e-179	3	ABCC5	Retinal pigment epithelium
7.2e-136	0.800806	0.804	0.205	1.36e-131	3	ZBTB38	Retinal pigment epithelium
0	0.790301	0.753	0.025	0	3	CHRNA3	Retinal pigment epithelium
0	0.789897	0.75	0.027	0	3	CSF1R	Retinal pigment epithelium
3.16e-118	0.786077	0.743	0.187	5.96e-114	3	TSC22D4	Retinal pigment epithelium
4.33e-88	0.782564	0.986	0.573	8.16e-84	3	APOE	Retinal pigment epithelium
3.46e-104	0.782522	0.993	0.978	6.52e-100	3	MT-CO2	Retinal pigment epithelium
4.24e-279	0.777896	0.74	0.062	7.98e-275	3	SLC5A6	Retinal pigment epithelium
4.57e-91	0.772448	0.885	0.488	8.6e-87	3	NDUFB5	Retinal pigment epithelium
0	0.771282	0.791	0.036	0	3	UBAP1L	Retinal pigment epithelium
0	0.771037	0.75	0.018	0	3	SLC22A8	Retinal pigment epithelium
6.6e-116	0.769099	0.926	0.377	1.24e-111	3	OSBPL1A	Retinal pigment epithelium
0	0.765929	0.787	0.034	0	3	PLEKHB1	Retinal pigment epithelium
1.37e-187	0.763032	0.814	0.14	2.59e-183	3	FAM161A	Retinal pigment epithelium
7.92e-282	0.758354	0.818	0.073	1.49e-277	3	LHX2	Retinal pigment epithelium
3.09e-105	0.757485	0.932	0.429	5.82e-101	3	PRNP	Retinal pigment epithelium
1.11e-114	0.75482	0.99	0.893	2.09e-110	3	UQCRB	Retinal pigment epithelium
3.41e-127	0.753622	0.845	0.257	6.43e-123	3	HIST3H2A	Retinal pigment epithelium
0	0.75164	0.757	0.031	0	3	PAQR4	Retinal pigment epithelium
6.86e-245	0.73962	0.78	0.084	1.29e-240	3	MET	Retinal pigment epithelium
2.76e-60	0.737009	0.706	0.298	5.2e-56	3	MSMO1	Retinal pigment epithelium
3.04e-101	0.735808	0.993	0.988	5.72e-97	3	MT-CO1	Retinal pigment epithelium
1.76e-117	0.732645	0.99	0.903	3.31e-113	3	COX7C	Retinal pigment epithelium
8.78e-135	0.732163	0.858	0.229	1.65e-130	3	TTYH3	Retinal pigment epithelium
4.62e-204	0.728158	0.841	0.136	8.7e-200	3	COL9A3	Retinal pigment epithelium
1.49e-113	0.723872	0.841	0.262	2.8e-109	3	KRT8	Retinal pigment epithelium
0	0.722569	0.686	0.008	0	3	KLK11	Retinal pigment epithelium
0	0.71949	0.784	0.026	0	3	CNDP1	Retinal pigment epithelium
2.68e-132	0.708628	0.828	0.217	5.04e-128	3	FAM13A	Retinal pigment epithelium
4.21e-276	0.706733	0.757	0.067	7.92e-272	3	NAV3	Retinal pigment epithelium
0	0.700288	0.73	0.044	0	3	NOG	Retinal pigment epithelium
0	0.696294	0.696	0.038	0	3	DCDC2	Retinal pigment epithelium
1.57e-184	0.696234	0.774	0.127	2.96e-180	3	MGST1	Retinal pigment epithelium
1.62e-184	0.695507	0.706	0.098	3.06e-180	3	TM7SF2	Retinal pigment epithelium
9.09e-99	0.69502	0.912	0.449	1.71e-94	3	PUF60	Retinal pigment epithelium
8.49e-155	0.691681	0.757	0.148	1.6e-150	3	FADS1	Retinal pigment epithelium
8.63e-112	0.684799	0.797	0.264	1.63e-107	3	C11orf74	Retinal pigment epithelium
3.67e-145	0.684783	0.791	0.184	6.9e-141	3	GDF11	Retinal pigment epithelium
9.91e-126	0.683009	0.804	0.218	1.87e-121	3	ST3GAL4	Retinal pigment epithelium
1.18e-82	0.680362	0.905	0.496	2.22e-78	3	HIGD2A	Retinal pigment epithelium
8.04e-149	0.67949	0.814	0.179	1.51e-144	3	PLCE1	Retinal pigment epithelium
7.54e-73	0.678145	0.909	0.572	1.42e-68	3	ARL6IP1	Retinal pigment epithelium
1.43e-95	0.677826	0.973	0.841	2.7e-91	3	SOD1	Retinal pigment epithelium
4.44e-86	0.67743	0.949	0.561	8.36e-82	3	TSPAN3	Retinal pigment epithelium
5.76e-101	0.668315	0.885	0.314	1.08e-96	3	COL8A2	Retinal pigment epithelium
2.06e-95	0.664852	0.983	0.854	3.88e-91	3	TOMM7	Retinal pigment epithelium
2.07e-84	0.660997	0.983	0.706	3.9e-80	3	PSAP	Retinal pigment epithelium
4.23e-152	0.658583	0.764	0.145	7.97e-148	3	APOC1	Retinal pigment epithelium
1.95e-126	0.654176	0.821	0.229	3.67e-122	3	LOXL1	Retinal pigment epithelium
8.51e-289	0.650381	0.649	0.036	1.6e-284	3	MAB21L2	Retinal pigment epithelium
2.32e-79	0.644806	0.973	0.766	4.37e-75	3	LDHB	Retinal pigment epithelium
4.52e-166	0.644293	0.736	0.129	8.51e-162	3	SGK3	Retinal pigment epithelium
1.65e-107	0.642197	0.821	0.268	3.1e-103	3	SLC25A4	Retinal pigment epithelium
8.82e-94	0.640399	0.588	0.127	1.66e-89	3	NTRK2	Retinal pigment epithelium
0	0.639446	0.713	0.032	0	3	DRD4	Retinal pigment epithelium
8.19e-73	0.637932	0.861	0.406	1.54e-68	3	SLC5A3	Retinal pigment epithelium
2.38e-68	0.636503	0.878	0.506	4.48e-64	3	LAPTM4B	Retinal pigment epithelium
9.56e-86	0.634262	0.824	0.336	1.8e-81	3	SMARCC1	Retinal pigment epithelium
1.53e-94	0.633146	0.801	0.281	2.89e-90	3	GULP1	Retinal pigment epithelium
2.65e-78	0.63035	0.946	0.642	5e-74	3	CSTB	Retinal pigment epithelium
7.98e-117	0.627263	0.858	0.275	1.5e-112	3	SSNA1	Retinal pigment epithelium
4.59e-81	0.622884	0.757	0.251	8.64e-77	3	SQLE	Retinal pigment epithelium
4.84e-82	0.621051	0.98	0.855	9.11e-78	3	TMA7	Retinal pigment epithelium
5.46e-90	0.620704	1	0.974	1.03e-85	3	MT-ND4	Retinal pigment epithelium
2.64e-64	0.620491	0.98	0.746	4.97e-60	3	SDCBP	Retinal pigment epithelium
7.45e-74	0.617007	0.986	0.82	1.4e-69	3	PRDX1	Retinal pigment epithelium
0	0.614942	0.696	0.038	0	3	PNPLA3	Retinal pigment epithelium
3.39e-153	0.614077	0.693	0.118	6.39e-149	3	ADAMTSL3	Retinal pigment epithelium
6.36e-89	0.613589	0.875	0.398	1.2e-84	3	TRAPPC2L	Retinal pigment epithelium
8.86e-287	0.613266	0.689	0.045	1.67e-282	3	LINC01833	Retinal pigment epithelium
7.95e-106	0.610585	0.824	0.279	1.5e-101	3	WBP2	Retinal pigment epithelium
2.84e-193	0.608983	0.753	0.096	5.34e-189	3	RELN	Retinal pigment epithelium
4.58e-122	0.60513	0.807	0.208	8.62e-118	3	PLXNB2	Retinal pigment epithelium
5.28e-205	0.604476	0.753	0.101	9.93e-201	3	HSBP1L1	Retinal pigment epithelium
8.7e-56	0.600246	0.926	0.648	1.64e-51	3	TUBB4B	Retinal pigment epithelium
0	0.598749	0.639	0.016	0	3	CLDN3	Retinal pigment epithelium
1.82e-119	0.598718	0.743	0.19	3.43e-115	3	TMEM132A	Retinal pigment epithelium
8.16e-242	0.598713	0.693	0.062	1.54e-237	3	CCDC51	Retinal pigment epithelium
2.89e-142	0.595932	0.76	0.148	5.45e-138	3	MTSS1	Retinal pigment epithelium
0	0.595271	0.618	0.018	0	3	CYP2W1	Retinal pigment epithelium
1.94e-106	0.595101	0.851	0.256	3.65e-102	3	COLEC12	Retinal pigment epithelium
1.95e-75	0.594041	0.929	0.523	3.67e-71	3	CBX5	Retinal pigment epithelium
1.63e-106	0.593536	0.78	0.222	3.08e-102	3	MAP9	Retinal pigment epithelium
8.05e-84	0.59168	0.902	0.414	1.52e-79	3	VEGFB	Retinal pigment epithelium
2.2e-81	0.591376	0.807	0.287	4.14e-77	3	AP1S2	Retinal pigment epithelium
1.31e-63	0.590389	0.764	0.365	2.47e-59	3	HACD3	Retinal pigment epithelium
6.02e-83	0.588295	0.949	0.446	1.13e-78	3	COL18A1	Retinal pigment epithelium
2.42e-72	0.585532	0.932	0.597	4.56e-68	3	CUTA	Retinal pigment epithelium
3.79e-110	0.585174	0.78	0.207	7.13e-106	3	PDPN	Retinal pigment epithelium
6.13e-306	0.584736	0.615	0.026	1.16e-301	3	LRP8	Retinal pigment epithelium
2.84e-139	0.583922	0.76	0.158	5.35e-135	3	RAB11FIP1	Retinal pigment epithelium
1e-125	0.580198	0.801	0.202	1.89e-121	3	SLC16A3	Retinal pigment epithelium
4.65e-98	0.579047	0.77	0.229	8.75e-94	3	SLC39A6	Retinal pigment epithelium
7.37e-69	0.57884	0.889	0.528	1.39e-64	3	STMP1	Retinal pigment epithelium
6.74e-134	0.578223	0.77	0.163	1.27e-129	3	CTSH	Retinal pigment epithelium
8.83e-91	0.577035	0.547	0.124	1.66e-86	3	FOXD1	Retinal pigment epithelium
8.97e-113	0.574586	0.804	0.235	1.69e-108	3	SYNGR1	Retinal pigment epithelium
3.02e-209	0.574328	0.75	0.089	5.69e-205	3	FGD4	Retinal pigment epithelium
2.26e-102	0.572907	0.787	0.246	4.26e-98	3	FMNL2	Retinal pigment epithelium
0	0.570372	0.611	0.024	0	3	LIPG	Retinal pigment epithelium
1.23e-68	0.567409	0.936	0.662	2.32e-64	3	UQCR10	Retinal pigment epithelium
8.73e-129	0.565851	0.76	0.173	1.64e-124	3	TPP1	Retinal pigment epithelium
6.97e-91	0.561876	0.831	0.319	1.31e-86	3	PCBD1	Retinal pigment epithelium
1.55e-93	0.560478	0.878	0.333	2.93e-89	3	EZR	Retinal pigment epithelium
3.92e-64	0.559954	0.875	0.521	7.39e-60	3	BLOC1S1	Retinal pigment epithelium
2.35e-237	0.559736	0.682	0.06	4.43e-233	3	CPVL	Retinal pigment epithelium
1.7e-68	0.55435	0.882	0.404	3.21e-64	3	VEGFA	Retinal pigment epithelium
1.15e-48	0.553652	0.926	0.62	2.16e-44	3	SESN3	Retinal pigment epithelium
5.58e-284	0.551848	0.652	0.038	1.05e-279	3	HSPB8	Retinal pigment epithelium
8.79e-62	0.549157	0.801	0.379	1.65e-57	3	GALNT1	Retinal pigment epithelium
6.85e-248	0.548673	0.632	0.046	1.29e-243	3	SEC14L2	Retinal pigment epithelium
2.68e-65	0.548112	0.794	0.346	5.04e-61	3	SYNE1	Retinal pigment epithelium
6.28e-96	0.547658	0.777	0.235	1.18e-91	3	UROS	Retinal pigment epithelium
0	0.547224	0.591	0.012	0	3	BMP6	Retinal pigment epithelium
3.02e-154	0.546002	0.723	0.127	5.68e-150	3	RAB3IP	Retinal pigment epithelium
1.7e-296	0.544839	0.682	0.039	3.2e-292	3	RBM47	Retinal pigment epithelium
9.1e-99	0.544438	0.959	0.372	1.71e-94	3	GJA1	Retinal pigment epithelium
1.94e-204	0.542708	0.601	0.054	3.66e-200	3	CDH3	Retinal pigment epithelium
3.11e-67	0.5412	0.882	0.406	5.85e-63	3	PHACTR2	Retinal pigment epithelium
1.1e-234	0.538409	0.389	0.008	2.06e-230	3	LAIR2	Retinal pigment epithelium
2.79e-88	0.536923	0.828	0.32	5.26e-84	3	C12orf10	Retinal pigment epithelium
5.17e-70	0.535566	0.895	0.506	9.73e-66	3	C9orf16	Retinal pigment epithelium
1.37e-66	0.535468	0.986	0.863	2.58e-62	3	CD63	Retinal pigment epithelium
0	0.534618	0.608	0.018	0	3	KCNJ13	Retinal pigment epithelium
5.64e-179	0.533087	0.652	0.083	1.06e-174	3	TEX2	Retinal pigment epithelium
4.8e-61	0.532779	0.993	0.815	9.03e-57	3	SLC25A6	Retinal pigment epithelium
1.3e-120	0.530429	0.669	0.139	2.45e-116	3	CTBS	Retinal pigment epithelium
1.77e-80	0.528793	0.811	0.295	3.33e-76	3	NCOR2	Retinal pigment epithelium
2.02e-135	0.527388	0.682	0.126	3.8e-131	3	ABRACL	Retinal pigment epithelium
2.93e-222	0.527352	0.655	0.06	5.51e-218	3	TUBB4A	Retinal pigment epithelium
7.82e-69	0.525747	0.77	0.296	1.47e-64	3	SORBS2	Retinal pigment epithelium
2.07e-65	0.52468	0.976	0.782	3.9e-61	3	COMMD6	Retinal pigment epithelium
1.88e-249	0.524357	0.625	0.043	3.54e-245	3	CLDN19	Retinal pigment epithelium
8.21e-73	0.524207	0.878	0.46	1.55e-68	3	RTN3	Retinal pigment epithelium
2.54e-241	0.523746	0.639	0.047	4.79e-237	3	LRRN1	Retinal pigment epithelium
1.08e-161	0.522996	0.706	0.106	2.04e-157	3	BHLHE41	Retinal pigment epithelium
3.72e-64	0.522986	0.922	0.601	7e-60	3	ALKBH7	Retinal pigment epithelium
2.1e-271	0.522746	0.571	0.027	3.95e-267	3	PRDM16	Retinal pigment epithelium
4.52e-183	0.52039	0.666	0.08	8.52e-179	3	NCKAP5	Retinal pigment epithelium
2.38e-73	0.519674	0.855	0.424	4.48e-69	3	NDUFS7	Retinal pigment epithelium
1.58e-60	0.518704	0.909	0.62	2.97e-56	3	COX7A2L	Retinal pigment epithelium
1.54e-200	0.518255	0.632	0.064	2.9e-196	3	DHCR7	Retinal pigment epithelium
1.77e-53	0.518052	0.919	0.656	3.32e-49	3	TAX1BP1	Retinal pigment epithelium
1.76e-34	0.517401	0.831	0.527	3.31e-30	3	IDI1	Retinal pigment epithelium
1.77e-158	0.516917	0.713	0.119	3.34e-154	3	HSD17B14	Retinal pigment epithelium
1.37e-59	0.516444	0.811	0.373	2.58e-55	3	STK24	Retinal pigment epithelium
9.88e-79	0.515243	0.845	0.364	1.86e-74	3	TMEM160	Retinal pigment epithelium
4.73e-78	0.515222	0.743	0.258	8.91e-74	3	CDKN1B	Retinal pigment epithelium
3.87e-136	0.514599	0.743	0.157	7.28e-132	3	GGA2	Retinal pigment epithelium
0	0.513608	0.625	0.011	0	3	BCO1	Retinal pigment epithelium
6.36e-90	0.512283	0.834	0.302	1.2e-85	3	LGALS3BP	Retinal pigment epithelium
3.99e-139	0.511531	0.696	0.128	7.52e-135	3	SCAI	Retinal pigment epithelium
0	0.510978	0.564	0.015	0	3	CNMD	Retinal pigment epithelium
2.49e-91	0.506225	0.787	0.269	4.68e-87	3	NFE2L1	Retinal pigment epithelium
1.47e-227	0.505345	0.642	0.054	2.76e-223	3	HOMER2	Retinal pigment epithelium
2.81e-60	0.505274	0.932	0.7	5.28e-56	3	COX8A	Retinal pigment epithelium
9.28e-61	0.505157	0.976	0.81	1.75e-56	3	UQCRH	Retinal pigment epithelium
1.55e-75	0.503826	0.801	0.321	2.91e-71	3	HTRA1	Retinal pigment epithelium
0	0.503367	0.561	0.006	0	3	TMEM151A	Retinal pigment epithelium
4.11e-164	0.502593	0.733	0.116	7.74e-160	3	CXADR	Retinal pigment epithelium
2.97e-186	0.501619	0.649	0.075	5.6e-182	3	FBLN2	Retinal pigment epithelium
4.03e-138	3.4526	1	0.982	7.6e-134	4	HBA2	Red blood cells
1.11e-136	3.42859	1	0.886	2.09e-132	4	HBA1	Red blood cells
2.16e-178	3.36353	1	0.334	4.07e-174	4	HBG1	Red blood cells
2.1e-139	3.35668	0.996	0.574	3.95e-135	4	HBB	Red blood cells
4.39e-136	3.33041	1	0.99	8.27e-132	4	HBG2	Red blood cells
0	2.55236	0.996	0.07	0	4	ALAS2	Red blood cells
1.17e-222	2.25784	0.973	0.189	2.2e-218	4	BPGM	Red blood cells
3.84e-280	2.13871	0.951	0.101	7.22e-276	4	HBM	Red blood cells
3.11e-272	2.12112	0.978	0.117	5.85e-268	4	AHSP	Red blood cells
1.54e-167	2.12018	1	0.351	2.91e-163	4	SNCA	Red blood cells
0	2.01646	0.969	0.084	0	4	HBZ	Red blood cells
1.74e-125	1.92928	0.982	0.499	3.29e-121	4	BLVRB	Red blood cells
5.29e-125	1.53816	1	0.536	9.96e-121	4	SLC25A37	Red blood cells
0	1.51444	0.951	0.051	0	4	HEMGN	Red blood cells
2.12e-209	1.50638	0.951	0.17	3.99e-205	4	SELENBP1	Red blood cells
8.08e-156	1.50271	0.982	0.326	1.52e-151	4	NCOA4	Red blood cells
1.13e-176	1.48007	0.996	0.278	2.13e-172	4	SLC25A39	Red blood cells
0	1.46415	0.96	0.044	0	4	HBQ1	Red blood cells
2.65e-173	1.4603	0.978	0.26	4.99e-169	4	FAM210B	Red blood cells
4.05e-260	1.42003	0.969	0.13	7.63e-256	4	MPP1	Red blood cells
3.14e-125	1.41644	0.969	0.426	5.92e-121	4	GYPC	Red blood cells
5.25e-224	1.37845	0.969	0.172	9.88e-220	4	DCAF12	Red blood cells
0	1.32668	0.821	0.032	0	4	KRT1	Red blood cells
1.81e-286	1.30647	0.955	0.102	3.4e-282	4	TENT5C	Red blood cells
2.3e-96	1.26151	1	0.954	4.33e-92	4	UBB	Red blood cells
6.79e-123	1.2602	1	0.891	1.28e-118	4	OAZ1	Red blood cells
8.04e-114	1.24737	0.991	0.665	1.51e-109	4	BNIP3L	Red blood cells
1.94e-184	1.21246	0.982	0.219	3.65e-180	4	EPB41	Red blood cells
6.19e-139	1.20113	0.969	0.337	1.17e-134	4	MKRN1	Red blood cells
6.87e-78	1.17788	0.408	0.062	1.29e-73	4	TMCC2	Red blood cells
0	1.16137	0.87	0.049	0	4	MYL4	Red blood cells
8.31e-120	1.13209	0.996	0.56	1.56e-115	4	FKBP8	Red blood cells
6.77e-266	1.10761	0.852	0.077	1.28e-261	4	LYL1	Red blood cells
0	1.10176	0.852	0.035	0	4	EPB42	Red blood cells
0	1.09956	0.87	0.048	0	4	SLC4A1	Red blood cells
1.03e-248	1.09004	0.883	0.096	1.94e-244	4	FECH	Red blood cells
0	1.05524	0.843	0.039	0	4	GYPB	Red blood cells
1.42e-74	1.05398	0.96	0.545	2.68e-70	4	GLRX5	Red blood cells
1.67e-120	1.0349	0.861	0.252	3.15e-116	4	CCNDBP1	Red blood cells
4.35e-206	1.02292	0.843	0.111	8.19e-202	4	RBM38	Red blood cells
2.67e-45	1.008	0.108	0.005	5.03e-41	4	HBE1	Red blood cells
2.08e-199	1.00562	0.888	0.141	3.92e-195	4	BCL2L1	Red blood cells
4.26e-104	0.99483	0.996	0.732	8.02e-100	4	GABARAPL2	Red blood cells
4.17e-143	0.980148	0.865	0.193	7.85e-139	4	CDKN2D	Red blood cells
1.43e-133	0.959687	0.897	0.258	2.69e-129	4	ADIPOR1	Red blood cells
3.44e-126	0.941408	0.901	0.254	6.48e-122	4	HAGH	Red blood cells
2.3e-82	0.923311	0.937	0.457	4.33e-78	4	GSPT1	Red blood cells
7.33e-173	0.911401	0.83	0.143	1.38e-168	4	GMPR	Red blood cells
1.61e-84	0.90101	0.816	0.313	3.03e-80	4	PITHD1	Red blood cells
1.14e-88	0.893162	0.987	0.742	2.15e-84	4	GUK1	Red blood cells
5.93e-213	0.887078	0.883	0.121	1.12e-208	4	STRADB	Red blood cells
1.41e-98	0.879205	0.942	0.392	2.65e-94	4	RNF10	Red blood cells
1.08e-266	0.830496	0.722	0.045	2.03e-262	4	TRIM58	Red blood cells
0	0.819762	0.807	0.041	0	4	GYPA	Red blood cells
0	0.771965	0.713	0.023	0	4	PHOSPHO1	Red blood cells
2.03e-63	0.768493	0.982	0.799	3.82e-59	4	PRDX2	Red blood cells
4.26e-76	0.752104	0.879	0.379	8.02e-72	4	RIOK3	Red blood cells
8.33e-128	0.73897	0.785	0.172	1.57e-123	4	R3HDM4	Red blood cells
3.91e-147	0.720549	0.668	0.092	7.36e-143	4	TCP11L2	Red blood cells
6.25e-46	0.676494	0.937	0.598	1.18e-41	4	UBE2H	Red blood cells
2.53e-119	0.668826	0.713	0.139	4.76e-115	4	FAM104A	Red blood cells
9.2e-68	0.662432	0.807	0.322	1.73e-63	4	CISD2	Red blood cells
1.48e-38	0.647925	0.744	0.323	2.79e-34	4	ARL4A	Red blood cells
3.19e-79	0.631403	0.852	0.31	6.01e-75	4	FBXO7	Red blood cells
2.26e-99	0.62189	0.722	0.167	4.25e-95	4	PIP4K2A	Red blood cells
1.41e-67	0.582272	0.848	0.339	2.66e-63	4	MXI1	Red blood cells
1.36e-219	0.570705	0.623	0.042	2.56e-215	4	DMTN	Red blood cells
5.08e-63	0.562258	0.713	0.24	9.56e-59	4	PCGF5	Red blood cells
4.03e-51	0.544465	0.812	0.403	7.58e-47	4	ISCA1	Red blood cells
9.59e-77	0.542141	0.789	0.266	1.81e-72	4	CDC34	Red blood cells
2.69e-63	0.53532	0.816	0.332	5.06e-59	4	YPEL3	Red blood cells
9.11e-32	0.533766	0.691	0.339	1.72e-27	4	REXO2	Red blood cells
5.99e-139	0.53172	0.256	0.006	1.13e-134	4	IFIT1B	Red blood cells
2.34e-98	0.531262	0.561	0.09	4.4e-94	4	HMBS	Red blood cells
6.16e-51	0.527283	0.65	0.231	1.16e-46	4	SMOX	Red blood cells
3.06e-210	0.524616	0.547	0.031	5.75e-206	4	SLC14A1	Red blood cells
1.86e-90	0.523472	0.565	0.105	3.51e-86	4	Mar-08	Red blood cells
4.05e-66	0.521644	0.771	0.283	7.62e-62	4	EMC3	Red blood cells
2e-39	0.521153	0.955	0.684	3.76e-35	4	BSG	Red blood cells
5.92e-40	0.52113	0.794	0.436	1.11e-35	4	FGFR1OP2	Red blood cells
1.28e-25	0.507146	0.888	0.614	2.4e-21	4	POLR1D	Red blood cells
5.94e-219	3.34545	0.764	0.085	1.12e-214	5	SELE	Choroidal endothelial cells
1.71e-261	2.88252	0.788	0.069	3.23e-257	5	STC1	Choroidal endothelial cells
4.57e-153	2.37075	0.901	0.236	8.6e-149	5	ICAM1	Choroidal endothelial cells
0	2.07874	0.797	0.036	0	5	CAVIN2	Choroidal endothelial cells
0	1.97399	0.656	0.023	0	5	C2CD4B	Choroidal endothelial cells
2.25e-146	1.94354	0.934	0.272	4.24e-142	5	HLA-B	Choroidal endothelial cells
2.54e-126	1.8804	0.825	0.216	4.78e-122	5	RGCC	Choroidal endothelial cells
7.66e-88	1.84279	0.717	0.204	1.44e-83	5	TM4SF1	Choroidal endothelial cells
4.22e-228	1.80262	0.83	0.098	7.95e-224	5	HLA-DRB1	Choroidal endothelial cells
1.19e-180	1.78039	0.797	0.127	2.23e-176	5	EGFL7	Choroidal endothelial cells
7.45e-78	1.77712	0.811	0.325	1.4e-73	5	CXCL2	Choroidal endothelial cells
4.23e-74	1.77389	0.665	0.204	7.97e-70	5	CXCL3	Choroidal endothelial cells
0	1.74718	0.764	0.031	0	5	FLT1	Choroidal endothelial cells
4.52e-113	1.68936	0.665	0.135	8.51e-109	5	ACKR3	Choroidal endothelial cells
8.79e-118	1.67872	0.873	0.238	1.66e-113	5	TCIM	Choroidal endothelial cells
3.96e-192	1.6753	0.439	0.019	7.46e-188	5	IFI27	Choroidal endothelial cells
4.56e-245	1.63541	0.745	0.065	8.58e-241	5	PLVAP	Choroidal endothelial cells
4.03e-109	1.62874	0.991	0.899	7.59e-105	5	B2M	Choroidal endothelial cells
1.58e-93	1.59372	0.84	0.38	2.97e-89	5	ITM2A	Choroidal endothelial cells
2.77e-98	1.57973	0.892	0.395	5.22e-94	5	SLC2A3	Choroidal endothelial cells
1.64e-122	1.53622	0.458	0.046	3.09e-118	5	VCAM1	Choroidal endothelial cells
7.07e-130	1.51029	0.491	0.049	1.33e-125	5	CLDN5	Choroidal endothelial cells
2.13e-89	1.49932	0.915	0.688	4.01e-85	5	HLA-A	Choroidal endothelial cells
3.7e-85	1.49685	0.5	0.084	6.97e-81	5	CXCL1	Choroidal endothelial cells
0	1.49012	0.736	0.021	0	5	ESAM	Choroidal endothelial cells
1.58e-56	1.48831	0.675	0.262	2.98e-52	5	CXCL8	Choroidal endothelial cells
0	1.4394	0.726	0.014	0	5	PECAM1	Choroidal endothelial cells
3.74e-182	1.42662	0.594	0.051	7.03e-178	5	THBD	Choroidal endothelial cells
1.07e-101	1.41393	0.67	0.147	2.02e-97	5	PMAIP1	Choroidal endothelial cells
2.05e-85	1.40374	0.892	0.533	3.87e-81	5	HLA-C	Choroidal endothelial cells
1.98e-150	1.39664	0.708	0.113	3.72e-146	5	ENG	Choroidal endothelial cells
0	1.39569	0.632	0.023	0	5	CA4	Choroidal endothelial cells
9.59e-73	1.39533	0.792	0.358	1.81e-68	5	SLC9A3R2	Choroidal endothelial cells
2.05e-270	1.36773	0.712	0.046	3.85e-266	5	TM4SF18	Choroidal endothelial cells
5.92e-188	1.36462	0.67	0.065	1.11e-183	5	CD74	Choroidal endothelial cells
0	1.3643	0.689	0.018	0	5	RAPGEF5	Choroidal endothelial cells
0	1.36309	0.689	0.009	0	5	CDH5	Choroidal endothelial cells
2.39e-66	1.36177	0.34	0.048	4.51e-62	5	CSF3	Choroidal endothelial cells
2.18e-214	1.36158	0.693	0.063	4.11e-210	5	KDR	Choroidal endothelial cells
9.11e-77	1.34822	0.896	0.622	1.71e-72	5	HLA-E	Choroidal endothelial cells
8.17e-131	1.33377	0.67	0.109	1.54e-126	5	HBEGF	Choroidal endothelial cells
0	1.33045	0.665	0.019	0	5	SOX7	Choroidal endothelial cells
2.05e-84	1.32931	0.882	0.556	3.86e-80	5	FKBP1A	Choroidal endothelial cells
9.79e-75	1.31898	0.778	0.31	1.84e-70	5	DUSP5	Choroidal endothelial cells
1.12e-75	1.30888	0.693	0.228	2.11e-71	5	HYAL2	Choroidal endothelial cells
0	1.3073	0.698	0.011	0	5	PCAT19	Choroidal endothelial cells
2.72e-70	1.28143	0.807	0.367	5.12e-66	5	ETS2	Choroidal endothelial cells
3.82e-169	1.28119	0.708	0.094	7.2e-165	5	APOLD1	Choroidal endothelial cells
2.98e-64	1.25394	0.953	0.742	5.61e-60	5	NFKBIA	Choroidal endothelial cells
2.05e-283	1.25076	0.434	0.005	3.85e-279	5	VWF	Choroidal endothelial cells
1.2e-254	1.23924	0.481	0.013	2.27e-250	5	SOX18	Choroidal endothelial cells
5.12e-69	1.21796	0.788	0.412	9.64e-65	5	MSN	Choroidal endothelial cells
5.84e-98	1.21722	0.736	0.216	1.1e-93	5	VAMP5	Choroidal endothelial cells
9.4e-99	1.21055	0.764	0.219	1.77e-94	5	EPAS1	Choroidal endothelial cells
2.73e-50	1.20249	0.722	0.386	5.15e-46	5	ARRDC3	Choroidal endothelial cells
2.34e-45	1.19736	0.774	0.389	4.41e-41	5	KLF2	Choroidal endothelial cells
1.83e-43	1.17556	0.882	0.571	3.45e-39	5	SOCS3	Choroidal endothelial cells
9.35e-275	1.17346	0.59	0.022	1.76e-270	5	CD93	Choroidal endothelial cells
6.13e-135	1.17263	0.656	0.098	1.15e-130	5	CLEC14A	Choroidal endothelial cells
0	1.17153	0.67	0.023	0	5	ADGRF5	Choroidal endothelial cells
1.12e-62	1.16741	0.67	0.245	2.11e-58	5	INSIG1	Choroidal endothelial cells
1.36e-53	1.16724	0.807	0.55	2.56e-49	5	CD59	Choroidal endothelial cells
1.17e-84	1.16109	0.741	0.245	2.21e-80	5	EMCN	Choroidal endothelial cells
1.38e-68	1.15493	0.703	0.231	2.6e-64	5	RND1	Choroidal endothelial cells
3.52e-105	1.15464	0.708	0.153	6.62e-101	5	CAV1	Choroidal endothelial cells
2.23e-55	1.15035	0.821	0.511	4.2e-51	5	IGFBP4	Choroidal endothelial cells
0	1.14957	0.67	0.006	0	5	ECSCR	Choroidal endothelial cells
2.18e-77	1.14462	0.887	0.598	4.11e-73	5	GNAI2	Choroidal endothelial cells
2.03e-107	1.13718	0.575	0.095	3.83e-103	5	UPP1	Choroidal endothelial cells
1.07e-188	1.13513	0.665	0.068	2.01e-184	5	LMO2	Choroidal endothelial cells
0	1.1278	0.656	0.011	0	5	CD34	Choroidal endothelial cells
2.38e-66	1.12355	0.755	0.3	4.48e-62	5	CD9	Choroidal endothelial cells
1.05e-125	1.12197	0.726	0.143	1.97e-121	5	CRIP2	Choroidal endothelial cells
9.97e-33	1.11984	0.764	0.468	1.88e-28	5	CCL2	Choroidal endothelial cells
1.32e-101	1.11901	0.689	0.145	2.48e-97	5	SIX3	Choroidal endothelial cells
4.01e-56	1.11137	0.722	0.333	7.56e-52	5	ETS1	Choroidal endothelial cells
0	1.11019	0.627	0.003	0	5	MYCT1	Choroidal endothelial cells
9.91e-55	1.10996	0.835	0.503	1.87e-50	5	KLF6	Choroidal endothelial cells
1.5e-213	1.1075	0.675	0.053	2.83e-209	5	CLEC2B	Choroidal endothelial cells
2.14e-66	1.10294	0.726	0.314	4.04e-62	5	S100A16	Choroidal endothelial cells
2.48e-39	1.10193	0.75	0.451	4.68e-35	5	SOD2	Choroidal endothelial cells
7.76e-117	1.09228	0.679	0.138	1.46e-112	5	TMEM88	Choroidal endothelial cells
2.2e-70	1.09181	0.892	0.751	4.14e-66	5	MYL12A	Choroidal endothelial cells
2.21e-49	1.0909	0.741	0.396	4.16e-45	5	CFLAR	Choroidal endothelial cells
4e-60	1.08224	0.797	0.356	7.54e-56	5	EMP1	Choroidal endothelial cells
0	1.07814	0.599	0.016	0	5	RAMP3	Choroidal endothelial cells
1.08e-42	1.07209	0.703	0.398	2.04e-38	5	NRIP1	Choroidal endothelial cells
5.07e-105	1.0602	0.675	0.149	9.54e-101	5	NEDD9	Choroidal endothelial cells
0	1.05368	0.646	0.022	0	5	ICAM2	Choroidal endothelial cells
0	1.05239	0.623	0.011	0	5	KANK3	Choroidal endothelial cells
3.99e-58	1.0522	0.646	0.238	7.52e-54	5	MAST4	Choroidal endothelial cells
2.06e-66	1.04567	0.92	0.571	3.87e-62	5	S100A10	Choroidal endothelial cells
3.69e-90	1.04501	0.755	0.21	6.95e-86	5	MEF2C	Choroidal endothelial cells
1.98e-39	1.0369	0.863	0.721	3.74e-35	5	NEAT1	Choroidal endothelial cells
1.22e-53	1.03511	0.835	0.536	2.3e-49	5	TCF4	Choroidal endothelial cells
2.92e-209	1.03005	0.599	0.042	5.49e-205	5	PODXL	Choroidal endothelial cells
7.72e-53	1.02813	0.726	0.302	1.45e-48	5	KLF4	Choroidal endothelial cells
2.92e-65	1.0199	0.575	0.161	5.49e-61	5	PDE4B	Choroidal endothelial cells
1.96e-50	1.01728	0.821	0.524	3.68e-46	5	GNG11	Choroidal endothelial cells
2.49e-162	1.01228	0.585	0.057	4.69e-158	5	HLA-DRB5	Choroidal endothelial cells
8.34e-30	1.00934	0.486	0.194	1.57e-25	5	CITED4	Choroidal endothelial cells
4.73e-138	1.00865	0.585	0.073	8.9e-134	5	PCDH17	Choroidal endothelial cells
0	1.00332	0.509	0.007	0	5	CETP	Choroidal endothelial cells
3.04e-40	0.999569	0.854	0.585	5.73e-36	5	DUSP1	Choroidal endothelial cells
1.61e-64	0.997715	0.693	0.285	3.03e-60	5	PRCP	Choroidal endothelial cells
9.07e-41	0.992076	0.759	0.487	1.71e-36	5	PIM3	Choroidal endothelial cells
5.89e-51	0.99067	0.825	0.496	1.11e-46	5	RAMP2	Choroidal endothelial cells
1.68e-18	0.981436	0.792	0.634	3.17e-14	5	HES1	Choroidal endothelial cells
8.42e-88	0.979133	0.703	0.189	1.58e-83	5	ITGA6	Choroidal endothelial cells
7.38e-89	0.978029	0.646	0.152	1.39e-84	5	LRRC32	Choroidal endothelial cells
3.64e-179	0.976766	0.792	0.1	6.85e-175	5	SRGN	Choroidal endothelial cells
1.26e-103	0.969152	0.491	0.064	2.38e-99	5	PDLIM1	Choroidal endothelial cells
3.01e-42	0.969075	0.788	0.5	5.68e-38	5	MIDN	Choroidal endothelial cells
9.02e-63	0.968736	0.58	0.156	1.7e-58	5	DUSP6	Choroidal endothelial cells
1.68e-216	0.967181	0.349	0.005	3.16e-212	5	DNASE1L3	Choroidal endothelial cells
8.79e-54	0.962747	0.679	0.272	1.66e-49	5	CD55	Choroidal endothelial cells
1.41e-48	0.958538	0.83	0.639	2.65e-44	5	SPTBN1	Choroidal endothelial cells
2.7e-80	0.95579	0.542	0.116	5.08e-76	5	LXN	Choroidal endothelial cells
1.45e-47	0.955283	0.519	0.166	2.74e-43	5	CNKSR3	Choroidal endothelial cells
4.66e-239	0.952419	0.59	0.031	8.77e-235	5	S1PR1	Choroidal endothelial cells
2.09e-53	0.946582	0.698	0.285	3.93e-49	5	BAG3	Choroidal endothelial cells
0	0.945622	0.439	0.003	0	5	SOX17	Choroidal endothelial cells
4.27e-290	0.933557	0.571	0.018	8.04e-286	5	PTPRB	Choroidal endothelial cells
3.44e-77	0.931465	0.722	0.194	6.49e-73	5	A2M	Choroidal endothelial cells
4.61e-45	0.931385	0.698	0.356	8.69e-41	5	ARHGAP29	Choroidal endothelial cells
5.25e-62	0.93007	0.151	0.007	9.88e-58	5	CCL8	Choroidal endothelial cells
9.6e-44	0.926907	0.642	0.274	1.81e-39	5	TFPI	Choroidal endothelial cells
9.5e-187	0.923973	0.429	0.019	1.79e-182	5	CYP26B1	Choroidal endothelial cells
4.82e-104	0.919497	0.632	0.122	9.07e-100	5	PLXND1	Choroidal endothelial cells
1.2e-54	0.919286	0.925	0.843	2.25e-50	5	CALM1	Choroidal endothelial cells
1.82e-51	0.919152	0.679	0.299	3.42e-47	5	PPFIBP1	Choroidal endothelial cells
4.33e-53	0.919029	0.684	0.294	8.16e-49	5	PON2	Choroidal endothelial cells
4.45e-100	0.909498	0.585	0.107	8.37e-96	5	KLF7	Choroidal endothelial cells
5.28e-31	0.908057	0.84	0.592	9.95e-27	5	ATF3	Choroidal endothelial cells
1.5e-33	0.903711	0.759	0.464	2.82e-29	5	RHOB	Choroidal endothelial cells
1.45e-52	0.902768	0.217	0.023	2.74e-48	5	GJA4	Choroidal endothelial cells
0	0.902223	0.552	0.004	0	5	MMRN2	Choroidal endothelial cells
5.3e-104	0.898142	0.481	0.065	9.99e-100	5	CA2	Choroidal endothelial cells
7.28e-269	0.890688	0.495	0.013	1.37e-264	5	TCF15	Choroidal endothelial cells
0	0.890152	0.542	0.004	0	5	ADGRL4	Choroidal endothelial cells
6.88e-189	0.889294	0.613	0.053	1.3e-184	5	RASIP1	Choroidal endothelial cells
1.6e-42	0.886226	0.849	0.695	3.02e-38	5	CLIC1	Choroidal endothelial cells
7.56e-72	0.881791	0.594	0.161	1.42e-67	5	LDB2	Choroidal endothelial cells
2.61e-57	0.872119	0.642	0.224	4.91e-53	5	GRASP	Choroidal endothelial cells
3.96e-142	0.864782	0.637	0.088	7.45e-138	5	ACVRL1	Choroidal endothelial cells
1.07e-52	0.862216	0.651	0.259	2.01e-48	5	ELK3	Choroidal endothelial cells
1.01e-62	0.860915	0.439	0.085	1.9e-58	5	BIRC3	Choroidal endothelial cells
1.63e-173	0.859713	0.599	0.052	3.06e-169	5	GMFG	Choroidal endothelial cells
7.9e-268	0.858914	0.509	0.014	1.49e-263	5	GIMAP4	Choroidal endothelial cells
4.03e-45	0.858297	0.651	0.27	7.59e-41	5	SQLE	Choroidal endothelial cells
5.49e-166	0.854713	0.453	0.027	1.03e-161	5	PDGFB	Choroidal endothelial cells
1.39e-29	0.854121	0.274	0.066	2.62e-25	5	DEPP1	Choroidal endothelial cells
8.89e-44	0.852278	0.83	0.478	1.67e-39	5	SPARCL1	Choroidal endothelial cells
9.89e-87	0.846246	0.642	0.137	1.86e-82	5	EDNRB	Choroidal endothelial cells
3.26e-116	0.840387	0.561	0.078	6.15e-112	5	CALCRL	Choroidal endothelial cells
2.4e-34	0.839456	0.821	0.581	4.53e-30	5	HSPH1	Choroidal endothelial cells
5.86e-44	0.839155	0.84	0.644	1.1e-39	5	MCL1	Choroidal endothelial cells
7.43e-70	0.834205	0.604	0.157	1.4e-65	5	TGFBR2	Choroidal endothelial cells
2.93e-85	0.832906	0.608	0.135	5.51e-81	5	FXYD5	Choroidal endothelial cells
0	0.831302	0.594	0.012	0	5	TIE1	Choroidal endothelial cells
1.77e-37	0.830337	0.689	0.385	3.33e-33	5	MYADM	Choroidal endothelial cells
2.39e-50	0.830151	0.92	0.848	4.5e-46	5	DNAJA1	Choroidal endothelial cells
9.63e-76	0.829067	0.538	0.116	1.81e-71	5	KITLG	Choroidal endothelial cells
4.16e-42	0.823192	0.906	0.773	7.83e-38	5	PPP1R15A	Choroidal endothelial cells
1.59e-31	0.819792	0.745	0.506	2.99e-27	5	NRP2	Choroidal endothelial cells
3.86e-31	0.818994	0.675	0.416	7.27e-27	5	ARL5B	Choroidal endothelial cells
3.37e-18	0.81789	0.92	0.801	6.34e-14	5	HSPA1A	Choroidal endothelial cells
2.83e-85	0.816937	0.637	0.156	5.33e-81	5	EHD4	Choroidal endothelial cells
3.64e-41	0.81522	0.792	0.571	6.86e-37	5	RAP1B	Choroidal endothelial cells
6.95e-43	0.808045	0.807	0.551	1.31e-38	5	RHOC	Choroidal endothelial cells
1.94e-35	0.806614	0.953	0.831	3.65e-31	5	JUNB	Choroidal endothelial cells
3.86e-33	0.803292	0.764	0.618	7.28e-29	5	RRBP1	Choroidal endothelial cells
4.06e-204	0.800503	0.448	0.017	7.64e-200	5	GIMAP7	Choroidal endothelial cells
8.93e-217	0.794241	0.458	0.016	1.68e-212	5	APLNR	Choroidal endothelial cells
5.75e-73	0.794013	0.58	0.138	1.08e-68	5	SERPINB9	Choroidal endothelial cells
7.46e-120	0.791802	0.627	0.098	1.4e-115	5	TINAGL1	Choroidal endothelial cells
9.43e-104	0.789166	0.439	0.049	1.78e-99	5	IL32	Choroidal endothelial cells
1.27e-33	0.786099	0.759	0.51	2.38e-29	5	IFITM2	Choroidal endothelial cells
9.63e-31	0.785519	0.731	0.453	1.81e-26	5	CDKN1A	Choroidal endothelial cells
2.42e-28	0.782963	0.712	0.439	4.56e-24	5	KDM6B	Choroidal endothelial cells
4.63e-12	0.782252	0.113	0.027	8.72e-08	5	ACKR1	Choroidal endothelial cells
1.24e-39	0.781124	0.67	0.306	2.33e-35	5	PLPP3	Choroidal endothelial cells
3.02e-45	0.772686	0.868	0.782	5.69e-41	5	RAC1	Choroidal endothelial cells
4.27e-33	0.772685	0.712	0.389	8.04e-29	5	BHLHE40	Choroidal endothelial cells
5.04e-48	0.769705	0.585	0.213	9.5e-44	5	PLEKHA1	Choroidal endothelial cells
7.02e-07	0.76667	0.108	0.039	0.0132256	5	AQP1	Choroidal endothelial cells
5.64e-26	0.761622	0.745	0.624	1.06e-21	5	JMJD1C	Choroidal endothelial cells
5.3e-39	0.759777	0.689	0.393	9.98e-35	5	CARHSP1	Choroidal endothelial cells
1.47e-45	0.759645	0.514	0.154	2.77e-41	5	SERPINB1	Choroidal endothelial cells
1.09e-35	0.759235	0.684	0.372	2.06e-31	5	LUZP1	Choroidal endothelial cells
8.93e-41	0.757434	0.656	0.279	1.68e-36	5	NDRG1	Choroidal endothelial cells
1.8e-46	0.754423	0.637	0.265	3.38e-42	5	ITPRIP	Choroidal endothelial cells
4e-65	0.753663	0.434	0.081	7.54e-61	5	PTPRE	Choroidal endothelial cells
1.05e-72	0.753478	0.542	0.123	1.98e-68	5	WARS	Choroidal endothelial cells
3.61e-95	0.752355	0.509	0.081	6.81e-91	5	CD200	Choroidal endothelial cells
3.16e-27	0.751778	0.811	0.724	5.94e-23	5	SQSTM1	Choroidal endothelial cells
9.81e-161	0.751443	0.524	0.043	1.85e-156	5	ARHGAP26	Choroidal endothelial cells
3.53e-107	0.749241	0.561	0.083	6.65e-103	5	GBP4	Choroidal endothelial cells
1.2e-48	0.749133	0.995	0.916	2.26e-44	5	TMSB4X	Choroidal endothelial cells
1.03e-67	0.748483	0.486	0.103	1.94e-63	5	RASGRP3	Choroidal endothelial cells
3.29e-60	0.748361	0.995	0.944	6.19e-56	5	TMSB10	Choroidal endothelial cells
4.78e-42	0.748226	0.538	0.186	9e-38	5	EFNA1	Choroidal endothelial cells
3.48e-39	0.747594	0.58	0.236	6.56e-35	5	HSPG2	Choroidal endothelial cells
0	0.745428	0.528	0.005	0	5	ROBO4	Choroidal endothelial cells
8.26e-30	0.744211	0.741	0.589	1.55e-25	5	RDX	Choroidal endothelial cells
2.13e-197	0.741031	0.566	0.036	4.02e-193	5	HLA-DRA	Choroidal endothelial cells
9.06e-269	0.740997	0.486	0.012	1.71e-264	5	TEK	Choroidal endothelial cells
2.88e-45	0.737238	0.608	0.227	5.43e-41	5	LDLR	Choroidal endothelial cells
2.8e-28	0.734563	0.458	0.181	5.28e-24	5	PNP	Choroidal endothelial cells
2.9e-59	0.734451	0.533	0.137	5.46e-55	5	ARHGAP18	Choroidal endothelial cells
2.96e-51	0.729267	0.651	0.25	5.58e-47	5	ZEB1	Choroidal endothelial cells
1.23e-26	0.727352	0.906	0.712	2.31e-22	5	ZFP36	Choroidal endothelial cells
1.06e-40	0.725121	0.632	0.312	2e-36	5	YES1	Choroidal endothelial cells
3.99e-177	0.724162	0.472	0.027	7.51e-173	5	MMRN1	Choroidal endothelial cells
1.54e-24	0.723161	0.778	0.529	2.9e-20	5	IRF1	Choroidal endothelial cells
1.65e-23	0.722756	0.92	0.827	3.11e-19	5	JUN	Choroidal endothelial cells
2.98e-89	0.720192	0.5	0.08	5.61e-85	5	SLFN5	Choroidal endothelial cells
1.03e-35	0.718838	0.703	0.376	1.94e-31	5	S100A13	Choroidal endothelial cells
7.29e-45	0.714158	0.613	0.241	1.37e-40	5	MGST2	Choroidal endothelial cells
6.41e-38	0.710994	0.745	0.443	1.21e-33	5	RAB11A	Choroidal endothelial cells
1.85e-30	0.708698	0.783	0.571	3.49e-26	5	TAGLN2	Choroidal endothelial cells
4.39e-35	0.70526	0.58	0.257	8.27e-31	5	DLC1	Choroidal endothelial cells
1.11e-78	0.702729	0.59	0.135	2.09e-74	5	HPCAL1	Choroidal endothelial cells
1.78e-19	0.702702	0.731	0.553	3.35e-15	5	MT2A	Choroidal endothelial cells
4.96e-14	0.701821	0.792	0.654	9.35e-10	5	DNAJB1	Choroidal endothelial cells
5.82e-31	0.696514	0.66	0.371	1.1e-26	5	NFIB	Choroidal endothelial cells
1e-29	0.694161	0.821	0.73	1.89e-25	5	MARCKSL1	Choroidal endothelial cells
1.16e-23	0.692906	0.75	0.546	2.19e-19	5	REL	Choroidal endothelial cells
4.11e-29	0.692817	0.792	0.595	7.74e-25	5	IL6ST	Choroidal endothelial cells
1.43e-92	0.69031	0.486	0.073	2.7e-88	5	CD40	Choroidal endothelial cells
1.76e-189	0.689186	0.505	0.029	3.32e-185	5	ERG	Choroidal endothelial cells
1.35e-60	0.688958	0.995	0.973	2.54e-56	5	EIF1	Choroidal endothelial cells
9.82e-12	0.688687	0.217	0.081	1.85e-07	5	IGFBP3	Choroidal endothelial cells
5.92e-277	0.685858	0.462	0.008	1.12e-272	5	GIMAP1	Choroidal endothelial cells
6.15e-57	0.682993	0.59	0.172	1.16e-52	5	LPAR6	Choroidal endothelial cells
2.84e-45	0.681798	0.41	0.099	5.35e-41	5	COL15A1	Choroidal endothelial cells
1.08e-130	0.680104	0.406	0.03	2.03e-126	5	ADGRG1	Choroidal endothelial cells
2.08e-57	0.67655	0.528	0.128	3.92e-53	5	RNASE1	Choroidal endothelial cells
3.05e-120	0.675841	0.505	0.056	5.74e-116	5	HLA-DPA1	Choroidal endothelial cells
2.29e-23	0.673739	0.604	0.354	4.32e-19	5	SEC14L1	Choroidal endothelial cells
8.24e-30	0.672619	0.665	0.391	1.55e-25	5	MYH9	Choroidal endothelial cells
1.24e-110	0.663339	0.533	0.073	2.34e-106	5	SEMA3A	Choroidal endothelial cells
7.67e-89	0.657257	0.5	0.083	1.44e-84	5	CYYR1	Choroidal endothelial cells
6.04e-36	0.65684	0.684	0.391	1.14e-31	5	TMOD3	Choroidal endothelial cells
8.41e-39	0.656233	0.566	0.21	1.58e-34	5	SOCS2	Choroidal endothelial cells
7.51e-28	0.653585	0.651	0.397	1.41e-23	5	UTRN	Choroidal endothelial cells
3.34e-25	0.649333	0.632	0.367	6.29e-21	5	SH3BP5	Choroidal endothelial cells
4.27e-40	0.64769	0.995	0.971	8.05e-36	5	HSP90AA1	Choroidal endothelial cells
4.46e-26	0.647276	0.698	0.393	8.4e-22	5	TNFAIP3	Choroidal endothelial cells
4.59e-08	0.645884	0.741	0.618	0.000865216	5	HSPA1B	Choroidal endothelial cells
4.53e-47	0.645377	0.618	0.22	8.53e-43	5	BCAM	Choroidal endothelial cells
1.12e-26	0.644945	0.684	0.416	2.12e-22	5	UGCG	Choroidal endothelial cells
1.44e-31	0.64278	0.703	0.376	2.71e-27	5	FAM213A	Choroidal endothelial cells
3.05e-23	0.642154	0.585	0.296	5.74e-19	5	PLK2	Choroidal endothelial cells
4.88e-69	0.63984	0.472	0.09	9.19e-65	5	MSX1	Choroidal endothelial cells
2.54e-68	0.639192	0.524	0.12	4.79e-64	5	TSPAN18	Choroidal endothelial cells
1.36e-81	0.638215	0.599	0.12	2.55e-77	5	ARHGDIB	Choroidal endothelial cells
3.97e-46	0.63789	0.514	0.154	7.48e-42	5	TNFRSF10D	Choroidal endothelial cells
2.52e-29	0.636942	0.726	0.479	4.75e-25	5	TPM3	Choroidal endothelial cells
5.62e-28	0.635058	0.557	0.248	1.06e-23	5	CYTOR	Choroidal endothelial cells
6.3e-34	0.633535	0.698	0.367	1.19e-29	5	IER5	Choroidal endothelial cells
1.08e-30	0.631803	0.571	0.268	2.04e-26	5	CREB5	Choroidal endothelial cells
1.78e-35	0.6295	0.599	0.278	3.36e-31	5	BCAP29	Choroidal endothelial cells
5.54e-45	0.629131	0.566	0.195	1.04e-40	5	CAV2	Choroidal endothelial cells
3.57e-30	0.626238	0.637	0.304	6.72e-26	5	NRP1	Choroidal endothelial cells
3.14e-30	0.622177	0.599	0.282	5.91e-26	5	EFNB2	Choroidal endothelial cells
6.16e-24	0.619738	0.684	0.397	1.16e-19	5	IFI16	Choroidal endothelial cells
1.96e-23	0.619491	0.807	0.762	3.69e-19	5	SDCBP	Choroidal endothelial cells
1.67e-214	0.619045	0.443	0.015	3.15e-210	5	C1orf115	Choroidal endothelial cells
1.08e-40	0.618324	0.962	0.779	2.03e-36	5	IFITM3	Choroidal endothelial cells
3.5e-68	0.615771	0.486	0.098	6.6e-64	5	JAM2	Choroidal endothelial cells
6.97e-121	0.614857	0.514	0.058	1.31e-116	5	CLEC3B	Choroidal endothelial cells
5.25e-121	0.614427	0.467	0.046	9.89e-117	5	PSMB9	Choroidal endothelial cells
1.19e-20	0.614129	0.665	0.432	2.24e-16	5	NFKBIZ	Choroidal endothelial cells
2.53e-44	0.614079	0.528	0.178	4.77e-40	5	TSPAN14	Choroidal endothelial cells
2.96e-21	0.612251	0.656	0.44	5.58e-17	5	DNAJC1	Choroidal endothelial cells
1.01e-52	0.611345	0.575	0.18	1.9e-48	5	JUP	Choroidal endothelial cells
7.79e-22	0.608973	0.679	0.462	1.47e-17	5	SERTAD1	Choroidal endothelial cells
4.27e-23	0.608147	0.679	0.511	8.03e-19	5	CDC37	Choroidal endothelial cells
3.25e-36	0.606358	0.519	0.194	6.11e-32	5	TNFRSF10B	Choroidal endothelial cells
2.29e-19	0.604984	0.873	0.808	4.3e-15	5	HSPD1	Choroidal endothelial cells
1.26e-61	0.603243	0.491	0.112	2.38e-57	5	FOXO1	Choroidal endothelial cells
1.71e-22	0.598999	0.608	0.34	3.21e-18	5	ARID5A	Choroidal endothelial cells
7e-28	0.598763	0.764	0.537	1.32e-23	5	FERMT2	Choroidal endothelial cells
4.73e-17	0.596137	0.736	0.516	8.91e-13	5	IER2	Choroidal endothelial cells
4.49e-47	0.593736	0.547	0.171	8.46e-43	5	EFNB1	Choroidal endothelial cells
5.39e-182	0.593568	0.373	0.012	1.01e-177	5	TMEM156	Choroidal endothelial cells
9.41e-35	0.593164	0.552	0.227	1.77e-30	5	ARHGEF7	Choroidal endothelial cells
7.64e-32	0.592828	0.325	0.083	1.44e-27	5	ANGPTL4	Choroidal endothelial cells
1.9e-40	0.592505	0.476	0.151	3.57e-36	5	ZNF267	Choroidal endothelial cells
1.41e-164	0.592431	0.486	0.033	2.65e-160	5	HLA-F	Choroidal endothelial cells
8.45e-24	0.591407	0.736	0.579	1.59e-19	5	CTNNA1	Choroidal endothelial cells
1.68e-27	0.589845	0.481	0.202	3.17e-23	5	TLNRD1	Choroidal endothelial cells
2.74e-188	0.589716	0.439	0.019	5.15e-184	5	PRKCH	Choroidal endothelial cells
2.17e-42	0.583816	0.443	0.122	4.09e-38	5	SPRY4	Choroidal endothelial cells
1.3e-43	0.579536	0.439	0.119	2.45e-39	5	VWA1	Choroidal endothelial cells
3.81e-26	0.579436	0.42	0.154	7.18e-22	5	RCAN1	Choroidal endothelial cells
4.03e-21	0.579285	0.684	0.516	7.58e-17	5	GSTO1	Choroidal endothelial cells
6.38e-17	0.577953	0.571	0.345	1.2e-12	5	BMPR2	Choroidal endothelial cells
2.17e-21	0.577798	0.41	0.176	4.09e-17	5	NES	Choroidal endothelial cells
2.55e-50	0.577654	0.58	0.196	4.81e-46	5	LRMDA	Choroidal endothelial cells
1.06e-157	0.577625	0.415	0.023	2e-153	5	FAM198B	Choroidal endothelial cells
1.29e-17	0.576786	0.495	0.276	2.42e-13	5	BAZ1A	Choroidal endothelial cells
3.69e-35	0.572038	0.59	0.255	6.95e-31	5	PTPN12	Choroidal endothelial cells
1.98e-105	0.571033	0.368	0.032	3.73e-101	5	NOTCH4	Choroidal endothelial cells
1.42e-22	0.570693	0.599	0.31	2.67e-18	5	PLAT	Choroidal endothelial cells
1.12e-73	0.570609	0.5	0.098	2.11e-69	5	CARD8	Choroidal endothelial cells
1.74e-42	0.570538	0.533	0.177	3.28e-38	5	MTSS1	Choroidal endothelial cells
4.7e-15	0.569898	0.708	0.615	8.86e-11	5	CTNNB1	Choroidal endothelial cells
3.84e-18	0.569661	0.561	0.334	7.23e-14	5	IVNS1ABP	Choroidal endothelial cells
2.57e-33	0.568437	0.514	0.195	4.83e-29	5	CTTNBP2NL	Choroidal endothelial cells
2.73e-97	0.567843	0.349	0.032	5.14e-93	5	CX3CL1	Choroidal endothelial cells
1.59e-53	0.567547	0.519	0.141	3e-49	5	CYTH1	Choroidal endothelial cells
1.59e-15	0.566886	0.292	0.113	3e-11	5	MED24	Choroidal endothelial cells
4.92e-36	0.565681	0.509	0.181	9.27e-32	5	PARP14	Choroidal endothelial cells
9.62e-22	0.563182	0.575	0.323	1.81e-17	5	MLF1	Choroidal endothelial cells
2.33e-24	0.562403	0.807	0.748	4.38e-20	5	UBE2D3	Choroidal endothelial cells
4.06e-104	0.561677	0.354	0.029	7.64e-100	5	IFI44L	Choroidal endothelial cells
2.24e-28	0.561237	0.42	0.151	4.21e-24	5	ABCG2	Choroidal endothelial cells
8.06e-21	0.561222	0.684	0.513	1.52e-16	5	TMEM50A	Choroidal endothelial cells
1.48e-20	0.560721	0.892	0.825	2.79e-16	5	HSPA8	Choroidal endothelial cells
1.09e-57	0.560122	0.377	0.066	2.05e-53	5	LIMS2	Choroidal endothelial cells
8.47e-40	0.559746	0.41	0.113	1.6e-35	5	ADAM15	Choroidal endothelial cells
1.98e-17	0.559287	0.783	0.736	3.72e-13	5	DDX3X	Choroidal endothelial cells
6.22e-19	0.557267	0.731	0.482	1.17e-14	5	TGM2	Choroidal endothelial cells
7.95e-38	0.556379	0.542	0.202	1.5e-33	5	PLSCR1	Choroidal endothelial cells
6.83e-17	0.554721	0.288	0.106	1.29e-12	5	TNFSF9	Choroidal endothelial cells
7.12e-20	0.554045	0.599	0.369	1.34e-15	5	ZBTB10	Choroidal endothelial cells
1.22e-48	0.553783	0.5	0.145	2.29e-44	5	RIPOR1	Choroidal endothelial cells
6.1e-19	0.553396	0.547	0.282	1.15e-14	5	PLPP1	Choroidal endothelial cells
1.62e-24	0.552486	0.731	0.452	3.04e-20	5	CAVIN1	Choroidal endothelial cells
2.52e-18	0.551922	0.618	0.421	4.75e-14	5	FDPS	Choroidal endothelial cells
3.22e-73	0.550815	0.288	0.029	6.06e-69	5	HAPLN1	Choroidal endothelial cells
2.64e-17	0.550402	0.519	0.269	4.97e-13	5	KLF9	Choroidal endothelial cells
3.26e-156	0.549551	0.429	0.026	6.14e-152	5	SEMA6B	Choroidal endothelial cells
1.42e-05	0.54923	0.495	0.356	0.267474	5	PLCG2	Choroidal endothelial cells
1.95e-16	0.548913	0.547	0.336	3.67e-12	5	SAV1	Choroidal endothelial cells
1.49e-34	0.547914	0.505	0.177	2.81e-30	5	CARD16	Choroidal endothelial cells
3.56e-26	0.546012	0.863	0.772	6.69e-22	5	ITGB1	Choroidal endothelial cells
3.22e-18	0.545685	0.467	0.231	6.06e-14	5	TIFA	Choroidal endothelial cells
3.29e-18	0.545594	0.689	0.509	6.19e-14	5	EMP2	Choroidal endothelial cells
9.58e-78	0.545496	0.448	0.071	1.8e-73	5	PREX1	Choroidal endothelial cells
3.25e-12	0.543288	0.835	0.709	6.12e-08	5	GADD45B	Choroidal endothelial cells
1.01e-31	0.543127	0.476	0.175	1.9e-27	5	RALGDS	Choroidal endothelial cells
6.41e-21	0.543009	0.675	0.482	1.21e-16	5	NECTIN2	Choroidal endothelial cells
2.12e-11	0.542768	0.731	0.604	3.99e-07	5	FOSB	Choroidal endothelial cells
9.17e-23	0.540953	0.604	0.346	1.73e-18	5	MBNL1	Choroidal endothelial cells
9.46e-30	0.539979	0.524	0.223	1.78e-25	5	ELF1	Choroidal endothelial cells
1.09e-22	0.539077	0.538	0.285	2.05e-18	5	MEF2A	Choroidal endothelial cells
5.95e-20	0.538264	0.684	0.534	1.12e-15	5	MACF1	Choroidal endothelial cells
9.41e-29	0.537859	0.557	0.248	1.77e-24	5	BCL3	Choroidal endothelial cells
1.68e-55	0.53758	0.406	0.084	3.17e-51	5	GRB10	Choroidal endothelial cells
2.68e-30	0.536398	0.557	0.237	5.05e-26	5	SMTN	Choroidal endothelial cells
4.69e-33	0.535927	0.976	0.951	8.84e-29	5	JUND	Choroidal endothelial cells
7.18e-261	0.535531	0.392	0.004	1.35e-256	5	FLT4	Choroidal endothelial cells
4.4e-21	0.53532	0.755	0.589	8.29e-17	5	QKI	Choroidal endothelial cells
9.12e-45	0.53405	0.292	0.052	1.72e-40	5	ALPL	Choroidal endothelial cells
1.78e-127	0.53279	0.472	0.046	3.35e-123	5	IPO11	Choroidal endothelial cells
3.72e-53	0.532316	0.472	0.115	7.01e-49	5	B3GNT5	Choroidal endothelial cells
9.98e-30	0.532203	0.976	0.942	1.88e-25	5	UBC	Choroidal endothelial cells
1.62e-14	0.531499	0.613	0.442	3.05e-10	5	TACC1	Choroidal endothelial cells
1.25e-19	0.530678	0.448	0.21	2.34e-15	5	SOS1	Choroidal endothelial cells
1.37e-17	0.53044	0.396	0.176	2.57e-13	5	ISG20	Choroidal endothelial cells
3.27e-24	0.53025	0.458	0.199	6.16e-20	5	SLC41A1	Choroidal endothelial cells
3.15e-36	0.529495	0.274	0.054	5.93e-32	5	PCDH10	Choroidal endothelial cells
6.1e-40	0.528351	0.495	0.156	1.15e-35	5	SRPX	Choroidal endothelial cells
3.34e-90	0.52752	0.439	0.057	6.3e-86	5	GCNT2	Choroidal endothelial cells
5.76e-28	0.525829	0.58	0.275	1.08e-23	5	AFDN	Choroidal endothelial cells
6.43e-147	0.525369	0.292	0.009	1.21e-142	5	DLL4	Choroidal endothelial cells
3e-31	0.523958	0.448	0.156	5.65e-27	5	GNAI1	Choroidal endothelial cells
1.01e-47	0.522817	0.509	0.141	1.89e-43	5	TGFB1	Choroidal endothelial cells
8.08e-20	0.520937	0.58	0.321	1.52e-15	5	NFKB1	Choroidal endothelial cells
1.09e-27	0.520892	0.925	0.911	2.05e-23	5	ITM2B	Choroidal endothelial cells
1.7e-190	0.520422	0.448	0.02	3.21e-186	5	SHANK3	Choroidal endothelial cells
4.29e-65	0.520306	0.406	0.071	8.08e-61	5	LIMK2	Choroidal endothelial cells
5.82e-22	0.519001	0.509	0.241	1.1e-17	5	PLSCR4	Choroidal endothelial cells
1.88e-22	0.518093	0.807	0.778	3.53e-18	5	SNX3	Choroidal endothelial cells
1.19e-16	0.516273	0.736	0.618	2.23e-12	5	KMT2E	Choroidal endothelial cells
1.56e-60	0.515457	0.467	0.097	2.93e-56	5	PPP1R14A	Choroidal endothelial cells
3.3e-17	0.515146	0.335	0.134	6.22e-13	5	ABL2	Choroidal endothelial cells
1.43e-18	0.512175	0.731	0.586	2.7e-14	5	SNRPB	Choroidal endothelial cells
2.53e-19	0.512105	0.552	0.329	4.76e-15	5	PPP1R15B	Choroidal endothelial cells
5.68e-17	0.511564	0.689	0.474	1.07e-12	5	STOM	Choroidal endothelial cells
2.32e-84	0.511279	0.382	0.046	4.38e-80	5	MCF2L	Choroidal endothelial cells
4.57e-128	0.510944	0.396	0.027	8.6e-124	5	TNFSF10	Choroidal endothelial cells
2.78e-80	0.510783	0.415	0.058	5.24e-76	5	SIX3-AS1	Choroidal endothelial cells
3.38e-16	0.510596	0.585	0.376	6.36e-12	5	RNF19A	Choroidal endothelial cells
8.33e-20	0.509716	0.646	0.43	1.57e-15	5	RBM17	Choroidal endothelial cells
0.00518977	0.508719	0.467	0.417	1	5	IER5L	Choroidal endothelial cells
9.68e-18	0.507443	0.731	0.669	1.82e-13	5	DNAJB6	Choroidal endothelial cells
5.89e-72	0.506417	0.476	0.088	1.11e-67	5	RHOJ	Choroidal endothelial cells
6.4e-16	0.506293	0.505	0.281	1.21e-11	5	TRIB1	Choroidal endothelial cells
1.35e-20	0.506168	0.91	0.769	2.55e-16	5	SAT1	Choroidal endothelial cells
4.6e-232	0.501825	0.458	0.014	8.66e-228	5	SCARF1	Choroidal endothelial cells
3.52e-105	0.500425	0.363	0.031	6.62e-101	5	VEGFC	Choroidal endothelial cells
1.24e-110	1.86434	0.979	0.457	2.34e-106	6	BGN	Pericytes
4.5e-103	1.59842	0.893	0.283	8.48e-99	6	RGS5	Pericytes
1.11e-289	1.58118	0.813	0.052	2.09e-285	6	NDUFA4L2	Pericytes
5.17e-65	1.53197	0.834	0.343	9.73e-61	6	RGS16	Pericytes
1.1e-76	1.37872	1	0.8	2.08e-72	6	IGFBP7	Pericytes
5.2e-88	1.37437	0.957	0.451	9.79e-84	6	NR2F2	Pericytes
1.51e-99	1.33642	0.711	0.155	2.84e-95	6	SULT1E1	Pericytes
2.03e-87	1.29729	0.914	0.373	3.82e-83	6	ITIH5	Pericytes
1.39e-87	1.28271	0.807	0.251	2.61e-83	6	PCDH18	Pericytes
1.17e-78	1.28023	0.973	0.522	2.2e-74	6	PHLDA1	Pericytes
4.07e-48	1.27964	0.535	0.153	7.66e-44	6	POSTN	Pericytes
1.58e-223	1.23668	0.802	0.077	2.98e-219	6	ABCC9	Pericytes
6.11e-67	1.23265	0.995	0.565	1.15e-62	6	COL4A1	Pericytes
2.97e-89	1.17435	0.973	0.454	5.59e-85	6	PDGFRB	Pericytes
1.47e-66	1.1711	0.807	0.317	2.76e-62	6	MCAM	Pericytes
3e-119	1.15238	0.69	0.114	5.65e-115	6	CCDC102B	Pericytes
9.45e-53	1.14905	0.754	0.314	1.78e-48	6	ID4	Pericytes
1.44e-89	1.12719	0.765	0.207	2.71e-85	6	ITGA1	Pericytes
2.59e-178	1.11788	0.62	0.055	4.88e-174	6	KCNJ8	Pericytes
2.12e-65	1.10379	0.979	0.568	3.99e-61	6	COL4A2	Pericytes
8.82e-40	1.03302	0.914	0.566	1.66e-35	6	C11orf96	Pericytes
1.46e-49	1.03247	0.711	0.251	2.74e-45	6	TCIM	Pericytes
1.34e-60	1.00116	0.882	0.397	2.53e-56	6	THY1	Pericytes
1.31e-55	0.981908	0.829	0.378	2.47e-51	6	PRSS23	Pericytes
2.88e-87	0.943556	0.754	0.2	5.42e-83	6	CD248	Pericytes
7.9e-38	0.94033	0.802	0.42	1.49e-33	6	GEM	Pericytes
5.61e-77	0.937469	0.829	0.267	1.06e-72	6	TFPI	Pericytes
1.49e-94	0.925857	0.813	0.193	2.81e-90	6	A2M	Pericytes
3.61e-71	0.907944	0.888	0.363	6.8e-67	6	JAG1	Pericytes
1.06e-56	0.901993	0.941	0.506	2e-52	6	IGFBP2	Pericytes
6.91e-166	0.89869	0.679	0.073	1.3e-161	6	FAM162B	Pericytes
5.06e-40	0.892211	0.765	0.365	9.52e-36	6	ADAMTS1	Pericytes
3.69e-72	0.876841	0.786	0.238	6.94e-68	6	CYTOR	Pericytes
8.89e-49	0.875837	0.513	0.143	1.67e-44	6	FJX1	Pericytes
3.01e-28	0.872558	0.182	0.028	5.67e-24	6	HES5	Pericytes
3.29e-56	0.871607	0.995	0.735	6.19e-52	6	CALD1	Pericytes
5.54e-64	0.865248	0.722	0.241	1.04e-59	6	COL6A3	Pericytes
2.72e-44	0.862268	0.861	0.489	5.12e-40	6	UACA	Pericytes
3.86e-56	0.840647	0.765	0.31	7.27e-52	6	EPS8	Pericytes
8.33e-65	0.840203	0.733	0.25	1.57e-60	6	SEMA5A	Pericytes
1.07e-35	0.830142	0.786	0.47	2.01e-31	6	COL18A1	Pericytes
3.81e-66	0.815121	0.813	0.29	7.18e-62	6	GUCY1A1	Pericytes
1.92e-07	0.812484	0.337	0.197	0.00361798	6	ACTA2	Pericytes
2.77e-25	0.811506	0.936	0.726	5.22e-21	6	FOS	Pericytes
5.96e-35	0.801572	0.914	0.59	1.12e-30	6	ATF3	Pericytes
2.88e-49	0.796228	0.914	0.492	5.42e-45	6	NID1	Pericytes
1.98e-66	0.795217	0.754	0.256	3.73e-62	6	NOTCH3	Pericytes
1.99e-90	0.792045	0.401	0.043	3.75e-86	6	ADRA2A	Pericytes
6.15e-53	0.769625	0.556	0.157	1.16e-48	6	CYGB	Pericytes
4.83e-33	0.752825	0.989	0.824	9.1e-29	6	JUN	Pericytes
3.31e-34	0.7518	0.631	0.282	6.24e-30	6	IGF2.1	Pericytes
8.21e-64	0.742071	0.508	0.113	1.55e-59	6	FAM13C	Pericytes
3.45e-134	0.736548	0.503	0.044	6.49e-130	6	ITIH2	Pericytes
8.44e-44	0.70844	0.973	0.645	1.59e-39	6	SERPINH1	Pericytes
4.41e-47	0.707112	0.583	0.182	8.3e-43	6	SPRY1	Pericytes
1.69e-61	0.703929	0.342	0.048	3.19e-57	6	ASPN	Pericytes
8.68e-57	0.703324	0.706	0.252	1.63e-52	6	DLC1	Pericytes
4.02e-58	0.696789	0.706	0.238	7.56e-54	6	EDNRA	Pericytes
5.71e-41	0.696096	0.909	0.527	1.08e-36	6	GPM6B	Pericytes
2.57e-19	0.693801	0.743	0.471	4.84e-15	6	CCL2	Pericytes
4.78e-42	0.692418	0.995	0.823	9.01e-38	6	SPARC	Pericytes
9.01e-23	0.690795	0.877	0.591	1.7e-18	6	APOE	Pericytes
2.7e-37	0.688875	0.941	0.59	5.09e-33	6	CTSC	Pericytes
5.08e-28	0.685592	0.947	0.771	9.56e-24	6	PPP1R15A	Pericytes
3.32e-113	0.669581	0.326	0.019	6.26e-109	6	GJA4	Pericytes
1.51e-40	0.664862	0.663	0.264	2.84e-36	6	S1PR3	Pericytes
8.11e-76	0.659174	0.61	0.131	1.53e-71	6	MIR4435-2HG	Pericytes
1.47e-50	0.657377	0.717	0.26	2.76e-46	6	COL21A1	Pericytes
1.72e-43	0.653048	0.775	0.378	3.24e-39	6	NR3C1	Pericytes
9.47e-74	0.646475	0.54	0.109	1.78e-69	6	Sep-04	Pericytes
2.16e-24	0.64064	0.658	0.338	4.06e-20	6	TXNIP	Pericytes
3.72e-34	0.626026	1	0.778	7e-30	6	IFITM3	Pericytes
7.23e-49	0.620003	0.578	0.176	1.36e-44	6	TBX2	Pericytes
6.17e-32	0.617587	0.829	0.501	1.16e-27	6	LIMS1	Pericytes
3.1e-41	0.616385	0.711	0.314	5.83e-37	6	RFTN1	Pericytes
1.1e-46	0.610802	0.599	0.211	2.07e-42	6	CYTH3	Pericytes
1.37e-22	0.61044	0.936	0.7	2.58e-18	6	SOX4	Pericytes
9.58e-40	0.604041	1	0.783	1.8e-35	6	Sep-07	Pericytes
6.21e-28	0.602302	0.92	0.579	1.17e-23	6	NR2F1	Pericytes
9.04e-18	0.601743	0.749	0.517	1.7e-13	6	IER2	Pericytes
1.37e-52	0.598113	0.519	0.12	2.57e-48	6	CDH6	Pericytes
7.56e-63	0.596893	0.513	0.112	1.42e-58	6	GUCY1B1	Pericytes
6.79e-56	0.594371	0.519	0.131	1.28e-51	6	VSTM4	Pericytes
6.14e-40	0.593158	0.62	0.221	1.16e-35	6	MEF2C	Pericytes
8.55e-41	0.593012	0.545	0.183	1.61e-36	6	FAM89A	Pericytes
3.34e-33	0.59296	0.797	0.403	6.28e-29	6	SLC2A3	Pericytes
3.53e-18	0.591697	0.663	0.407	6.65e-14	6	IER5L	Pericytes
1.91e-21	0.589457	0.877	0.62	3.6e-17	6	BTG2	Pericytes
8.21e-44	0.585683	0.444	0.113	1.55e-39	6	ITGA8	Pericytes
2.45e-23	0.582922	0.599	0.301	4.61e-19	6	TCEAL7	Pericytes
3.75e-22	0.582466	0.781	0.471	7.06e-18	6	EGR1	Pericytes
2.82e-44	0.580513	0.583	0.199	5.31e-40	6	MYO1B	Pericytes
8.98e-26	0.572407	0.947	0.706	1.69e-21	6	PTN	Pericytes
4.38e-38	0.55832	0.711	0.328	8.25e-34	6	ARHGAP42	Pericytes
1.56e-33	0.550753	0.701	0.35	2.93e-29	6	MFGE8	Pericytes
5.4e-31	0.550577	0.861	0.543	1.02e-26	6	PPP1R12A	Pericytes
1.7e-60	0.549504	0.476	0.098	3.2e-56	6	HEY2	Pericytes
6.37e-27	0.546978	0.551	0.234	1.2e-22	6	SOCS1	Pericytes
1.01e-45	0.540478	0.545	0.161	1.9e-41	6	LRRC32	Pericytes
2.16e-19	0.539541	0.973	0.831	4.07e-15	6	JUNB	Pericytes
5.22e-136	0.533111	0.316	0.012	9.84e-132	6	FOXS1	Pericytes
1.18e-54	0.532875	0.465	0.106	2.23e-50	6	ADAMTS2	Pericytes
6.4e-24	0.53074	0.433	0.172	1.2e-19	6	PGF	Pericytes
8.2e-46	0.529747	0.529	0.159	1.54e-41	6	PLEKHH3	Pericytes
4.18e-26	0.526466	0.519	0.228	7.88e-22	6	BCAM	Pericytes
1.72e-21	0.52245	0.658	0.334	3.24e-17	6	OLFML2B	Pericytes
1.35e-27	0.520683	0.743	0.444	2.54e-23	6	EVA1B	Pericytes
1.41e-28	0.520473	0.701	0.385	2.65e-24	6	ISYNA1	Pericytes
7.69e-48	0.518326	0.529	0.156	1.45e-43	6	ARHGEF17	Pericytes
4.21e-16	0.516389	0.893	0.682	7.93e-12	6	CEBPD	Pericytes
3.86e-37	0.51506	0.433	0.12	7.27e-33	6	C9orf47	Pericytes
1.28e-25	0.514215	0.749	0.393	2.41e-21	6	KLF2	Pericytes
1.74e-27	0.507835	0.952	0.523	3.27e-23	6	FOXC1	Pericytes
2.25e-28	0.506953	0.535	0.216	4.24e-24	6	PTGER2	Pericytes
8.77e-23	0.50504	0.471	0.192	1.65e-18	6	KCNE4	Pericytes
3.16e-24	0.503535	0.61	0.305	5.95e-20	6	RORB	Pericytes
9.32e-27	0.500158	0.909	0.563	1.75e-22	6	Sep-11	Pericytes
9.69e-127	2.87214	0.994	0.371	1.82e-122	7	DCT	Iris Pigment Epithelium
1.58e-108	2.60895	0.959	0.41	2.97e-104	7	TFPI2	Iris Pigment Epithelium
1.41e-201	2.4436	0.994	0.162	2.66e-197	7	WNT2B	Iris Pigment Epithelium
1.86e-124	2.18904	0.994	0.391	3.5e-120	7	GJA1	Iris Pigment Epithelium
3.96e-268	2.00709	0.947	0.087	7.46e-264	7	ATP6V1C2	Iris Pigment Epithelium
1.33e-159	1.71322	0.905	0.16	2.5e-155	7	SLC7A2	Iris Pigment Epithelium
2.93e-229	1.60628	0.976	0.109	5.51e-225	7	PAX6	Iris Pigment Epithelium
5.25e-139	1.54563	0.994	0.211	9.89e-135	7	TRPM3	Iris Pigment Epithelium
6.35e-86	1.51695	0.959	0.521	1.2e-81	7	GNG11	Iris Pigment Epithelium
3.74e-177	1.46505	0.905	0.132	7.03e-173	7	SLC38A11	Iris Pigment Epithelium
3.09e-69	1.45509	0.953	0.454	5.82e-65	7	PMEL	Iris Pigment Epithelium
1.12e-84	1.41983	0.988	0.588	2.1e-80	7	APOE	Iris Pigment Epithelium
2.27e-95	1.39364	0.97	0.338	4.27e-91	7	IGF1	Iris Pigment Epithelium
7.26e-82	1.3625	0.941	0.334	1.37e-77	7	PCP4	Iris Pigment Epithelium
1.49e-203	1.34709	0.858	0.093	2.8e-199	7	SLC4A4	Iris Pigment Epithelium
3.14e-244	1.31958	0.876	0.077	5.92e-240	7	PCSK1N	Iris Pigment Epithelium
1.43e-99	1.29798	0.935	0.309	2.68e-95	7	SGK1	Iris Pigment Epithelium
7.48e-130	1.29059	0.905	0.178	1.41e-125	7	TYR	Iris Pigment Epithelium
8.83e-209	1.26689	0.846	0.091	1.66e-204	7	SLC6A15	Iris Pigment Epithelium
1.41e-138	1.22861	0.964	0.177	2.65e-134	7	TSPAN10	Iris Pigment Epithelium
3.52e-69	1.21969	0.959	0.51	6.63e-65	7	CRYAB	Iris Pigment Epithelium
2.91e-267	1.18819	0.793	0.048	5.49e-263	7	KIF5C	Iris Pigment Epithelium
1.24e-83	1.16505	0.834	0.241	2.34e-79	7	WFDC1	Iris Pigment Epithelium
1.64e-128	1.13834	0.899	0.187	3.08e-124	7	IQGAP2	Iris Pigment Epithelium
1.96e-154	1.12701	0.828	0.116	3.69e-150	7	RELN	Iris Pigment Epithelium
3.21e-78	1.11241	0.899	0.344	6.05e-74	7	GPNMB	Iris Pigment Epithelium
6.37e-170	1.11155	0.852	0.107	1.2e-165	7	CDH6	Iris Pigment Epithelium
3.77e-84	1.10655	0.905	0.314	7.1e-80	7	ZNF503	Iris Pigment Epithelium
9.53e-179	1.10583	0.876	0.111	1.79e-174	7	DAPL1	Iris Pigment Epithelium
5.1e-83	1.102	0.994	0.908	9.6e-79	7	ITM2B	Iris Pigment Epithelium
3.18e-159	1.09717	0.811	0.105	5.99e-155	7	NCCRP1	Iris Pigment Epithelium
1.83e-130	1.07097	0.882	0.18	3.45e-126	7	NKAIN4	Iris Pigment Epithelium
5.51e-68	1.0637	0.976	0.415	1.04e-63	7	PTGDS	Iris Pigment Epithelium
2.79e-137	1.04683	0.893	0.154	5.25e-133	7	MLANA	Iris Pigment Epithelium
1.04e-104	1.04439	0.947	0.273	1.97e-100	7	COLEC12	Iris Pigment Epithelium
1.39e-143	1.04037	0.84	0.136	2.62e-139	7	PSAT1	Iris Pigment Epithelium
4.57e-120	1.0198	0.882	0.164	8.6e-116	7	HSD17B2	Iris Pigment Epithelium
6.86e-124	1.01152	0.87	0.18	1.29e-119	7	CTSH	Iris Pigment Epithelium
5.2e-131	0.995684	0.746	0.101	9.79e-127	7	MYH11	Iris Pigment Epithelium
5.72e-200	0.995144	0.899	0.103	1.08e-195	7	MEIS2	Iris Pigment Epithelium
7.65e-75	0.991748	0.988	0.405	1.44e-70	7	SLC2A1	Iris Pigment Epithelium
9.52e-242	0.982398	0.799	0.06	1.79e-237	7	SPOCK3	Iris Pigment Epithelium
3.82e-64	0.975189	0.84	0.342	7.19e-60	7	SCG5	Iris Pigment Epithelium
2.58e-111	0.971559	0.84	0.183	4.85e-107	7	NET1	Iris Pigment Epithelium
4.53e-231	0.959848	0.822	0.07	8.53e-227	7	SLC29A4	Iris Pigment Epithelium
2.19e-113	0.958524	0.787	0.127	4.12e-109	7	COL9A2	Iris Pigment Epithelium
5.14e-66	0.955059	0.982	0.491	9.68e-62	7	ASAH1	Iris Pigment Epithelium
2.16e-53	0.948765	0.964	0.754	4.07e-49	7	MDK	Iris Pigment Epithelium
8.41e-74	0.946845	0.959	0.367	1.58e-69	7	FAM213A	Iris Pigment Epithelium
3.67e-124	0.945385	0.911	0.165	6.91e-120	7	NELL2	Iris Pigment Epithelium
5.38e-27	0.945116	0.148	0.018	1.01e-22	7	SFRP2	Iris Pigment Epithelium
2.49e-163	0.944318	0.811	0.105	4.68e-159	7	SLC24A5	Iris Pigment Epithelium
3.41e-81	0.943414	1	0.993	6.41e-77	7	MT-CO3	Iris Pigment Epithelium
3.01e-172	0.941864	0.846	0.113	5.67e-168	7	GPR180	Iris Pigment Epithelium
6.27e-119	0.933291	0.941	0.173	1.18e-114	7	TRPM1	Iris Pigment Epithelium
2.82e-64	0.933045	0.704	0.188	5.31e-60	7	CITED4	Iris Pigment Epithelium
1.76e-267	0.930814	0.763	0.042	3.31e-263	7	GRID2	Iris Pigment Epithelium
1.98e-64	0.913438	0.988	0.544	3.73e-60	7	SERPINF1	Iris Pigment Epithelium
1.23e-92	0.908921	0.846	0.227	2.32e-88	7	PDE4D	Iris Pigment Epithelium
1.24e-62	0.90522	0.669	0.178	2.34e-58	7	FBXO32	Iris Pigment Epithelium
2.37e-151	0.900648	0.769	0.101	4.47e-147	7	TMEM150C	Iris Pigment Epithelium
6.3e-99	0.896163	0.769	0.16	1.19e-94	7	FAM129A	Iris Pigment Epithelium
1.8e-79	0.894615	0.911	0.34	3.39e-75	7	STT3B	Iris Pigment Epithelium
9.67e-67	0.889333	0.935	0.456	1.82e-62	7	CHCHD10	Iris Pigment Epithelium
1.28e-101	0.844931	0.74	0.141	2.41e-97	7	SLC23A2	Iris Pigment Epithelium
5.15e-44	0.841101	0.107	0.004	9.69e-40	7	OPTC	Iris Pigment Epithelium
7.15e-77	0.835035	0.935	0.293	1.35e-72	7	SLC7A8	Iris Pigment Epithelium
1.8e-51	0.834827	0.893	0.41	3.39e-47	7	UGCG	Iris Pigment Epithelium
1.03e-74	0.809583	0.811	0.253	1.94e-70	7	UROS	Iris Pigment Epithelium
2.07e-172	0.80721	0.846	0.098	3.9e-168	7	LHX2	Iris Pigment Epithelium
2.29e-75	0.804488	0.704	0.169	4.31e-71	7	APOC1	Iris Pigment Epithelium
1.21e-256	0.804105	0.68	0.033	2.27e-252	7	PCSK2	Iris Pigment Epithelium
2.92e-296	0.800156	0.657	0.022	5.49e-292	7	SPOCK1	Iris Pigment Epithelium
1.12e-25	0.793043	0.473	0.176	2.11e-21	7	GAP43	Iris Pigment Epithelium
2.83e-142	0.789548	0.799	0.115	5.32e-138	7	STRA6	Iris Pigment Epithelium
3.04e-62	0.785834	0.852	0.324	5.72e-58	7	ARL4A	Iris Pigment Epithelium
1.45e-123	0.780157	0.787	0.133	2.72e-119	7	SCD5	Iris Pigment Epithelium
1.63e-73	0.7776	0.828	0.242	3.07e-69	7	RAB38	Iris Pigment Epithelium
2.56e-55	0.775728	0.87	0.396	4.83e-51	7	CLSTN1	Iris Pigment Epithelium
4.58e-49	0.768517	0.994	0.989	8.63e-45	7	MT-CO1	Iris Pigment Epithelium
2.25e-48	0.766306	0.994	0.877	4.24e-44	7	GSTP1	Iris Pigment Epithelium
2.03e-76	0.764512	0.982	0.319	3.82e-72	7	TYRP1	Iris Pigment Epithelium
6.91e-55	0.761392	0.947	0.402	1.3e-50	7	ATP1B1	Iris Pigment Epithelium
1.97e-154	0.755622	0.822	0.113	3.71e-150	7	PGM5	Iris Pigment Epithelium
6.9e-47	0.752993	0.828	0.402	1.3e-42	7	LHFPL6	Iris Pigment Epithelium
1.36e-48	0.748327	0.822	0.353	2.55e-44	7	DDR2	Iris Pigment Epithelium
3.57e-184	0.743791	0.728	0.063	6.72e-180	7	NTM	Iris Pigment Epithelium
8.67e-46	0.741297	0.988	0.802	1.63e-41	7	IGFBP7	Iris Pigment Epithelium
1.77e-82	0.736704	0.675	0.138	3.34e-78	7	RASSF2	Iris Pigment Epithelium
2.58e-102	0.732511	0.858	0.183	4.86e-98	7	CADM1	Iris Pigment Epithelium
9.8e-108	0.715476	0.533	0.062	1.85e-103	7	LYPD1	Iris Pigment Epithelium
1.28e-282	0.707355	0.527	0.011	2.42e-278	7	SLC38A8	Iris Pigment Epithelium
1.68e-65	0.698777	1	0.991	3.17e-61	7	MT-ATP6	Iris Pigment Epithelium
6.15e-55	0.697656	1	0.978	1.16e-50	7	MT-CO2	Iris Pigment Epithelium
4e-54	0.692537	0.953	0.521	7.52e-50	7	CTSD	Iris Pigment Epithelium
5.54e-119	0.690978	0.751	0.125	1.04e-114	7	ELP4	Iris Pigment Epithelium
2.14e-06	0.685834	0.337	0.185	0.0403892	7	COL9A3	Iris Pigment Epithelium
8.61e-69	0.685384	0.87	0.296	1.62e-64	7	CLCN3	Iris Pigment Epithelium
8.85e-46	0.674189	0.97	0.716	1.67e-41	7	PSAP	Iris Pigment Epithelium
1.06e-111	0.664294	0.734	0.12	2e-107	7	SLC7A6	Iris Pigment Epithelium
8.29e-160	0.663008	0.728	0.075	1.56e-155	7	MAB21L1	Iris Pigment Epithelium
8.62e-58	0.661901	0.994	0.978	1.62e-53	7	MT-CYB	Iris Pigment Epithelium
2.26e-96	0.661087	0.757	0.155	4.25e-92	7	FAM171A2	Iris Pigment Epithelium
7.95e-52	0.660347	0.899	0.421	1.5e-47	7	MSI2	Iris Pigment Epithelium
3.83e-61	0.659958	0.775	0.247	7.22e-57	7	SOX11	Iris Pigment Epithelium
9.5e-46	0.658659	0.787	0.299	1.79e-41	7	RDH10	Iris Pigment Epithelium
2.65e-51	0.658058	0.893	0.416	4.98e-47	7	WLS	Iris Pigment Epithelium
1.12e-96	0.656254	0.491	0.059	2.1e-92	7	SLC35G1	Iris Pigment Epithelium
5.7e-141	0.65439	0.846	0.114	1.07e-136	7	GPM6A	Iris Pigment Epithelium
2.32e-65	0.652878	0.686	0.181	4.37e-61	7	SGCD	Iris Pigment Epithelium
4.43e-193	0.651356	0.71	0.057	8.35e-189	7	DSC2	Iris Pigment Epithelium
1.81e-39	0.646726	0.976	0.822	3.41e-35	7	SLC25A6	Iris Pigment Epithelium
2.71e-35	0.644323	0.935	0.62	5.09e-31	7	SLC3A2	Iris Pigment Epithelium
3.5e-51	0.64415	0.87	0.39	6.58e-47	7	RASSF8	Iris Pigment Epithelium
8.05e-56	0.631478	0.929	0.397	1.52e-51	7	OSBPL1A	Iris Pigment Epithelium
2.84e-66	0.628735	0.645	0.156	5.35e-62	7	NCALD	Iris Pigment Epithelium
3.54e-101	0.623742	0.805	0.136	6.66e-97	7	OTX2	Iris Pigment Epithelium
9.78e-46	0.622381	0.97	0.598	1.84e-41	7	NPC2	Iris Pigment Epithelium
9.95e-132	0.620792	0.663	0.081	1.87e-127	7	SLC45A2	Iris Pigment Epithelium
1.49e-147	0.620668	0.604	0.057	2.81e-143	7	SLC35D3	Iris Pigment Epithelium
6.33e-67	0.61058	0.698	0.182	1.19e-62	7	PSD3	Iris Pigment Epithelium
6.23e-89	0.609942	0.728	0.156	1.17e-84	7	TSPAN9	Iris Pigment Epithelium
9.01e-60	0.607485	0.757	0.247	1.7e-55	7	RAB27A	Iris Pigment Epithelium
8.55e-64	0.607195	0.787	0.245	1.61e-59	7	TMEM245	Iris Pigment Epithelium
2.58e-41	0.607004	0.846	0.429	4.87e-37	7	GRN	Iris Pigment Epithelium
1.01e-84	0.603293	0.822	0.184	1.91e-80	7	MITF	Iris Pigment Epithelium
2.14e-54	0.603006	0.793	0.293	4.03e-50	7	BACE2	Iris Pigment Epithelium
8.4e-256	0.59886	0.639	0.027	1.58e-251	7	OTX1	Iris Pigment Epithelium
2.33e-285	0.597193	0.544	0.012	4.38e-281	7	LINC01933	Iris Pigment Epithelium
1.06e-37	0.596722	0.698	0.255	2e-33	7	SLC7A5	Iris Pigment Epithelium
2.01e-137	0.596399	0.722	0.089	3.78e-133	7	CDH2	Iris Pigment Epithelium
9.96e-185	0.595288	0.686	0.057	1.88e-180	7	LRRN2	Iris Pigment Epithelium
1.56e-36	0.59352	0.929	0.643	2.94e-32	7	DBI	Iris Pigment Epithelium
1.64e-165	0.5899	0.669	0.061	3.09e-161	7	NECAB2	Iris Pigment Epithelium
8.3e-251	0.589878	0.521	0.015	1.56e-246	7	WNT16	Iris Pigment Epithelium
2.27e-17	0.587778	0.373	0.138	4.28e-13	7	CPAMD8	Iris Pigment Epithelium
2.75e-30	0.587013	0.959	0.629	5.17e-26	7	SESN3	Iris Pigment Epithelium
1.01e-100	0.586708	0.686	0.113	1.9e-96	7	ACP5	Iris Pigment Epithelium
8.46e-41	0.58653	0.899	0.535	1.59e-36	7	MYL6B	Iris Pigment Epithelium
4.76e-162	0.582241	0.604	0.049	8.96e-158	7	ABCC4	Iris Pigment Epithelium
2.48e-272	0.579557	0.467	0.007	4.68e-268	7	ADAMTS18	Iris Pigment Epithelium
8.66e-192	0.577602	0.497	0.022	1.63e-187	7	COLGALT2	Iris Pigment Epithelium
0	0.566662	0.627	0.01	0	7	LRRC3B	Iris Pigment Epithelium
7.95e-181	0.565665	0.604	0.041	1.5e-176	7	CXXC4	Iris Pigment Epithelium
4.25e-158	0.563175	0.55	0.041	7.99e-154	7	PPARGC1A	Iris Pigment Epithelium
5.16e-44	0.562561	0.893	0.422	9.71e-40	7	NUPR1	Iris Pigment Epithelium
2.32e-140	0.556586	0.598	0.056	4.38e-136	7	PCLO	Iris Pigment Epithelium
4.87e-112	0.555854	0.574	0.067	9.16e-108	7	CDH7	Iris Pigment Epithelium
1.63e-38	0.553251	0.882	0.511	3.08e-34	7	COMT	Iris Pigment Epithelium
1.59e-37	0.550803	0.811	0.342	2.99e-33	7	DHRS3	Iris Pigment Epithelium
1.28e-44	0.54833	0.994	0.965	2.41e-40	7	MT-ND1	Iris Pigment Epithelium
8.76e-56	0.545583	0.74	0.228	1.65e-51	7	RFLNB	Iris Pigment Epithelium
6.24e-33	0.544241	0.799	0.411	1.18e-28	7	CTSK	Iris Pigment Epithelium
8.64e-57	0.544212	0.828	0.271	1.63e-52	7	DPP7	Iris Pigment Epithelium
1.62e-133	0.544186	0.592	0.06	3.05e-129	7	PLA2R1	Iris Pigment Epithelium
1.05e-39	0.544099	0.899	0.511	1.98e-35	7	HIGD2A	Iris Pigment Epithelium
2.48e-125	0.543886	0.568	0.06	4.66e-121	7	CPNE5	Iris Pigment Epithelium
7.29e-57	0.542422	0.763	0.239	1.37e-52	7	MAN1A1	Iris Pigment Epithelium
7.22e-34	0.539884	0.888	0.448	1.36e-29	7	ZNF106	Iris Pigment Epithelium
5.75e-31	0.539452	0.615	0.237	1.08e-26	7	NNAT	Iris Pigment Epithelium
6.06e-139	0.534628	0.598	0.059	1.14e-134	7	DTNA	Iris Pigment Epithelium
8.59e-61	0.533943	0.781	0.226	1.62e-56	7	LTBP1	Iris Pigment Epithelium
6.91e-33	0.531133	0.947	0.645	1.3e-28	7	CANX	Iris Pigment Epithelium
3.85e-90	0.527235	0.598	0.094	7.26e-86	7	SEMA6D	Iris Pigment Epithelium
8.68e-124	0.526408	0.467	0.038	1.63e-119	7	PGM5-AS1	Iris Pigment Epithelium
1.75e-134	0.526207	0.592	0.06	3.3e-130	7	KLHL3	Iris Pigment Epithelium
7.19e-40	0.525047	0.817	0.357	1.35e-35	7	MMP14	Iris Pigment Epithelium
4.28e-50	0.522186	0.722	0.237	8.06e-46	7	MPDZ	Iris Pigment Epithelium
1.86e-190	0.522018	0.615	0.04	3.5e-186	7	TMEM132C	Iris Pigment Epithelium
9.66e-134	0.519743	0.609	0.064	1.82e-129	7	SNCAIP	Iris Pigment Epithelium
3.14e-87	0.515534	0.586	0.09	5.91e-83	7	FILIP1	Iris Pigment Epithelium
2.73e-87	0.514725	0.651	0.115	5.14e-83	7	LIN7A	Iris Pigment Epithelium
8.16e-49	0.514695	0.769	0.259	1.54e-44	7	PCDH7	Iris Pigment Epithelium
5.81e-74	0.513536	0.675	0.151	1.09e-69	7	DTNBP1	Iris Pigment Epithelium
5.16e-49	0.51203	0.734	0.242	9.72e-45	7	ST3GAL4	Iris Pigment Epithelium
2.27e-106	0.509467	0.609	0.083	4.27e-102	7	MSANTD4	Iris Pigment Epithelium
4.04e-50	0.506943	0.751	0.242	7.62e-46	7	TNRC6A	Iris Pigment Epithelium
2.55e-45	0.504844	0.692	0.229	4.8e-41	7	REV1	Iris Pigment Epithelium
1.01e-233	0.502682	0.556	0.021	1.9e-229	7	FMO1	Iris Pigment Epithelium
1.3e-57	0.502312	0.728	0.216	2.44e-53	7	C3orf58	Iris Pigment Epithelium
2.39e-74	0.501653	0.704	0.16	4.49e-70	7	PODXL2	Iris Pigment Epithelium
0	2.04052	0.994	0.039	0	8	TFAP2B	Periocular mesenchyme
0	1.63722	0.663	0.009	0	8	SYT4	Periocular mesenchyme
2e-91	1.62522	1	0.705	3.76e-87	8	PTN	Periocular mesenchyme
4.48e-142	1.60901	0.988	0.257	8.44e-138	8	PITX2	Periocular mesenchyme
2.58e-91	1.43397	0.994	0.477	4.86e-87	8	DCN	Periocular mesenchyme
9.66e-62	1.39812	1	0.618	1.82e-57	8	MGP	Periocular mesenchyme
7.74e-90	1.38228	0.929	0.327	1.46e-85	8	TXNIP	Periocular mesenchyme
5.5e-91	1.37113	0.941	0.374	1.04e-86	8	ITIH5	Periocular mesenchyme
4.66e-118	1.32232	0.911	0.235	8.78e-114	8	CADM2	Periocular mesenchyme
4.19e-79	1.23386	0.97	0.533	7.9e-75	8	TCF4	Periocular mesenchyme
1.58e-43	1.22167	0.769	0.348	2.97e-39	8	IGF1	Periocular mesenchyme
5.84e-54	1.20146	0.988	0.724	1.1e-49	8	FOS	Periocular mesenchyme
1.83e-93	1.17584	0.811	0.2	3.45e-89	8	LUM	Periocular mesenchyme
6.23e-54	1.15098	0.911	0.466	1.17e-49	8	EGR1	Periocular mesenchyme
5.75e-79	1.13017	0.982	0.459	1.08e-74	8	BGN	Periocular mesenchyme
9.33e-169	1.12958	0.84	0.11	1.76e-164	8	CCDC102B	Periocular mesenchyme
5.32e-144	1.12121	0.775	0.116	1e-139	8	MXRA5	Periocular mesenchyme
1.12e-209	1.11753	0.728	0.058	2.11e-205	8	TMEM100	Periocular mesenchyme
1.54e-31	1.07447	0.592	0.234	2.89e-27	8	HSPA6	Periocular mesenchyme
3.12e-67	1.05281	0.982	0.485	5.87e-63	8	CYP1B1	Periocular mesenchyme
1.05e-77	1.04047	0.953	0.411	1.98e-73	8	CPED1	Periocular mesenchyme
3.05e-244	1.02083	0.704	0.041	5.75e-240	8	KCNIP4	Periocular mesenchyme
5.69e-135	1.00356	0.728	0.107	1.07e-130	8	OGFRL1	Periocular mesenchyme
1.54e-34	0.999066	0.959	0.589	2.9e-30	8	APOE	Periocular mesenchyme
2.06e-82	0.986817	0.87	0.273	3.88e-78	8	EFNB2	Periocular mesenchyme
4.6e-201	0.983595	0.604	0.035	8.66e-197	8	ADRA2A	Periocular mesenchyme
3.32e-36	0.983236	0.846	0.514	6.26e-32	8	IER2	Periocular mesenchyme
2.32e-57	0.965918	0.982	0.578	4.38e-53	8	NR2F1	Periocular mesenchyme
7.71e-65	0.935739	1	0.494	1.45e-60	8	PCOLCE	Periocular mesenchyme
8.88e-52	0.913024	1	0.698	1.67e-47	8	SOX4	Periocular mesenchyme
1.58e-195	0.903996	0.669	0.051	2.97e-191	8	BMP3	Periocular mesenchyme
5.76e-69	0.884283	0.941	0.355	1.08e-64	8	DPYSL3	Periocular mesenchyme
3.9e-103	0.848549	0.74	0.144	7.34e-99	8	LRRC17	Periocular mesenchyme
2.69e-63	0.836293	0.769	0.275	5.07e-59	8	PLPP1	Periocular mesenchyme
3.42e-137	0.835465	0.698	0.09	6.44e-133	8	EMX2	Periocular mesenchyme
2.05e-105	0.833875	0.515	0.06	3.86e-101	8	HGF	Periocular mesenchyme
6.57e-47	0.833839	0.935	0.509	1.24e-42	8	IGFBP2	Periocular mesenchyme
3.39e-55	0.819286	0.929	0.455	6.38e-51	8	NR2F2	Periocular mesenchyme
2.1e-37	0.814767	0.988	0.825	3.96e-33	8	JUN	Periocular mesenchyme
1.1e-73	0.812299	0.834	0.253	2.08e-69	8	PCDH18	Periocular mesenchyme
1.39e-74	0.811992	0.87	0.282	2.61e-70	8	COL9A1	Periocular mesenchyme
2.93e-93	0.809436	0.722	0.153	5.52e-89	8	ZNF385D	Periocular mesenchyme
3.23e-143	0.804082	0.604	0.057	6.08e-139	8	ATP1A2	Periocular mesenchyme
2.66e-19	0.785466	0.84	0.623	5.01e-15	8	BTG2	Periocular mesenchyme
2.01e-129	0.779897	0.609	0.07	3.78e-125	8	CA12	Periocular mesenchyme
5.12e-56	0.771584	0.769	0.276	9.64e-52	8	CYTL1	Periocular mesenchyme
2.74e-150	0.76391	0.485	0.032	5.17e-146	8	RGS4	Periocular mesenchyme
2.21e-17	0.747021	0.219	0.057	4.16e-13	8	GDF15	Periocular mesenchyme
1.44e-38	0.731892	0.544	0.172	2.71e-34	8	GAP43	Periocular mesenchyme
1.22e-174	0.731272	0.609	0.046	2.3e-170	8	GRIA4	Periocular mesenchyme
2.18e-48	0.730057	0.828	0.367	4.1e-44	8	PIK3R1	Periocular mesenchyme
1.65e-47	0.719437	0.787	0.292	3.11e-43	8	RGS5	Periocular mesenchyme
9.05e-138	0.712645	0.864	0.13	1.7e-133	8	NRXN1	Periocular mesenchyme
1.18e-37	0.710908	0.888	0.46	2.22e-33	8	PDGFRB	Periocular mesenchyme
1.01e-43	0.70549	0.74	0.302	1.9e-39	8	MYLIP	Periocular mesenchyme
1.4e-56	0.703745	0.775	0.277	2.64e-52	8	DACH1	Periocular mesenchyme
4.19e-43	0.701216	0.734	0.284	7.89e-39	8	NDNF	Periocular mesenchyme
1.4e-66	0.700855	0.675	0.183	2.63e-62	8	SPON1	Periocular mesenchyme
2.33e-47	0.686438	0.781	0.32	4.39e-43	8	ZNF503	Periocular mesenchyme
4.53e-38	0.684037	0.994	0.799	8.53e-34	8	HSPA1A	Periocular mesenchyme
1.41e-44	0.681336	1	0.94	2.66e-40	8	H3F3B	Periocular mesenchyme
3.04e-166	0.681321	0.586	0.046	5.72e-162	8	KCNAB1	Periocular mesenchyme
5.36e-70	0.67582	0.686	0.173	1.01e-65	8	TBX2	Periocular mesenchyme
4.18e-43	0.675473	0.876	0.41	7.87e-39	8	PRRX1	Periocular mesenchyme
3.89e-21	0.669898	0.485	0.192	7.32e-17	8	KCNE4	Periocular mesenchyme
1.04e-41	0.667692	0.994	0.523	1.96e-37	8	FOXC1	Periocular mesenchyme
4.02e-10	0.662444	0.71	0.517	7.58e-06	8	IER3	Periocular mesenchyme
1.4e-59	0.658356	0.669	0.18	2.63e-55	8	SPRY1	Periocular mesenchyme
1.98e-65	0.657756	0.385	0.052	3.73e-61	8	ITIH2	Periocular mesenchyme
3.68e-15	0.656326	0.811	0.542	6.92e-11	8	ID1	Periocular mesenchyme
2.51e-52	0.65533	0.793	0.321	4.73e-48	8	TCF12	Periocular mesenchyme
1.12e-36	0.651723	0.888	0.461	2.12e-32	8	RHOB	Periocular mesenchyme
4.41e-53	0.650899	0.846	0.339	8.29e-49	8	EMILIN1	Periocular mesenchyme
2.54e-45	0.650335	0.834	0.336	4.77e-41	8	PDGFRA	Periocular mesenchyme
8.78e-61	0.649649	0.598	0.145	1.65e-56	8	CXADR	Periocular mesenchyme
2.3e-52	0.642643	0.746	0.259	4.33e-48	8	ZFHX4	Periocular mesenchyme
1.48e-96	0.638079	0.45	0.05	2.78e-92	8	RASL11B	Periocular mesenchyme
1.88e-55	0.629545	0.734	0.243	3.55e-51	8	COL6A3	Periocular mesenchyme
1.64e-101	0.629421	0.615	0.093	3.1e-97	8	HEY2	Periocular mesenchyme
4.57e-48	0.626477	0.799	0.299	8.6e-44	8	SLC7A8	Periocular mesenchyme
6.44e-43	0.623201	0.669	0.253	1.21e-38	8	NBL1	Periocular mesenchyme
4.95e-40	0.622963	0.858	0.451	9.32e-36	8	CLEC11A	Periocular mesenchyme
7.46e-44	0.622016	0.698	0.271	1.4e-39	8	AC245595.1	Periocular mesenchyme
2.7e-28	0.619154	0.994	0.801	5.08e-24	8	ID3	Periocular mesenchyme
1.3e-19	0.597468	0.976	0.831	2.45e-15	8	JUNB	Periocular mesenchyme
1.68e-40	0.597262	0.645	0.238	3.16e-36	8	NOVA1	Periocular mesenchyme
4.38e-20	0.594171	0.935	0.786	8.24e-16	8	HSPB1	Periocular mesenchyme
1.05e-42	0.592291	1	0.847	1.97e-38	8	CIRBP	Periocular mesenchyme
1.64e-38	0.584445	0.935	0.627	3.09e-34	8	HMGN3	Periocular mesenchyme
2.44e-68	0.576874	0.533	0.104	4.59e-64	8	PANCR	Periocular mesenchyme
9.35e-107	0.576232	0.473	0.049	1.76e-102	8	UNC13C	Periocular mesenchyme
1.05e-33	0.575653	0.964	0.648	1.98e-29	8	DNAJB1	Periocular mesenchyme
5.72e-47	0.575086	0.609	0.189	1.08e-42	8	PDE5A	Periocular mesenchyme
2.38e-55	0.573951	0.556	0.132	4.48e-51	8	HIST1H1D	Periocular mesenchyme
1.3e-33	0.569849	0.911	0.627	2.44e-29	8	ITM2C	Periocular mesenchyme
1.83e-39	0.569667	0.982	0.608	3.45e-35	8	HSPA1B	Periocular mesenchyme
4.25e-28	0.563685	0.929	0.524	8.01e-24	8	MIR99AHG	Periocular mesenchyme
3.66e-46	0.562916	0.663	0.228	6.89e-42	8	FGFR2	Periocular mesenchyme
7.42e-69	0.560019	0.373	0.047	1.4e-64	8	RSPO2	Periocular mesenchyme
5.97e-97	0.559972	0.456	0.05	1.12e-92	8	CHST1	Periocular mesenchyme
1.5e-24	0.5595	0.876	0.632	2.83e-20	8	CAST	Periocular mesenchyme
1.78e-39	0.558995	0.657	0.247	3.35e-35	8	FAM13A	Periocular mesenchyme
9.41e-129	0.551363	0.55	0.053	1.77e-124	8	ST6GAL2	Periocular mesenchyme
1.07e-16	0.551341	0.947	0.753	2.01e-12	8	CCNL1	Periocular mesenchyme
1.17e-64	0.547136	0.598	0.13	2.21e-60	8	SHOX	Periocular mesenchyme
5.05e-76	0.546608	0.568	0.105	9.5e-72	8	WNT5A	Periocular mesenchyme
1.93e-28	0.545036	0.633	0.28	3.64e-24	8	ALCAM	Periocular mesenchyme
9.38e-36	0.543771	0.686	0.299	1.77e-31	8	PLBD1	Periocular mesenchyme
3.14e-47	0.541968	0.515	0.139	5.91e-43	8	MGAT5	Periocular mesenchyme
3.34e-174	0.538947	0.473	0.024	6.29e-170	8	KCNIP1	Periocular mesenchyme
1.47e-29	0.533406	1	0.752	2.77e-25	8	MDK	Periocular mesenchyme
3.16e-45	0.530628	1	0.88	5.94e-41	8	HNRNPA1	Periocular mesenchyme
5.54e-134	0.528746	0.533	0.049	1.04e-129	8	COL26A1	Periocular mesenchyme
1.48e-21	0.528484	0.976	0.749	2.79e-17	8	TSC22D1	Periocular mesenchyme
1.38e-79	0.527371	0.592	0.103	2.6e-75	8	TFAP2A	Periocular mesenchyme
8.33e-36	0.522307	0.716	0.302	1.57e-31	8	MTUS1	Periocular mesenchyme
1e-09	0.521395	0.793	0.597	1.88e-05	8	ATF3	Periocular mesenchyme
1.68e-20	0.514425	0.846	0.612	3.17e-16	8	H1FX	Periocular mesenchyme
1.91e-30	0.501057	0.97	0.694	3.59e-26	8	ARGLU1	Periocular mesenchyme
5.17e-181	2.79654	0.976	0.189	9.73e-177	9	S100B	Schwann cells
1.5e-248	2.61844	1	0.124	2.82e-244	9	NRXN1	Schwann cells
0	2.22111	0.94	0.027	0	9	MPZ	Schwann cells
1.18e-210	2.12423	0.904	0.116	2.22e-206	9	PLP1	Schwann cells
3.41e-89	2.03822	0.988	0.509	6.42e-85	9	CRYAB	Schwann cells
3.3e-306	1.89757	0.557	0.011	6.21e-302	9	MATN4	Schwann cells
0	1.85866	0.725	0.027	0	9	SCRG1	Schwann cells
2.52e-85	1.83351	0.988	0.784	4.75e-81	9	HSPB1	Schwann cells
1.17e-288	1.55689	0.85	0.056	2.21e-284	9	CDH19	Schwann cells
1.32e-112	1.52693	0.868	0.211	2.49e-108	9	MEF2C	Schwann cells
5.16e-65	1.5245	0.976	0.8	9.71e-61	9	HSPA1A	Schwann cells
3.33e-138	1.52264	0.886	0.182	6.28e-134	9	CADM1	Schwann cells
1.15e-46	1.52243	0.521	0.146	2.17e-42	9	ALDH1A1	Schwann cells
0	1.51703	0.683	0.02	0	9	SCN7A	Schwann cells
3.77e-264	1.50627	0.862	0.068	7.11e-260	9	PTPRZ1	Schwann cells
6.94e-101	1.48877	0.928	0.346	1.31e-96	9	FXYD1	Schwann cells
2.88e-132	1.47928	0.868	0.198	5.43e-128	9	GAS7	Schwann cells
0	1.47303	0.79	0.007	0	9	COL20A1	Schwann cells
3.87e-94	1.42899	0.928	0.367	7.29e-90	9	DST	Schwann cells
2.21e-62	1.41191	0.964	0.648	4.16e-58	9	DNAJB1	Schwann cells
1.27e-183	1.36285	0.76	0.08	2.39e-179	9	SOX10	Schwann cells
0	1.35584	0.82	0.028	0	9	ERBB3	Schwann cells
1.53e-142	1.34269	0.766	0.116	2.88e-138	9	ABCA8	Schwann cells
2.94e-163	1.32558	0.467	0.025	5.54e-159	9	ACTC1	Schwann cells
3.46e-124	1.29944	0.772	0.142	6.52e-120	9	TMEM176B	Schwann cells
5.39e-70	1.28599	0.79	0.316	1.02e-65	9	METRN	Schwann cells
0	1.25389	0.653	0.006	0	9	FOXD3	Schwann cells
1.13e-63	1.23805	1	0.971	2.12e-59	9	HSP90AA1	Schwann cells
1.05e-67	1.23316	1	0.787	1.98e-63	9	MARCKS	Schwann cells
7.71e-59	1.22623	0.952	0.609	1.45e-54	9	HSPA1B	Schwann cells
1.16e-166	1.20165	0.701	0.076	2.18e-162	9	BCHE	Schwann cells
4.65e-65	1.18378	0.659	0.186	8.75e-61	9	FILIP1L	Schwann cells
1.27e-63	1.16054	0.497	0.099	2.38e-59	9	PHACTR1	Schwann cells
1.52e-51	1.15908	0.749	0.317	2.86e-47	9	ID4	Schwann cells
4.66e-86	1.15164	0.689	0.159	8.77e-82	9	TGFBR2	Schwann cells
6.68e-176	1.121	0.611	0.046	1.26e-171	9	MAL	Schwann cells
1.58e-300	1.11363	0.503	0.007	2.97e-296	9	PHOX2B	Schwann cells
5.78e-90	1.11054	0.725	0.174	1.09e-85	9	KHDRBS3	Schwann cells
3.34e-59	1.10141	0.946	0.594	6.28e-55	9	ZEB2	Schwann cells
1.04e-204	1.09578	0.629	0.042	1.96e-200	9	ADAM23	Schwann cells
2.57e-109	1.0794	0.659	0.11	4.85e-105	9	TMEM176A	Schwann cells
4.73e-57	1.06922	0.958	0.574	8.91e-53	9	S100A10	Schwann cells
0	1.06869	0.587	0.008	0	9	SLITRK6	Schwann cells
1.86e-59	1.04337	0.79	0.307	3.51e-55	9	AP1S2	Schwann cells
9.76e-208	1.037	0.653	0.045	1.84e-203	9	LGI4	Schwann cells
2.92e-59	1.02908	0.916	0.529	5.5e-55	9	GPM6B	Schwann cells
6.38e-95	1.02661	0.671	0.135	1.2e-90	9	ANKRD50	Schwann cells
4.7e-84	1.02441	0.772	0.209	8.84e-80	9	ITGA1	Schwann cells
0	1.00291	0.623	0.015	0	9	FOXD3-AS1	Schwann cells
3.05e-54	0.988373	0.874	0.45	5.75e-50	9	PRNP	Schwann cells
5.33e-28	0.982612	0.719	0.451	1e-23	9	LAMB1	Schwann cells
5.41e-37	0.978417	0.868	0.582	1.02e-32	9	HSPH1	Schwann cells
8.45e-49	0.965248	0.88	0.515	1.59e-44	9	FAM3C	Schwann cells
3.37e-46	0.965128	0.725	0.33	6.34e-42	9	C1orf21	Schwann cells
2.6e-84	0.960127	0.497	0.076	4.89e-80	9	HSPB2	Schwann cells
1.01e-38	0.955901	0.737	0.328	1.91e-34	9	CYR61	Schwann cells
1.31e-64	0.954942	0.683	0.215	2.47e-60	9	NDRG2	Schwann cells
3.09e-47	0.949348	0.76	0.357	5.82e-43	9	SH3PXD2A	Schwann cells
1.31e-129	0.944687	0.527	0.051	2.46e-125	9	NLGN4X	Schwann cells
4.77e-38	0.941442	0.838	0.464	8.98e-34	9	RHOB	Schwann cells
0	0.927702	0.527	0.002	0	9	ART3	Schwann cells
5.52e-98	0.926818	0.635	0.115	1.04e-93	9	SOX5	Schwann cells
1.58e-90	0.923015	0.575	0.098	2.97e-86	9	TMOD2	Schwann cells
6.39e-60	0.921352	0.653	0.191	1.2e-55	9	NKAIN4	Schwann cells
1.5e-76	0.912025	0.539	0.099	2.83e-72	9	NCAM2	Schwann cells
3.56e-271	0.911849	0.473	0.008	6.7e-267	9	XKR4	Schwann cells
6.22e-232	0.910048	0.581	0.026	1.17e-227	9	SLC35F1	Schwann cells
6.9e-44	0.903335	0.922	0.637	1.3e-39	9	SPTBN1	Schwann cells
7e-56	0.896977	0.976	0.793	1.32e-51	9	PEBP1	Schwann cells
5.02e-77	0.896323	0.611	0.118	9.46e-73	9	CDH6	Schwann cells
1.18e-171	0.896249	0.515	0.031	2.23e-167	9	ARHGAP15	Schwann cells
1.42e-223	0.888656	0.551	0.023	2.67e-219	9	ITGA2	Schwann cells
1.4e-57	0.886161	0.617	0.151	2.63e-53	9	POSTN	Schwann cells
6.88e-37	0.885768	0.982	0.771	1.3e-32	9	ANXA2	Schwann cells
2.01e-24	0.879113	0.713	0.397	3.78e-20	9	KLF2	Schwann cells
5.9e-69	0.87709	0.599	0.148	1.11e-64	9	C1orf198	Schwann cells
7.54e-42	0.876545	0.623	0.23	1.42e-37	9	PCDH9	Schwann cells
2.53e-29	0.870422	0.934	0.834	4.77e-25	9	HSPE1	Schwann cells
1.72e-38	0.86758	0.641	0.268	3.23e-34	9	CREB5	Schwann cells
4.5e-44	0.867538	0.958	0.758	8.48e-40	9	TUBA1A	Schwann cells
5.82e-47	0.867017	0.743	0.333	1.1e-42	9	MMP2	Schwann cells
1.1e-64	0.863859	0.671	0.197	2.08e-60	9	ARPC1B	Schwann cells
1.05e-37	0.854516	0.964	0.7	1.97e-33	9	SOX4	Schwann cells
1.63e-249	0.851133	0.497	0.012	3.06e-245	9	SOX2	Schwann cells
0	0.849382	0.545	0.01	0	9	NKAIN3	Schwann cells
8.19e-150	0.830546	0.533	0.042	1.54e-145	9	SCN9A	Schwann cells
9.97e-46	0.829315	0.874	0.518	1.88e-41	9	MAP4	Schwann cells
3.47e-251	0.819342	0.437	0.008	6.53e-247	9	COL28A1	Schwann cells
1.71e-49	0.813736	0.689	0.268	3.21e-45	9	ATP2B1	Schwann cells
5.69e-74	0.807694	0.353	0.039	1.07e-69	9	OLFML2A	Schwann cells
3.78e-259	0.80334	0.503	0.012	7.11e-255	9	INSC	Schwann cells
7.59e-254	0.803135	0.395	0.004	1.43e-249	9	GFRA3	Schwann cells
7.93e-29	0.801836	0.832	0.534	1.49e-24	9	PMEPA1	Schwann cells
1.15e-61	0.800173	0.659	0.206	2.17e-57	9	CNP	Schwann cells
0	0.794115	0.437	0.002	0	9	MYOT	Schwann cells
3.45e-43	0.793454	0.88	0.585	6.5e-39	9	QKI	Schwann cells
1.57e-92	0.789741	0.413	0.043	2.96e-88	9	GFRA2	Schwann cells
1.36e-134	0.789147	0.515	0.046	2.56e-130	9	MMP17	Schwann cells
3.62e-60	0.787655	0.611	0.144	6.81e-56	9	EDNRB	Schwann cells
3.22e-35	0.781175	0.82	0.521	6.06e-31	9	CACYBP	Schwann cells
5.1e-58	0.772717	0.587	0.156	9.61e-54	9	SEMA3B	Schwann cells
4.54e-43	0.76666	0.503	0.15	8.54e-39	9	PDGFA	Schwann cells
2.66e-38	0.766133	0.599	0.244	5.01e-34	9	MAPRE2	Schwann cells
6.73e-302	0.761115	0.443	0.003	1.27e-297	9	PRIMA1	Schwann cells
2.11e-63	0.755657	0.401	0.062	3.98e-59	9	SORL1	Schwann cells
2.88e-141	0.755649	0.341	0.013	5.42e-137	9	B3GALT2	Schwann cells
2.01e-30	0.748163	0.653	0.327	3.79e-26	9	DNAJB4	Schwann cells
9.27e-33	0.747908	0.826	0.483	1.75e-28	9	SFRP1	Schwann cells
2.5e-89	0.747484	0.515	0.075	4.7e-85	9	MAP2	Schwann cells
2.11e-30	0.745842	0.695	0.407	3.97e-26	9	CHORDC1	Schwann cells
1.93e-71	0.74499	0.533	0.103	3.63e-67	9	TSPAN15	Schwann cells
1.19e-67	0.742089	0.557	0.124	2.24e-63	9	CADM4	Schwann cells
0.00341099	0.740465	0.425	0.384	1	9	IER5	Schwann cells
7.16e-46	0.739117	0.575	0.188	1.35e-41	9	SASH1	Schwann cells
2.02e-105	0.733288	0.491	0.055	3.8e-101	9	RETREG1	Schwann cells
1.54e-57	0.733205	0.479	0.1	2.91e-53	9	COL15A1	Schwann cells
8.39e-30	0.727576	0.587	0.25	1.58e-25	9	TBX3	Schwann cells
2.41e-99	0.724519	0.485	0.058	4.53e-95	9	GFRA1	Schwann cells
2.09e-20	0.721838	0.533	0.292	3.94e-16	9	COL4A3BP	Schwann cells
3.39e-54	0.720392	0.611	0.172	6.38e-50	9	COL9A3	Schwann cells
1.23e-43	0.720187	1	0.948	2.32e-39	9	VIM	Schwann cells
3.3e-85	0.710297	0.479	0.064	6.22e-81	9	ATP1A2	Schwann cells
9.4e-94	0.701993	0.389	0.036	1.77e-89	9	CHL1	Schwann cells
7.92e-23	0.701952	0.725	0.512	1.49e-18	9	NUDT4	Schwann cells
1.43e-29	0.700704	0.796	0.554	2.7e-25	9	CD59	Schwann cells
5.74e-153	0.696192	0.473	0.03	1.08e-148	9	CMTM5	Schwann cells
1.06e-30	0.695898	0.772	0.428	2e-26	9	COL5A2	Schwann cells
2.07e-59	0.695421	0.575	0.146	3.9e-55	9	GNG2	Schwann cells
1.32e-51	0.695375	0.527	0.138	2.49e-47	9	CHD7	Schwann cells
7.14e-30	0.694961	0.677	0.326	1.35e-25	9	MCAM	Schwann cells
5.79e-21	0.691841	0.796	0.594	1.09e-16	9	PMP22	Schwann cells
4.08e-63	0.691405	0.521	0.106	7.68e-59	9	TFAP2A	Schwann cells
3.54e-33	0.684123	0.826	0.554	6.66e-29	9	RHOC	Schwann cells
5.16e-52	0.674807	0.485	0.111	9.71e-48	9	NGFR	Schwann cells
6.64e-23	0.671232	0.677	0.441	1.25e-18	9	DNAJC1	Schwann cells
9.63e-206	0.670966	0.377	0.008	1.81e-201	9	LMO3	Schwann cells
8.53e-69	0.664434	0.455	0.076	1.61e-64	9	LINC00632	Schwann cells
3.22e-29	0.662747	0.701	0.338	6.06e-25	9	TXNIP	Schwann cells
2.2e-07	0.660019	0.401	0.243	0.00414756	9	HSPA6	Schwann cells
2.46e-28	0.65967	0.575	0.235	4.64e-24	9	RGCC	Schwann cells
1.97e-43	0.658998	0.491	0.14	3.72e-39	9	AL078639.1	Schwann cells
5.46e-204	0.655184	0.335	0.004	1.03e-199	9	HSPB3	Schwann cells
4.57e-157	0.653258	0.347	0.011	8.6e-153	9	CHST9	Schwann cells
3.4e-35	0.649556	0.557	0.206	6.4e-31	9	STARD13	Schwann cells
5.76e-146	0.646709	0.299	0.008	1.09e-141	9	LINC00682	Schwann cells
1.6e-52	0.643326	0.503	0.124	3.01e-48	9	MEGF9	Schwann cells
5.14e-205	0.641073	0.383	0.008	9.68e-201	9	MOXD1	Schwann cells
1.79e-32	0.640984	0.76	0.456	3.37e-28	9	CHD9	Schwann cells
2.12e-33	0.62961	0.994	0.955	4e-29	9	HSP90AB1	Schwann cells
7.95e-45	0.628706	0.455	0.115	1.5e-40	9	BICD1	Schwann cells
1.32e-186	0.628164	0.263	0.001	2.48e-182	9	PMP2	Schwann cells
2.74e-32	0.625964	0.802	0.514	5.17e-28	9	COMT	Schwann cells
4.85e-07	0.625119	0.329	0.212	0.00914195	9	FSTL3	Schwann cells
2.53e-158	0.621199	0.287	0.005	4.77e-154	9	HAND2	Schwann cells
3.01e-22	0.620769	0.653	0.427	5.67e-18	9	CUEDC2	Schwann cells
2.35e-93	0.620442	0.222	0.008	4.43e-89	9	HAND2-AS1	Schwann cells
8.74e-31	0.615102	0.557	0.247	1.65e-26	9	TAX1BP3	Schwann cells
1.4e-34	0.614174	0.365	0.09	2.64e-30	9	COL5A3	Schwann cells
2.72e-118	0.601604	0.371	0.023	5.12e-114	9	SRCIN1	Schwann cells
8.69e-22	0.599788	0.868	0.651	1.64e-17	9	SERPINH1	Schwann cells
4.46e-25	0.599111	0.665	0.391	8.4e-21	9	RBMS3	Schwann cells
3.66e-62	0.596382	0.383	0.058	6.89e-58	9	ASPA	Schwann cells
1.44e-17	0.595481	0.365	0.154	2.7e-13	9	ITGB5	Schwann cells
1.51e-18	0.593183	0.581	0.333	2.85e-14	9	H1F0	Schwann cells
2.46e-64	0.591492	0.365	0.05	4.64e-60	9	FIGN	Schwann cells
3.54e-27	0.586019	0.473	0.189	6.66e-23	9	SNX7	Schwann cells
1.8e-26	0.583838	0.437	0.163	3.4e-22	9	SIPA1L2	Schwann cells
8.08e-210	0.583231	0.287	0.001	1.52e-205	9	LINC01268	Schwann cells
2.3e-63	0.582567	0.359	0.049	4.33e-59	9	IL1RAP	Schwann cells
5.9e-23	0.581732	0.641	0.342	1.11e-18	9	ETS1	Schwann cells
2.39e-39	0.581499	0.988	0.882	4.5e-35	9	HMGB1	Schwann cells
6.92e-25	0.580663	0.856	0.647	1.3e-20	9	DBI	Schwann cells
1.64e-33	0.580405	0.575	0.242	3.09e-29	9	SAP30	Schwann cells
1.74e-28	0.576652	0.479	0.176	3.27e-24	9	NES	Schwann cells
6.3e-23	0.576163	0.449	0.193	1.19e-18	9	GAB1	Schwann cells
8.74e-42	0.575528	0.371	0.078	1.65e-37	9	SAMHD1	Schwann cells
5.38e-30	0.573469	0.958	0.786	1.01e-25	9	Sep-07	Schwann cells
4.94e-25	0.57285	0.653	0.34	9.3e-21	9	CXXC5	Schwann cells
1.59e-28	0.570417	0.581	0.268	2.99e-24	9	LSAMP	Schwann cells
2.14e-21	0.570415	0.581	0.308	4.02e-17	9	PPFIBP1	Schwann cells
1.13e-26	0.570276	0.365	0.11	2.13e-22	9	ADAMTS6	Schwann cells
1.64e-24	0.56791	0.862	0.629	3.09e-20	9	ITM2C	Schwann cells
8.83e-134	0.56631	0.341	0.015	1.66e-129	9	SLITRK2	Schwann cells
7.95e-24	0.565133	0.497	0.218	1.5e-19	9	TSC22D4	Schwann cells
1.36e-159	0.564822	0.359	0.012	2.56e-155	9	MIA	Schwann cells
5.84e-27	0.564485	0.443	0.166	1.1e-22	9	ZNF397	Schwann cells
6.63e-20	0.559888	0.509	0.266	1.25e-15	9	TNS3	Schwann cells
8.9e-62	0.558067	0.425	0.072	1.68e-57	9	RFTN2	Schwann cells
8.35e-23	0.556385	0.599	0.309	1.57e-18	9	GULP1	Schwann cells
2.66e-157	0.555609	0.341	0.01	5e-153	9	L1CAM	Schwann cells
2.14e-35	0.555054	0.419	0.121	4.02e-31	9	HSPA12A	Schwann cells
3.74e-15	0.552232	0.898	0.807	7.04e-11	9	HSPD1	Schwann cells
5.78e-111	0.549015	0.287	0.013	1.09e-106	9	RBMS3-AS3	Schwann cells
1.19e-21	0.547207	0.731	0.509	2.23e-17	9	MAP4K4	Schwann cells
1.56e-29	0.545047	0.467	0.172	2.93e-25	9	PRKCA	Schwann cells
3.8e-16	0.544536	0.934	0.848	7.15e-12	9	DNAJA1	Schwann cells
1.12e-19	0.54008	0.413	0.173	2.1e-15	9	FLRT3	Schwann cells
2.05e-25	0.536526	0.455	0.168	3.85e-21	9	SOX6	Schwann cells
6.68e-144	0.536265	0.299	0.008	1.26e-139	9	GRIK2	Schwann cells
6.06e-24	0.534138	0.725	0.493	1.14e-19	9	CNPY2	Schwann cells
7.28e-15	0.534072	0.593	0.393	1.37e-10	9	FKBP4	Schwann cells
4.02e-20	0.528613	0.97	0.826	7.58e-16	9	JUN	Schwann cells
3.47e-65	0.523279	0.293	0.03	6.53e-61	9	TSPAN11	Schwann cells
7.95e-22	0.520948	0.659	0.427	1.5e-17	9	SERPINB6	Schwann cells
4.48e-70	0.520423	0.347	0.039	8.44e-66	9	FIBIN	Schwann cells
2.4e-14	0.519768	0.461	0.274	4.52e-10	9	DLGAP4	Schwann cells
3.15e-178	0.519156	0.359	0.009	5.93e-174	9	SORCS1	Schwann cells
5.18e-22	0.513567	0.455	0.197	9.75e-18	9	RALGPS2	Schwann cells
1.17e-16	0.512489	0.443	0.229	2.2e-12	9	RAPGEF2	Schwann cells
1.2e-16	0.511603	0.737	0.51	2.27e-12	9	CCND1	Schwann cells
4.27e-78	0.509381	0.353	0.036	8.04e-74	9	ADGRG6	Schwann cells
3.59e-66	0.50734	0.329	0.038	6.75e-62	9	SLC15A3	Schwann cells
7.93e-11	0.506772	0.437	0.268	1.49e-06	9	PLEKHA4	Schwann cells
8.96e-36	0.505999	0.389	0.099	1.69e-31	9	SOX8	Schwann cells
1.86e-13	0.505162	0.629	0.447	3.49e-09	9	SPTSSA	Schwann cells
4.9e-19	0.504942	0.671	0.456	9.22e-15	9	SCARB2	Schwann cells
7.95e-21	0.503481	0.928	0.736	1.5e-16	9	CNN3	Schwann cells
3.61e-21	0.500807	0.922	0.77	6.8e-17	9	PNISR	Schwann cells
2.66e-22	0.500204	0.719	0.496	5.01e-18	9	POLR2F	Schwann cells
9.16e-192	3.77578	1	0.17	1.73e-187	10	ACTA2	Smooth muscle cells
8.24e-123	3.66339	1	0.371	1.55e-118	10	TAGLN	Smooth muscle cells
0	2.93197	0.908	0.047	0	10	ACTG2	Smooth muscle cells
8.3e-99	2.84134	1	0.669	1.56e-94	10	TPM2	Smooth muscle cells
2.07e-258	2.80514	0.98	0.094	3.9e-254	10	MYH11	Smooth muscle cells
4.23e-98	2.66599	1	0.677	7.97e-94	10	TPM1	Smooth muscle cells
3.59e-150	2.61388	0.987	0.233	6.76e-146	10	MYLK	Smooth muscle cells
3.83e-105	2.5272	0.993	0.494	7.22e-101	10	MYL9	Smooth muscle cells
0	2.27272	0.836	0.026	0	10	DES	Smooth muscle cells
1.13e-80	2.12494	0.941	0.48	2.13e-76	10	SPARCL1	Smooth muscle cells
9.02e-152	2.04674	0.928	0.182	1.7e-147	10	SLMAP	Smooth muscle cells
4.3e-46	1.89202	0.855	0.484	8.1e-42	10	CTGF	Smooth muscle cells
0	1.82604	0.921	0.046	0	10	CNN1	Smooth muscle cells
7.41e-88	1.67108	0.993	0.755	1.4e-83	10	DSTN	Smooth muscle cells
9.24e-211	1.64348	0.783	0.063	1.74e-206	10	CARMN	Smooth muscle cells
1.1e-145	1.55506	0.941	0.188	2.07e-141	10	PLCB4	Smooth muscle cells
2.17e-134	1.54605	0.914	0.193	4.09e-130	10	PPP1R12B	Smooth muscle cells
1.51e-67	1.53936	0.941	0.337	2.84e-63	10	PCP4	Smooth muscle cells
1.32e-122	1.50918	0.928	0.225	2.49e-118	10	SYNPO2	Smooth muscle cells
2.42e-75	1.44491	0.928	0.497	4.56e-71	10	FLNA	Smooth muscle cells
1.15e-114	1.38338	0.954	0.275	2.16e-110	10	TGFB1I1	Smooth muscle cells
2.98e-115	1.36963	0.947	0.254	5.61e-111	10	PCDH7	Smooth muscle cells
2.47e-64	1.34328	0.842	0.362	4.66e-60	10	DPYSL3	Smooth muscle cells
1.69e-90	1.31915	0.888	0.277	3.18e-86	10	CSRP1	Smooth muscle cells
1.15e-106	1.29772	0.822	0.183	2.16e-102	10	TTLL7	Smooth muscle cells
1.01e-63	1.29562	0.974	0.556	1.91e-59	10	CSRP2	Smooth muscle cells
3.32e-71	1.24121	0.75	0.202	6.25e-67	10	A2M	Smooth muscle cells
3.97e-170	1.23817	0.776	0.086	7.48e-166	10	NEXN	Smooth muscle cells
7.42e-66	1.20862	0.928	0.543	1.4e-61	10	PPP1R12A	Smooth muscle cells
4.04e-306	1.19722	0.75	0.03	7.62e-302	10	LMOD1	Smooth muscle cells
2.12e-93	1.18229	0.737	0.159	4e-89	10	C12orf75	Smooth muscle cells
2.5e-80	1.15858	1	0.955	4.71e-76	10	MYL6	Smooth muscle cells
1.17e-67	1.1386	0.987	0.738	2.2e-63	10	CALD1	Smooth muscle cells
2.03e-61	1.11359	0.941	0.491	3.82e-57	10	MAP1B	Smooth muscle cells
2.36e-78	1.09763	0.882	0.324	4.43e-74	10	ACTN1	Smooth muscle cells
3.64e-65	1.09083	0.987	0.941	6.86e-61	10	ACTB	Smooth muscle cells
0	1.05102	0.697	0.021	0	10	MYOCD	Smooth muscle cells
1.99e-133	1.01168	0.73	0.1	3.76e-129	10	SORBS1	Smooth muscle cells
1.71e-65	1.00716	0.836	0.322	3.21e-61	10	PALLD	Smooth muscle cells
9.14e-87	0.99806	0.908	0.293	1.72e-82	10	PDLIM7	Smooth muscle cells
5.79e-60	0.988573	0.921	0.476	1.09e-55	10	LPP	Smooth muscle cells
1.32e-85	0.962013	0.757	0.16	2.48e-81	10	CAV1	Smooth muscle cells
0	0.959124	0.743	0.027	0	10	KCNMB1	Smooth muscle cells
1.37e-64	0.927882	0.901	0.38	2.59e-60	10	PAWR	Smooth muscle cells
4.47e-61	0.923193	0.908	0.416	8.41e-57	10	VCL	Smooth muscle cells
2.85e-41	0.922816	0.836	0.452	5.36e-37	10	CAVIN1	Smooth muscle cells
9.56e-20	0.904416	0.809	0.597	1.8e-15	10	ATF3	Smooth muscle cells
1.38e-48	0.888006	0.822	0.383	2.6e-44	10	C5orf24	Smooth muscle cells
1.11e-39	0.88494	0.789	0.328	2.08e-35	10	CYR61	Smooth muscle cells
1.43e-47	0.873507	0.914	0.535	2.69e-43	10	FERMT2	Smooth muscle cells
6.71e-73	0.865014	0.342	0.032	1.26e-68	10	ACTC1	Smooth muscle cells
8.29e-47	0.840179	0.803	0.314	1.56e-42	10	SORBS2	Smooth muscle cells
2.89e-31	0.835013	0.908	0.701	5.44e-27	10	TPM4	Smooth muscle cells
1.52e-56	0.816667	0.836	0.345	2.86e-52	10	KANK2	Smooth muscle cells
1.43e-47	0.810798	0.993	0.869	2.69e-43	10	NDUFA4	Smooth muscle cells
1.58e-44	0.790246	0.921	0.708	2.97e-40	10	SH3BGRL	Smooth muscle cells
2.45e-43	0.786933	0.809	0.372	4.62e-39	10	IQGAP1	Smooth muscle cells
1.2e-38	0.786509	0.934	0.632	2.26e-34	10	TCEAL4	Smooth muscle cells
1.1e-41	0.763526	0.993	0.949	2.08e-37	10	VIM	Smooth muscle cells
1.23e-76	0.763177	0.52	0.079	2.31e-72	10	BDNF	Smooth muscle cells
5.83e-45	0.761527	0.757	0.31	1.1e-40	10	SSPN	Smooth muscle cells
5.28e-35	0.759932	0.908	0.628	9.94e-31	10	ITM2C	Smooth muscle cells
4.82e-41	0.759001	0.776	0.361	9.07e-37	10	MAP3K20	Smooth muscle cells
5.29e-22	0.752412	0.579	0.254	9.96e-18	10	RGS2	Smooth muscle cells
5.86e-45	0.749757	0.711	0.258	1.1e-40	10	EDIL3	Smooth muscle cells
2.04e-159	0.742331	0.632	0.053	3.84e-155	10	MRVI1	Smooth muscle cells
2.47e-98	0.740435	0.178	0.003	4.64e-94	10	GREM2	Smooth muscle cells
2.48e-55	0.73327	0.776	0.289	4.68e-51	10	MSRB3	Smooth muscle cells
5.88e-26	0.726171	0.487	0.187	1.11e-21	10	ERN1	Smooth muscle cells
3.37e-63	0.721067	0.678	0.17	6.35e-59	10	FNDC5	Smooth muscle cells
9.89e-44	0.720287	0.77	0.329	1.86e-39	10	RBPMS	Smooth muscle cells
1.86e-48	0.716642	0.743	0.282	3.5e-44	10	CORO1C	Smooth muscle cells
3.3e-45	0.715736	0.671	0.234	6.21e-41	10	CFL2	Smooth muscle cells
3.5e-38	0.712692	0.961	0.75	6.59e-34	10	PTMS	Smooth muscle cells
2.13e-139	0.702006	0.546	0.043	4e-135	10	NPNT	Smooth muscle cells
5.72e-129	0.701199	0.599	0.059	1.08e-124	10	GBP2	Smooth muscle cells
9.24e-64	0.698049	0.612	0.132	1.74e-59	10	SHOX	Smooth muscle cells
3.27e-39	0.697135	0.809	0.392	6.16e-35	10	ANXA6	Smooth muscle cells
1.22e-38	0.691605	0.697	0.285	2.29e-34	10	FLNB	Smooth muscle cells
1.03e-142	0.68946	0.526	0.039	1.94e-138	10	SPEG	Smooth muscle cells
4.51e-40	0.688378	0.803	0.395	8.49e-36	10	ILK	Smooth muscle cells
2.77e-32	0.685001	0.836	0.546	5.21e-28	10	TLN1	Smooth muscle cells
9.74e-55	0.675313	0.697	0.211	1.83e-50	10	TLE2	Smooth muscle cells
4.67e-107	0.674146	0.553	0.064	8.79e-103	10	LIMS2	Smooth muscle cells
3.07e-36	0.672392	0.993	0.91	5.78e-32	10	GAPDH	Smooth muscle cells
6.1e-11	0.668553	0.888	0.709	1.15e-06	10	GADD45B	Smooth muscle cells
8.12e-44	0.662854	0.73	0.262	1.53e-39	10	ZFHX4	Smooth muscle cells
9.08e-40	0.661694	0.645	0.231	1.71e-35	10	C9orf3	Smooth muscle cells
3.57e-21	0.657685	0.947	0.751	6.71e-17	10	TSC22D1	Smooth muscle cells
5.43e-10	0.657608	0.539	0.354	1.02e-05	10	CKB	Smooth muscle cells
3.08e-31	0.657466	0.711	0.297	5.79e-27	10	RGS5	Smooth muscle cells
5.29e-21	0.655492	0.276	0.07	9.97e-17	10	CH25H	Smooth muscle cells
2.68e-70	0.65249	0.526	0.09	5.05e-66	10	TRAF5	Smooth muscle cells
5.18e-32	0.65063	0.836	0.439	9.75e-28	10	FBN2	Smooth muscle cells
3.11e-22	0.641602	0.77	0.456	5.86e-18	10	MAT2A	Smooth muscle cells
1.24e-63	0.640169	0.618	0.147	2.34e-59	10	GNG7	Smooth muscle cells
4.51e-29	0.639401	0.803	0.415	8.5e-25	10	PRRX1	Smooth muscle cells
5.85e-28	0.632783	0.914	0.553	1.1e-23	10	FHL1	Smooth muscle cells
2.12e-163	0.630576	0.349	0.009	4e-159	10	TNMD	Smooth muscle cells
1.29e-138	0.629952	0.539	0.042	2.42e-134	10	SYTL2	Smooth muscle cells
1.19e-43	0.626068	0.678	0.242	2.23e-39	10	RABGAP1	Smooth muscle cells
1.45e-53	0.616583	0.592	0.15	2.73e-49	10	DACT3	Smooth muscle cells
1.76e-151	0.614976	0.421	0.02	3.32e-147	10	SBSPON	Smooth muscle cells
2.24e-05	0.608104	0.454	0.327	0.421668	10	PPHLN1	Smooth muscle cells
1.44e-27	0.607913	0.862	0.555	2.71e-23	10	PPP1CB	Smooth muscle cells
1.14e-26	0.602595	0.809	0.424	2.14e-22	10	LIMA1	Smooth muscle cells
1.09e-37	0.596338	0.803	0.343	2.06e-33	10	EMILIN1	Smooth muscle cells
1.19e-28	0.594407	0.928	0.662	2.25e-24	10	NREP	Smooth muscle cells
6.67e-29	0.592226	0.454	0.143	1.26e-24	10	TMEM158	Smooth muscle cells
3.43e-32	0.585223	0.651	0.268	6.45e-28	10	TMEM47	Smooth muscle cells
5.61e-10	0.583043	0.263	0.106	1.06e-05	10	FILIP1	Smooth muscle cells
1.88e-25	0.580877	0.855	0.505	3.54e-21	10	NRP2	Smooth muscle cells
1.49e-22	0.578265	0.75	0.393	2.81e-18	10	CAMK2N1	Smooth muscle cells
4.83e-42	0.576105	0.539	0.15	9.1e-38	10	RASL11A	Smooth muscle cells
1.19e-27	0.574882	0.743	0.384	2.24e-23	10	PARVA	Smooth muscle cells
1.9e-16	0.571006	0.783	0.544	3.57e-12	10	ID1	Smooth muscle cells
9.03e-28	0.570082	0.908	0.575	1.7e-23	10	COL4A2	Smooth muscle cells
2.4e-173	0.569762	0.474	0.022	4.52e-169	10	FAT3	Smooth muscle cells
1.16e-09	0.569069	0.763	0.628	2.18e-05	10	BTG2	Smooth muscle cells
1.73e-44	0.567707	0.507	0.12	3.26e-40	10	C9orf47	Smooth muscle cells
1.38e-35	0.566718	0.974	0.812	2.59e-31	10	CFL1	Smooth muscle cells
2.73e-50	0.565293	0.467	0.096	5.14e-46	10	LMX1B	Smooth muscle cells
1.73e-09	0.561382	0.105	0.025	3.26e-05	10	FSTL5	Smooth muscle cells
4.28e-28	0.553016	0.638	0.269	8.06e-24	10	S1PR3	Smooth muscle cells
1.47e-28	0.55201	0.882	0.577	2.77e-24	10	ARPC5	Smooth muscle cells
1.35e-22	0.551331	0.408	0.134	2.53e-18	10	PGM5	Smooth muscle cells
3.5e-25	0.547633	0.934	0.77	6.58e-21	10	ITGB1	Smooth muscle cells
1.4e-73	0.545147	0.454	0.06	2.64e-69	10	ST6GAL2	Smooth muscle cells
5.23e-42	0.543988	0.651	0.222	9.86e-38	10	ST5	Smooth muscle cells
9.85e-21	0.53635	0.704	0.417	1.85e-16	10	MINDY2	Smooth muscle cells
2.58e-23	0.535798	0.783	0.429	4.85e-19	10	NUPR1	Smooth muscle cells
5.87e-70	0.535038	0.599	0.108	1.1e-65	10	TINAGL1	Smooth muscle cells
3.03e-19	0.527023	0.671	0.369	5.71e-15	10	AAK1	Smooth muscle cells
6.73e-19	0.521893	0.592	0.292	1.27e-14	10	DMD	Smooth muscle cells
9.72e-140	0.518094	0.5	0.035	1.83e-135	10	TSPAN2	Smooth muscle cells
1.26e-19	0.516377	0.789	0.493	2.37e-15	10	MRPS6	Smooth muscle cells
8.67e-27	0.514538	0.638	0.306	1.63e-22	10	FAM229B	Smooth muscle cells
7.05e-33	0.514466	0.691	0.301	1.33e-28	10	CCDC107	Smooth muscle cells
4.79e-23	0.507021	0.947	0.8	9.02e-19	10	EIF3E	Smooth muscle cells
4.05e-30	0.503342	0.743	0.325	7.62e-26	10	MCAM	Smooth muscle cells
1.85e-20	0.502472	0.704	0.398	3.49e-16	10	REV3L	Smooth muscle cells
1.69e-26	0.501746	0.684	0.311	3.18e-22	10	PLEKHO1	Smooth muscle cells
6.79e-22	0.50104	0.928	0.696	1.28e-17	10	PFN1	Smooth muscle cells
7.87e-12	0.500431	0.77	0.548	1.48e-07	10	GADD45A	Smooth muscle cells
8.73e-52	1.56863	0.919	0.383	1.64e-47	11	DCT	Iris pigment epithelium
5.45e-14	1.47491	0.36	0.139	1.03e-09	11	DAPL1	Iris pigment epithelium
5.96e-32	1.46974	0.459	0.115	1.12e-27	11	ATP6V1C2	Iris pigment epithelium
3.72e-23	1.46332	0.613	0.235	7.01e-19	11	TRPM3	Iris pigment epithelium
1.01e-10	1.39279	0.351	0.162	1.91e-06	11	SLC38A11	Iris pigment epithelium
2.8e-30	1.3859	0.568	0.188	5.27e-26	11	WNT2B	Iris pigment epithelium
1.28e-30	1.33425	0.793	0.424	2.41e-26	11	TFPI2	Iris pigment epithelium
6.56e-37	1.24268	0.541	0.136	1.24e-32	11	PAX6	Iris pigment epithelium
1.03e-09	1.20549	0.649	0.527	1.94e-05	11	CRYAB	Iris pigment epithelium
1.67e-16	1.13359	0.468	0.2	3.15e-12	11	TRPM1	Iris pigment epithelium
9.3e-06	1.10038	0.55	0.541	0.175184	11	GNG11	Iris pigment epithelium
2.02e-21	1.02567	0.694	0.41	3.8e-17	11	GJA1	Iris pigment epithelium
7.27e-09	0.988229	0.279	0.123	0.000136888	11	SLC4A4	Iris pigment epithelium
0.000155732	0.886044	0.306	0.21	1	11	NET1	Iris pigment epithelium
0.000372162	0.881848	0.396	0.336	1	11	SGK1	Iris pigment epithelium
9.5e-09	0.853519	0.36	0.189	0.000178866	11	SLC7A2	Iris pigment epithelium
3.54e-11	0.749511	0.604	0.354	6.67e-07	11	PCP4	Iris pigment epithelium
0.00877337	0.749214	0.27	0.209	1	11	CITED4	Iris pigment epithelium
1.06e-07	0.702541	0.207	0.078	0.00200265	11	KIF5C	Iris pigment epithelium
2.38e-12	0.702186	0.703	0.433	4.47e-08	11	PTGDS	Iris pigment epithelium
6.93e-06	0.692988	0.486	0.363	0.130523	11	IGF1	Iris pigment epithelium
2.36e-06	0.66773	0.306	0.162	0.0444405	11	OTX2	Iris pigment epithelium
7.88e-07	0.642822	0.243	0.109	0.0148331	11	PCSK1N	Iris pigment epithelium
3.26e-11	0.635759	0.405	0.181	6.15e-07	11	MLANA	Iris pigment epithelium
0.00818664	0.626488	0.135	0.076	1	11	SLC35G1	Iris pigment epithelium
0.000299339	0.573892	0.514	0.491	1	11	ITGAV	Iris pigment epithelium
0.00706062	0.573834	0.324	0.266	1	11	WFDC1	Iris pigment epithelium
0.00120961	0.535603	0.306	0.208	1	11	TYR	Iris pigment epithelium
4.81e-85	3.91781	0.495	0.052	9.06e-81	12	IL1B	Macrophages
2.36e-49	3.75213	0.55	0.119	4.44e-45	12	CCL4	Macrophages
8.37e-46	3.71932	0.514	0.109	1.58e-41	12	CCL3	Macrophages
1.6e-93	3.71176	0.294	0.012	3.01e-89	12	S100A9	Macrophages
9e-61	3.53074	0.202	0.009	1.69e-56	12	S100A8	Macrophages
5.79e-55	3.40087	0.468	0.072	1.09e-50	12	CCL4L2	Macrophages
1.41e-59	3.29186	0.468	0.067	2.66e-55	12	CCL3L1	Macrophages
5.03e-115	3.24517	0.817	0.119	9.47e-111	12	SRGN	Macrophages
3.45e-26	3.23642	0.615	0.276	6.5e-22	12	CXCL8	Macrophages
6.28e-110	2.91119	0.569	0.051	1.18e-105	12	HLA-DRA	Macrophages
1.33e-175	2.81192	0.367	0.007	2.5e-171	12	LYZ	Macrophages
1.74e-13	2.55478	0.266	0.081	3.28e-09	12	G0S2	Macrophages
2.54e-87	2.3207	0.633	0.084	4.78e-83	12	CD74	Macrophages
4.03e-57	2.29613	0.22	0.013	7.58e-53	12	CCL20	Macrophages
9.73e-50	2.17838	0.578	0.127	1.83e-45	12	PLAUR	Macrophages
4.75e-114	2.16334	0.523	0.04	8.95e-110	12	BCL2A1	Macrophages
6.05e-135	2.08146	0.358	0.011	1.14e-130	12	IL1RN	Macrophages
1.71e-30	2.07913	0.817	0.457	3.23e-26	12	SOD2	Macrophages
8.08e-29	2.0769	0.349	0.073	1.52e-24	12	HLA-DPA1	Macrophages
2.13e-05	2.06129	0.349	0.228	0.40146	12	THBS1	Macrophages
1.61e-153	2.05297	0.651	0.047	3.03e-149	12	AIF1	Macrophages
8.86e-263	2.00316	0.661	0.02	1.67e-258	12	FCER1G	Macrophages
1.12e-35	1.92593	0.514	0.128	2.11e-31	12	HLA-DRB1	Macrophages
3.05e-120	1.92242	0.321	0.01	5.74e-116	12	C1QA	Macrophages
0	1.91348	0.752	0.013	0	12	PTPRC	Macrophages
1.3e-179	1.88784	0.541	0.022	2.44e-175	12	SAMSN1	Macrophages
2.55e-12	1.86584	0.679	0.522	4.79e-08	12	NAMPT	Macrophages
7.04e-212	1.85125	0.606	0.023	1.33e-207	12	TYROBP	Macrophages
6.76e-293	1.84731	0.826	0.032	1.27e-288	12	LAPTM5	Macrophages
6.98e-51	1.83458	0.679	0.172	1.31e-46	12	CD44	Macrophages
9.58e-94	1.83223	0.321	0.016	1.8e-89	12	C15orf48	Macrophages
0	1.82901	0.734	0.016	0	12	LCP1	Macrophages
5.29e-94	1.82862	0.147	0.001	9.96e-90	12	S100A12	Macrophages
3.84e-99	1.8279	0.147	0.001	7.22e-95	12	IGHM	Macrophages
2.97e-19	1.82185	0.229	0.044	5.6e-15	12	SPP1	Macrophages
1.44e-10	1.7753	0.339	0.158	2.71e-06	12	HLA-DPB1	Macrophages
3.4e-193	1.77072	0.523	0.018	6.39e-189	12	GPR183	Macrophages
5.58e-71	1.75235	0.642	0.114	1.05e-66	12	CD83	Macrophages
3.13e-237	1.74706	0.44	0.006	5.89e-233	12	MS4A7	Macrophages
1.16e-06	1.73506	0.284	0.147	0.0217543	12	RNASE1	Macrophages
6.6e-93	1.72831	0.321	0.016	1.24e-88	12	IL1A	Macrophages
1.04e-74	1.70279	0.275	0.015	1.97e-70	12	TNF	Macrophages
4.55e-218	1.7017	0.468	0.01	8.56e-214	12	C5AR1	Macrophages
2.75e-131	1.67168	0.202	0.001	5.18e-127	12	AQP9	Macrophages
1.48e-210	1.66869	0.394	0.006	2.79e-206	12	LTB	Macrophages
2.63e-212	1.65646	0.532	0.016	4.95e-208	12	PLEK	Macrophages
1.34e-111	1.62251	0.312	0.011	2.51e-107	12	F13A1	Macrophages
1.9e-85	1.62064	0.578	0.069	3.57e-81	12	CXCR4	Macrophages
2.7e-44	1.59394	0.44	0.077	5.09e-40	12	HLA-DRB5	Macrophages
4.25e-62	1.59148	0.89	0.292	8.01e-58	12	HLA-B	Macrophages
2.87e-27	1.58153	0.651	0.276	5.41e-23	12	ATP2B1	Macrophages
5e-212	1.5197	0.642	0.027	9.42e-208	12	CTSS	Macrophages
1.5e-66	1.51213	0.211	0.009	2.83e-62	12	S100P	Macrophages
1.21e-169	1.49735	0.624	0.035	2.28e-165	12	TNFRSF1B	Macrophages
6.36e-40	1.49234	0.44	0.088	1.2e-35	12	ACSL1	Macrophages
3.33e-170	1.47517	0.229	0.001	6.27e-166	12	RETN	Macrophages
5.67e-208	1.46201	0.633	0.026	1.07e-203	12	CD37	Macrophages
3.92e-38	1.45939	0.734	0.281	7.38e-34	12	CD55	Macrophages
1.85e-141	1.44921	0.422	0.016	3.48e-137	12	ALOX5AP	Macrophages
4.86e-223	1.44419	0.422	0.006	9.14e-219	12	NCF1	Macrophages
3.63e-172	1.4342	0.413	0.011	6.83e-168	12	CD52	Macrophages
2.78e-129	1.40699	0.33	0.01	5.23e-125	12	CCR7	Macrophages
2.17e-51	1.39531	0.257	0.021	4.09e-47	12	STAB1	Macrophages
2.49e-140	1.37624	0.477	0.023	4.7e-136	12	LCP2	Macrophages
1.77e-27	1.35196	0.569	0.204	3.33e-23	12	MXD1	Macrophages
8.28e-12	1.3513	0.991	0.995	1.56e-07	12	FTH1	Macrophages
1.37e-07	1.34595	0.404	0.225	0.00257107	12	CXCL3	Macrophages
0	1.33163	0.45	0.002	0	12	CYBB	Macrophages
3.56e-101	1.33114	0.404	0.025	6.7e-97	12	FCGR2A	Macrophages
1.69e-37	1.33002	0.862	0.571	3.19e-33	12	CYBA	Macrophages
1.45e-54	1.32898	0.541	0.092	2.73e-50	12	BIRC3	Macrophages
2.54e-107	1.326	0.284	0.009	4.79e-103	12	LYVE1	Macrophages
[truncated: 2,622 more rows]

## Sheet: 20PCW_15183
p_val	avg_logFC	pct.1	pct.2	p_val_adj	cluster	gene	cell fate
1.06e-165	1.3445	0.989	0.597	2.06e-161	0	BAMBI	Fibroblasts
1.04e-176	1.27499	0.993	0.607	2.02e-172	0	VCAN	Fibroblasts
1.7e-191	1.26376	0.986	0.456	3.3e-187	0	CXCL12	Fibroblasts
1.93e-185	1.22892	0.886	0.264	3.74e-181	0	ALKAL2	Fibroblasts
3.51e-223	1.2077	0.856	0.176	6.83e-219	0	POSTN	Fibroblasts
1.06e-169	1.19651	1	0.545	2.06e-165	0	EFEMP1	Fibroblasts
6.39e-166	1.18452	1	0.701	1.24e-161	0	CTSC	Fibroblasts
0	1.18181	0.744	0.067	0	0	TSPAN8	Fibroblasts
5.01e-130	1.18086	0.842	0.34	9.74e-126	0	GAS1	Fibroblasts
4.6e-114	1.06713	0.788	0.29	8.94e-110	0	ADM	Fibroblasts
2.58e-115	1.0089	0.979	0.797	5.02e-111	0	CEBPB	Fibroblasts
4.1e-171	1.0038	0.856	0.242	7.98e-167	0	CLEC14A	Fibroblasts
1.18e-203	1.00143	0.925	0.289	2.3e-199	0	GGT5	Fibroblasts
1.53e-80	0.979987	0.792	0.396	2.98e-76	0	PTGS2	Fibroblasts
5.49e-100	0.97108	0.991	0.736	1.07e-95	0	C11orf96	Fibroblasts
1.97e-149	0.948825	0.975	0.546	3.84e-145	0	STOM	Fibroblasts
8.03e-28	0.927648	0.694	0.511	1.56e-23	0	IER3	Fibroblasts
3.95e-128	0.918956	0.961	0.529	7.69e-124	0	RORB	Fibroblasts
1.02e-159	0.915867	0.961	0.359	1.99e-155	0	SLC26A7	Fibroblasts
5.28e-150	0.910952	0.984	0.453	1.03e-145	0	ANGPT1	Fibroblasts
3.23e-109	0.903621	0.995	0.78	6.29e-105	0	CEBPD	Fibroblasts
3.06e-151	0.883767	0.998	0.851	5.94e-147	0	IFITM3	Fibroblasts
8.48e-95	0.859406	0.92	0.555	1.65e-90	0	NFKBIZ	Fibroblasts
6.78e-66	0.847928	0.897	0.598	1.32e-61	0	CITED2	Fibroblasts
9.01e-110	0.839601	0.998	0.868	1.75e-105	0	ZFP36	Fibroblasts
4.62e-75	0.838174	0.66	0.268	8.99e-71	0	F3	Fibroblasts
3.18e-156	0.83444	0.952	0.455	6.19e-152	0	CCDC80	Fibroblasts
2.19e-162	0.834069	0.966	0.355	4.25e-158	0	BMP5	Fibroblasts
2.49e-140	0.812791	0.991	0.732	4.85e-136	0	FSTL1	Fibroblasts
2.39e-152	0.807471	0.932	0.395	4.64e-148	0	LIFR	Fibroblasts
1.64e-142	0.795838	0.95	0.479	3.19e-138	0	SERPINE2	Fibroblasts
4.64e-127	0.785742	0.995	0.627	9.03e-123	0	PCOLCE	Fibroblasts
9.89e-116	0.775491	0.801	0.294	1.92e-111	0	HHIP	Fibroblasts
6.75e-113	0.771141	0.991	0.578	1.31e-108	0	PITX1	Fibroblasts
8.06e-109	0.763608	0.966	0.691	1.57e-104	0	IFITM2	Fibroblasts
2.95e-100	0.76345	0.973	0.639	5.74e-96	0	RND3	Fibroblasts
2.65e-117	0.75107	0.984	0.736	5.15e-113	0	MRPS6	Fibroblasts
2.49e-26	0.746642	0.591	0.36	4.85e-22	0	CCL2	Fibroblasts
6.71e-68	0.739439	0.959	0.664	1.3e-63	0	IRF1	Fibroblasts
9.67e-127	0.730482	1	0.869	1.88e-122	0	IGFBP7	Fibroblasts
1.42e-196	0.727597	0.84	0.211	2.76e-192	0	GRIK1	Fibroblasts
6.17e-168	0.714292	0.603	0.098	1.2e-163	0	CP	Fibroblasts
1.15e-111	0.696313	0.852	0.35	2.23e-107	0	PTGER2	Fibroblasts
5.8e-87	0.690416	0.735	0.297	1.13e-82	0	PGF	Fibroblasts
2.32e-109	0.689452	0.993	0.54	4.51e-105	0	OLFML2B	Fibroblasts
9.21e-94	0.685364	0.785	0.273	1.79e-89	0	TCIM	Fibroblasts
1.24e-133	0.677864	0.852	0.304	2.41e-129	0	ABCA8	Fibroblasts
3.28e-104	0.677361	0.998	0.828	6.37e-100	0	SELENOP	Fibroblasts
7.28e-71	0.672193	0.849	0.478	1.42e-66	0	SOCS1	Fibroblasts
1.96e-63	0.669136	0.966	0.718	3.8e-59	0	KCNQ1OT1	Fibroblasts
7.21e-50	0.668303	0.991	0.912	1.4e-45	0	HSPA5	Fibroblasts
1.63e-80	0.65768	0.594	0.215	3.16e-76	0	SERPINI1	Fibroblasts
6.42e-89	0.656805	0.744	0.283	1.25e-84	0	COL9A1	Fibroblasts
5.06e-107	0.649904	0.986	0.803	9.83e-103	0	MTCH1	Fibroblasts
7.57e-169	0.649765	0.772	0.181	1.47e-164	0	EPHA3	Fibroblasts
9e-115	0.644629	0.902	0.38	1.75e-110	0	EDNRA	Fibroblasts
9.28e-135	0.642531	0.856	0.27	1.81e-130	0	COL25A1	Fibroblasts
1.22e-83	0.639105	0.82	0.374	2.37e-79	0	SNAI2	Fibroblasts
1.13e-103	0.637772	0.973	0.654	2.19e-99	0	COTL1	Fibroblasts
5.17e-82	0.637027	0.963	0.652	1.01e-77	0	LGALS3	Fibroblasts
3.95e-140	0.635767	0.785	0.258	7.67e-136	0	CNTNAP3B	Fibroblasts
4.14e-81	0.630439	0.943	0.552	8.05e-77	0	PRSS23	Fibroblasts
1.01e-116	0.627487	0.932	0.44	1.97e-112	0	DACH1	Fibroblasts
4.73e-35	0.625908	0.986	0.81	9.2e-31	0	TIMP1	Fibroblasts
1.99e-92	0.624998	1	0.665	3.87e-88	0	RAMP2	Fibroblasts
3.68e-64	0.624835	0.888	0.572	7.15e-60	0	CDC42EP4	Fibroblasts
1.21e-107	0.62097	0.852	0.435	2.35e-103	0	KAZN	Fibroblasts
1.01e-51	0.620026	0.911	0.659	1.97e-47	0	CDKN1C	Fibroblasts
4.35e-88	0.616976	0.993	0.646	8.46e-84	0	MEST	Fibroblasts
7.99e-85	0.61647	0.975	0.621	1.55e-80	0	GMDS	Fibroblasts
1.91e-154	0.614651	0.763	0.211	3.71e-150	0	GALNT9	Fibroblasts
1.14e-65	0.601147	0.984	0.774	2.22e-61	0	SOCS3	Fibroblasts
4.27e-102	0.60019	0.929	0.424	8.31e-98	0	SCARA5	Fibroblasts
1.17e-101	0.59735	0.904	0.486	2.28e-97	0	LAMB1	Fibroblasts
5.1e-79	0.591809	0.826	0.377	9.91e-75	0	GPC3	Fibroblasts
7.16e-58	0.587828	0.829	0.466	1.39e-53	0	SOSTDC1	Fibroblasts
3.73e-115	0.585807	0.906	0.403	7.25e-111	0	CFH	Fibroblasts
1.14e-110	0.58543	0.701	0.225	2.21e-106	0	ACAN	Fibroblasts
2.31e-109	0.582587	0.863	0.36	4.49e-105	0	SAMD11	Fibroblasts
3.04e-110	0.580985	1	0.867	5.91e-106	0	MAGED2	Fibroblasts
1.73e-90	0.568723	0.952	0.557	3.37e-86	0	C1S	Fibroblasts
3.29e-124	0.567214	0.877	0.316	6.41e-120	0	ABI3BP	Fibroblasts
1.9e-85	0.567178	0.97	0.581	3.7e-81	0	OLFML3	Fibroblasts
6.38e-99	0.566894	0.902	0.446	1.24e-94	0	CNTN1	Fibroblasts
7.54e-89	0.56544	0.943	0.559	1.47e-84	0	CPED1	Fibroblasts
2.79e-56	0.564439	0.836	0.49	5.43e-52	0	ADAMTS1	Fibroblasts
1.61e-102	0.557033	0.897	0.424	3.13e-98	0	RFTN1	Fibroblasts
5.54e-97	0.550691	0.913	0.45	1.08e-92	0	CDO1	Fibroblasts
1.82e-71	0.550075	0.918	0.502	3.55e-67	0	RGS5	Fibroblasts
4.46e-43	0.545718	0.747	0.446	8.68e-39	0	ERRFI1	Fibroblasts
4.09e-62	0.544021	0.995	0.649	7.95e-58	0	FOXC1	Fibroblasts
1.32e-24	0.542823	0.568	0.341	2.57e-20	0	RGS16	Fibroblasts
5.86e-73	0.542538	0.966	0.479	1.14e-68	0	EDN3	Fibroblasts
2.32e-85	0.541464	0.801	0.39	4.52e-81	0	FRMD6	Fibroblasts
3.56e-109	0.541387	0.683	0.224	6.93e-105	0	CHN1	Fibroblasts
6.37e-59	0.540091	0.986	0.747	1.24e-54	0	EGR1	Fibroblasts
8.25e-78	0.52586	1	0.846	1.6e-73	0	MDK	Fibroblasts
4.89e-65	0.525075	0.998	0.918	9.52e-61	0	JUNB	Fibroblasts
2.63e-86	0.517864	0.92	0.549	5.12e-82	0	CPXM1	Fibroblasts
7.34e-73	0.511886	0.995	0.752	1.43e-68	0	BASP1	Fibroblasts
2.15e-56	0.510173	0.975	0.791	4.17e-52	0	HLA-E	Fibroblasts
5.11e-53	0.510167	0.959	0.696	9.94e-49	0	TXNIP	Fibroblasts
1.38e-78	0.50729	0.918	0.463	2.69e-74	0	FLRT2	Fibroblasts
1.09e-89	0.506891	0.959	0.535	2.12e-85	0	EMILIN1	Fibroblasts
1.11e-74	0.505312	0.804	0.382	2.15e-70	0	KRT18	Fibroblasts
5.48e-77	0.502568	0.986	0.667	1.07e-72	0	SELENOM	Fibroblasts
9.11e-83	0.501928	0.858	0.472	1.77e-78	0	TPST1	Fibroblasts
2.1e-68	0.501665	0.874	0.562	4.08e-64	0	CYB5A	Fibroblasts
4.89e-92	1.72377	0.602	0.192	9.5e-88	1	CH25H	Pericytes
7.85e-113	1.66993	0.811	0.338	1.53e-108	1	CCL2	Pericytes
3.27e-75	1.52738	0.844	0.503	6.36e-71	1	MT2A	Pericytes
3.95e-73	1.24757	0.577	0.201	7.68e-69	1	APOD	Pericytes
4.86e-139	1.1957	0.969	0.504	9.45e-135	1	DCN	Pericytes
1.28e-89	1.1136	0.98	0.741	2.48e-85	1	C11orf96	Pericytes
5.37e-121	1.09054	0.87	0.378	1.04e-116	1	GPC3	Pericytes
1.85e-149	1.07028	0.798	0.244	3.6e-145	1	CRISPLD2	Pericytes
2.88e-129	1.03506	0.811	0.29	5.59e-125	1	ALDH1A1	Pericytes
2.19e-94	1.00339	0.954	0.556	4.26e-90	1	EFEMP1	Pericytes
1.28e-132	0.981523	0.997	0.692	2.49e-128	1	NR2F1	Pericytes
2.98e-65	0.93265	0.709	0.328	5.79e-61	1	RGS16	Pericytes
2.54e-106	0.930708	0.995	0.705	4.94e-102	1	CTSC	Pericytes
6.09e-88	0.910177	0.842	0.396	1.18e-83	1	PTGS2	Pericytes
3.04e-94	0.897005	0.783	0.281	5.92e-90	1	TCIM	Pericytes
4.99e-79	0.89458	0.566	0.184	9.7e-75	1	TNFAIP2	Pericytes
9.23e-82	0.881721	0.954	0.669	1.79e-77	1	IRF1	Pericytes
1.41e-111	0.826505	0.533	0.112	2.73e-107	1	CP	Pericytes
4.02e-117	0.793253	0.967	0.589	7.81e-113	1	NID1	Pericytes
5.59e-38	0.78021	0.291	0.086	1.09e-33	1	IL6	Pericytes
2.36e-98	0.777047	0.99	0.642	4.59e-94	1	RND3	Pericytes
1.44e-126	0.77685	0.872	0.324	2.8e-122	1	ABI3BP	Pericytes
9.99e-97	0.775755	0.997	0.67	1.94e-92	1	RAMP2	Pericytes
9.57e-115	0.772832	0.967	0.56	1.86e-110	1	C1S	Pericytes
1.66e-83	0.770909	1	0.782	3.22e-79	1	CEBPD	Pericytes
6.36e-88	0.765739	1	0.812	1.24e-83	1	COL3A1	Pericytes
6.25e-122	0.764981	0.788	0.276	1.22e-117	1	LAMP5	Pericytes
8.33e-82	0.736406	0.64	0.227	1.62e-77	1	FJX1	Pericytes
3.04e-74	0.72961	0.987	0.647	5.92e-70	1	ELN	Pericytes
2.02e-94	0.713071	0.997	0.91	3.93e-90	1	PNRC1	Pericytes
1.4e-96	0.710497	0.997	0.853	2.72e-92	1	IFITM3	Pericytes
1.03e-59	0.702035	0.633	0.276	2.01e-55	1	F3	Pericytes
3.73e-80	0.679631	0.982	0.721	7.25e-76	1	NR2F2	Pericytes
1.25e-72	0.676523	1	0.869	2.43e-68	1	ZFP36	Pericytes
3.53e-91	0.668805	0.755	0.28	6.87e-87	1	LUM	Pericytes
4.2e-94	0.655204	0.982	0.617	8.16e-90	1	LTBP4	Pericytes
1.42e-68	0.652782	0.908	0.509	2.77e-64	1	RGS5	Pericytes
8.68e-80	0.639929	1	0.744	1.69e-75	1	FHL1	Pericytes
1.07e-113	0.631487	0.64	0.179	2.08e-109	1	IGF2.1	Pericytes
2.53e-57	0.620525	0.819	0.486	4.93e-53	1	SOCS1	Pericytes
1.17e-87	0.601457	0.952	0.541	2.27e-83	1	C1R	Pericytes
2.18e-69	0.59538	0.704	0.294	4.24e-65	1	COL9A1	Pericytes
1.35e-49	0.594538	0.778	0.463	2.63e-45	1	PIM1	Pericytes
2.71e-60	0.590947	0.704	0.338	5.28e-56	1	RDH10	Pericytes
5.04e-73	0.586576	0.809	0.4	9.8e-69	1	S1PR3	Pericytes
1.18e-67	0.5843	0.995	0.632	2.29e-63	1	PCOLCE	Pericytes
2.95e-72	0.583513	0.776	0.366	5.75e-68	1	PTGER2	Pericytes
3.86e-76	0.580741	0.98	0.638	7.5e-72	1	COL4A1	Pericytes
2.92e-60	0.579334	0.959	0.588	5.68e-56	1	OLFML3	Pericytes
2.15e-76	0.578528	0.99	0.757	4.18e-72	1	NFIA	Pericytes
2.15e-74	0.57323	1	0.781	4.17e-70	1	RBP1	Pericytes
6.53e-60	0.572748	0.49	0.162	1.27e-55	1	ADAMTS4	Pericytes
1.86e-51	0.567394	0.87	0.579	3.62e-47	1	CDC42EP4	Pericytes
2.61e-40	0.566688	0.87	0.591	5.07e-36	1	PHLDA1	Pericytes
3.21e-57	0.556917	0.344	0.086	6.24e-53	1	MT1M	Pericytes
3.7e-61	0.552732	0.286	0.054	7.19e-57	1	MT1A	Pericytes
3.85e-55	0.548101	1	0.775	7.49e-51	1	SOCS3	Pericytes
1.77e-40	0.54677	0.997	0.705	3.45e-36	1	MEG3	Pericytes
6.49e-51	0.540308	0.842	0.552	1.26e-46	1	ELMSAN1	Pericytes
4.4e-52	0.539711	0.99	0.798	8.57e-48	1	CEBPB	Pericytes
1.27e-69	0.539514	0.949	0.611	2.47e-65	1	RARRES2	Pericytes
4.66e-39	0.537846	0.982	0.652	9.05e-35	1	MGP	Pericytes
3.47e-85	0.531118	0.574	0.171	6.76e-81	1	ITGA8	Pericytes
2.69e-61	0.529278	0.997	0.717	5.23e-57	1	PTN	Pericytes
3.53e-67	0.528494	0.847	0.473	6.86e-63	1	SVIL	Pericytes
5.03e-65	0.521269	0.857	0.455	9.78e-61	1	DACH1	Pericytes
7.51e-67	0.52101	0.969	0.659	1.46e-62	1	LAMA4	Pericytes
1.23e-87	0.518454	0.786	0.345	2.39e-83	1	VSTM4	Pericytes
2.5e-38	0.515016	0.783	0.5	4.86e-34	1	ADAMTS1	Pericytes
3.13e-42	0.513526	0.99	0.818	6.09e-38	1	GADD45B	Pericytes
1.2e-68	0.511465	0.926	0.472	2.33e-64	1	PDGFRA	Pericytes
3.04e-59	0.508422	0.913	0.62	5.9e-55	1	NFIL3	Pericytes
2.83e-71	0.504036	0.824	0.435	5.51e-67	1	RCAN2	Pericytes
1.37e-59	0.503462	0.934	0.539	2.66e-55	1	GUCY1A1	Pericytes
5.31e-266	2.00887	0.936	0.194	1.03e-261	2	PI16	Fibroblasts
1.49e-180	1.72023	0.992	0.446	2.89e-176	2	SFRP4	Fibroblasts
3.87e-176	1.65383	1	0.821	7.53e-172	2	IGFBP5	Fibroblasts
6.52e-201	1.47316	0.878	0.246	1.27e-196	2	SEMA3C	Fibroblasts
3.38e-154	1.33927	0.87	0.328	6.58e-150	2	SMOC2	Fibroblasts
1.65e-235	1.29764	0.908	0.221	3.21e-231	2	OMD	Fibroblasts
2.1e-169	1.29081	0.995	0.705	4.09e-165	2	AKAP12	Fibroblasts
1.27e-159	1.27312	0.997	0.604	2.46e-155	2	OGN	Fibroblasts
5.79e-187	1.21057	0.653	0.104	1.13e-182	2	DLK1	Fibroblasts
4.18e-197	1.20026	0.977	0.364	8.13e-193	2	SULF1	Fibroblasts
8.55e-120	1.15546	0.987	0.647	1.66e-115	2	ELN	Fibroblasts
6.58e-127	1.12868	0.99	0.523	1.28e-122	2	EGFL6	Fibroblasts
1.67e-206	1.11858	0.849	0.181	3.24e-202	2	CRABP2	Fibroblasts
1.6e-163	1.11743	0.997	0.633	3.1e-159	2	PLAC9	Fibroblasts
2.44e-232	1.11228	0.87	0.184	4.74e-228	2	COL12A1	Fibroblasts
1.11e-137	1.03407	0.99	0.586	2.16e-133	2	FN1	Fibroblasts
4.07e-136	0.997176	0.995	0.753	7.92e-132	2	S100A6	Fibroblasts
2.64e-126	0.97465	0.985	0.522	5.13e-122	2	CYP1B1	Fibroblasts
1.31e-143	0.93815	0.992	0.556	2.55e-139	2	PITX2	Fibroblasts
7.51e-222	0.936159	0.651	0.079	1.46e-217	2	CLEC3B	Fibroblasts
5.68e-106	0.923414	0.995	0.772	1.1e-101	2	HES1	Fibroblasts
1.02e-131	0.921827	0.997	0.666	1.98e-127	2	SDC2	Fibroblasts
7.27e-125	0.910247	0.926	0.443	1.41e-120	2	C2orf40	Fibroblasts
3.22e-124	0.906688	1	0.812	6.25e-120	2	COL3A1	Fibroblasts
1.36e-220	0.893376	0.796	0.156	2.64e-216	2	LOX	Fibroblasts
1.95e-116	0.891002	0.985	0.566	3.8e-112	2	CLU	Fibroblasts
5.32e-132	0.885421	1	0.849	1.04e-127	2	ANXA2	Fibroblasts
1.15e-144	0.883396	0.995	0.768	2.23e-140	2	COL6A1	Fibroblasts
1.17e-148	0.858296	1	0.796	2.27e-144	2	COL6A2	Fibroblasts
4e-109	0.847656	0.987	0.483	7.77e-105	2	EDN3	Fibroblasts
5.81e-92	0.846329	0.903	0.465	1.13e-87	2	IGFBP6	Fibroblasts
2.55e-100	0.831559	0.997	0.744	4.96e-96	2	FHL1	Fibroblasts
1.01e-135	0.826872	0.821	0.284	1.97e-131	2	FOXD1	Fibroblasts
5.98e-147	0.821924	0.949	0.371	1.16e-142	2	SPINT2	Fibroblasts
2.43e-118	0.812103	0.954	0.513	4.73e-114	2	KCTD12	Fibroblasts
7.15e-136	0.803114	0.865	0.317	1.39e-131	2	THSD4	Fibroblasts
1.15e-95	0.797235	0.992	0.699	2.23e-91	2	S100A10	Fibroblasts
5.19e-148	0.787513	0.941	0.353	1.01e-143	2	TUBB2B	Fibroblasts
1.76e-105	0.786824	0.88	0.424	3.43e-101	2	DOK5	Fibroblasts
2.55e-86	0.769519	0.962	0.598	4.96e-82	2	KLF2	Fibroblasts
3.27e-97	0.769468	0.997	0.692	6.36e-93	2	NR2F1	Fibroblasts
5.32e-78	0.736647	1	0.755	1.03e-73	2	COL1A1	Fibroblasts
1.06e-155	0.733943	0.911	0.262	2.06e-151	2	LUM	Fibroblasts
1.76e-123	0.721781	0.985	0.782	3.42e-119	2	DDAH2	Fibroblasts
5.7e-94	0.710409	0.653	0.209	1.11e-89	2	ADIRF	Fibroblasts
2.1e-196	0.704664	0.763	0.147	4.08e-192	2	PDGFRL	Fibroblasts
1.13e-66	0.7016	0.327	0.063	2.2e-62	2	PENK	Fibroblasts
2.43e-111	0.70131	0.977	0.608	4.72e-107	2	RARRES2	Fibroblasts
1.63e-139	0.697757	0.753	0.202	3.17e-135	2	LTBP1	Fibroblasts
5.45e-91	0.692922	0.982	0.617	1.06e-86	2	FOXF2	Fibroblasts
4.61e-61	0.686386	0.842	0.464	8.96e-57	2	BHLHE40	Fibroblasts
5.51e-109	0.677689	0.923	0.438	1.07e-104	2	BICC1	Fibroblasts
2.5e-77	0.677634	1	0.815	4.87e-73	2	COL1A2	Fibroblasts
1.12e-100	0.67599	1	0.872	2.18e-96	2	SPARC	Fibroblasts
1.57e-108	0.669738	0.814	0.332	3.05e-104	2	PRICKLE1	Fibroblasts
3.67e-132	0.666082	0.921	0.349	7.14e-128	2	DPYSL3	Fibroblasts
1.34e-105	0.664819	0.944	0.511	2.6e-101	2	ANTXR1	Fibroblasts
4e-91	0.662909	0.974	0.741	7.77e-87	2	LMO4	Fibroblasts
4e-71	0.662148	0.985	0.706	7.78e-67	2	MEG3	Fibroblasts
8.87e-58	0.650272	0.921	0.583	1.73e-53	2	CYR61	Fibroblasts
3.92e-170	0.646946	0.423	0.035	7.62e-166	2	MFAP5	Fibroblasts
1.46e-93	0.646222	1	0.97	2.84e-89	2	UBC	Fibroblasts
3.3e-125	0.636303	0.732	0.198	6.42e-121	2	NGFR	Fibroblasts
5.4e-99	0.633042	0.992	0.501	1.05e-94	2	DCN	Fibroblasts
9.71e-91	0.625613	0.969	0.636	1.89e-86	2	NUPR1	Fibroblasts
6.85e-88	0.621995	0.992	0.789	1.33e-83	2	PMP22	Fibroblasts
1.87e-123	0.621136	0.837	0.317	3.64e-119	2	HIVEP2	Fibroblasts
9.48e-83	0.618423	0.987	0.587	1.84e-78	2	CDH11	Fibroblasts
1.83e-98	0.615028	0.898	0.448	3.56e-94	2	PLAGL1	Fibroblasts
8.23e-174	0.613214	0.602	0.089	1.6e-169	2	ITGBL1	Fibroblasts
7.17e-79	0.610585	0.954	0.635	1.39e-74	2	EPB41L2	Fibroblasts
3.57e-84	0.60585	0.939	0.486	6.94e-80	2	PRRX1	Fibroblasts
6.35e-70	0.59756	0.974	0.624	1.23e-65	2	TIMP3	Fibroblasts
9.16e-94	0.595557	0.852	0.406	1.78e-89	2	MRC2	Fibroblasts
9.66e-81	0.594027	0.872	0.462	1.88e-76	2	FBN2	Fibroblasts
2.67e-130	0.56677	0.735	0.201	5.19e-126	2	GPC6	Fibroblasts
6.45e-74	0.561064	0.952	0.696	1.25e-69	2	AHNAK	Fibroblasts
1.44e-127	0.559203	0.765	0.232	2.81e-123	2	UCHL1	Fibroblasts
3.34e-62	0.553307	0.86	0.467	6.5e-58	2	CTGF	Fibroblasts
1.07e-58	0.55128	0.987	0.816	2.09e-54	2	HSPA1B	Fibroblasts
6.33e-70	0.551105	0.995	0.836	1.23e-65	2	CALD1	Fibroblasts
1.57e-80	0.55074	0.898	0.471	3.05e-76	2	ZFHX4	Fibroblasts
4.28e-46	0.549308	0.98	0.819	8.32e-42	2	GADD45B	Fibroblasts
2.21e-78	0.548185	0.969	0.536	4.31e-74	2	IGFBP2	Fibroblasts
1.45e-94	0.54057	0.849	0.347	2.81e-90	2	PRSS12	Fibroblasts
1.28e-64	0.528164	0.883	0.577	2.48e-60	2	PHACTR2	Fibroblasts
2.31e-51	0.521918	0.939	0.724	4.48e-47	2	YWHAH	Fibroblasts
2.41e-85	0.521732	0.839	0.379	4.68e-81	2	TPBG	Fibroblasts
5.52e-96	0.51767	0.837	0.36	1.07e-91	2	CMBL	Fibroblasts
3.35e-94	0.517551	0.668	0.229	6.51e-90	2	MRAS	Fibroblasts
9.97e-163	0.516379	0.582	0.094	1.94e-158	2	KLF5	Fibroblasts
2.21e-53	0.513844	0.903	0.671	4.3e-49	2	RAD21	Fibroblasts
3.42e-67	0.509452	0.903	0.515	6.65e-63	2	PLEKHH2	Fibroblasts
8.95e-79	0.506288	0.821	0.362	1.74e-74	2	PID1	Fibroblasts
2.94e-87	0.505344	0.495	0.111	5.71e-83	2	CD24	Fibroblasts
4.63e-81	0.504127	0.839	0.398	9e-77	2	ARHGAP29	Fibroblasts
8.88e-72	0.502782	1	0.876	1.73e-67	2	LGALS1	Fibroblasts
1.04e-150	0.502306	0.702	0.139	2.02e-146	2	SHOX	Fibroblasts
0	3.43707	1	0.229	0	3	TYRP1	Melanocytes
0	3.13725	1	0.108	0	3	MLANA	Melanocytes
2.57e-254	2.74337	1	0.337	4.99e-250	3	PMEL	Melanocytes
0	2.71209	1	0.242	0	3	MITF	Melanocytes
3.27e-286	2.1684	0.986	0.255	6.36e-282	3	MYC	Melanocytes
0	2.04416	1	0.144	0	3	CD44	Melanocytes
0	2.03801	1	0.112	0	3	EDNRB	Melanocytes
0	1.90992	0.989	0.014	0	3	TEX41	Melanocytes
3.4e-234	1.81933	1	0.448	6.62e-230	3	GPNMB	Melanocytes
3.13e-246	1.789	0.997	0.37	6.08e-242	3	AP1S2	Melanocytes
1.95e-274	1.75159	0.904	0.154	3.8e-270	3	PHACTR1	Melanocytes
0	1.72673	0.997	0.101	0	3	NSG1	Melanocytes
5.47e-189	1.53807	1	0.791	1.06e-184	3	LMNA	Melanocytes
2.71e-219	1.52712	0.961	0.312	5.28e-215	3	PDLIM3	Melanocytes
0	1.44989	0.967	0.014	0	3	BCAN	Melanocytes
0	1.41663	0.997	0.185	0	3	TFAP2A	Melanocytes
2.41e-192	1.39984	1	0.79	4.68e-188	3	SLC25A5	Melanocytes
0	1.39734	0.733	0.058	0	3	AL645728.1	Melanocytes
2.35e-193	1.38455	0.994	0.443	4.58e-189	3	EMP1	Melanocytes
1e-275	1.37256	0.992	0.259	1.95e-271	3	RAB38	Melanocytes
0	1.36568	0.972	0.015	0	3	MLPH	Melanocytes
0	1.29649	0.945	0.117	0	3	PIR	Melanocytes
2.17e-158	1.26831	0.837	0.223	4.22e-154	3	DCT	Melanocytes
1.71e-240	1.24652	0.961	0.267	3.33e-236	3	MRPL44	Melanocytes
2.6e-254	1.22739	0.981	0.283	5.05e-250	3	CHCHD6	Melanocytes
0	1.2076	0.981	0.104	0	3	ACP5	Melanocytes
1.5e-188	1.20363	1	0.848	2.92e-184	3	SDCBP	Melanocytes
2.29e-176	1.19122	1	0.626	4.45e-172	3	ASAH1	Melanocytes
0	1.17778	0.961	0.108	0	3	EFHD1	Melanocytes
1.16e-200	1.17214	1	0.886	2.26e-196	3	ANXA5	Melanocytes
2.41e-185	1.16237	0.994	0.647	4.69e-181	3	ZNF106	Melanocytes
3.22e-304	1.15157	0.978	0.19	6.26e-300	3	PIP4K2A	Melanocytes
0	1.14536	0.78	0.009	0	3	S100A1	Melanocytes
0	1.13687	0.942	0.046	0	3	CDH19	Melanocytes
2.02e-150	1.13287	0.926	0.422	3.93e-146	3	TGIF1	Melanocytes
5.6e-188	1.12808	1	0.973	1.09e-183	3	VIM	Melanocytes
8.68e-260	1.12527	0.994	0.277	1.69e-255	3	MYO10	Melanocytes
0	1.11737	0.923	0.032	0	3	MAL	Melanocytes
0	1.10016	0.95	0.004	0	3	PAX3	Melanocytes
0	1.09322	0.917	0.047	0	3	SOX10	Melanocytes
0	1.0869	0.871	0.004	0	3	GAPDHS	Melanocytes
3.84e-192	1.06666	1	0.945	7.47e-188	3	CD63	Melanocytes
0	1.06505	0.945	0.082	0	3	LNP1	Melanocytes
8.03e-146	1.0601	0.994	0.733	1.56e-141	3	SNHG7	Melanocytes
2.13e-164	1.0529	0.992	0.706	4.15e-160	3	SSU72	Melanocytes
3.1e-71	1.03608	0.835	0.451	6.04e-67	3	PLAT	Melanocytes
3.67e-164	0.99816	1	0.738	7.14e-160	3	CD59	Melanocytes
0	0.966285	0.926	0.144	0	3	TBC1D16	Melanocytes
2.46e-148	0.961608	1	0.821	4.79e-144	3	H2AFZ	Melanocytes
1.41e-152	0.951757	0.994	0.684	2.75e-148	3	SLC3A2	Melanocytes
1.94e-127	0.94451	1	0.812	3.77e-123	3	SAT1	Melanocytes
5.33e-209	0.941366	1	0.997	1.04e-204	3	RPS12	Melanocytes
0	0.938892	0.7	0.018	0	3	SYNPR	Melanocytes
9.52e-220	0.922115	0.964	0.305	1.85e-215	3	CRYL1	Melanocytes
0	0.919301	0.884	0.019	0	3	LRRN4CL	Melanocytes
3.07e-203	0.917125	1	0.988	5.96e-199	3	RPL12	Melanocytes
0	0.897665	0.884	0.115	0	3	MFSD12	Melanocytes
2.16e-132	0.897569	0.926	0.373	4.19e-128	3	SNAI2	Melanocytes
0	0.880254	0.865	0.093	0	3	RBP7	Melanocytes
6.97e-301	0.877467	0.923	0.135	1.36e-296	3	HPGD	Melanocytes
1.82e-276	0.875834	0.725	0.075	3.55e-272	3	CITED1	Melanocytes
3.7e-180	0.874551	1	0.951	7.2e-176	3	RPL36A	Melanocytes
3.56e-188	0.860324	0.959	0.366	6.92e-184	3	CHP1	Melanocytes
3.67e-113	0.857513	1	0.625	7.14e-109	3	APOE	Melanocytes
4.48e-184	0.850749	0.978	0.381	8.71e-180	3	BACE2	Melanocytes
0	0.84107	0.868	0.044	0	3	KIT	Melanocytes
0	0.84103	0.893	0.03	0	3	CABLES1	Melanocytes
0	0.838705	0.846	0.06	0	3	RASGRP3	Melanocytes
0	0.83264	0.884	0.099	0	3	CPEB2	Melanocytes
0	0.830268	0.928	0.084	0	3	SOX6	Melanocytes
1.08e-243	0.829349	0.959	0.189	2.1e-239	3	HMGA1	Melanocytes
0	0.826791	0.923	0.052	0	3	SLC24A5	Melanocytes
0	0.823509	0.865	0.069	0	3	TRPM1	Melanocytes
1.09e-112	0.804018	0.992	0.814	2.12e-108	3	LDHA	Melanocytes
9.48e-151	0.795674	0.97	0.403	1.84e-146	3	LRRFIP1	Melanocytes
6.31e-197	0.794853	1	0.986	1.23e-192	3	RPL29	Melanocytes
1.02e-168	0.794284	0.923	0.265	1.97e-164	3	NR4A2	Melanocytes
1.1e-150	0.792646	1	0.818	2.13e-146	3	BRI3	Melanocytes
1.05e-199	0.787773	1	0.992	2.05e-195	3	RPS6	Melanocytes
6.28e-211	0.782431	0.959	0.282	1.22e-206	3	GLMP	Melanocytes
4.25e-133	0.778756	1	0.847	8.26e-129	3	HSPB1	Melanocytes
1.22e-189	0.777889	1	0.985	2.38e-185	3	RPL36	Melanocytes
0	0.776804	0.769	0.056	0	3	GCNT2	Melanocytes
8.97e-162	0.774627	1	0.938	1.74e-157	3	SLC25A6	Melanocytes
3.53e-186	0.77308	1	0.991	6.86e-182	3	RPS28	Melanocytes
7.12e-145	0.768439	0.997	0.887	1.38e-140	3	ZFAS1	Melanocytes
3.52e-74	0.766138	0.843	0.481	6.84e-70	3	LRRC75A	Melanocytes
0	0.765131	0.857	0.104	0	3	MYO5A	Melanocytes
5.82e-148	0.75612	0.961	0.45	1.13e-143	3	UBL3	Melanocytes
2.39e-197	0.753482	0.871	0.226	4.64e-193	3	TBC1D7	Melanocytes
1.11e-181	0.750045	0.939	0.287	2.15e-177	3	ST3GAL4	Melanocytes
8.16e-197	0.747862	1	0.993	1.59e-192	3	RPL8	Melanocytes
1.31e-112	0.746715	0.964	0.541	2.54e-108	3	ARID5B	Melanocytes
8.16e-121	0.744822	0.997	0.673	1.59e-116	3	RHOBTB3	Melanocytes
4.53e-198	0.742797	1	0.993	8.82e-194	3	RPS18	Melanocytes
0	0.742669	0.865	0.041	0	3	KCNAB2	Melanocytes
7.83e-201	0.741435	1	0.999	1.52e-196	3	RPLP1	Melanocytes
1.15e-189	0.741326	0.926	0.279	2.23e-185	3	WDFY1	Melanocytes
4.01e-182	0.741271	1	0.99	7.8e-178	3	RPS7	Melanocytes
5.18e-229	0.739648	0.948	0.202	1.01e-224	3	PLP1	Melanocytes
3.36e-199	0.73379	1	0.997	6.53e-195	3	RPS2	Melanocytes
1.43e-131	0.732732	0.994	0.737	2.79e-127	3	TSPO	Melanocytes
8.36e-174	0.730111	0.937	0.311	1.63e-169	3	ATP6V1B2	Melanocytes
6.92e-179	0.728886	1	0.989	1.35e-174	3	RPL18A	Melanocytes
9.69e-85	0.726568	0.997	0.853	1.88e-80	3	NEAT1	Melanocytes
2.14e-132	0.722782	0.945	0.478	4.15e-128	3	HMG20B	Melanocytes
1.04e-150	0.722754	0.997	0.771	2.02e-146	3	RAB7A	Melanocytes
0	0.722727	0.807	0.037	0	3	STXBP6	Melanocytes
0	0.721459	0.738	0.016	0	3	MIR3142HG	Melanocytes
0	0.718954	0.804	0.003	0	3	ESRP1	Melanocytes
0	0.715129	0.719	0.029	0	3	MME	Melanocytes
0	0.711674	0.719	0.007	0	3	TRIM63	Melanocytes
0	0.710575	0.738	0.001	0	3	SLCO4A1-AS1	Melanocytes
4.78e-187	0.707413	0.92	0.27	9.3e-183	3	GPR137B	Melanocytes
5.84e-122	0.705961	0.81	0.264	1.13e-117	3	NR4A3	Melanocytes
5.27e-144	0.705529	1	0.872	1.03e-139	3	EIF3K	Melanocytes
1.23e-195	0.703368	0.937	0.237	2.4e-191	3	TNFRSF14	Melanocytes
0	0.702083	0.796	0.011	0	3	AC109466.1	Melanocytes
9.82e-143	0.700565	1	0.921	1.91e-138	3	ATP5MC2	Melanocytes
1.55e-124	0.696648	0.983	0.601	3.02e-120	3	TKT	Melanocytes
4.01e-91	0.69605	0.972	0.755	7.79e-87	3	ZFAND5	Melanocytes
9.12e-199	0.692428	1	0.998	1.77e-194	3	RPL13	Melanocytes
0	0.689747	0.799	0.024	0	3	TMOD1	Melanocytes
5.32e-89	0.688736	0.937	0.457	1.03e-84	3	BHLHE40	Melanocytes
2.97e-103	0.685886	0.898	0.357	5.77e-99	3	KLF4	Melanocytes
0	0.683522	0.851	0.054	0	3	GPR143	Melanocytes
5.11e-105	0.682102	0.953	0.542	9.93e-101	3	ATP1A1	Melanocytes
3.43e-123	0.68045	0.972	0.553	6.66e-119	3	CTSF	Melanocytes
2.58e-76	0.675701	0.986	0.69	5.01e-72	3	VMP1	Melanocytes
1.85e-161	0.675446	0.909	0.276	3.6e-157	3	ETS1	Melanocytes
2.7e-122	0.670888	0.997	0.79	5.26e-118	3	METTL9	Melanocytes
1.28e-143	0.669748	0.876	0.308	2.49e-139	3	AGPAT2	Melanocytes
9.55e-159	0.669159	0.92	0.308	1.86e-154	3	FAM210B	Melanocytes
1.31e-116	0.662983	0.978	0.622	2.55e-112	3	EPB41L4A-AS1	Melanocytes
8.69e-183	0.661751	0.865	0.21	1.69e-178	3	GNAI1	Melanocytes
1.15e-149	0.657813	0.95	0.373	2.24e-145	3	VAT1	Melanocytes
0	0.655004	0.78	0.063	0	3	MET	Melanocytes
1.7e-180	0.652608	0.788	0.17	3.31e-176	3	CDK2	Melanocytes
1.65e-115	0.651696	0.953	0.515	3.22e-111	3	S100A13	Melanocytes
3.19e-118	0.651185	0.981	0.611	6.2e-114	3	UBA2	Melanocytes
2.15e-189	0.649599	1	0.996	4.18e-185	3	RPL32	Melanocytes
6.13e-162	0.648704	0.904	0.267	1.19e-157	3	SGCD	Melanocytes
5.74e-190	0.647764	1	0.99	1.12e-185	3	RPL37A	Melanocytes
0	0.645841	0.669	0.003	0	3	AC027130.1	Melanocytes
3.89e-108	0.64299	0.931	0.48	7.57e-104	3	SPTSSA	Melanocytes
1.91e-180	0.637589	1	0.984	3.72e-176	3	RPL14	Melanocytes
4.86e-182	0.635091	0.851	0.189	9.44e-178	3	TRIB2	Melanocytes
0	0.634228	0.736	0.031	0	3	BIRC7	Melanocytes
1.51e-181	0.626938	1	0.993	2.93e-177	3	RPS3	Melanocytes
3.54e-84	0.625505	0.981	0.582	6.89e-80	3	PHLDA1	Melanocytes
1.54e-62	0.624719	0.796	0.447	2.99e-58	3	CREM	Melanocytes
1.45e-195	0.623956	0.837	0.177	2.83e-191	3	OSTM1	Melanocytes
7.24e-155	0.622752	0.953	0.344	1.41e-150	3	SNCA	Melanocytes
3.28e-145	0.619549	0.928	0.355	6.39e-141	3	ILVBL	Melanocytes
3.96e-229	0.617017	0.713	0.092	7.7e-225	3	GAS2L3	Melanocytes
0	0.609626	0.758	0.046	0	3	P2RX7	Melanocytes
2.98e-85	0.609082	1	0.85	5.8e-81	3	ANXA2	Melanocytes
9.86e-119	0.605747	0.755	0.238	1.92e-114	3	DUSP14	Melanocytes
4.4e-183	0.605431	1	0.99	8.56e-179	3	RPL19	Melanocytes
0	0.60399	0.752	0.022	0	3	STK32A	Melanocytes
0	0.603907	0.766	0.045	0	3	NAV2	Melanocytes
1.91e-134	0.599488	0.939	0.388	3.72e-130	3	CYSTM1	Melanocytes
3.35e-220	0.597319	0.813	0.129	6.52e-216	3	MBP	Melanocytes
0	0.596144	0.774	0.063	0	3	LZTS1	Melanocytes
5.89e-179	0.593308	1	0.985	1.14e-174	3	RACK1	Melanocytes
1.67e-132	0.589695	0.942	0.392	3.25e-128	3	STX7	Melanocytes
3.21e-140	0.588291	0.942	0.382	6.25e-136	3	FDFT1	Melanocytes
2.36e-115	0.586014	0.926	0.429	4.59e-111	3	RAB32	Melanocytes
4.37e-108	0.582171	0.909	0.429	8.49e-104	3	RHOQ	Melanocytes
1.39e-62	0.581681	0.994	0.836	2.7e-58	3	CTNNB1	Melanocytes
5.86e-152	0.581596	0.915	0.283	1.14e-147	3	DPP7	Melanocytes
1.08e-106	0.58087	0.989	0.724	2.1e-102	3	EIF3D	Melanocytes
2.29e-114	0.580093	0.975	0.561	4.44e-110	3	GYPC	Melanocytes
2.09e-285	0.579406	0.755	0.074	4.06e-281	3	MMP17	Melanocytes
8.43e-308	0.577391	0.876	0.084	1.64e-303	3	TYR	Melanocytes
5.85e-173	0.576664	1	0.991	1.14e-168	3	RPL26	Melanocytes
4.69e-164	0.576463	1	0.982	9.11e-160	3	RPS16	Melanocytes
9.5e-94	0.57475	0.992	0.803	1.85e-89	3	EIF4A1	Melanocytes
7.71e-156	0.572795	1	0.977	1.5e-151	3	RPL35	Melanocytes
8.53e-194	0.572784	0.826	0.171	1.66e-189	3	PARVB	Melanocytes
2.8e-139	0.572115	1	0.944	5.44e-135	3	COX4I1	Melanocytes
1.51e-109	0.571209	0.975	0.557	2.93e-105	3	TMEM147	Melanocytes
4.96e-114	0.570101	0.997	0.932	9.65e-110	3	EIF3E	Melanocytes
5.15e-105	0.566318	0.945	0.438	1e-100	3	EMCN	Melanocytes
5.29e-84	0.564328	0.669	0.24	1.03e-79	3	SEMA4C	Melanocytes
2.91e-102	0.560904	0.983	0.766	5.66e-98	3	CCT3	Melanocytes
3.68e-196	0.559763	0.78	0.129	7.15e-192	3	PAG1	Melanocytes
2.95e-95	0.554391	0.84	0.321	5.73e-91	3	HSPA2	Melanocytes
6.15e-169	0.554041	1	0.993	1.2e-164	3	RPL37	Melanocytes
3.96e-101	0.553707	0.986	0.707	7.7e-97	3	CTSD	Melanocytes
3.05e-177	0.551547	1	0.992	5.93e-173	3	RPL3	Melanocytes
7.15e-165	0.550978	1	0.994	1.39e-160	3	RPS8	Melanocytes
1.57e-154	0.549965	1	0.98	3.05e-150	3	RPS5	Melanocytes
5.12e-93	0.549752	0.893	0.441	9.95e-89	3	PLEKHA5	Melanocytes
1.29e-100	0.549403	0.994	0.688	2.51e-96	3	HIGD2A	Melanocytes
0	0.543614	0.7	0.015	0	3	COL24A1	Melanocytes
2.36e-169	0.543552	1	0.993	4.59e-165	3	RPS15	Melanocytes
6.32e-171	0.542401	1	0.991	1.23e-166	3	RPL39	Melanocytes
2.89e-87	0.54074	0.989	0.748	5.62e-83	3	TIMP2	Melanocytes
3.92e-118	0.538875	1	0.942	7.63e-114	3	TOMM7	Melanocytes
3.3e-213	0.538817	0.705	0.094	6.41e-209	3	CTHRC1	Melanocytes
9.25e-122	0.53745	1	0.93	1.8e-117	3	SLC25A3	Melanocytes
1.41e-162	0.53547	1	0.991	2.75e-158	3	RPL18	Melanocytes
4.68e-169	0.534114	1	0.995	9.09e-165	3	RPS4X	Melanocytes
6.41e-167	0.531772	0.959	0.243	1.25e-162	3	SEMA3C	Melanocytes
1.05e-136	0.531667	0.848	0.255	2.05e-132	3	BCL2	Melanocytes
2.15e-244	0.531478	0.691	0.071	4.18e-240	3	HES6	Melanocytes
3.47e-184	0.530958	0.76	0.133	6.75e-180	3	MAP2	Melanocytes
1.11e-142	0.530575	1	0.975	2.15e-138	3	RPS21	Melanocytes
3.16e-143	0.530102	0.788	0.206	6.14e-139	3	HPS5	Melanocytes
7.62e-108	0.529222	0.92	0.391	1.48e-103	3	MXI1	Melanocytes
1.19e-59	0.528193	0.826	0.431	2.32e-55	3	PLK2	Melanocytes
1.65e-87	0.527781	0.86	0.419	3.21e-83	3	TRAF4	Melanocytes
1.06e-158	0.525698	0.617	0.099	2.06e-154	3	GPX3	Melanocytes
2.51e-132	0.524235	0.804	0.24	4.88e-128	3	PLOD3	Melanocytes
2.83e-142	0.520602	0.782	0.202	5.51e-138	3	SOCS6	Melanocytes
8.94e-266	0.517181	0.769	0.084	1.74e-261	3	HACD1	Melanocytes
4.13e-114	0.513015	0.755	0.223	8.02e-110	3	HSPB2	Melanocytes
0	0.512492	0.606	0.004	0	3	LINC00518	Melanocytes
0	0.512261	0.667	0.004	0	3	ROPN1B	Melanocytes
6.36e-103	0.511425	1	0.898	1.24e-98	3	RPL17	Melanocytes
2.26e-162	0.505774	1	0.994	4.4e-158	3	RPL11	Melanocytes
2.29e-153	0.503722	0.76	0.177	4.45e-149	3	MTHFD1L	Melanocytes
6.09e-143	0.503659	1	0.972	1.18e-138	3	BTF3	Melanocytes
5.31e-210	0.503503	0.785	0.127	1.03e-205	3	AL161772.1	Melanocytes
9.17e-162	0.501377	0.793	0.166	1.78e-157	3	HIST3H2A	Melanocytes
1.66e-160	0.50087	1	0.995	3.23e-156	3	RPS3A	Melanocytes
1.25e-104	0.500715	0.802	0.282	2.43e-100	3	HPS4	Melanocytes
3.07e-156	1.20215	0.916	0.278	5.97e-152	4	ALKAL2	Fibroblasts
6.6e-145	1.1723	0.971	0.468	1.28e-140	4	ANGPT1	Fibroblasts
4.84e-115	1.13004	0.988	0.53	9.42e-111	4	EGFL6	Fibroblasts
2.15e-154	1.0304	0.962	0.354	4.18e-150	4	ALDH1A2	Fibroblasts
1.18e-105	1.01897	0.986	0.618	2.3e-101	4	VCAN	Fibroblasts
7.72e-115	0.966721	1	0.588	1.5e-110	4	PITX1	Fibroblasts
7.05e-141	0.935979	0.962	0.399	1.37e-136	4	COL14A1	Fibroblasts
1.92e-143	0.91575	0.51	0.068	3.74e-139	4	TRDN	Fibroblasts
8.41e-116	0.872815	0.948	0.377	1.64e-111	4	SLC26A7	Fibroblasts
4.24e-83	0.863888	0.812	0.356	8.24e-79	4	GAS1	Fibroblasts
5.24e-136	0.861913	0.887	0.282	1.02e-131	4	COL25A1	Fibroblasts
1.13e-92	0.851273	0.986	0.608	2.19e-88	4	BAMBI	Fibroblasts
1.24e-141	0.844002	0.91	0.273	2.41e-137	4	RSPO3	Fibroblasts
9.18e-53	0.830203	0.786	0.43	1.79e-48	4	ATP1B1	Fibroblasts
1.44e-89	0.82505	0.997	0.609	2.81e-85	4	OGN	Fibroblasts
5.95e-101	0.823003	0.87	0.352	1.16e-96	4	SEMA3D	Fibroblasts
8.58e-97	0.815788	0.988	0.49	1.67e-92	4	EDN3	Fibroblasts
4.04e-91	0.791916	0.991	0.634	7.85e-87	4	FBLN1	Fibroblasts
7.95e-113	0.788667	0.933	0.375	1.55e-108	4	BMP5	Fibroblasts
8.09e-85	0.756664	1	0.758	1.57e-80	4	COL1A1	Fibroblasts
5.06e-62	0.72309	0.725	0.309	9.84e-58	4	ADM	Fibroblasts
2.73e-67	0.71808	0.893	0.492	5.31e-63	4	FHL2	Fibroblasts
4.43e-84	0.706646	0.98	0.653	8.61e-80	4	CPE	Fibroblasts
6.28e-139	0.705022	0.78	0.196	1.22e-134	4	EPHA3	Fibroblasts
1.03e-86	0.702461	0.991	0.596	2.01e-82	4	MFAP4	Fibroblasts
6.46e-74	0.697255	0.951	0.562	1.26e-69	4	PRSS23	Fibroblasts
3.33e-77	0.69392	0.988	0.656	6.47e-73	4	MEST	Fibroblasts
2.42e-81	0.691543	0.783	0.345	4.7e-77	4	SRPX	Fibroblasts
3.84e-95	0.687633	0.896	0.395	7.46e-91	4	EDNRA	Fibroblasts
1.81e-89	0.680282	0.939	0.473	3.52e-85	4	FLRT2	Fibroblasts
6.87e-69	0.670638	0.977	0.559	1.34e-64	4	EFEMP1	Fibroblasts
3.1e-83	0.66649	1	0.832	6.02e-79	4	SELENOP	Fibroblasts
9.66e-77	0.651268	0.887	0.429	1.88e-72	4	DOK5	Fibroblasts
1.06e-72	0.636693	1	0.817	2.06e-68	4	COL1A2	Fibroblasts
5.82e-83	0.621969	0.957	0.473	1.13e-78	4	CXCL12	Fibroblasts
8.45e-47	0.620906	0.82	0.446	1.64e-42	4	ERRFI1	Fibroblasts
2.25e-60	0.615412	0.98	0.672	4.37e-56	4	SDC2	Fibroblasts
5.41e-49	0.61347	0.991	0.786	1.05e-44	4	CEBPD	Fibroblasts
6.7e-46	0.607225	0.936	0.674	1.3e-41	4	IRF1	Fibroblasts
2.14e-84	0.605627	0.899	0.431	4.17e-80	4	PLXNC1	Fibroblasts
8.84e-64	0.604237	0.968	0.632	1.72e-59	4	GMDS	Fibroblasts
6.09e-53	0.597606	0.988	0.872	1.19e-48	4	ZFP36	Fibroblasts
1.16e-103	0.596488	0.751	0.231	2.25e-99	4	IRX2	Fibroblasts
6.9e-67	0.594559	0.849	0.435	1.34e-62	4	NDNF	Fibroblasts
9.29e-79	0.582341	0.867	0.416	1.81e-74	4	PRRX2	Fibroblasts
3.74e-87	0.577904	0.846	0.382	7.27e-83	4	PLOD2	Fibroblasts
4.12e-67	0.575162	0.928	0.577	8.02e-63	4	IL11RA	Fibroblasts
8.41e-77	0.572899	1	0.926	1.63e-72	4	MARCKS	Fibroblasts
4.38e-46	0.551444	0.988	0.779	8.51e-42	4	SOCS3	Fibroblasts
4.74e-53	0.549918	0.986	0.656	9.22e-49	4	MGP	Fibroblasts
9.78e-51	0.548468	0.994	0.658	1.9e-46	4	FOXC1	Fibroblasts
9.15e-61	0.547401	0.98	0.593	1.78e-56	4	CDH11	Fibroblasts
5.16e-45	0.546004	0.968	0.724	1e-40	4	KCNQ1OT1	Fibroblasts
1.29e-65	0.537906	0.983	0.74	2.5e-61	4	FSTL1	Fibroblasts
1.12e-45	0.535585	0.988	0.753	2.19e-41	4	EGR1	Fibroblasts
2.61e-56	0.531786	0.872	0.443	5.07e-52	4	SCARA5	Fibroblasts
9.32e-50	0.53089	0.988	0.638	1.81e-45	4	PCOLCE	Fibroblasts
5.9e-58	0.525126	0.852	0.448	1.15e-53	4	LIMCH1	Fibroblasts
6.91e-61	0.519899	0.797	0.38	1.34e-56	4	SAMD11	Fibroblasts
3.78e-54	0.516864	0.942	0.692	7.36e-50	4	SERTAD1	Fibroblasts
7.44e-47	0.51386	0.861	0.568	1.45e-42	4	STOM	Fibroblasts
2.04e-59	0.513343	0.771	0.354	3.97e-55	4	PIEZO2	Fibroblasts
2.23e-56	0.511909	0.965	0.744	4.34e-52	4	MRPS6	Fibroblasts
2.91e-59	0.510252	0.878	0.437	5.65e-55	4	PLPP3	Fibroblasts
2.17e-66	0.509674	0.623	0.212	4.21e-62	4	FST	Fibroblasts
9.32e-67	0.504082	0.759	0.337	1.81e-62	4	OTULINL	Fibroblasts
1.14e-44	0.503739	0.98	0.845	2.22e-40	4	CCNL1	Fibroblasts
6.64e-73	0.503633	0.675	0.234	1.29e-68	4	2	Fibroblasts
4.24e-55	0.500663	0.864	0.487	8.25e-51	4	PKDCC	Fibroblasts
4.86e-48	1.18785	0.663	0.304	9.44e-44	5	LUM	Periocular mesenchyme
1.06e-42	1.16817	0.828	0.74	2.07e-38	5	PTN	Periocular mesenchyme
3.29e-53	1.09848	0.831	0.531	6.4e-49	5	DCN	Periocular mesenchyme
2.6e-59	0.910002	0.253	0.033	5.06e-55	5	TFAP2B	Periocular mesenchyme
2.87e-21	0.891224	0.831	0.675	5.57e-17	5	MGP	Periocular mesenchyme
2.31e-46	0.857883	0.563	0.216	4.5e-42	5	APOD	Periocular mesenchyme
2.19e-31	0.849712	0.762	0.555	4.27e-27	5	CYP1B1	Periocular mesenchyme
1.81e-46	0.837343	0.805	0.586	3.51e-42	5	PITX2	Periocular mesenchyme
7.88e-35	0.700073	0.805	0.564	1.53e-30	5	IGFBP2	Periocular mesenchyme
1.79e-37	0.62041	0.69	0.387	3.48e-33	5	DPYSL3	Periocular mesenchyme
2.86e-102	0.610046	0.368	0.041	5.56e-98	5	KCNIP4	Periocular mesenchyme
1.39e-18	0.604672	0.602	0.41	2.71e-14	5	ITIH5	Periocular mesenchyme
3.97e-25	0.58298	0.67	0.476	7.72e-21	5	ZNF503	Periocular mesenchyme
1.42e-10	0.582905	0.732	0.655	2.76e-06	5	TIMP3	Periocular mesenchyme
3.2e-17	0.574208	0.655	0.556	6.22e-13	5	MMP2	Periocular mesenchyme
1.22e-22	0.573644	0.789	0.702	2.36e-18	5	TCF4	Periocular mesenchyme
7.27e-21	0.544784	0.732	0.594	1.41e-16	5	CPED1	Periocular mesenchyme
3.27e-24	0.532289	0.858	0.713	6.37e-20	5	NR2F1	Periocular mesenchyme
5.06e-33	0.5224	0.222	0.048	9.85e-29	5	TMEM100	Periocular mesenchyme
6.88e-10	0.508268	0.368	0.224	1.34e-05	5	CYP26A1	Periocular mesenchyme
4.08e-28	0.505402	0.356	0.135	7.94e-24	5	MXRA5	Periocular mesenchyme
5.34e-193	2.02876	0.996	0.285	1.04e-188	6	RSPO3	Fibroblasts
1.29e-134	1.91072	1	0.468	2.52e-130	6	SFRP4	Fibroblasts
1.06e-132	1.87449	0.869	0.229	2.06e-128	6	PI16	Fibroblasts
3.08e-204	1.70957	0.623	0.053	5.99e-200	6	PENK	Fibroblasts
1.99e-89	1.23861	0.947	0.429	3.86e-85	6	ATP1B1	Fibroblasts
5.73e-116	1.22006	1	0.749	1.11e-111	6	LMO4	Fibroblasts
8.78e-110	1.19894	0.934	0.364	1.71e-105	6	CYTL1	Fibroblasts
1.31e-96	1.18084	1	0.542	2.55e-92	6	EGFL6	Fibroblasts
1.66e-100	1.17927	1	0.62	3.22e-96	6	OGN	Fibroblasts
1.68e-79	1.14901	1	0.765	3.26e-75	6	COL1A1	Fibroblasts
1.49e-137	1.09063	0.578	0.076	2.9e-133	6	TRDN	Fibroblasts
4.21e-82	1.05994	1	0.822	8.2e-78	6	COL1A2	Fibroblasts
2.8e-107	1.03758	1	0.528	5.45e-103	6	KCTD12	Fibroblasts
1.56e-156	1.02964	0.934	0.203	3.03e-152	6	CRABP2	Fibroblasts
2.38e-101	0.997407	0.967	0.443	4.63e-97	6	PLPP3	Fibroblasts
2.04e-82	0.985661	0.996	0.648	3.96e-78	6	PLAC9	Fibroblasts
1.19e-102	0.97843	0.971	0.436	2.31e-98	6	DOK5	Fibroblasts
1.97e-63	0.975925	1	0.829	3.83e-59	6	IGFBP5	Fibroblasts
2.21e-182	0.97287	0.762	0.114	4.29e-178	6	LEPR	Fibroblasts
6.85e-95	0.965914	0.951	0.391	1.33e-90	6	SULF1	Fibroblasts
8.2e-94	0.963999	1	0.607	1.59e-89	6	MFAP4	Fibroblasts
2.18e-149	0.962048	0.902	0.205	4.24e-145	6	FST	Fibroblasts
1.01e-106	0.960433	0.93	0.307	1.96e-102	6	IGF1	Fibroblasts
1.19e-88	0.954906	0.906	0.364	2.32e-84	6	SEMA3D	Fibroblasts
1.35e-233	0.937985	0.709	0.063	2.63e-229	6	COL10A1	Fibroblasts
4.85e-116	0.903339	0.992	0.392	9.44e-112	6	SPINT2	Fibroblasts
3.96e-155	0.896704	0.906	0.231	7.71e-151	6	BOC	Fibroblasts
8.17e-118	0.889191	0.955	0.354	1.59e-113	6	PIEZO2	Fibroblasts
8.27e-106	0.872153	0.98	0.439	1.61e-101	6	PLXNC1	Fibroblasts
1.18e-86	0.871626	0.996	0.846	2.3e-82	6	S100A11	Fibroblasts
1.7e-89	0.867895	0.992	0.636	3.3e-85	6	SESN3	Fibroblasts
1.44e-102	0.863091	0.975	0.37	2.8e-98	6	ALDH1A2	Fibroblasts
4.12e-96	0.857589	1	0.582	8.01e-92	6	IL11RA	Fibroblasts
2.9e-103	0.854478	0.98	0.454	5.63e-99	6	BICC1	Fibroblasts
1.65e-81	0.846276	1	0.679	3.21e-77	6	SDC2	Fibroblasts
3.2e-98	0.841512	0.988	0.437	6.21e-94	6	NDNF	Fibroblasts
3.41e-53	0.834121	0.955	0.594	6.63e-49	6	CYR61	Fibroblasts
1.08e-82	0.833513	1	0.643	2.11e-78	6	FBLN1	Fibroblasts
7.05e-72	0.823304	0.996	0.503	1.37e-67	6	EDN3	Fibroblasts
4.23e-47	0.816114	0.975	0.719	8.23e-43	6	AKAP12	Fibroblasts
1.78e-69	0.806254	0.971	0.53	3.45e-65	6	TGM2	Fibroblasts
1.6e-53	0.789979	0.975	0.761	3.12e-49	6	GSN	Fibroblasts
2.51e-75	0.788095	0.951	0.461	4.89e-71	6	C2orf40	Fibroblasts
1.72e-67	0.774919	0.988	0.552	3.35e-63	6	IGFBP2	Fibroblasts
1.19e-65	0.760723	1	0.6	2.32e-61	6	PITX1	Fibroblasts
4.77e-88	0.741589	0.902	0.337	9.27e-84	6	THSD4	Fibroblasts
1.24e-70	0.740795	0.996	0.583	2.42e-66	6	CLU	Fibroblasts
6.3e-170	0.727226	0.865	0.159	1.23e-165	6	TMEFF2	Fibroblasts
2.92e-108	0.725713	0.844	0.25	5.68e-104	6	JCAD	Fibroblasts
7.57e-77	0.717504	1	0.602	1.47e-72	6	FN1	Fibroblasts
1.86e-65	0.706788	1	0.971	3.61e-61	6	UBC	Fibroblasts
1.06e-75	0.692302	0.988	0.502	2.07e-71	6	PRRX1	Fibroblasts
1.63e-79	0.690924	0.963	0.543	3.18e-75	6	ARHGAP21	Fibroblasts
4.53e-72	0.690275	0.877	0.317	8.8e-68	6	HHIP	Fibroblasts
1.1e-70	0.689553	1	0.661	2.14e-66	6	CPE	Fibroblasts
5.58e-108	0.687662	0.82	0.22	1.09e-103	6	LTBP1	Fibroblasts
2.8e-60	0.684541	1	0.807	5.45e-56	6	TSC22D1	Fibroblasts
1.76e-60	0.673743	1	0.667	3.42e-56	6	FOXC1	Fibroblasts
6.8e-91	0.666125	0.816	0.237	1.32e-86	6	2	Fibroblasts
2.94e-73	0.665501	0.955	0.473	5.73e-69	6	FBN2	Fibroblasts
1.17e-188	0.664642	0.447	0.023	2.27e-184	6	DPT	Fibroblasts
3.49e-75	0.65975	0.918	0.425	6.78e-71	6	TGFBI	Fibroblasts
2.88e-83	0.645443	0.852	0.337	5.6e-79	6	HIVEP2	Fibroblasts
1.93e-57	0.641434	1	0.877	3.76e-53	6	SPARC	Fibroblasts
5.85e-97	0.635594	0.885	0.251	1.14e-92	6	OMD	Fibroblasts
8.01e-79	0.624502	0.881	0.3	1.56e-74	6	COL25A1	Fibroblasts
1.24e-40	0.61881	0.869	0.485	2.41e-36	6	IGFBP6	Fibroblasts
2.77e-55	0.614183	0.996	0.711	5.39e-51	6	S100A10	Fibroblasts
4.96e-147	0.612371	0.701	0.104	9.64e-143	6	ITGBL1	Fibroblasts
1.04e-69	0.610261	0.734	0.238	2.02e-65	6	GLIPR1	Fibroblasts
2.24e-75	0.595014	0.889	0.375	4.36e-71	6	SULF2	Fibroblasts
2.5e-67	0.594191	0.93	0.485	4.87e-63	6	COPZ2	Fibroblasts
2.33e-58	0.593264	0.971	0.581	4.54e-54	6	SNTB2	Fibroblasts
8.64e-74	0.589644	0.893	0.376	1.68e-69	6	PID1	Fibroblasts
1.38e-72	0.583383	0.943	0.414	2.68e-68	6	CLMP	Fibroblasts
3.79e-45	0.579877	0.996	0.665	7.38e-41	6	MGP	Fibroblasts
1.2e-115	0.568601	0.824	0.211	2.34e-111	6	FOXP2	Fibroblasts
8.96e-52	0.568314	1	0.602	1.74e-47	6	CDH11	Fibroblasts
7.03e-47	0.566603	1	0.63	1.37e-42	6	FOXF2	Fibroblasts
2.63e-68	0.565936	0.906	0.437	5.11e-64	6	ABLIM1	Fibroblasts
1.62e-58	0.565927	1	0.789	3.15e-54	6	DDAH2	Fibroblasts
4.65e-56	0.565727	0.996	0.691	9.05e-52	6	FOXP1	Fibroblasts
1.39e-119	0.56466	0.672	0.128	2.7e-115	6	SLIT2	Fibroblasts
1.11e-66	0.562699	0.955	0.531	2.15e-62	6	RARB	Fibroblasts
1.98e-44	0.555628	0.996	0.627	3.85e-40	6	VCAN	Fibroblasts
3.76e-97	0.549916	0.791	0.219	7.32e-93	6	KAZALD1	Fibroblasts
4.4e-54	0.549094	0.947	0.595	8.56e-50	6	ODC1	Fibroblasts
4.13e-35	0.543104	0.955	0.632	8.04e-31	6	ID2	Fibroblasts
1.39e-34	0.540756	1	0.795	2.7e-30	6	ID3	Fibroblasts
2.05e-35	0.537386	0.939	0.733	3.99e-31	6	YWHAH	Fibroblasts
4.08e-61	0.536267	1	0.957	7.92e-57	6	TMSB4X	Fibroblasts
2.11e-48	0.535724	1	0.639	4.11e-44	6	GMDS	Fibroblasts
1.43e-116	0.533796	0.832	0.201	2.78e-112	6	ADAMTSL1	Fibroblasts
1.51e-34	0.531253	0.988	0.781	2.93e-30	6	HES1	Fibroblasts
1.41e-57	0.530721	0.758	0.293	2.73e-53	6	DACT1	Fibroblasts
4.55e-58	0.52949	0.828	0.351	8.86e-54	6	PRICKLE1	Fibroblasts
1.17e-110	0.526507	0.766	0.18	2.28e-106	6	DOCK9	Fibroblasts
6.28e-37	0.520849	0.881	0.546	1.22e-32	6	GABARAPL1	Fibroblasts
4.21e-45	0.519616	1	0.855	8.18e-41	6	MDK	Fibroblasts
1.29e-72	0.519349	0.869	0.303	2.51e-68	6	FOXD1	Fibroblasts
1.65e-101	0.517395	0.598	0.11	3.21e-97	6	COL8A1	Fibroblasts
2.39e-91	0.515388	0.488	0.079	4.66e-87	6	CLEC3A	Fibroblasts
3.04e-64	0.51483	1	0.942	5.92e-60	6	TUBB	Fibroblasts
5.41e-64	0.512	0.66	0.211	1.05e-59	6	MMP16	Fibroblasts
2.03e-55	0.510366	0.848	0.395	3.95e-51	6	PLOD2	Fibroblasts
1.16e-57	0.506942	0.98	0.651	2.26e-53	6	AIG1	Fibroblasts
2.84e-71	0.506087	0.816	0.275	5.52e-67	6	SHISA2	Fibroblasts
3.29e-66	0.500073	0.951	0.423	6.41e-62	6	PRRX2	Fibroblasts
7.46e-292	1.97295	0.857	0.079	1.45e-287	7	NDUFA4L2	Pericytes
6.06e-114	1.87729	0.987	0.648	1.18e-109	7	BGN	Pericytes
1.85e-115	1.68679	1	0.522	3.59e-111	7	RGS5	Pericytes
1.55e-159	1.65963	0.874	0.195	3.02e-155	7	SULT1E1	Pericytes
6.46e-117	1.62313	1	0.877	1.26e-112	7	IGFBP7	Pericytes
1.06e-109	1.59083	0.96	0.506	2.06e-105	7	MCAM	Pericytes
9.78e-85	1.39392	0.753	0.223	1.9e-80	7	POSTN	Pericytes
5.57e-62	1.37788	0.677	0.246	1.08e-57	7	ACTA2	Pericytes
5.16e-78	1.36916	0.843	0.338	1e-73	7	RGS16	Pericytes
6.12e-112	1.34096	0.982	0.537	1.19e-107	7	PDGFRB	Pericytes
1.8e-103	1.32788	0.91	0.393	3.5e-99	7	ITIH5	Pericytes
4e-83	1.32493	0.915	0.496	7.78e-79	7	COL18A1	Pericytes
3.78e-103	1.27203	0.987	0.653	7.36e-99	7	COL4A1	Pericytes
1.25e-88	1.25767	0.865	0.299	2.43e-84	7	TCIM	Pericytes
7.02e-306	1.25156	0.587	0.019	1.37e-301	7	GJA4	Pericytes
1.04e-125	1.24878	0.623	0.102	2.03e-121	7	ASPN	Pericytes
1.96e-101	1.24043	0.987	0.654	3.81e-97	7	COL4A2	Pericytes
2.11e-80	1.21186	0.933	0.575	4.1e-76	7	THY1	Pericytes
7.65e-41	1.19952	0.565	0.235	1.49e-36	7	ADIRF	Pericytes
1.06e-221	1.19652	0.785	0.092	2.07e-217	7	KCNJ8	Pericytes
2.01e-233	1.13977	0.78	0.084	3.91e-229	7	ABCC9	Pericytes
3.12e-125	1.0937	0.717	0.151	6.07e-121	7	CCDC102B	Pericytes
4.12e-54	1.09062	0.771	0.39	8.01e-50	7	TAGLN	Pericytes
6.95e-109	1.08753	0.942	0.436	1.35e-104	7	NOTCH3	Pericytes
1.97e-165	1.08054	0.834	0.159	3.84e-161	7	FAM13C	Pericytes
5.26e-87	1.06473	0.834	0.351	1.02e-82	7	ITGA1	Pericytes
8.78e-88	1.05814	1	0.732	1.71e-83	7	NR2F2	Pericytes
3.37e-78	1.04479	0.91	0.519	6.56e-74	7	PCDH18	Pericytes
7.62e-277	1.04404	0.704	0.046	1.48e-272	7	FOXS1	Pericytes
3.04e-102	1.03714	0.807	0.247	5.9e-98	7	CYTOR	Pericytes
1.96e-88	1.03371	0.865	0.423	3.82e-84	7	SEMA5A	Pericytes
2.66e-47	1.03172	0.722	0.333	5.18e-43	7	GEM	Pericytes
7.06e-49	1.02506	0.717	0.359	1.37e-44	7	CYGB	Pericytes
1.14e-254	1.00103	0.632	0.039	2.22e-250	7	COX4I2	Pericytes
1.48e-67	0.997485	0.951	0.599	2.88e-63	7	PHLDA1	Pericytes
4.59e-55	0.98581	0.848	0.509	8.92e-51	7	ADAMTS1	Pericytes
3.5e-85	0.979035	0.852	0.346	6.8e-81	7	TFPI	Pericytes
4.21e-60	0.946987	0.964	0.712	8.19e-56	7	TXNIP	Pericytes
5.69e-126	0.945815	0.834	0.214	1.11e-121	7	FAM162B	Pericytes
6.68e-96	0.935772	0.668	0.155	1.3e-91	7	TINAGL1	Pericytes
1.69e-91	0.934708	0.753	0.248	3.28e-87	7	COL6A3	Pericytes
1.21e-70	0.933695	0.969	0.742	2.34e-66	7	MYL9	Pericytes
4.02e-53	0.933361	0.982	0.752	7.81e-49	7	C11orf96	Pericytes
1.86e-115	0.932406	0.762	0.194	3.61e-111	7	CHST2	Pericytes
2.73e-67	0.910914	0.987	0.748	5.32e-63	7	HES4	Pericytes
8.1e-65	0.906526	0.946	0.575	1.58e-60	7	PRSS23	Pericytes
5.92e-40	0.901093	0.937	0.643	1.15e-35	7	APOE	Pericytes
3.21e-96	0.890733	0.341	0.031	6.24e-92	7	HES5	Pericytes
3.77e-67	0.884567	0.758	0.283	7.33e-63	7	TM4SF1	Pericytes
5.25e-100	0.881485	0.691	0.17	1.02e-95	7	MIR4435-2HG	Pericytes
3e-107	0.876939	0.798	0.247	5.83e-103	7	GUCY1B1	Pericytes
5.54e-51	0.875037	0.942	0.643	1.08e-46	7	TIMP3	Pericytes
4.39e-50	0.857585	0.677	0.278	8.54e-46	7	CRISPLD2	Pericytes
2.16e-77	0.853235	1	0.844	4.2e-73	7	CALD1	Pericytes
2.89e-66	0.837844	0.839	0.474	5.63e-62	7	NT5DC2	Pericytes
6.7e-53	0.836903	0.906	0.66	1.3e-48	7	UACA	Pericytes
1.04e-73	0.831212	0.821	0.366	2.02e-69	7	BCAM	Pericytes
2.91e-71	0.827215	0.969	0.555	5.65e-67	7	GUCY1A1	Pericytes
2.53e-59	0.820382	0.794	0.364	4.92e-55	7	SPRY1	Pericytes
6.2e-59	0.814093	0.892	0.571	1.21e-54	7	JAG1	Pericytes
3.9e-91	0.808525	0.789	0.262	7.57e-87	7	LRRC32	Pericytes
1.14e-46	0.807905	0.924	0.571	2.22e-42	7	OLFML2B	Pericytes
4.91e-67	0.805545	0.928	0.487	9.54e-63	7	SYNPO2	Pericytes
1.76e-41	0.80352	0.892	0.559	3.42e-37	7	RORB	Pericytes
2.45e-123	0.791622	0.722	0.142	4.76e-119	7	TTYH1	Pericytes
1.03e-55	0.77867	0.888	0.623	2e-51	7	ISYNA1	Pericytes
2.1e-105	0.774886	0.583	0.104	4.09e-101	7	AL139246.5	Pericytes
1e-74	0.763011	0.682	0.229	1.95e-70	7	PLCE1	Pericytes
1.65e-28	0.757744	0.735	0.483	3.21e-24	7	ID4	Pericytes
2.58e-68	0.75612	0.794	0.37	5.01e-64	7	FBLIM1	Pericytes
3.25e-61	0.749369	0.888	0.54	6.31e-57	7	TGFB1I1	Pericytes
2.76e-58	0.745383	0.987	0.77	5.36e-54	7	TPM2	Pericytes
1.79e-67	0.7437	0.834	0.393	3.48e-63	7	PAWR	Pericytes
1.56e-105	0.740504	0.628	0.126	3.03e-101	7	GUCY1A2	Pericytes
3.46e-52	0.738703	0.735	0.323	6.72e-48	7	PGF	Pericytes
4.44e-64	0.734361	0.87	0.454	8.64e-60	7	RFTN1	Pericytes
1.73e-52	0.731918	0.857	0.545	3.36e-48	7	MPRIP	Pericytes
1.75e-79	0.724111	0.623	0.174	3.4e-75	7	IL34	Pericytes
1.31e-53	0.723316	0.951	0.824	2.54e-49	7	TPM4	Pericytes
1.36e-77	0.722115	0.695	0.224	2.65e-73	7	Sep-04	Pericytes
4.36e-52	0.708425	0.928	0.618	8.48e-48	7	FRZB	Pericytes
1.15e-29	0.707148	0.955	0.785	2.25e-25	7	TPM1	Pericytes
1.65e-42	0.684253	0.812	0.508	3.21e-38	7	MAP3K20	Pericytes
9.97e-67	0.667982	0.87	0.457	1.94e-62	7	MYLK	Pericytes
1.2e-50	0.662195	0.861	0.589	2.33e-46	7	OAZ2	Pericytes
2.13e-85	0.661772	0.628	0.159	4.13e-81	7	ADAMTS2	Pericytes
2.94e-90	0.661288	0.498	0.084	5.72e-86	7	SYTL2	Pericytes
1.07e-87	0.654229	0.525	0.101	2.08e-83	7	COL5A3	Pericytes
1.02e-52	0.653374	0.942	0.644	1.98e-48	7	MFGE8	Pericytes
1.16e-35	0.648966	0.713	0.419	2.25e-31	7	ACTN1	Pericytes
1.18e-08	0.648639	0.525	0.378	0.000228581	7	CCL2	Pericytes
1.61e-47	0.647455	0.87	0.526	3.13e-43	7	LHFPL6	Pericytes
2.71e-69	0.645371	0.628	0.194	5.27e-65	7	HEY2	Pericytes
2.44e-42	0.645344	0.901	0.611	4.74e-38	7	NID1	Pericytes
4.68e-43	0.64131	0.749	0.424	9.1e-39	7	OLFM2	Pericytes
2.25e-49	0.638767	0.767	0.426	4.37e-45	7	PLEKHH3	Pericytes
9.09e-41	0.633818	0.865	0.684	1.77e-36	7	LIMS1	Pericytes
1.74e-46	0.631642	0.601	0.244	3.39e-42	7	LINC01197	Pericytes
1.63e-43	0.62493	0.74	0.338	3.17e-39	7	GGT5	Pericytes
1.52e-38	0.622825	1	0.878	2.96e-34	7	SPARC	Pericytes
5.66e-43	0.621202	0.713	0.37	1.1e-38	7	VSTM4	Pericytes
4.64e-50	0.621131	0.821	0.463	9.02e-46	7	LAMC1	Pericytes
4.06e-36	0.619736	0.87	0.722	7.89e-32	7	CAST	Pericytes
4.93e-41	0.614256	0.735	0.414	9.6e-37	7	TBX2	Pericytes
4.86e-39	0.612925	0.749	0.435	9.44e-35	7	RUNX1T1	Pericytes
2.17e-67	0.611336	0.996	0.922	4.22e-63	7	Sep-07	Pericytes
1.31e-52	0.610051	0.726	0.308	2.55e-48	7	COL21A1	Pericytes
1.34e-46	0.609821	0.803	0.45	2.61e-42	7	CD248	Pericytes
2.2e-20	0.604128	0.426	0.199	4.28e-16	7	ITGA8	Pericytes
1.86e-33	0.601609	0.951	0.801	3.61e-29	7	PMP22	Pericytes
2.55e-29	0.599265	0.848	0.563	4.97e-25	7	IGFBP2	Pericytes
2.12e-52	0.593154	0.489	0.125	4.12e-48	7	CARMN	Pericytes
4.2e-38	0.578189	0.825	0.578	8.16e-34	7	TMEM205	Pericytes
2.13e-51	0.574337	0.614	0.238	4.14e-47	7	PTH1R	Pericytes
3.69e-25	0.570986	0.892	0.677	7.17e-21	7	NR4A1	Pericytes
2.65e-39	0.566179	0.987	0.916	5.15e-35	7	BTG1	Pericytes
6.47e-47	0.564305	0.726	0.355	1.26e-42	7	SMTN	Pericytes
6.25e-12	0.560992	0.242	0.099	1.22e-07	7	IL6	Pericytes
1.04e-52	0.56084	0.668	0.263	2.02e-48	7	PHLDB3	Pericytes
6.72e-18	0.558204	0.928	0.828	1.31e-13	7	BTG2	Pericytes
3.8e-25	0.557357	0.61	0.319	7.38e-21	7	COL9A1	Pericytes
2.25e-40	0.55725	0.628	0.31	4.38e-36	7	PEAK1	Pericytes
2.87e-25	0.556451	0.933	0.667	5.57e-21	7	CPE	Pericytes
1.49e-39	0.544965	0.937	0.676	2.9e-35	7	LAMA4	Pericytes
1.67e-62	0.544958	0.52	0.133	3.25e-58	7	LAMC3	Pericytes
2.36e-40	0.542879	0.821	0.505	4.58e-36	7	DLC1	Pericytes
4.65e-48	0.540856	0.933	0.736	9.04e-44	7	PPP1R12A	Pericytes
1.09e-64	0.536305	0.507	0.113	2.12e-60	7	CDH6	Pericytes
7.78e-28	0.531084	0.686	0.39	1.51e-23	7	PTGER2	Pericytes
1.23e-95	0.529979	0.372	0.04	2.38e-91	7	ADRA2A	Pericytes
3.94e-37	0.529187	0.717	0.411	7.66e-33	7	EHD2	Pericytes
1.88e-37	0.526036	0.794	0.418	3.66e-33	7	EDNRA	Pericytes
2.03e-36	0.525098	0.682	0.35	3.95e-32	7	NR2F2-AS1	Pericytes
1.13e-44	0.523848	0.668	0.296	2.2e-40	7	MYO1B	Pericytes
5.31e-31	0.521231	0.753	0.426	1.03e-26	7	PCDH7	Pericytes
2.76e-31	0.51792	0.722	0.46	5.38e-27	7	EPS8	Pericytes
1.75e-42	0.516728	0.565	0.233	3.4e-38	7	ARHGEF17	Pericytes
6.24e-65	0.516606	0.466	0.106	1.21e-60	7	PLXDC1	Pericytes
7.03e-37	0.516602	0.722	0.393	1.37e-32	7	TMEM47	Pericytes
1.94e-43	0.515823	0.668	0.288	3.77e-39	7	CRIP2	Pericytes
4.26e-32	0.512925	0.767	0.52	8.28e-28	7	LAMB2	Pericytes
3.01e-228	0.510548	0.314	0.002	5.86e-224	7	HIGD1B	Pericytes
1.12e-113	0.509537	0.439	0.048	2.17e-109	7	HEYL	Pericytes
1.12e-27	0.509429	0.87	0.65	2.19e-23	7	FXYD6	Pericytes
4.87e-28	0.502182	0.641	0.355	9.48e-24	7	ISG15	Pericytes
3.57e-21	0.500371	0.677	0.415	6.94e-17	7	KRT18	Pericytes
1.13e-160	3.69521	1	0.24	2.2e-156	8	ACTA2	Smooth muscle cells
5.52e-125	3.67203	1	0.387	1.07e-120	8	TAGLN	Smooth muscle cells
0	3.58107	0.994	0.066	0	8	ACTG2	Smooth muscle cells
1.45e-271	3.40258	1	0.104	2.83e-267	8	MYH11	Smooth muscle cells
1.75e-101	2.82363	1	0.745	3.4e-97	8	MYL9	Smooth muscle cells
0	2.8195	0.956	0.031	0	8	DES	Smooth muscle cells
2.86e-101	2.78843	1	0.773	5.56e-97	8	TPM2	Smooth muscle cells
6.14e-101	2.61547	1	0.786	1.19e-96	8	TPM1	Smooth muscle cells
5.21e-116	2.42718	1	0.459	1.01e-111	8	MYLK	Smooth muscle cells
2.69e-96	2.37812	0.987	0.486	5.22e-92	8	CTGF	Smooth muscle cells
7.3e-105	2.30335	1	0.624	1.42e-100	8	SPARCL1	Smooth muscle cells
0	2.18443	0.975	0.048	0	8	CNN1	Smooth muscle cells
1.79e-143	2.17771	0.987	0.278	3.48e-139	8	SLMAP	Smooth muscle cells
2.54e-132	2.16717	0.994	0.297	4.94e-128	8	PCP4	Smooth muscle cells
2.16e-228	2.04988	0.956	0.111	4.21e-224	8	CARMN	Smooth muscle cells
5.25e-100	2.04537	1	0.893	1.02e-95	8	DSTN	Smooth muscle cells
2.29e-152	2.01741	0.994	0.227	4.45e-148	8	A2M	Smooth muscle cells
3.74e-121	1.99959	0.975	0.297	7.27e-117	8	RGS2	Smooth muscle cells
8.99e-144	1.88149	1	0.286	1.75e-139	8	PPP1R12B	Smooth muscle cells
0	1.76516	0.829	0.016	0	8	PLN	Smooth muscle cells
7.27e-117	1.69412	1	0.401	1.41e-112	8	CSRP1	Smooth muscle cells
4.18e-150	1.67957	0.956	0.221	8.13e-146	8	PLCB4	Smooth muscle cells
1.56e-92	1.64968	0.994	0.58	3.03e-88	8	CSRP2	Smooth muscle cells
0	1.64044	0.842	0.029	0	8	CXCL14	Smooth muscle cells
6.34e-87	1.55718	0.975	0.639	1.23e-82	8	FLNA	Smooth muscle cells
3.93e-152	1.51163	0.943	0.197	7.65e-148	8	TTLL7	Smooth muscle cells
6.12e-88	1.49775	0.987	0.603	1.19e-83	8	MAP1B	Smooth muscle cells
1.15e-190	1.47996	0.949	0.148	2.23e-186	8	NEXN	Smooth muscle cells
5.25e-94	1.46348	0.968	0.543	1.02e-89	8	TGFB1I1	Smooth muscle cells
0	1.45939	0.956	0.053	0	8	KCNMB1	Smooth muscle cells
0	1.44049	0.88	0.03	0	8	NPNT	Smooth muscle cells
8.3e-86	1.37631	0.981	0.737	1.61e-81	8	PPP1R12A	Smooth muscle cells
0	1.3346	0.93	0.042	0	8	LMOD1	Smooth muscle cells
1.28e-87	1.33081	0.981	0.493	2.49e-83	8	SYNPO2	Smooth muscle cells
2.82e-104	1.27957	0.962	0.317	5.49e-100	8	CAV1	Smooth muscle cells
9.67e-52	1.27462	0.937	0.603	1.88e-47	8	CYR61	Smooth muscle cells
5.12e-87	1.25238	0.956	0.461	9.97e-83	8	PALLD	Smooth muscle cells
4.89e-97	1.23773	0.962	0.413	9.51e-93	8	ACTN1	Smooth muscle cells
5.98e-86	1.23241	0.962	0.507	1.16e-81	8	MAP3K20	Smooth muscle cells
1.5e-176	1.22808	0.475	0.022	2.92e-172	8	ACTC1	Smooth muscle cells
1.36e-91	1.2057	0.981	0.422	2.65e-87	8	PCDH7	Smooth muscle cells
2.88e-193	1.20304	0.899	0.112	5.59e-189	8	BDNF	Smooth muscle cells
1.99e-82	1.19801	0.956	0.55	3.88e-78	8	C5orf24	Smooth muscle cells
1.94e-88	1.16733	0.949	0.384	3.78e-84	8	DPYSL3	Smooth muscle cells
8.18e-62	1.1643	0.987	0.531	1.59e-57	8	RGS5	Smooth muscle cells
1.08e-230	1.14329	0.842	0.076	2.1e-226	8	SORBS1	Smooth muscle cells
2.67e-162	1.11955	0.892	0.148	5.18e-158	8	MRVI1	Smooth muscle cells
2.74e-84	1.09928	0.949	0.49	5.33e-80	8	RBPMS	Smooth muscle cells
2.56e-71	1.09296	0.962	0.639	4.98e-67	8	LPP	Smooth muscle cells
1.04e-48	1.08596	0.943	0.698	2.02e-44	8	AKAP9	Smooth muscle cells
5.83e-93	1.07957	1	0.982	1.13e-88	8	MYL6	Smooth muscle cells
4.47e-83	1.06511	0.975	0.526	8.7e-79	8	PDLIM7	Smooth muscle cells
4.31e-83	1.06242	1	0.819	8.37e-79	8	ITM2C	Smooth muscle cells
7.12e-302	1.05571	0.829	0.044	1.39e-297	8	MYOCD	Smooth muscle cells
5.81e-112	1.05543	0.829	0.181	1.13e-107	8	C12orf75	Smooth muscle cells
9.99e-84	1.05403	0.987	0.867	1.94e-79	8	SH3BGRL	Smooth muscle cells
1e-79	1.02771	0.937	0.446	1.95e-75	8	SSPN	Smooth muscle cells
1.64e-158	1.00438	0.804	0.104	3.2e-154	8	RSPO2	Smooth muscle cells
7.09e-76	0.992045	0.937	0.466	1.38e-71	8	VCL	Smooth muscle cells
2.48e-73	0.980109	1	0.846	4.83e-69	8	CALD1	Smooth muscle cells
1.08e-78	0.967466	0.968	0.548	2.1e-74	8	FERMT2	Smooth muscle cells
2.33e-64	0.958319	0.93	0.472	4.52e-60	8	SORBS2	Smooth muscle cells
1.36e-71	0.939875	0.93	0.439	2.65e-67	8	PLEKHO1	Smooth muscle cells
3.09e-158	0.938247	0.722	0.078	6.01e-154	8	FILIP1	Smooth muscle cells
1.83e-44	0.928541	0.835	0.459	3.55e-40	8	CKB	Smooth muscle cells
1.13e-68	0.919514	1	0.974	2.2e-64	8	VIM	Smooth muscle cells
1.12e-75	0.899769	0.899	0.354	2.18e-71	8	SMTN	Smooth muscle cells
5.51e-73	0.898386	0.911	0.397	1.07e-68	8	PAWR	Smooth muscle cells
3.09e-60	0.883348	0.981	0.694	6.01e-56	8	CAVIN1	Smooth muscle cells
2.46e-61	0.877814	0.956	0.669	4.78e-57	8	ILK	Smooth muscle cells
1.53e-54	0.876414	0.981	0.856	2.98e-50	8	HSPB1	Smooth muscle cells
4.58e-64	0.865518	0.886	0.392	8.9e-60	8	TMEM47	Smooth muscle cells
1.36e-58	0.861081	0.905	0.489	2.64e-54	8	IQGAP1	Smooth muscle cells
9.2e-68	0.856835	0.873	0.411	1.79e-63	8	MSRB3	Smooth muscle cells
3.26e-48	0.853006	1	0.76	6.34e-44	8	FHL1	Smooth muscle cells
2e-44	0.846992	0.88	0.488	3.89e-40	8	FBN2	Smooth muscle cells
4.1e-238	0.839902	0.791	0.058	7.97e-234	8	SPEG	Smooth muscle cells
4.49e-55	0.824032	0.994	0.584	8.73e-51	8	PITX2	Smooth muscle cells
5.97e-62	0.822811	0.88	0.446	1.16e-57	8	FAM229B	Smooth muscle cells
1.06e-70	0.820652	0.867	0.326	2.06e-66	8	FNDC5	Smooth muscle cells
1.22e-56	0.820316	0.994	0.66	2.38e-52	8	COL4A2	Smooth muscle cells
8.06e-90	0.812554	0.835	0.235	1.57e-85	8	TUBE1	Smooth muscle cells
0	0.812235	0.652	0.016	0	8	SBSPON	Smooth muscle cells
3.26e-84	0.810804	0.943	0.306	6.33e-80	8	CD9	Smooth muscle cells
2.21e-73	0.807756	0.823	0.257	4.3e-69	8	EMX2	Smooth muscle cells
7.11e-80	0.805919	0.456	0.058	1.38e-75	8	MFAP5	Smooth muscle cells
2.66e-65	0.797645	0.886	0.384	5.16e-61	8	DACT3	Smooth muscle cells
2.9e-74	0.793429	1	0.99	5.63e-70	8	ACTB	Smooth muscle cells
5.44e-241	0.782996	0.69	0.038	1.06e-236	8	FAT3	Smooth muscle cells
3.31e-99	0.771176	0.829	0.211	6.45e-95	8	GNG7	Smooth muscle cells
6.6e-129	0.763058	0.759	0.117	1.28e-124	8	MRGPRF	Smooth muscle cells
0	0.759965	0.62	0.012	0	8	TNMD	Smooth muscle cells
5.29e-61	0.758192	0.829	0.351	1.03e-56	8	C9orf3	Smooth muscle cells
7.37e-50	0.756979	0.949	0.664	1.43e-45	8	KANK2	Smooth muscle cells
1.64e-60	0.749942	0.861	0.378	3.2e-56	8	CAV2	Smooth muscle cells
2.11e-132	0.749442	0.684	0.083	4.11e-128	8	SYTL2	Smooth muscle cells
5.81e-206	0.748858	0.715	0.052	1.13e-201	8	GBP2	Smooth muscle cells
2.27e-62	0.746155	0.943	0.49	4.41e-58	8	WDR1	Smooth muscle cells
5.11e-58	0.725153	0.987	0.868	9.93e-54	8	ITGB1	Smooth muscle cells
1.85e-62	0.725104	0.81	0.276	3.59e-58	8	EDIL3	Smooth muscle cells
6.26e-144	0.700083	0.722	0.089	1.22e-139	8	C3orf70	Smooth muscle cells
1.12e-32	0.697465	0.968	0.692	2.18e-28	8	SELENOM	Smooth muscle cells
1.28e-61	0.695957	0.861	0.334	2.49e-57	8	NNAT	Smooth muscle cells
2.12e-118	0.682195	0.703	0.11	4.12e-114	8	ALDH1B1	Smooth muscle cells
4.79e-49	0.679279	0.905	0.563	9.31e-45	8	NPTN	Smooth muscle cells
3.07e-49	0.673043	0.816	0.398	5.97e-45	8	JMY	Smooth muscle cells
3.72e-88	0.670364	0.766	0.16	7.24e-84	8	TINAGL1	Smooth muscle cells
2.42e-46	0.668993	0.943	0.717	4.71e-42	8	KIF5B	Smooth muscle cells
5.9e-78	0.66848	0.62	0.119	1.15e-73	8	PPP1R14A	Smooth muscle cells
3.09e-45	0.66813	0.867	0.452	6e-41	8	TLE2	Smooth muscle cells
9.58e-52	0.665911	0.905	0.514	1.86e-47	8	CLIC4	Smooth muscle cells
2.85e-44	0.660976	0.981	0.947	5.55e-40	8	NDUFA4	Smooth muscle cells
3.57e-60	0.656546	0.848	0.366	6.95e-56	8	ZYX	Smooth muscle cells
3.88e-21	0.647399	0.956	0.831	7.54e-17	8	GADD45B	Smooth muscle cells
2.5e-45	0.646433	0.816	0.396	4.85e-41	8	CCDC107	Smooth muscle cells
3.48e-43	0.643841	0.937	0.515	6.76e-39	8	MCAM	Smooth muscle cells
5.12e-42	0.642222	0.816	0.457	9.95e-38	8	TWSG1	Smooth muscle cells
1.17e-38	0.640216	0.892	0.648	2.27e-34	8	TLN1	Smooth muscle cells
9.03e-59	0.639892	0.741	0.246	1.76e-54	8	RASL11A	Smooth muscle cells
0	0.636705	0.601	0.014	0	8	TMEM229A	Smooth muscle cells
1.65e-41	0.632048	0.804	0.358	3.2e-37	8	TWIST1	Smooth muscle cells
1.92e-22	0.630691	0.892	0.675	3.74e-18	8	ID1	Smooth muscle cells
1.3e-58	0.628165	1	0.985	2.53e-54	8	GAPDH	Smooth muscle cells
1.74e-44	0.627664	0.835	0.441	3.38e-40	8	CFL2	Smooth muscle cells
7.4e-211	0.62429	0.494	0.018	1.44e-206	8	CLDN10	Smooth muscle cells
1.87e-282	0.622866	0.595	0.018	3.64e-278	8	FBXL22	Smooth muscle cells
4.04e-36	0.62008	0.905	0.673	7.85e-32	8	ACTN4	Smooth muscle cells
4.95e-43	0.61762	0.987	0.785	9.62e-39	8	NREP	Smooth muscle cells
8.9e-42	0.616375	0.684	0.263	1.73e-37	8	FAM129A	Smooth muscle cells
6.95e-206	0.613538	0.677	0.046	1.35e-201	8	TSPAN2	Smooth muscle cells
1.63e-127	0.612864	0.69	0.094	3.18e-123	8	LIMS2	Smooth muscle cells
4.47e-44	0.61162	0.703	0.273	8.68e-40	8	HSPG2	Smooth muscle cells
3.87e-46	0.607389	0.734	0.295	7.52e-42	8	C3orf58	Smooth muscle cells
2.35e-44	0.606703	0.924	0.619	4.56e-40	8	ANXA6	Smooth muscle cells
1.73e-55	0.606177	0.722	0.242	3.37e-51	8	FHL3	Smooth muscle cells
9.66e-52	0.605087	1	0.963	1.88e-47	8	COX7C	Smooth muscle cells
3.22e-44	0.601909	0.759	0.32	6.26e-40	8	COL4A5	Smooth muscle cells
2.24e-28	0.601549	0.949	0.618	4.36e-24	8	MFAP4	Smooth muscle cells
8.04e-37	0.600678	0.867	0.521	1.56e-32	8	UTRN	Smooth muscle cells
4.7e-32	0.599788	0.911	0.784	9.14e-28	8	PPP1CB	Smooth muscle cells
2e-43	0.599111	0.873	0.488	3.9e-39	8	PLS3	Smooth muscle cells
6.89e-124	0.595354	0.639	0.078	1.34e-119	8	SERTAD4-AS1	Smooth muscle cells
1.82e-141	0.592535	0.532	0.042	3.54e-137	8	NECAB1	Smooth muscle cells
5.29e-37	0.591819	0.924	0.497	1.03e-32	8	ZFHX4	Smooth muscle cells
9.99e-97	0.589823	0.741	0.125	1.94e-92	8	CD24	Smooth muscle cells
1.32e-40	0.586091	0.994	0.77	2.57e-36	8	BASP1	Smooth muscle cells
1.58e-71	0.584216	0.62	0.141	3.07e-67	8	STOX2	Smooth muscle cells
4.52e-36	0.581647	0.753	0.373	8.79e-32	8	RABGAP1	Smooth muscle cells
5.58e-60	0.580114	0.797	0.279	1.09e-55	8	PDLIM5	Smooth muscle cells
8.13e-38	0.579209	0.728	0.316	1.58e-33	8	TP53I3	Smooth muscle cells
2.36e-21	0.578937	0.797	0.495	4.6e-17	8	SOSTDC1	Smooth muscle cells
1.23e-35	0.578584	0.987	0.879	2.4e-31	8	SOX4	Smooth muscle cells
3.97e-66	0.573284	0.772	0.234	7.72e-62	8	PTBP2	Smooth muscle cells
4.88e-76	0.558851	0.62	0.123	9.49e-72	8	BHLHE41	Smooth muscle cells
7.49e-55	0.554278	0.639	0.177	1.46e-50	8	PGM2L1	Smooth muscle cells
1.75e-98	0.553567	0.595	0.086	3.41e-94	8	CHRM3	Smooth muscle cells
1.71e-97	0.547734	0.671	0.106	3.33e-93	8	RASL12	Smooth muscle cells
5.27e-127	0.547549	0.601	0.066	1.02e-122	8	LONRF2	Smooth muscle cells
4.91e-39	0.536113	0.551	0.172	9.55e-35	8	TMEM158	Smooth muscle cells
2.27e-38	0.533256	0.627	0.218	4.41e-34	8	LBH	Smooth muscle cells
8.47e-39	0.531976	0.684	0.286	1.65e-34	8	FZD1	Smooth muscle cells
1.04e-35	0.530465	0.943	0.729	2.02e-31	8	ARPC5	Smooth muscle cells
6.04e-21	0.529537	0.582	0.285	1.18e-16	8	FILIP1L	Smooth muscle cells
9.55e-36	0.524272	0.924	0.637	1.86e-31	8	MYADM	Smooth muscle cells
1.61e-29	0.522559	0.905	0.57	3.13e-25	8	EMILIN1	Smooth muscle cells
1.37e-32	0.52231	0.987	0.921	2.66e-28	8	TUBA1A	Smooth muscle cells
1.31e-20	0.518782	0.778	0.54	2.55e-16	8	MINDY2	Smooth muscle cells
1.66e-39	0.515743	0.987	0.902	3.22e-35	8	PTMS	Smooth muscle cells
2.62e-37	0.513878	0.665	0.275	5.09e-33	8	PDE5A	Smooth muscle cells
5.9e-29	0.508471	0.88	0.527	1.15e-24	8	PCDH18	Smooth muscle cells
7.98e-37	0.507997	0.703	0.298	1.55e-32	8	WFDC1	Smooth muscle cells
5.82e-29	0.505866	0.905	0.516	1.13e-24	8	PRRX1	Smooth muscle cells
1.59e-28	0.503557	0.81	0.426	3.1e-24	8	S1PR3	Smooth muscle cells
2.16e-45	0.503382	0.633	0.196	4.2e-41	8	KLHL23	Smooth muscle cells
3.36e-77	0.503126	0.595	0.105	6.54e-73	8	ENTPD1	Smooth muscle cells
7.91e-37	0.502966	1	0.936	1.54e-32	8	EIF3E	Smooth muscle cells
4.03e-168	2.83448	0.444	0.017	7.84e-164	9	RCVRN	Rod precursors
1.5e-134	2.70826	0.532	0.039	2.91e-130	9	FABP7	Rod precursors
6.94e-85	2.65666	0.444	0.046	1.35e-80	9	NRL	Rod precursors
1.12e-32	2.41134	0.77	0.464	2.18e-28	9	CKB	Rod precursors
1.44e-241	2.05901	0.429	0.006	2.81e-237	9	NEUROD1	Rod precursors
9.94e-57	2.01893	0.444	0.072	1.93e-52	9	GNB3	Rod precursors
2.92e-253	1.99599	0.381	0.003	5.68e-249	9	PDC	Rod precursors
3.57e-192	1.98999	0.381	0.008	6.94e-188	9	AIPL1	Rod precursors
2.2e-52	1.98303	0.381	0.056	4.28e-48	9	TOP2A	Rod precursors
5.41e-48	1.98239	0.46	0.092	1.05e-43	9	GADD45G	Rod precursors
3.34e-78	1.86933	0.365	0.032	6.5e-74	9	UBE2C	Rod precursors
5.47e-23	1.73387	0.738	0.624	1.06e-18	9	HMGB2	Rod precursors
1.82e-45	1.67941	0.397	0.07	3.54e-41	9	NUSAP1	Rod precursors
3.98e-81	1.66393	0.444	0.049	7.74e-77	9	AMER2	Rod precursors
1.83e-62	1.64496	0.341	0.035	3.56e-58	9	SOX2	Rod precursors
2.87e-159	1.63982	0.357	0.01	5.58e-155	9	AL451062.1	Rod precursors
5.03e-71	1.59244	0.468	0.063	9.79e-67	9	OTX2	Rod precursors
1.62e-28	1.58511	0.357	0.085	3.14e-24	9	CENPF	Rod precursors
1.46e-09	1.5658	0.556	0.475	2.84e-05	9	HIST1H4C	Rod precursors
6.57e-49	1.54632	0.452	0.081	1.28e-44	9	CRABP1	Rod precursors
8.46e-186	1.53347	0.349	0.006	1.65e-181	9	RP1	Rod precursors
7.5e-214	1.5065	0.357	0.004	1.46e-209	9	NEUROD4	Rod precursors
3.16e-20	1.49591	0.563	0.285	6.15e-16	9	PCBP4	Rod precursors
4.09e-21	1.49317	0.897	0.945	7.95e-17	9	TUBA1B	Rod precursors
5.77e-71	1.48054	0.317	0.026	1.12e-66	9	NR2E3	Rod precursors
1.17e-38	1.44019	0.897	0.833	2.27e-34	9	TUBB4B	Rod precursors
3.26e-41	1.40371	0.381	0.072	6.34e-37	9	ROM1	Rod precursors
1.14e-41	1.40059	0.921	0.835	2.22e-37	9	H2AFZ	Rod precursors
3.45e-33	1.39206	0.381	0.084	6.7e-29	9	CCNB1	Rod precursors
1.62e-75	1.38652	0.516	0.071	3.16e-71	9	MAB21L1	Rod precursors
5.48e-45	1.36054	0.397	0.071	1.07e-40	9	CDK1	Rod precursors
3.15e-52	1.35839	0.516	0.101	6.13e-48	9	SIX3	Rod precursors
5.8e-45	1.35477	0.508	0.117	1.13e-40	9	TYMS	Rod precursors
1.59e-66	1.33729	0.524	0.084	3.1e-62	9	GPM6A	Rod precursors
6.22e-08	1.33657	0.452	0.319	0.00120984	9	KPNA2	Rod precursors
5.68e-66	1.33515	0.476	0.068	1.1e-61	9	SYT1	Rod precursors
1.58e-16	1.32168	0.373	0.145	3.08e-12	9	PTTG1	Rod precursors
3.59e-10	1.31865	0.54	0.403	6.98e-06	9	CKS2	Rod precursors
1.34e-21	1.31741	0.31	0.082	2.6e-17	9	RASD1	Rod precursors
1.23e-45	1.30041	0.968	0.921	2.39e-41	9	STMN1	Rod precursors
8.47e-11	1.27141	0.476	0.303	1.65e-06	9	FAM161A	Rod precursors
1.17e-140	1.26446	0.341	0.011	2.28e-136	9	LINC00599	Rod precursors
7.38e-44	1.23772	0.389	0.067	1.44e-39	9	PCLAF	Rod precursors
1.2e-86	1.21516	0.325	0.021	2.33e-82	9	MKI67	Rod precursors
6.71e-76	1.20146	0.349	0.03	1.3e-71	9	BIRC5	Rod precursors
3.32e-10	1.18878	0.492	0.335	6.46e-06	9	ATP1B2	Rod precursors
2.34e-08	1.18353	0.683	0.758	0.000455481	9	ARL6IP1	Rod precursors
1.34e-117	1.17574	0.444	0.029	2.6e-113	9	RAX	Rod precursors
3.96e-94	1.16941	0.349	0.022	7.71e-90	9	CRX	Rod precursors
5.81e-43	1.16052	0.349	0.056	1.13e-38	9	SYP	Rod precursors
1.36e-26	1.15832	0.921	0.948	2.64e-22	9	HMGN2	Rod precursors
3.21e-24	1.14673	0.286	0.063	6.23e-20	9	ASPM	Rod precursors
2.38e-43	1.13997	0.508	0.123	4.64e-39	9	MSI1	Rod precursors
1.67e-113	1.1309	0.349	0.017	3.24e-109	9	CDC20	Rod precursors
2.6e-28	1.13082	0.317	0.068	5.06e-24	9	TPX2	Rod precursors
3.28e-64	1.13015	0.325	0.031	6.39e-60	9	CCNB2	Rod precursors
3.68e-39	1.12861	0.278	0.038	7.16e-35	9	TF	Rod precursors
1.01e-07	1.08758	0.413	0.272	0.00195988	9	UNC119	Rod precursors
5.73e-156	1.08675	0.373	0.011	1.11e-151	9	SIX6	Rod precursors
1.83e-45	1.0835	0.452	0.088	3.55e-41	9	BEX1	Rod precursors
1.02e-30	1.05397	0.413	0.108	1.99e-26	9	MAD2L1	Rod precursors
4.88e-16	1.04816	0.341	0.122	9.49e-12	9	HES6	Rod precursors
2.01e-45	1.04101	0.341	0.051	3.92e-41	9	CDKN3	Rod precursors
5.77e-14	1.03989	0.389	0.168	1.12e-09	9	TTYH1	Rod precursors
1.96e-105	1.01878	0.262	0.009	3.81e-101	9	SFRP2	Rod precursors
2.86e-05	1.00382	0.476	0.407	0.556466	9	SMC4	Rod precursors
6.01e-36	1.00232	0.341	0.063	1.17e-31	9	CADPS	Rod precursors
1.47e-24	1.00163	0.238	0.043	2.85e-20	9	HES5	Rod precursors
2.35e-08	0.99926	0.563	0.503	0.00045739	9	JPT1	Rod precursors
2.92e-80	0.980144	0.262	0.013	5.68e-76	9	ASCL1	Rod precursors
2.07e-16	0.979807	0.54	0.282	4.03e-12	9	SSX2IP	Rod precursors
3.29e-07	0.975137	0.556	0.469	0.00640422	9	PIK3R1	Rod precursors
3.56e-05	0.974099	0.635	0.715	0.693016	9	UBE2S	Rod precursors
6.01e-46	0.93868	0.444	0.087	1.17e-41	9	CDH2	Rod precursors
2.4e-16	0.938053	0.373	0.14	4.67e-12	9	CKAP2	Rod precursors
2.85e-21	0.934494	0.77	0.667	5.54e-17	9	PSIP1	Rod precursors
1.6e-29	0.931041	0.96	0.969	3.11e-25	9	HMGB1	Rod precursors
2.19e-67	0.930476	0.333	0.031	4.26e-63	9	PBK	Rod precursors
8.82e-13	0.929859	0.714	0.573	1.71e-08	9	RORB	Rod precursors
7e-21	0.920645	0.532	0.253	1.36e-16	9	HMGB3	Rod precursors
5.29e-31	0.919582	0.365	0.083	1.03e-26	9	CDKN2C	Rod precursors
6.33e-92	0.918696	0.294	0.015	1.23e-87	9	CDCA3	Rod precursors
0.000352428	0.915617	0.548	0.572	1	9	BAZ2B	Rod precursors
4.69e-36	0.90719	0.294	0.047	9.12e-32	9	KIF23	Rod precursors
8.54e-13	0.902771	0.286	0.1	1.66e-08	9	NTM	Rod precursors
4.05e-27	0.899098	0.476	0.158	7.87e-23	9	CHD7	Rod precursors
9.08e-16	0.897257	0.714	0.684	1.77e-11	9	H2AFV	Rod precursors
1.96e-30	0.892302	0.929	0.952	3.8e-26	9	CALM2	Rod precursors
3.44e-28	0.884066	0.881	0.896	6.69e-24	9	TPI1	Rod precursors
3.45e-133	0.873374	0.381	0.016	6.71e-129	9	HMX1	Rod precursors
1.21e-23	0.871814	0.365	0.099	2.35e-19	9	DAPL1	Rod precursors
2.18e-18	0.871538	0.619	0.388	4.24e-14	9	TMPO	Rod precursors
0.000159793	0.870947	0.476	0.45	1	9	H2AFX	Rod precursors
1.28e-100	0.869252	0.27	0.01	2.48e-96	9	CENPA	Rod precursors
2.25e-20	0.865965	0.484	0.193	4.38e-16	9	CADM1	Rod precursors
5.39e-35	0.865744	0.302	0.051	1.05e-30	9	BTBD8	Rod precursors
4.57e-50	0.864643	0.246	0.022	8.89e-46	9	WIF1	Rod precursors
1.49e-06	0.863933	0.23	0.106	0.0289685	9	SOX9	Rod precursors
4.05e-78	0.860693	0.31	0.021	7.88e-74	9	FSTL5	Rod precursors
5.2e-35	0.859291	0.508	0.147	1.01e-30	9	LMNB1	Rod precursors
3.73e-165	0.859175	0.333	0.007	7.25e-161	9	ZIC2	Rod precursors
4.11e-15	0.855355	0.73	0.72	7.99e-11	9	DEK	Rod precursors
9.28e-20	0.84939	0.627	0.346	1.8e-15	9	NNAT	Rod precursors
4.11e-96	0.844811	0.325	0.018	8e-92	9	HMMR	Rod precursors
1.05e-16	0.842898	0.762	0.784	2.04e-12	9	PKM	Rod precursors
7.68e-89	0.841963	0.31	0.018	1.49e-84	9	CCNA2	Rod precursors
4.17e-33	0.839046	0.421	0.104	8.11e-29	9	MPPED2	Rod precursors
1.14e-33	0.832453	0.246	0.034	2.21e-29	9	MIAT	Rod precursors
4.83e-12	0.831816	0.492	0.316	9.39e-08	9	DTYMK	Rod precursors
2.79e-10	0.831327	0.897	0.947	5.44e-06	9	TUBB	Rod precursors
3.52e-27	0.829426	0.357	0.09	6.85e-23	9	UBE2T	Rod precursors
1.03e-10	0.820711	0.603	0.454	2.01e-06	9	PEA15	Rod precursors
3.1e-17	0.819129	0.341	0.116	6.02e-13	9	TOX3	Rod precursors
1.57e-184	0.813294	0.254	0.001	3.05e-180	9	RBP3	Rod precursors
5.43e-92	0.812447	0.27	0.012	1.06e-87	9	DLGAP5	Rod precursors
2.2e-19	0.812124	0.302	0.085	4.29e-15	9	TULP1	Rod precursors
1.35e-57	0.808567	0.238	0.017	2.62e-53	9	RRM2	Rod precursors
1.57e-11	0.80494	0.714	0.616	3.05e-07	9	MAP1B	Rod precursors
5.3e-64	0.790253	0.437	0.058	1.03e-59	9	PHYHIPL	Rod precursors
2.5e-25	0.788508	0.492	0.171	4.85e-21	9	TMSB15A	Rod precursors
5.39e-53	0.787982	0.286	0.029	1.05e-48	9	MXD3	Rod precursors
1.52e-59	0.779236	0.333	0.035	2.95e-55	9	KNL1	Rod precursors
2.22e-12	0.768071	0.802	0.873	4.31e-08	9	RTN4	Rod precursors
0.00115003	0.767927	0.444	0.386	1	9	CADM2	Rod precursors
1.41e-07	0.766852	0.413	0.244	0.00273383	9	CRABP2	Rod precursors
3.12e-06	0.763487	0.476	0.379	0.0606964	9	PCNA	Rod precursors
1.21e-45	0.759998	0.373	0.058	2.36e-41	9	SPP1	Rod precursors
9.57e-163	0.75738	0.325	0.007	1.86e-158	9	PIMREG	Rod precursors
9.28e-41	0.757291	0.31	0.045	1.8e-36	9	ATP1A3	Rod precursors
2.92e-38	0.756612	0.349	0.063	5.69e-34	9	CASZ1	Rod precursors
0.00716836	0.756491	0.429	0.437	1	9	CKS1B	Rod precursors
1.65e-48	0.752696	0.27	0.028	3.2e-44	9	ANLN	Rod precursors
6.64e-23	0.751151	0.897	0.875	1.29e-18	9	PRDX2	Rod precursors
1.67e-12	0.749772	0.476	0.263	3.24e-08	9	LCORL	Rod precursors
4.27e-107	0.746536	0.262	0.008	8.3e-103	9	KIF20A	Rod precursors
2.63e-36	0.743772	0.349	0.064	5.12e-32	9	SNAP25	Rod precursors
3.16e-07	0.742356	0.69	0.815	0.0061379	9	RHEB	Rod precursors
1.36e-134	0.736904	0.302	0.008	2.65e-130	9	SLC1A7	Rod precursors
9.92e-67	0.736861	0.31	0.026	1.93e-62	9	SRRM4	Rod precursors
3.97e-27	0.735363	0.5	0.165	7.72e-23	9	NCAM1	Rod precursors
4.46e-32	0.73239	0.333	0.067	8.67e-28	9	ZWINT	Rod precursors
7.7e-11	0.729725	0.69	0.695	1.5e-06	9	RAD21	Rod precursors
3.23e-83	0.729685	0.254	0.012	6.29e-79	9	LINC00461	Rod precursors
6.6e-11	0.728617	0.341	0.154	1.28e-06	9	TMEM91	Rod precursors
2.2e-20	0.728488	0.294	0.077	4.28e-16	9	SGO2	Rod precursors
2.9e-64	0.727195	0.278	0.021	5.63e-60	9	FAM57B	Rod precursors
4.91e-126	0.725015	0.198	0.002	9.55e-122	9	RAX2	Rod precursors
8.19e-09	0.72221	0.54	0.401	0.000159265	9	DAAM1	Rod precursors
1.77e-06	0.72175	0.548	0.495	0.0344855	9	BUB3	Rod precursors
2.45e-07	0.716727	0.5	0.372	0.00477254	9	ZNF385A	Rod precursors
3.83e-112	0.714677	0.19	0.002	7.45e-108	9	KCNV2	Rod precursors
4.59e-14	0.714388	0.722	0.784	8.92e-10	9	SNRPG	Rod precursors
9.47e-06	0.713449	0.5	0.431	0.184191	9	CXXC5	Rod precursors
7.21e-06	0.712133	0.198	0.088	0.140138	9	RRAD	Rod precursors
0.00942998	0.709381	0.325	0.285	1	9	CENPW	Rod precursors
5.71e-151	0.708674	0.286	0.005	1.11e-146	9	SLC17A7	Rod precursors
3.97e-14	0.702715	0.246	0.071	7.71e-10	9	PRDM1	Rod precursors
4.35e-45	0.701462	0.317	0.042	8.45e-41	9	RNF165	Rod precursors
1.08e-11	0.696384	0.444	0.242	2.11e-07	9	KIF22	Rod precursors
1.65e-24	0.695995	0.27	0.056	3.21e-20	9	TPD52	Rod precursors
3.71e-58	0.693456	0.23	0.016	7.22e-54	9	PLK1	Rod precursors
2.53e-83	0.691371	0.254	0.012	4.93e-79	9	SLC38A5	Rod precursors
3.82e-57	0.689682	0.317	0.033	7.44e-53	9	Mar-01	Rod precursors
7.52e-42	0.689654	0.254	0.029	1.46e-37	9	RIMS2	Rod precursors
2.17e-11	0.681682	0.31	0.132	4.22e-07	9	STX3	Rod precursors
2.16e-14	0.680044	0.238	0.069	4.2e-10	9	CENPE	Rod precursors
1.19e-132	0.676563	0.286	0.007	2.31e-128	9	NEK2	Rod precursors
0.00508452	0.671107	0.452	0.405	1	9	3	Rod precursors
1.18e-72	0.667186	0.27	0.017	2.29e-68	9	GTSE1	Rod precursors
5.41e-76	0.66602	0.254	0.014	1.05e-71	9	TROAP	Rod precursors
5.5e-10	0.665255	0.69	0.74	1.07e-05	9	MAZ	Rod precursors
3.05e-50	0.664626	0.254	0.023	5.94e-46	9	CHRNA3	Rod precursors
3.57e-104	0.660981	0.254	0.008	6.95e-100	9	IMPG2	Rod precursors
4.26e-30	0.658352	0.349	0.073	8.29e-26	9	LINC01833	Rod precursors
2.86e-10	0.649931	0.706	0.697	5.57e-06	9	H2AFY	Rod precursors
1.72e-11	0.64916	0.603	0.407	3.34e-07	9	TUBB2B	Rod precursors
2.54e-06	0.648807	0.548	0.495	0.0494802	9	ANP32E	Rod precursors
2.78e-07	0.647606	0.579	0.489	0.00540401	9	PGRMC2	Rod precursors
8.51e-09	0.647601	0.373	0.201	0.000165579	9	AGAP1	Rod precursors
2.57e-06	0.644171	0.833	0.885	0.0500511	9	SOX4	Rod precursors
0.000266077	0.641771	0.532	0.5	1	9	MUM1	Rod precursors
1.11e-08	0.641067	0.429	0.262	0.000216604	9	SINHCAF	Rod precursors
1.13e-58	0.64026	0.278	0.023	2.21e-54	9	SCG3	Rod precursors
1.95e-43	0.63897	0.27	0.032	3.8e-39	9	NDC80	Rod precursors
3.06e-165	0.637795	0.23	0.001	5.95e-161	9	MRLN	Rod precursors
6.95e-05	0.635403	0.714	0.806	1	9	ENO1	Rod precursors
1.22e-32	0.635012	0.405	0.086	2.37e-28	9	PAX6	Rod precursors
7.36e-07	0.633805	0.714	0.783	0.0143181	9	RANBP1	Rod precursors
2.55e-57	0.630953	0.333	0.036	4.97e-53	9	CENPM	Rod precursors
1.04e-05	0.626883	0.444	0.339	0.202321	9	MZT1	Rod precursors
6.22e-49	0.625231	0.27	0.027	1.21e-44	9	CADM3	Rod precursors
7.53e-21	0.621113	0.317	0.087	1.46e-16	9	CENPN	Rod precursors
1.01e-26	0.620259	0.262	0.049	1.97e-22	9	NCAPG	Rod precursors
5.89e-60	0.620043	0.222	0.014	1.15e-55	9	GNGT2	Rod precursors
1.43e-30	0.614664	0.302	0.057	2.78e-26	9	PRC1	Rod precursors
7.97e-12	0.614191	0.841	0.907	1.55e-07	9	PTMS	Rod precursors
0.000165052	0.613355	0.524	0.447	1	9	SMAD2	Rod precursors
3.49e-28	0.61274	0.913	0.975	6.79e-24	9	HNRNPA2B1	Rod precursors
3.33e-06	0.612598	0.738	0.9	0.064829	9	NUCKS1	Rod precursors
7.42e-09	0.611858	0.484	0.302	0.000144261	9	SOX11	Rod precursors
9.77e-14	0.610449	0.825	0.838	1.9e-09	9	H1FX	Rod precursors
1.78e-07	0.610246	0.397	0.24	0.00346116	9	KIF20B	Rod precursors
1.02e-14	0.609315	0.333	0.118	1.99e-10	9	LINC00632	Rod precursors
4.72e-116	0.607911	0.175	0.001	9.18e-112	9	GNAT1	Rod precursors
2.19e-08	0.606418	0.635	0.59	0.000426369	9	CBX1	Rod precursors
0.0067673	0.603408	0.73	0.791	1	9	DUSP1	Rod precursors
5.34e-06	0.600277	0.54	0.463	0.103892	9	CCNG2	Rod precursors
1.11e-29	0.597795	0.349	0.076	2.16e-25	9	PTPRZ1	Rod precursors
4.42e-16	0.596245	0.825	0.902	8.6e-12	9	RAN	Rod precursors
4.25e-09	0.594792	0.325	0.158	8.26e-05	9	FBXO5	Rod precursors
8.7e-57	0.592085	0.23	0.016	1.69e-52	9	ZNF385B	Rod precursors
1.3e-42	0.59062	0.294	0.038	2.53e-38	9	TK1	Rod precursors
1.7e-29	0.589454	0.286	0.052	3.31e-25	9	TACC3	Rod precursors
1.72e-05	0.588068	0.548	0.507	0.335355	9	LSM4	Rod precursors
6.34e-17	0.586092	0.421	0.166	1.23e-12	9	EZH2	Rod precursors
2.24e-08	0.581758	0.389	0.221	0.000436483	9	PTPRF	Rod precursors
6.97e-06	0.580511	0.484	0.396	0.135598	9	RHOT1	Rod precursors
1.18e-11	0.577749	0.976	0.986	2.29e-07	9	GAPDH	Rod precursors
1.93e-11	0.573097	0.325	0.132	3.75e-07	9	ENO2	Rod precursors
3.15e-164	0.572008	0.222	0.001	6.13e-160	9	TMEM244	Rod precursors
1.72e-35	0.56996	0.254	0.034	3.35e-31	9	PPFIA2	Rod precursors
0.00141687	0.569769	0.587	0.588	1	9	RNMT	Rod precursors
5.5e-07	0.566019	0.357	0.218	0.0106919	9	GGH	Rod precursors
1.59e-06	0.564387	0.675	0.738	0.0309837	9	SRSF10	Rod precursors
2.87e-24	0.562964	0.246	0.047	5.57e-20	9	KIF11	Rod precursors
1.4e-11	0.562139	0.365	0.166	2.71e-07	9	SRGAP3	Rod precursors
8.67e-72	0.562099	0.23	0.012	1.69e-67	9	AANAT	Rod precursors
5.13e-31	0.559592	0.325	0.064	9.98e-27	9	DSP	Rod precursors
1.41e-96	0.559283	0.246	0.008	2.73e-92	9	INSM1	Rod precursors
7.7e-135	0.558684	0.198	0.001	1.5e-130	9	VSX2	Rod precursors
3.97e-18	0.558183	0.905	0.942	7.71e-14	9	HMGN1	Rod precursors
8.1e-40	0.556857	0.31	0.045	1.57e-35	9	CENPU	Rod precursors
0.000254935	0.555254	0.714	0.805	1	9	UBXN4	Rod precursors
3.58e-72	0.554131	0.222	0.011	6.97e-68	9	KCNK3	Rod precursors
4.18e-59	0.551732	0.27	0.022	8.13e-55	9	NUF2	Rod precursors
2.84e-16	0.55138	0.27	0.078	5.53e-12	9	ANKRD33B	Rod precursors
2.47e-64	0.551002	0.262	0.019	4.8e-60	9	KIFC1	Rod precursors
1.4e-27	0.550707	0.294	0.059	2.73e-23	9	CCDC181	Rod precursors
4.16e-06	0.549658	0.349	0.21	0.0808792	9	PTP4A3	Rod precursors
2.52e-06	0.548662	0.349	0.21	0.0490727	9	EML1	Rod precursors
0.00244134	0.547676	0.325	0.249	1	9	Sep-04	Rod precursors
7.07e-58	0.547536	0.23	0.016	1.38e-53	9	CAMK2B	Rod precursors
0.00209325	0.546818	0.46	0.439	1	9	PCMTD2	Rod precursors
1.25e-05	0.545469	0.437	0.302	0.243771	9	RRM1	Rod precursors
0.000422176	0.545156	0.532	0.533	1	9	PAFAH1B3	Rod precursors
8.96e-06	0.544409	0.579	0.567	0.174265	9	HDGF	Rod precursors
7.62e-28	0.541835	0.302	0.062	1.48e-23	9	RACGAP1	Rod precursors
2.46e-28	0.540007	0.294	0.056	4.78e-24	9	ECT2	Rod precursors
7.34e-43	0.538526	0.222	0.021	1.43e-38	9	FAM83D	Rod precursors
8.92e-13	0.538149	0.302	0.11	1.73e-08	9	LGI4	Rod precursors
0.000854514	0.53762	0.341	0.254	1	9	HELLS	Rod precursors
7.69e-10	0.536316	0.27	0.11	1.5e-05	9	LRRC4C	Rod precursors
7.05e-49	0.536126	0.27	0.027	1.37e-44	9	MGARP	Rod precursors
3.93e-35	0.533232	0.254	0.034	7.64e-31	9	ADGRV1	Rod precursors
2.27e-08	0.533058	0.325	0.162	0.00044163	9	RALGPS2	Rod precursors
1e-15	0.533029	0.397	0.156	1.95e-11	9	FEN1	Rod precursors
2.49e-29	0.532936	0.206	0.027	4.85e-25	9	AURKA	Rod precursors
2.83e-35	0.532784	0.222	0.026	5.51e-31	9	C1orf61	Rod precursors
1.11e-88	0.532545	0.262	0.012	2.16e-84	9	SPC25	Rod precursors
9.15e-08	0.532098	0.405	0.249	0.00177981	9	SLC16A1	Rod precursors
1.82e-34	0.530594	0.27	0.04	3.54e-30	9	RAD51AP1	Rod precursors
0.000348141	0.530516	0.5	0.428	1	9	COMMD4	Rod precursors
4.08e-13	0.530437	0.317	0.118	7.94e-09	9	GATB	Rod precursors
5.32e-27	0.52939	0.302	0.059	1.04e-22	9	LHX2	Rod precursors
1.51e-64	0.529055	0.238	0.015	2.93e-60	9	FXYD3	Rod precursors
0.00173633	0.528131	0.365	0.265	1	9	CDKN2D	Rod precursors
3.78e-49	0.528033	0.222	0.018	7.35e-45	9	DEPDC1	Rod precursors
3.42e-18	0.52256	0.175	0.032	6.65e-14	9	SLC1A3	Rod precursors
6.58e-08	0.5218	0.73	0.82	0.00127867	9	BSG	Rod precursors
1.49e-77	0.520979	0.262	0.014	2.89e-73	9	CKAP2L	Rod precursors
0.00310231	0.520573	0.5	0.496	1	9	BRD3	Rod precursors
0.000203077	0.51816	0.548	0.489	1	9	MSI2	Rod precursors
0.00070456	0.517177	0.611	0.674	1	9	PHIP	Rod precursors
5.14e-32	0.517122	1	0.989	9.99e-28	9	H3F3A	Rod precursors
2.98e-08	0.515991	0.429	0.256	0.000578977	9	HMGA1	Rod precursors
9.99e-10	0.515327	0.817	0.902	1.94e-05	9	PTGES3	Rod precursors
9.11e-33	0.514419	0.341	0.067	1.77e-28	9	KNSTRN	Rod precursors
2.95e-05	0.513541	0.365	0.254	0.573217	9	TLE3	Rod precursors
0.00613725	0.513136	0.476	0.439	1	9	CENPX	Rod precursors
1.36e-24	0.512808	0.302	0.066	2.64e-20	9	CENPK	Rod precursors
5.07e-46	0.512078	0.19	0.014	9.87e-42	9	MPP4	Rod precursors
5.01e-07	0.511575	0.389	0.239	0.00975051	9	EPB41	Rod precursors
3.74e-137	0.51135	0.167	0	7.26e-133	9	CABP5	Rod precursors
2.12e-15	0.509549	0.865	0.906	4.12e-11	9	HNRNPA0	Rod precursors
0.00112273	0.509075	0.563	0.624	1	9	SMC3	Rod precursors
0.000595562	0.507611	0.46	0.417	1	9	USP1	Rod precursors
5.16e-05	0.506037	0.675	0.822	1	9	DBI	Rod precursors
2.95e-146	0.505815	0.23	0.002	5.73e-142	9	GNG13	Rod precursors
4.7e-06	0.505535	0.23	0.111	0.0913028	9	SOX8	Rod precursors
1.03e-30	0.503975	0.254	0.039	2e-26	9	PRR11	Rod precursors
0.00136757	0.50387	0.492	0.462	1	9	CRNDE	Rod precursors
1.41e-08	0.503495	0.754	0.833	0.000273501	9	LDHA	Rod precursors
0.00473483	0.50285	0.373	0.303	1	9	BNIP3	Rod precursors
1.92e-121	4.04107	0.976	0.249	3.74e-117	10	TFPI2	Iris pigment epithelium
1.09e-123	3.23151	1	0.257	2.11e-119	10	DCT	Iris pigment epithelium
5.15e-138	3.02103	0.992	0.216	1e-133	10	WNT2B	Iris pigment epithelium
1.65e-211	2.76752	0.992	0.105	3.22e-207	10	TRPM3	Iris pigment epithelium
0	2.6745	0.992	0.049	0	10	SLC38A11	Iris pigment epithelium
0	2.4178	0.992	0.026	0	10	ATP6V1C2	Iris pigment epithelium
6.61e-91	2.40314	0.903	0.287	1.29e-86	10	GJA1	Iris pigment epithelium
4.39e-56	2.11197	0.895	0.649	8.54e-52	10	GNG11	Iris pigment epithelium
5.51e-77	2.04713	0.927	0.33	1.07e-72	10	PTGDS	Iris pigment epithelium
3.36e-196	1.95943	0.895	0.092	6.53e-192	10	SLC7A2	Iris pigment epithelium
5.62e-86	1.9196	0.903	0.295	1.09e-81	10	WFDC1	Iris pigment epithelium
5.11e-260	1.80564	0.968	0.067	9.93e-256	10	PAX6	Iris pigment epithelium
3.71e-206	1.8009	0.879	0.08	7.22e-202	10	SLC4A4	Iris pigment epithelium
1.13e-290	1.78838	0.879	0.045	2.2e-286	10	NCCRP1	Iris pigment epithelium
5.71e-68	1.77083	0.96	0.537	1.11e-63	10	SERPINF1	Iris pigment epithelium
7.65e-109	1.76551	0.944	0.231	1.49e-104	10	TSPAN10	Iris pigment epithelium
1.23e-135	1.66118	0.871	0.135	2.39e-131	10	TYR	Iris pigment epithelium
1.85e-94	1.61958	0.919	0.245	3.6e-90	10	SLC2A1	Iris pigment epithelium
9.07e-186	1.61058	0.855	0.083	1.76e-181	10	DAPL1	Iris pigment epithelium
4.93e-185	1.61054	0.863	0.089	9.59e-181	10	SLC35G1	Iris pigment epithelium
3.07e-117	1.50473	0.855	0.162	5.97e-113	10	SLC23A2	Iris pigment epithelium
2.48e-169	1.47619	0.903	0.113	4.82e-165	10	SLC29A4	Iris pigment epithelium
2.33e-103	1.45862	0.887	0.213	4.54e-99	10	TMEM150C	Iris pigment epithelium
5.73e-68	1.43638	0.895	0.328	1.11e-63	10	IGF1	Iris pigment epithelium
4.26e-244	1.4353	0.839	0.05	8.28e-240	10	HSD17B2	Iris pigment epithelium
8e-116	1.43497	0.887	0.172	1.56e-111	10	IQGAP2	Iris pigment epithelium
2.52e-79	1.40191	0.935	0.319	4.91e-75	10	SGK1	Iris pigment epithelium
4.24e-60	1.3811	0.895	0.469	8.25e-56	10	FAM213A	Iris pigment epithelium
4.5e-79	1.37965	0.895	0.288	8.76e-75	10	SOX11	Iris pigment epithelium
1.97e-217	1.36783	0.871	0.067	3.82e-213	10	NELL2	Iris pigment epithelium
1.91e-83	1.33333	0.855	0.233	3.71e-79	10	CITED4	Iris pigment epithelium
4.08e-123	1.28456	0.879	0.16	7.94e-119	10	GPR180	Iris pigment epithelium
1.15e-49	1.25051	0.935	0.651	2.24e-45	10	APOE	Iris pigment epithelium
2.93e-57	1.24275	0.976	0.38	5.7e-53	10	PMEL	Iris pigment epithelium
1.28e-139	1.24051	0.895	0.119	2.49e-135	10	TRPM1	Iris pigment epithelium
1.24e-49	1.17282	0.935	0.652	2.4e-45	10	ASAH1	Iris pigment epithelium
3.14e-51	1.16975	0.911	0.593	6.11e-47	10	CRYAB	Iris pigment epithelium
1.82e-93	1.16664	0.839	0.171	3.54e-89	10	SLC7A5	Iris pigment epithelium
1.06e-109	1.12995	0.629	0.07	2.06e-105	10	PCSK1N	Iris pigment epithelium
2.5e-231	1.12446	0.782	0.043	4.87e-227	10	LHX2	Iris pigment epithelium
5.13e-216	1.11858	0.694	0.037	9.97e-212	10	CCBE1	Iris pigment epithelium
1.2e-139	1.11588	0.79	0.097	2.33e-135	10	SLC6A15	Iris pigment epithelium
1.07e-188	1.10752	0.798	0.066	2.09e-184	10	STRA6	Iris pigment epithelium
1.73e-64	1.1068	0.855	0.299	3.36e-60	10	SLC7A8	Iris pigment epithelium
3.6e-99	1.09903	0.766	0.132	6.99e-95	10	NKAIN4	Iris pigment epithelium
8.99e-47	1.07498	0.944	0.626	1.75e-42	10	FRZB	Iris pigment epithelium
5.76e-88	1.07189	0.815	0.189	1.12e-83	10	CTSH	Iris pigment epithelium
3.32e-59	1.05884	1	0.985	6.46e-55	10	MT-CO3	Iris pigment epithelium
0	1.05737	0.79	0.008	0	10	SLC38A8	Iris pigment epithelium
0	1.03119	0.734	0.014	0	10	SLC35D3	Iris pigment epithelium
6.43e-40	1.02553	0.863	0.657	1.25e-35	10	CHCHD10	Iris pigment epithelium
5.84e-237	1.01673	0.629	0.023	1.14e-232	10	GNGT1	Iris pigment epithelium
1.49e-40	1.01442	0.895	0.6	2.89e-36	10	CLU	Iris pigment epithelium
8.43e-114	0.993407	0.782	0.113	1.64e-109	10	SLC24A5	Iris pigment epithelium
4.11e-108	0.979379	0.782	0.115	7.99e-104	10	CDH6	Iris pigment epithelium
3.29e-201	0.975356	0.855	0.067	6.4e-197	10	MEIS2	Iris pigment epithelium
8.82e-89	0.971672	0.774	0.158	1.72e-84	10	PSAT1	Iris pigment epithelium
5.18e-40	0.966038	0.879	0.488	1.01e-35	10	GPNMB	Iris pigment epithelium
3.51e-44	0.959352	0.879	0.448	6.83e-40	10	ATP1B1	Iris pigment epithelium
1.74e-194	0.95339	0.702	0.045	3.38e-190	10	LYPD1	Iris pigment epithelium
9.43e-56	0.949573	0.823	0.306	1.83e-51	10	COLEC12	Iris pigment epithelium
2.89e-51	0.940856	1	0.982	5.62e-47	10	MT-CO2	Iris pigment epithelium
1.04e-51	0.938342	0.871	0.307	2.03e-47	10	PCP4	Iris pigment epithelium
9.54e-168	0.937542	0.831	0.08	1.85e-163	10	COL9A2	Iris pigment epithelium
1.34e-47	0.925976	0.863	0.456	2.6e-43	10	STT3B	Iris pigment epithelium
1.31e-107	0.902645	0.71	0.099	2.55e-103	10	SLC7A6	Iris pigment epithelium
7.03e-30	0.901909	0.863	0.708	1.37e-25	10	SLC3A2	Iris pigment epithelium
2.31e-124	0.891251	0.597	0.052	4.49e-120	10	KIF5C	Iris pigment epithelium
1.58e-39	0.882336	0.935	0.953	3.08e-35	10	GSTP1	Iris pigment epithelium
2.34e-181	0.8801	0.677	0.044	4.56e-177	10	RELN	Iris pigment epithelium
9.94e-248	0.879115	0.702	0.03	1.93e-243	10	KCNQ4	Iris pigment epithelium
5.48e-53	0.867867	0.774	0.275	1.07e-48	10	ELP4	Iris pigment epithelium
8.39e-224	0.85859	0.71	0.036	1.63e-219	10	PCSK2	Iris pigment epithelium
2.96e-46	0.850196	0.823	0.359	5.75e-42	10	ITGAV	Iris pigment epithelium
8.57e-251	0.84856	0.774	0.039	1.67e-246	10	SPOCK3	Iris pigment epithelium
1.74e-219	0.843333	0.702	0.038	3.38e-215	10	ABCC4	Iris pigment epithelium
1.82e-39	0.833511	0.839	0.43	3.54e-35	10	KRT8	Iris pigment epithelium
2.21e-32	0.832385	0.823	0.537	4.31e-28	10	LHFPL6	Iris pigment epithelium
9.12e-43	0.831915	0.952	0.965	1.77e-38	10	ITM2B	Iris pigment epithelium
6.29e-130	0.827857	0.613	0.052	1.22e-125	10	PCLO	Iris pigment epithelium
2.81e-39	0.825647	0.847	0.468	5.46e-35	10	CLSTN1	Iris pigment epithelium
2.86e-36	0.824474	0.758	0.391	5.57e-32	10	UROS	Iris pigment epithelium
3.23e-121	0.822899	0.806	0.092	6.28e-117	10	SIX3	Iris pigment epithelium
0	0.819867	0.629	0.007	0	10	ADAMTS18	Iris pigment epithelium
1.99e-43	0.816105	0.984	0.997	3.87e-39	10	FTH1	Iris pigment epithelium
9.57e-25	0.815209	0.815	0.569	1.86e-20	10	DDR2	Iris pigment epithelium
2.07e-51	0.814919	0.782	0.289	4.03e-47	10	SCD5	Iris pigment epithelium
5.45e-38	0.814582	0.855	0.479	1.06e-33	10	MSI2	Iris pigment epithelium
2.64e-57	0.813313	0.782	0.249	5.13e-53	10	SLC4A2	Iris pigment epithelium
3.32e-215	0.810762	0.565	0.021	6.45e-211	10	PGM5-AS1	Iris pigment epithelium
1.97e-37	0.807926	0.798	0.397	3.82e-33	10	SCG5	Iris pigment epithelium
2.68e-39	0.788592	0.774	0.353	5.21e-35	10	C1orf21	Iris pigment epithelium
9.79e-300	0.786288	0.645	0.016	1.9e-295	10	SLC15A2	Iris pigment epithelium
3.66e-204	0.782366	0.645	0.033	7.11e-200	10	PCOLCE2	Iris pigment epithelium
5.65e-246	0.782303	0.629	0.022	1.1e-241	10	ADGRV1	Iris pigment epithelium
1.74e-219	0.781216	0.605	0.024	3.39e-215	10	ABCA4	Iris pigment epithelium
2.19e-52	0.778387	0.798	0.256	4.25e-48	10	RASSF2	Iris pigment epithelium
2.15e-38	0.77003	0.895	0.814	4.19e-34	10	BSG	Iris pigment epithelium
5.82e-29	0.769622	0.839	0.478	1.13e-24	10	ZNF503	Iris pigment epithelium
6.22e-67	0.76712	0.718	0.157	1.21e-62	10	KIF21A	Iris pigment epithelium
3.36e-238	0.765894	0.637	0.023	6.53e-234	10	RAX	Iris pigment epithelium
7.37e-27	0.764473	0.944	0.861	1.43e-22	10	MDK	Iris pigment epithelium
1.74e-73	0.763557	0.806	0.182	3.39e-69	10	CADM1	Iris pigment epithelium
7.5e-146	0.750536	0.556	0.037	1.46e-141	10	FHDC1	Iris pigment epithelium
9.04e-104	0.750269	0.645	0.079	1.76e-99	10	TNFRSF21	Iris pigment epithelium
1.15e-297	0.749999	0.629	0.015	2.24e-293	10	FOLR1	Iris pigment epithelium
5.85e-83	0.746121	0.75	0.152	1.14e-78	10	PDIA5	Iris pigment epithelium
2.7e-67	0.745246	0.556	0.09	5.25e-63	10	ACOT11	Iris pigment epithelium
3.36e-64	0.744636	0.661	0.148	6.53e-60	10	FAM174B	Iris pigment epithelium
1.02e-11	0.74274	0.968	0.919	1.98e-07	10	XIST	Iris pigment epithelium
3.17e-37	0.742458	0.29	0.041	6.16e-33	10	HES5	Iris pigment epithelium
1.52e-34	0.738585	0.847	0.417	2.95e-30	10	KRT18	Iris pigment epithelium
1.69e-218	0.738152	0.685	0.035	3.29e-214	10	NECAB2	Iris pigment epithelium
7.01e-37	0.734279	0.919	0.786	1.36e-32	10	NPC2	Iris pigment epithelium
3.6e-32	0.729757	0.895	0.871	7e-28	10	PSAP	Iris pigment epithelium
2.21e-86	0.723767	0.718	0.12	4.3e-82	10	CA14	Iris pigment epithelium
2.36e-158	0.723203	0.718	0.054	4.59e-154	10	OTX2	Iris pigment epithelium
3.23e-91	0.720497	0.685	0.103	6.29e-87	10	SLC5A6	Iris pigment epithelium
1.7e-32	0.717835	0.75	0.404	3.31e-28	10	CLCN3	Iris pigment epithelium
3.32e-29	0.717495	0.871	0.593	6.45e-25	10	SYNE2	Iris pigment epithelium
1.98e-27	0.705909	0.831	0.492	3.86e-23	10	CDO1	Iris pigment epithelium
6.3e-33	0.702997	0.911	0.815	1.22e-28	10	APP	Iris pigment epithelium
1.63e-39	0.700527	0.944	0.944	3.17e-35	10	SLC25A6	Iris pigment epithelium
1.25e-29	0.700111	0.871	0.729	2.42e-25	10	CTSD	Iris pigment epithelium
1.29e-176	0.693722	0.621	0.037	2.51e-172	10	LRRN2	Iris pigment epithelium
8.11e-44	0.689761	0.71	0.269	1.58e-39	10	DTNBP1	Iris pigment epithelium
6.7e-133	0.688798	0.621	0.055	1.3e-128	10	KLHL3	Iris pigment epithelium
3.37e-129	0.68599	0.581	0.047	6.56e-125	10	STRIP2	Iris pigment epithelium
2.04e-54	0.68445	0.605	0.133	3.97e-50	10	FGFR3	Iris pigment epithelium
7.57e-197	0.678651	0.565	0.024	1.47e-192	10	SCN3B	Iris pigment epithelium
2.57e-26	0.675861	0.839	0.62	4.99e-22	10	OSBPL1A	Iris pigment epithelium
3.58e-38	0.673637	0.782	0.328	6.96e-34	10	DPP7	Iris pigment epithelium
1.33e-138	0.670663	0.774	0.076	2.59e-134	10	GPM6A	Iris pigment epithelium
1.67e-25	0.669084	0.734	0.364	3.24e-21	10	RDH10	Iris pigment epithelium
5.17e-154	0.668313	0.565	0.036	1.01e-149	10	COLGALT2	Iris pigment epithelium
7.68e-28	0.666876	0.847	0.712	1.49e-23	10	HIGD2A	Iris pigment epithelium
1.41e-241	0.664786	0.605	0.02	2.74e-237	10	DSC2	Iris pigment epithelium
1.98e-51	0.663952	0.71	0.209	3.85e-47	10	LGR4	Iris pigment epithelium
3.46e-53	0.660725	0.694	0.184	6.72e-49	10	MAN1A1	Iris pigment epithelium
7.11e-273	0.660443	0.573	0.013	1.38e-268	10	PLPPR5	Iris pigment epithelium
7.55e-22	0.655605	0.774	0.418	1.47e-17	10	HIF3A	Iris pigment epithelium
4.33e-27	0.655463	0.734	0.351	8.42e-23	10	PTPRG	Iris pigment epithelium
8.65e-98	0.654927	0.605	0.073	1.68e-93	10	SNCAIP	Iris pigment epithelium
2.37e-44	0.654722	1	0.983	4.61e-40	10	MT-ATP6	Iris pigment epithelium
2.95e-24	0.653093	0.798	0.55	5.74e-20	10	MMP14	Iris pigment epithelium
4.73e-20	0.651409	0.863	0.652	9.2e-16	10	SESN3	Iris pigment epithelium
8.83e-27	0.647593	0.694	0.29	1.72e-22	10	TNFRSF14	Iris pigment epithelium
1.31e-40	0.646286	0.927	0.96	2.56e-36	10	UQCRB	Iris pigment epithelium
4.86e-27	0.6399	0.677	0.315	9.45e-23	10	TMEM245	Iris pigment epithelium
4.49e-19	0.637251	0.677	0.358	8.74e-15	10	TNRC6A	Iris pigment epithelium
2.78e-114	0.63719	0.637	0.07	5.4e-110	10	PGM5	Iris pigment epithelium
3.51e-41	0.636958	0.992	0.98	6.82e-37	10	MT-CYB	Iris pigment epithelium
3.56e-32	0.632845	0.903	0.927	6.92e-28	10	UQCRH	Iris pigment epithelium
7.71e-23	0.631456	0.798	0.571	1.5e-18	10	WLS	Iris pigment epithelium
1.13e-73	0.622909	0.573	0.088	2.2e-69	10	CPNE5	Iris pigment epithelium
3.26e-229	0.617582	0.5	0.013	6.34e-225	10	AC019197.1	Iris pigment epithelium
2.77e-248	0.616373	0.387	0.004	5.39e-244	10	RPRML	Iris pigment epithelium
5.4e-108	0.612924	0.621	0.069	1.05e-103	10	CPXM2	Iris pigment epithelium
1.48e-39	0.611916	0.484	0.113	2.87e-35	10	DOCK5	Iris pigment epithelium
2.2e-19	0.61143	0.653	0.355	4.28e-15	10	TTYH3	Iris pigment epithelium
1.34e-34	0.611067	0.911	0.907	2.62e-30	10	SOD1	Iris pigment epithelium
8.94e-185	0.610813	0.556	0.026	1.74e-180	10	FMO1	Iris pigment epithelium
2.94e-27	0.610259	0.911	0.814	5.72e-23	10	DBI	Iris pigment epithelium
7.95e-75	0.60971	0.871	0.169	1.55e-70	10	MLANA	Iris pigment epithelium
6.9e-86	0.609456	0.573	0.073	1.34e-81	10	PIP5K1B	Iris pigment epithelium
7.9e-23	0.608759	0.742	0.415	1.54e-18	10	ARL4A	Iris pigment epithelium
4.16e-190	0.604674	0.524	0.021	8.08e-186	10	PPARGC1A	Iris pigment epithelium
1.05e-26	0.602227	0.718	0.354	2.05e-22	10	RFLNB	Iris pigment epithelium
2.23e-33	0.602147	0.758	0.365	4.33e-29	10	LGMN	Iris pigment epithelium
3.79e-91	0.5964	0.669	0.094	7.37e-87	10	PLD5	Iris pigment epithelium
6.18e-35	0.594558	0.694	0.288	1.2e-30	10	CERS4	Iris pigment epithelium
1.71e-175	0.592934	0.581	0.029	3.32e-171	10	AL391650.1	Iris pigment epithelium
1.16e-60	0.592557	0.685	0.16	2.26e-56	10	TSPAN9	Iris pigment epithelium
8.76e-74	0.591641	0.387	0.036	1.7e-69	10	GRID2	Iris pigment epithelium
5.04e-63	0.588405	0.524	0.084	9.8e-59	10	PLA2R1	Iris pigment epithelium
1.99e-55	0.580223	0.685	0.181	3.87e-51	10	AGA	Iris pigment epithelium
5.19e-27	0.576368	0.742	0.357	1.01e-22	10	DHRS3	Iris pigment epithelium
6.22e-48	0.57569	0.597	0.15	1.21e-43	10	GALNT10	Iris pigment epithelium
9.92e-40	0.57195	0.694	0.245	1.93e-35	10	PSD3	Iris pigment epithelium
9.45e-37	0.5717	0.677	0.241	1.84e-32	10	TPD52L1	Iris pigment epithelium
1.16e-26	0.570543	0.613	0.245	2.26e-22	10	RAB27A	Iris pigment epithelium
5.08e-159	0.567642	0.484	0.022	9.89e-155	10	LMO1	Iris pigment epithelium
1.48e-34	0.565665	0.919	0.966	2.88e-30	10	COX7C	Iris pigment epithelium
1.73e-41	0.564031	0.605	0.18	3.37e-37	10	CCDC51	Iris pigment epithelium
1.09e-42	0.563729	0.661	0.21	2.11e-38	10	DNASE2	Iris pigment epithelium
1.08e-16	0.563389	0.847	0.629	2.1e-12	10	EMP2	Iris pigment epithelium
6.2e-17	0.562651	0.847	0.794	1.21e-12	10	RHOC	Iris pigment epithelium
8.23e-64	0.562388	0.516	0.078	1.6e-59	10	FAM84A	Iris pigment epithelium
4.43e-41	0.561019	1	0.983	8.62e-37	10	MT-ND4	Iris pigment epithelium
5.26e-136	0.56076	0.54	0.037	1.02e-131	10	DSG2	Iris pigment epithelium
4.52e-29	0.558111	0.919	0.833	8.8e-25	10	BRI3	Iris pigment epithelium
1.24e-74	0.557646	0.524	0.07	2.41e-70	10	CXXC4	Iris pigment epithelium
1.13e-25	0.557539	0.75	0.413	2.19e-21	10	GPI	Iris pigment epithelium
1.4e-25	0.557396	0.766	0.427	2.72e-21	10	BACE2	Iris pigment epithelium
5.93e-19	0.556909	0.79	0.586	1.15e-14	10	QPRT	Iris pigment epithelium
1.69e-35	0.556327	0.508	0.127	3.28e-31	10	FAM193B	Iris pigment epithelium
2.48e-39	0.556054	0.71	0.229	4.83e-35	10	NBEA	Iris pigment epithelium
7.2e-11	0.554694	0.766	0.526	1.4e-06	10	LAMB1	Iris pigment epithelium
0	0.552872	0.54	0.007	0	10	OTX1	Iris pigment epithelium
3.83e-60	0.552225	0.476	0.072	7.44e-56	10	CACNA1D	Iris pigment epithelium
4.45e-22	0.550401	0.847	0.734	8.65e-18	10	COMT	Iris pigment epithelium
1.48e-92	0.54848	0.565	0.067	2.88e-88	10	GALNT18	Iris pigment epithelium
3.29e-26	0.547439	0.782	0.429	6.39e-22	10	CYSTM1	Iris pigment epithelium
8.22e-30	0.539343	0.605	0.222	1.6e-25	10	ABR	Iris pigment epithelium
1.52e-83	0.535832	0.548	0.068	2.96e-79	10	CDH7	Iris pigment epithelium
4e-15	0.53334	0.726	0.511	7.78e-11	10	HIBCH	Iris pigment epithelium
5.09e-128	0.533283	0.508	0.035	9.91e-124	10	MFAP3L	Iris pigment epithelium
5.99e-26	0.532874	0.637	0.272	1.17e-21	10	TPP1	Iris pigment epithelium
2.6e-25	0.532815	0.758	0.451	5.06e-21	10	PCBD1	Iris pigment epithelium
1.63e-25	0.530627	0.887	0.788	3.18e-21	10	NDUFC1	Iris pigment epithelium
5.51e-27	0.529525	0.774	0.38	1.07e-22	10	BCAM	Iris pigment epithelium
1.53e-80	0.5276	0.476	0.052	2.97e-76	10	MAP7	Iris pigment epithelium
8.83e-23	0.526669	0.871	0.78	1.72e-18	10	PKM	Iris pigment epithelium
2.17e-29	0.524296	0.685	0.314	4.23e-25	10	MRPS28	Iris pigment epithelium
7.74e-281	0.52397	0.484	0.006	1.5e-276	10	ADRB1	Iris pigment epithelium
3.2e-172	0.52377	0.54	0.025	6.22e-168	10	CNDP1	Iris pigment epithelium
5.63e-29	0.523239	0.919	0.917	1.09e-24	10	GPX4	Iris pigment epithelium
1.35e-35	0.523039	0.444	0.099	2.63e-31	10	OBSCN	Iris pigment epithelium
7.37e-22	0.522379	0.831	0.674	1.43e-17	10	NDUFS8	Iris pigment epithelium
4e-84	0.522104	0.508	0.057	7.79e-80	10	DTNA	Iris pigment epithelium
1.31e-22	0.521473	0.831	0.647	2.54e-18	10	RTN3	Iris pigment epithelium
6.04e-77	0.521335	0.548	0.077	1.17e-72	10	WNK2	Iris pigment epithelium
1.24e-30	0.521235	0.702	0.288	2.42e-26	10	NID2	Iris pigment epithelium
1.1e-25	0.52122	0.548	0.202	2.13e-21	10	EPCAM	Iris pigment epithelium
0	0.520584	0.46	0.002	0	10	LINC01933	Iris pigment epithelium
7.85e-32	0.517109	0.597	0.202	1.53e-27	10	LINGO1	Iris pigment epithelium
6.98e-39	0.516853	0.581	0.169	1.36e-34	10	TGDS	Iris pigment epithelium
2.61e-104	0.516386	0.637	0.067	5.07e-100	10	MAB21L1	Iris pigment epithelium
5.6e-29	0.516173	0.694	0.288	1.09e-24	10	PDLIM5	Iris pigment epithelium
3.51e-19	0.514911	0.839	0.711	6.83e-15	10	ATP6V0B	Iris pigment epithelium
2.66e-45	0.514763	0.524	0.119	5.17e-41	10	NQO1	Iris pigment epithelium
7.34e-21	0.512691	0.927	0.883	1.43e-16	10	IGFBP7	Iris pigment epithelium
5.94e-49	0.512587	0.532	0.109	1.16e-44	10	LAMA5	Iris pigment epithelium
4.52e-247	0.512281	0.54	0.013	8.79e-243	10	TMEM132C	Iris pigment epithelium
5.41e-61	0.512241	0.556	0.091	1.05e-56	10	NTM	Iris pigment epithelium
6.89e-57	0.511893	0.815	0.234	1.34e-52	10	S100B	Iris pigment epithelium
5.38e-56	0.511821	0.581	0.109	1.05e-51	10	BMP7	Iris pigment epithelium
3.34e-48	0.510879	0.645	0.169	6.49e-44	10	SPON1	Iris pigment epithelium
7.34e-34	0.509585	0.685	0.263	1.43e-29	10	NCS1	Iris pigment epithelium
7.06e-114	0.50942	0.444	0.03	1.37e-109	10	SYT17	Iris pigment epithelium
2.03e-05	0.506188	0.548	0.409	0.395211	10	WDR6	Iris pigment epithelium
9.36e-19	0.506066	0.855	0.853	1.82e-14	10	COX7B	Iris pigment epithelium
3.52e-72	0.505583	0.532	0.076	6.84e-68	10	SLC45A2	Iris pigment epithelium
8.61e-41	0.502548	0.274	0.034	1.67e-36	10	KRT17	Iris pigment epithelium
1.24e-20	0.501855	0.839	0.684	2.42e-16	10	NDUFS7	Iris pigment epithelium
1e-161	2.62446	0.95	0.134	1.95e-157	11	RGCC	Choroidal endothelial cells
8.61e-129	2.48734	0.983	0.223	1.67e-124	11	EGFL7	Choroidal endothelial cells
7.17e-290	2.47127	0.909	0.051	1.39e-285	11	PLVAP	Choroidal endothelial cells
3.71e-139	2.31512	0.777	0.088	7.21e-135	11	CLDN5	Choroidal endothelial cells
1.52e-301	2.29267	0.909	0.047	2.95e-297	11	CAVIN2	Choroidal endothelial cells
0	2.0943	0.926	0.036	0	11	SOX18	Choroidal endothelial cells
1.85e-68	2.03006	0.975	0.582	3.6e-64	11	HLA-B	Choroidal endothelial cells
0	2.01477	0.81	0.015	0	11	CA4	Choroidal endothelial cells
1.48e-230	1.97125	0.843	0.058	2.88e-226	11	APOLD1	Choroidal endothelial cells
0	1.88724	0.926	0.033	0	11	ESAM	Choroidal endothelial cells
0	1.88718	0.909	0.017	0	11	CD34	Choroidal endothelial cells
5.82e-148	1.84667	0.934	0.151	1.13e-143	11	TMEM88	Choroidal endothelial cells
8.03e-208	1.83101	0.901	0.082	1.56e-203	11	LMO2	Choroidal endothelial cells
1.15e-300	1.75623	0.694	0.02	2.24e-296	11	STC1	Choroidal endothelial cells
5.37e-234	1.74666	0.86	0.061	1.04e-229	11	TM4SF18	Choroidal endothelial cells
3.43e-207	1.73027	0.843	0.068	6.68e-203	11	KDR	Choroidal endothelial cells
7.36e-68	1.69171	0.942	0.505	1.43e-63	11	ITM2A	Choroidal endothelial cells
2.09e-189	1.65445	0.917	0.089	4.06e-185	11	SIX3	Choroidal endothelial cells
1.67e-59	1.64831	0.942	0.712	3.24e-55	11	HLA-A	Choroidal endothelial cells
4.65e-83	1.62281	0.843	0.221	9.05e-79	11	LXN	Choroidal endothelial cells
4.27e-248	1.61745	0.86	0.055	8.31e-244	11	FLT1	Choroidal endothelial cells
0	1.61705	0.86	0.011	0	11	CDH5	Choroidal endothelial cells
1.41e-53	1.60341	0.926	0.649	2.74e-49	11	SLC9A3R2	Choroidal endothelial cells
0	1.5947	0.76	0.008	0	11	CETP	Choroidal endothelial cells
7.98e-301	1.59177	0.851	0.039	1.55e-296	11	RAMP3	Choroidal endothelial cells
0	1.58508	0.917	0.006	0	11	ECSCR	Choroidal endothelial cells
2.19e-68	1.58492	0.959	0.617	4.25e-64	11	IGFBP4	Choroidal endothelial cells
4.97e-63	1.57277	0.967	0.647	9.66e-59	11	GNG11	Choroidal endothelial cells
2.47e-91	1.57172	0.901	0.263	4.8e-87	11	ENG	Choroidal endothelial cells
0	1.55636	0.769	0.013	0	11	SOX7	Choroidal endothelial cells
3.08e-70	1.55603	0.926	0.455	5.99e-66	11	VAMP5	Choroidal endothelial cells
0	1.55377	0.851	0.024	0	11	PECAM1	Choroidal endothelial cells
0	1.53588	0.868	0.012	0	11	KANK3	Choroidal endothelial cells
6.5e-137	1.52806	0.727	0.079	1.26e-132	11	THBD	Choroidal endothelial cells
1.91e-65	1.50936	1	0.953	3.71e-61	11	B2M	Choroidal endothelial cells
3.37e-42	1.49104	0.835	0.491	6.55e-38	11	SLC2A3	Choroidal endothelial cells
1.5e-84	1.45703	0.909	0.291	2.92e-80	11	CRIP2	Choroidal endothelial cells
3.82e-60	1.44162	0.851	0.293	7.42e-56	11	TM4SF1	Choroidal endothelial cells
4.51e-67	1.4412	0.917	0.472	8.78e-63	11	EMCN	Choroidal endothelial cells
1.17e-276	1.41692	0.826	0.04	2.27e-272	11	ADGRF5	Choroidal endothelial cells
2.44e-86	1.40931	0.934	0.237	4.74e-82	11	A2M	Choroidal endothelial cells
0	1.40617	0.835	0.024	0	11	PODXL	Choroidal endothelial cells
2.32e-45	1.39615	0.967	0.783	4.51e-41	11	DUSP1	Choroidal endothelial cells
2.39e-131	1.38637	0.793	0.105	4.64e-127	11	PCDH17	Choroidal endothelial cells
0	1.34476	0.769	0.023	0	11	APLNR	Choroidal endothelial cells
0	1.34339	0.835	0.022	0	11	GIMAP4	Choroidal endothelial cells
5.16e-53	1.33709	0.868	0.459	1e-48	11	HYAL2	Choroidal endothelial cells
3.34e-39	1.33427	0.843	0.489	6.5e-35	11	DUSP5	Choroidal endothelial cells
0	1.32881	0.826	0.018	0	11	GIMAP7	Choroidal endothelial cells
0	1.31944	0.851	0.027	0	11	C1orf115	Choroidal endothelial cells
0	1.31869	0.545	0.003	0	11	C2CD4B	Choroidal endothelial cells
2.65e-62	1.3183	0.967	0.851	5.16e-58	11	FKBP1A	Choroidal endothelial cells
0	1.31165	0.876	0.004	0	11	MYCT1	Choroidal endothelial cells
1.91e-43	1.30954	0.934	0.625	3.71e-39	11	KLF2	Choroidal endothelial cells
7.07e-55	1.30558	0.876	0.446	1.37e-50	11	PON2	Choroidal endothelial cells
1.02e-104	1.28694	0.868	0.189	1.99e-100	11	ELK3	Choroidal endothelial cells
0	1.28184	0.612	0.005	0	11	SOX17	Choroidal endothelial cells
1.79e-300	1.28089	0.793	0.031	3.48e-296	11	ICAM2	Choroidal endothelial cells
1.39e-89	1.2739	0.843	0.192	2.71e-85	11	EFNA1	Choroidal endothelial cells
0	1.25201	0.818	0.015	0	11	MMRN2	Choroidal endothelial cells
3.62e-119	1.25106	0.868	0.161	7.04e-115	11	ACVRL1	Choroidal endothelial cells
2.35e-49	1.24788	0.835	0.316	4.57e-45	11	CD9	Choroidal endothelial cells
2.71e-54	1.22912	0.884	0.532	5.28e-50	11	PRCP	Choroidal endothelial cells
1.85e-60	1.22588	0.868	0.342	3.6e-56	11	MEF2C	Choroidal endothelial cells
5.46e-108	1.22565	0.793	0.12	1.06e-103	11	ARHGAP18	Choroidal endothelial cells
2.1e-54	1.21367	0.868	0.429	4.08e-50	11	ARHGAP29	Choroidal endothelial cells
3.92e-272	1.20504	0.413	0.003	7.62e-268	11	VWF	Choroidal endothelial cells
2.26e-77	1.1914	0.835	0.233	4.39e-73	11	TGFBR2	Choroidal endothelial cells
2.66e-59	1.1838	0.868	0.294	5.17e-55	11	CLEC14A	Choroidal endothelial cells
3.85e-90	1.17854	0.868	0.214	7.5e-86	11	PLXND1	Choroidal endothelial cells
5.39e-87	1.17297	0.785	0.155	1.05e-82	11	DUSP6	Choroidal endothelial cells
6.81e-58	1.16507	0.785	0.275	1.32e-53	11	HSPG2	Choroidal endothelial cells
4.89e-120	1.15903	0.818	0.116	9.51e-116	11	CLEC3B	Choroidal endothelial cells
1.06e-87	1.15886	0.884	0.225	2.05e-83	11	HLA-C	Choroidal endothelial cells
1.02e-206	1.14607	0.826	0.065	1.97e-202	11	CYYR1	Choroidal endothelial cells
6.66e-57	1.14263	0.876	0.421	1.3e-52	11	S100A16	Choroidal endothelial cells
0	1.13955	0.802	0.02	0	11	TIE1	Choroidal endothelial cells
0	1.13446	0.793	0.025	0	11	TNFSF10	Choroidal endothelial cells
1.49e-164	1.13373	0.843	0.094	2.89e-160	11	RASIP1	Choroidal endothelial cells
6.09e-101	1.12692	0.802	0.146	1.18e-96	11	CD200	Choroidal endothelial cells
1.13e-80	1.11099	0.826	0.215	2.2e-76	11	EHD4	Choroidal endothelial cells
1.2e-55	1.10882	0.884	0.376	2.34e-51	11	BCAM	Choroidal endothelial cells
8.9e-37	1.1076	0.678	0.264	1.73e-32	11	VWA1	Choroidal endothelial cells
3e-76	1.09952	0.744	0.167	5.83e-72	11	SEMA3A	Choroidal endothelial cells
1.86e-50	1.09397	0.934	0.629	3.62e-46	11	CCDC85B	Choroidal endothelial cells
3.38e-44	1.09363	0.901	0.725	6.57e-40	11	RDX	Choroidal endothelial cells
5.3e-72	1.08794	0.793	0.181	1.03e-67	11	ICAM1	Choroidal endothelial cells
1.8e-36	1.08598	0.81	0.395	3.51e-32	11	KLF4	Choroidal endothelial cells
3.48e-227	1.08368	0.752	0.042	6.76e-223	11	FAM198B	Choroidal endothelial cells
0	1.08047	0.76	0.004	0	11	ROBO4	Choroidal endothelial cells
7.04e-79	1.07203	0.835	0.226	1.37e-74	11	TSPAN18	Choroidal endothelial cells
1.76e-62	1.0697	0.81	0.264	3.42e-58	11	EPAS1	Choroidal endothelial cells
2.59e-59	1.06681	0.893	0.373	5.03e-55	11	ETS2	Choroidal endothelial cells
6.29e-56	1.06326	0.909	0.313	1.22e-51	11	TCIM	Choroidal endothelial cells
7.24e-49	1.05134	0.975	0.694	1.41e-44	11	RAMP2	Choroidal endothelial cells
3.01e-54	1.04297	0.694	0.202	5.86e-50	11	ABCG2	Choroidal endothelial cells
6.05e-44	1.03877	0.917	0.762	1.18e-39	11	SPTBN1	Choroidal endothelial cells
6.57e-65	1.02995	0.463	0.06	1.28e-60	11	DEPP1	Choroidal endothelial cells
3.45e-84	1.02655	0.802	0.165	6.7e-80	11	TINAGL1	Choroidal endothelial cells
1.37e-36	1.01582	0.876	0.703	2.66e-32	11	TCF4	Choroidal endothelial cells
0	1.01505	0.76	0.02	0	11	GIMAP1	Choroidal endothelial cells
7.99e-251	1.01116	0.76	0.037	1.55e-246	11	PTPRB	Choroidal endothelial cells
2.47e-40	1.00357	0.851	0.531	4.79e-36	11	NFIB	Choroidal endothelial cells
1.31e-183	0.999094	0.785	0.059	2.55e-179	11	LINC01833	Choroidal endothelial cells
1.64e-24	0.994657	0.769	0.459	3.19e-20	11	PLK2	Choroidal endothelial cells
5.3e-39	0.993676	0.959	0.912	1.03e-34	11	CALM1	Choroidal endothelial cells
5.86e-44	0.992115	0.934	0.808	1.14e-39	11	HLA-E	Choroidal endothelial cells
0	0.984431	0.727	0.015	0	11	TEK	Choroidal endothelial cells
1.86e-131	0.983607	0.727	0.082	3.62e-127	11	CALCRL	Choroidal endothelial cells
3.72e-39	0.980688	0.95	0.722	7.22e-35	11	S100A10	Choroidal endothelial cells
1.77e-26	0.97979	0.926	0.79	3.45e-22	11	HES1	Choroidal endothelial cells
1.46e-119	0.974995	0.38	0.018	2.83e-115	11	IFI27	Choroidal endothelial cells
5.37e-53	0.973203	0.826	0.312	1.05e-48	11	LDB2	Choroidal endothelial cells
3.16e-44	0.969587	0.884	0.509	6.14e-40	11	CTNNAL1	Choroidal endothelial cells
5.63e-49	0.969324	0.851	0.439	1.09e-44	11	SH3BP5	Choroidal endothelial cells
0	0.966098	0.76	0.022	0	11	RAPGEF5	Choroidal endothelial cells
3.46e-87	0.953965	0.744	0.139	6.73e-83	11	ITGA6	Choroidal endothelial cells
3.41e-202	0.953746	0.355	0.005	6.64e-198	11	SELE	Choroidal endothelial cells
1.15e-30	0.950117	0.818	0.491	2.23e-26	11	EFNB2	Choroidal endothelial cells
5.7e-44	0.950049	0.711	0.22	1.11e-39	11	COL15A1	Choroidal endothelial cells
4e-110	0.949231	0.934	0.163	7.78e-106	11	SRGN	Choroidal endothelial cells
1.07e-40	0.933216	0.818	0.391	2.07e-36	11	LPAR6	Choroidal endothelial cells
6.74e-50	0.931484	0.942	0.855	1.31e-45	11	GNAI2	Choroidal endothelial cells
4.95e-129	0.928286	0.636	0.061	9.63e-125	11	NOTCH4	Choroidal endothelial cells
3.83e-27	0.924947	0.496	0.148	7.45e-23	11	IGFBP3	Choroidal endothelial cells
6.89e-170	0.924641	0.744	0.06	1.34e-165	11	PREX1	Choroidal endothelial cells
0	0.918973	0.62	0.002	0	11	IHH	Choroidal endothelial cells
7.64e-198	0.915447	0.686	0.038	1.49e-193	11	CD93	Choroidal endothelial cells
7.29e-76	0.91537	0.81	0.189	1.42e-71	11	CTSH	Choroidal endothelial cells
9.22e-53	0.914486	0.851	0.374	1.79e-48	11	MGST2	Choroidal endothelial cells
3.96e-102	0.908473	0.752	0.104	7.7e-98	11	GMFG	Choroidal endothelial cells
1.61e-307	0.908252	0.603	0.012	3.14e-303	11	FAM110D	Choroidal endothelial cells
1.23e-33	0.905032	0.975	0.798	2.4e-29	11	IER2	Choroidal endothelial cells
1.16e-55	0.895681	0.727	0.194	2.25e-51	11	ACKR3	Choroidal endothelial cells
0	0.891718	0.744	0.012	0	11	THSD1	Choroidal endothelial cells
3.97e-43	0.885255	0.876	0.526	7.72e-39	11	MSN	Choroidal endothelial cells
4.77e-24	0.882116	0.752	0.467	9.27e-20	11	CFAP20	Choroidal endothelial cells
3.9e-55	0.880911	0.769	0.259	7.58e-51	11	ITPRIP	Choroidal endothelial cells
1.69e-65	0.874891	0.777	0.22	3.29e-61	11	NEDD9	Choroidal endothelial cells
0	0.873122	0.727	0.004	0	11	PCAT19	Choroidal endothelial cells
7.79e-21	0.864959	0.785	0.486	1.51e-16	11	EMP1	Choroidal endothelial cells
3.01e-64	0.863365	0.752	0.211	5.85e-60	11	JUP	Choroidal endothelial cells
1.42e-41	0.857802	0.926	0.724	2.76e-37	11	RAB11A	Choroidal endothelial cells
3.64e-35	0.852452	0.802	0.328	7.07e-31	11	CAV1	Choroidal endothelial cells
0	0.851736	0.719	0.005	0	11	ADGRL4	Choroidal endothelial cells
1.86e-22	0.850492	0.835	0.697	3.61e-18	11	MIDN	Choroidal endothelial cells
0	0.849828	0.752	0.021	0	11	SHANK3	Choroidal endothelial cells
9.62e-25	0.849565	0.793	0.493	1.87e-20	11	BHLHE40	Choroidal endothelial cells
3.38e-47	0.849213	0.95	0.898	6.58e-43	11	MYL12A	Choroidal endothelial cells
4.22e-70	0.848516	0.694	0.148	8.21e-66	11	ADAM15	Choroidal endothelial cells
6.78e-33	0.848029	0.917	0.757	1.32e-28	11	CD59	Choroidal endothelial cells
1.25e-286	0.847914	0.76	0.029	2.44e-282	11	SCARF1	Choroidal endothelial cells
1.43e-102	0.847782	0.562	0.056	2.77e-98	11	IL32	Choroidal endothelial cells
2.52e-125	0.846282	0.868	0.118	4.9e-121	11	CD74	Choroidal endothelial cells
0	0.834624	0.645	0.012	0	11	DLL4	Choroidal endothelial cells
3.65e-26	0.830624	0.926	0.815	7.1e-22	11	HERPUD1	Choroidal endothelial cells
1.19e-41	0.825106	0.934	0.743	2.32e-37	11	TMEM50A	Choroidal endothelial cells
0	0.817541	0.727	0.019	0	11	PCDH12	Choroidal endothelial cells
3.77e-73	0.816597	0.744	0.154	7.33e-69	11	GBP4	Choroidal endothelial cells
7.33e-55	0.810719	0.793	0.255	1.43e-50	11	GRASP	Choroidal endothelial cells
3.95e-188	0.809452	0.719	0.049	7.68e-184	11	ERG	Choroidal endothelial cells
2.58e-21	0.808677	0.959	0.965	5.02e-17	11	ITM2B	Choroidal endothelial cells
1.74e-42	0.807312	0.926	0.895	3.38e-38	11	SNX3	Choroidal endothelial cells
9.34e-28	0.805547	0.81	0.473	1.82e-23	11	CCND1	Choroidal endothelial cells
1.15e-35	0.805547	0.769	0.388	2.23e-31	11	SEC14L1	Choroidal endothelial cells
1.08e-29	0.798577	0.669	0.254	2.09e-25	11	RND1	Choroidal endothelial cells
2.01e-52	0.798407	0.355	0.042	3.9e-48	11	GJA4	Choroidal endothelial cells
2e-75	0.794634	0.719	0.147	3.89e-71	11	WARS	Choroidal endothelial cells
1.12e-24	0.790335	0.76	0.467	2.18e-20	11	DNAJC1	Choroidal endothelial cells
1.99e-30	0.790298	0.752	0.326	3.87e-26	11	SGK1	Choroidal endothelial cells
9.34e-35	0.78533	0.917	0.792	1.82e-30	11	RHOC	Choroidal endothelial cells
8.15e-37	0.780521	0.868	0.571	1.58e-32	11	FDPS	Choroidal endothelial cells
0	0.779516	0.636	0.006	0	11	FOXL2	Choroidal endothelial cells
0	0.778153	0.752	0.002	0	11	CCM2L	Choroidal endothelial cells
2.98e-107	0.77538	0.653	0.077	5.8e-103	11	ARL15	Choroidal endothelial cells
9.67e-128	0.775242	0.636	0.058	1.88e-123	11	CA2	Choroidal endothelial cells
7.99e-19	0.769282	0.917	0.794	1.55e-14	11	SOCS3	Choroidal endothelial cells
1.73e-38	0.766869	0.587	0.154	3.36e-34	11	CXCL2	Choroidal endothelial cells
1.77e-35	0.764206	0.942	0.893	3.44e-31	11	MARCKSL1	Choroidal endothelial cells
3.39e-113	0.76081	0.769	0.104	6.6e-109	11	ENTPD1	Choroidal endothelial cells
4.51e-23	0.760617	0.736	0.516	8.77e-19	11	DLC1	Choroidal endothelial cells
6.49e-33	0.759608	0.851	0.499	1.26e-28	11	MYH9	Choroidal endothelial cells
6.4e-64	0.75852	0.769	0.214	1.24e-59	11	MAP3K11	Choroidal endothelial cells
4.46e-35	0.758361	0.95	0.698	8.67e-31	11	CAVIN1	Choroidal endothelial cells
3.65e-36	0.756376	0.777	0.327	7.09e-32	11	SOCS2	Choroidal endothelial cells
8.37e-220	0.756225	0.595	0.022	1.63e-215	11	HLX	Choroidal endothelial cells
1.54e-226	0.754344	0.653	0.027	2.99e-222	11	FOLH1	Choroidal endothelial cells
1.85e-61	0.753192	0.752	0.198	3.6e-57	11	HPCAL1	Choroidal endothelial cells
1.93e-29	0.74977	0.851	0.706	3.76e-25	11	QKI	Choroidal endothelial cells
1.91e-84	0.749332	0.719	0.124	3.71e-80	11	PSMB9	Choroidal endothelial cells
4.02e-129	0.747497	0.727	0.08	7.82e-125	11	AFAP1L1	Choroidal endothelial cells
2.3e-67	0.745818	0.736	0.172	4.48e-63	11	CPNE2	Choroidal endothelial cells
3.46e-87	0.74573	0.645	0.093	6.73e-83	11	HBEGF	Choroidal endothelial cells
1.34e-195	0.744172	0.694	0.042	2.61e-191	11	S1PR1	Choroidal endothelial cells
9.23e-19	0.741667	0.851	0.663	1.8e-14	11	EVA1B	Choroidal endothelial cells
2.3e-26	0.740718	0.884	0.704	4.48e-22	11	FOXP1	Choroidal endothelial cells
1.36e-47	0.737689	0.76	0.268	2.64e-43	11	MAST4	Choroidal endothelial cells
0	0.72924	0.57	0.002	0	11	SLCO2A1	Choroidal endothelial cells
7.07e-55	0.723135	0.843	0.264	1.37e-50	11	ARHGDIB	Choroidal endothelial cells
3.79e-17	0.722322	0.744	0.495	7.37e-13	11	CDKN1A	Choroidal endothelial cells
2.08e-28	0.721302	0.835	0.549	4.05e-24	11	CARHSP1	Choroidal endothelial cells
1.45e-19	0.720701	0.909	0.676	2.83e-15	11	ID1	Choroidal endothelial cells
4.94e-75	0.717137	0.455	0.051	9.6e-71	11	HAPLN1	Choroidal endothelial cells
2.56e-98	0.714374	0.661	0.085	4.97e-94	11	CLEC2B	Choroidal endothelial cells
0	0.713856	0.628	0.003	0	11	FLT4	Choroidal endothelial cells
1.86e-18	0.711942	0.769	0.482	3.62e-14	11	GADD45A	Choroidal endothelial cells
2.04e-49	0.711926	0.785	0.266	3.96e-45	11	FXYD5	Choroidal endothelial cells
1.98e-25	0.711518	0.785	0.506	3.84e-21	11	BMPR2	Choroidal endothelial cells
2.46e-55	0.710711	0.669	0.154	4.78e-51	11	PROCR	Choroidal endothelial cells
4.79e-18	0.706335	0.727	0.474	9.32e-14	11	PIM3	Choroidal endothelial cells
5.82e-26	0.705458	0.818	0.466	1.13e-21	11	PLPP3	Choroidal endothelial cells
1.15e-48	0.703467	0.752	0.178	2.23e-44	11	EDNRB	Choroidal endothelial cells
7.81e-212	0.702456	0.686	0.035	1.52e-207	11	PRKCH	Choroidal endothelial cells
2.76e-28	0.701011	0.851	0.533	5.37e-24	11	TSC22D3	Choroidal endothelial cells
1.15e-38	0.699646	0.744	0.278	2.24e-34	11	LRRC32	Choroidal endothelial cells
9.04e-37	0.697284	1	0.988	1.76e-32	11	TMSB10	Choroidal endothelial cells
0	0.688583	0.587	0.008	0	11	DNASE1L3	Choroidal endothelial cells
1.39e-32	0.686764	0.826	0.48	2.71e-28	11	BCAP29	Choroidal endothelial cells
3.72e-37	0.68605	0.769	0.34	7.24e-33	11	PSMB8	Choroidal endothelial cells
1.16e-39	0.685971	0.851	0.446	2.26e-35	11	PEA15	Choroidal endothelial cells
8.45e-136	0.683936	0.702	0.067	1.64e-131	11	LYL1	Choroidal endothelial cells
2.32e-91	0.683508	0.818	0.146	4.52e-87	11	RNASE1	Choroidal endothelial cells
3.73e-28	0.680836	0.884	0.801	7.26e-24	11	RAP1B	Choroidal endothelial cells
0	0.68038	0.702	0.003	0	11	CXorf36	Choroidal endothelial cells
4.67e-32	0.67095	0.917	0.851	9.09e-28	11	GUK1	Choroidal endothelial cells
4.4e-51	0.670886	0.694	0.195	8.56e-47	11	SLFN5	Choroidal endothelial cells
2.87e-58	0.667693	0.488	0.076	5.58e-54	11	ALPL	Choroidal endothelial cells
7.52e-24	0.667496	0.645	0.298	1.46e-19	11	HMGCS1	Choroidal endothelial cells
3.36e-130	0.666274	0.595	0.047	6.54e-126	11	PDGFB	Choroidal endothelial cells
1.05e-70	0.665877	0.661	0.123	2.03e-66	11	LDLR	Choroidal endothelial cells
2.74e-117	0.664984	0.719	0.089	5.33e-113	11	IPO11	Choroidal endothelial cells
1.17e-124	0.664583	0.661	0.067	2.28e-120	11	TNFAIP8L1	Choroidal endothelial cells
5.46e-104	0.663943	0.645	0.075	1.06e-99	11	SNCG	Choroidal endothelial cells
1.06e-42	0.663893	0.661	0.198	2.06e-38	11	SULT1C4	Choroidal endothelial cells
1.55e-75	0.660559	0.769	0.147	3.02e-71	11	RBP7	Choroidal endothelial cells
0	0.660332	0.504	0.001	0	11	GPIHBP1	Choroidal endothelial cells
1.32e-28	0.658884	0.868	0.649	2.57e-24	11	CDC37	Choroidal endothelial cells
3.8e-25	0.658088	0.843	0.677	7.39e-21	11	ACTN4	Choroidal endothelial cells
4.58e-26	0.655122	0.843	0.571	8.91e-22	11	TJP1	Choroidal endothelial cells
1.12e-43	0.654827	0.769	0.276	2.18e-39	11	ZEB1	Choroidal endothelial cells
4.23e-69	0.65249	0.694	0.142	8.22e-65	11	NOTCH1	Choroidal endothelial cells
4.31e-41	0.648241	0.76	0.309	8.38e-37	11	SNRK	Choroidal endothelial cells
6.3e-100	0.643607	0.678	0.089	1.23e-95	11	HSPA12B	Choroidal endothelial cells
1.21e-60	0.642336	0.686	0.141	2.35e-56	11	VSIR	Choroidal endothelial cells
2.07e-201	0.640761	0.645	0.032	4.03e-197	11	HLA-F	Choroidal endothelial cells
0	0.640339	0.645	0.003	0	11	BCL6B	Choroidal endothelial cells
1.03e-26	0.639833	0.876	0.68	2e-22	11	TPM3	Choroidal endothelial cells
1.1e-44	0.638755	0.702	0.218	2.14e-40	11	TSPAN12	Choroidal endothelial cells
9.04e-98	0.635857	0.57	0.061	1.76e-93	11	IFI44L	Choroidal endothelial cells
7.51e-50	0.634817	0.727	0.205	1.46e-45	11	JAM2	Choroidal endothelial cells
2.09e-286	0.631259	0.554	0.01	4.07e-282	11	CYP26B1	Choroidal endothelial cells
0	0.630105	0.579	0.003	0	11	SELP	Choroidal endothelial cells
9.39e-21	0.628556	0.777	0.528	1.83e-16	11	UTRN	Choroidal endothelial cells
8.07e-31	0.627773	0.694	0.328	1.57e-26	11	YES1	Choroidal endothelial cells
4.17e-27	0.627584	0.868	0.629	8.11e-23	11	EMP2	Choroidal endothelial cells
9.19e-23	0.626428	0.843	0.672	1.79e-18	11	IL6ST	Choroidal endothelial cells
1.24e-97	0.623462	0.562	0.059	2.41e-93	11	BEX5	Choroidal endothelial cells
2.39e-238	0.622027	0.628	0.023	4.65e-234	11	DLL1	Choroidal endothelial cells
1.04e-22	0.617148	0.843	0.69	2.03e-18	11	LIMS1	Choroidal endothelial cells
1.24e-30	0.616129	0.95	0.826	2.42e-26	11	CLIC1	Choroidal endothelial cells
8.98e-63	0.615081	0.645	0.123	1.75e-58	11	PPP1R14A	Choroidal endothelial cells
6.49e-29	0.612864	0.802	0.37	1.26e-24	11	SRPX	Choroidal endothelial cells
1.71e-89	0.610844	0.678	0.106	3.33e-85	11	CASKIN2	Choroidal endothelial cells
8.31e-60	0.607083	0.669	0.156	1.62e-55	11	CARD8	Choroidal endothelial cells
9.59e-165	0.60615	0.636	0.042	1.87e-160	11	EXOC3L2	Choroidal endothelial cells
2.13e-24	0.603427	0.86	0.55	4.15e-20	11	NPDC1	Choroidal endothelial cells
3.83e-26	0.602008	0.769	0.462	7.46e-22	11	TMOD3	Choroidal endothelial cells
1.51e-26	0.599906	0.727	0.314	2.94e-22	11	NR4A2	Choroidal endothelial cells
3.07e-56	0.59793	0.769	0.205	5.98e-52	11	CD40	Choroidal endothelial cells
2.03e-80	0.59732	0.645	0.096	3.95e-76	11	TSPAN15	Choroidal endothelial cells
2.4e-27	0.596231	0.727	0.323	4.66e-23	11	ETS1	Choroidal endothelial cells
3.18e-08	0.595001	0.727	0.505	0.000618651	11	CAVIN3	Choroidal endothelial cells
8.62e-87	0.594841	0.702	0.11	1.68e-82	11	ITGA5	Choroidal endothelial cells
1.32e-125	0.594505	0.645	0.06	2.56e-121	11	NRARP	Choroidal endothelial cells
1.26e-46	0.593093	0.595	0.143	2.44e-42	11	SPRY4	Choroidal endothelial cells
1.63e-31	0.592713	0.727	0.33	3.18e-27	11	PPFIBP1	Choroidal endothelial cells
1.34e-142	0.591714	0.678	0.057	2.61e-138	11	SH2D3C	Choroidal endothelial cells
4.68e-28	0.586883	0.818	0.472	9.1e-24	11	FAM213A	Choroidal endothelial cells
1.44e-12	0.584794	0.702	0.473	2.8e-08	11	ARRDC3	Choroidal endothelial cells
4.28e-179	0.582903	0.529	0.022	8.33e-175	11	CD38	Choroidal endothelial cells
7.77e-33	0.58129	0.661	0.241	1.51e-28	11	ZNF521	Choroidal endothelial cells
3.19e-19	0.5808	0.727	0.437	6.2e-15	11	HOMER3	Choroidal endothelial cells
0	0.580543	0.612	0.007	0	11	GIMAP8	Choroidal endothelial cells
0	0.580208	0.62	0.003	0	11	ARHGEF15	Choroidal endothelial cells
8.21e-60	0.580195	0.678	0.143	1.6e-55	11	TSPAN5	Choroidal endothelial cells
3.95e-19	0.580053	0.802	0.6	7.68e-15	11	NRP2	Choroidal endothelial cells
0	0.580036	0.603	0.003	0	11	BTNL9	Choroidal endothelial cells
1.22e-19	0.579393	0.81	0.627	2.37e-15	11	TACC1	Choroidal endothelial cells
0	0.578232	0.529	0.003	0	11	MMRN1	Choroidal endothelial cells
1.45e-35	0.577224	0.736	0.309	2.82e-31	11	TSPAN14	Choroidal endothelial cells
1.86e-25	0.576298	0.57	0.203	3.62e-21	11	PTP4A3	Choroidal endothelial cells
1.78e-30	0.576109	0.645	0.238	3.45e-26	11	HEG1	Choroidal endothelial cells
1.13e-227	0.572046	0.62	0.024	2.2e-223	11	SHE	Choroidal endothelial cells
6e-25	0.57196	0.711	0.358	1.17e-20	11	PLSCR4	Choroidal endothelial cells
7.46e-43	0.571564	0.62	0.161	1.45e-38	11	INSIG1	Choroidal endothelial cells
8.08e-32	0.570983	0.802	0.385	1.57e-27	11	CAV2	Choroidal endothelial cells
5.53e-41	0.570505	0.785	0.286	1.08e-36	11	TGFB1	Choroidal endothelial cells
5.76e-31	0.569641	0.727	0.347	1.12e-26	11	KIAA0355	Choroidal endothelial cells
5.49e-29	0.567946	0.612	0.216	1.07e-24	11	IRX3	Choroidal endothelial cells
7.13e-50	0.566232	0.653	0.165	1.39e-45	11	FOXO1	Choroidal endothelial cells
2.51e-164	0.564823	0.579	0.033	4.88e-160	11	CARD10	Choroidal endothelial cells
7.48e-34	0.561557	0.76	0.333	1.45e-29	11	HDAC7	Choroidal endothelial cells
1.49e-28	0.560904	0.694	0.302	2.89e-24	11	PLEKHA1	Choroidal endothelial cells
1.03e-59	0.559672	0.554	0.093	2e-55	11	TRIL	Choroidal endothelial cells
1.08e-28	0.559376	0.76	0.351	2.09e-24	11	PTPRG	Choroidal endothelial cells
2.78e-59	0.559142	0.554	0.09	5.4e-55	11	FILIP1	Choroidal endothelial cells
3.14e-31	0.559117	0.612	0.192	6.11e-27	11	GAS6	Choroidal endothelial cells
2.8e-70	0.558403	0.653	0.113	5.45e-66	11	LOXL2	Choroidal endothelial cells
2.22e-287	0.558403	0.62	0.015	4.32e-283	11	NOVA2	Choroidal endothelial cells
1.74e-24	0.555752	0.802	0.446	3.39e-20	11	LRRFIP1	Choroidal endothelial cells
2.62e-14	0.555503	0.868	0.866	5.1e-10	11	NEAT1	Choroidal endothelial cells
3.52e-37	0.553797	0.702	0.242	6.85e-33	11	EPHB4	Choroidal endothelial cells
1.29e-37	0.553303	0.711	0.253	2.51e-33	11	LRP5	Choroidal endothelial cells
6e-89	0.553042	0.554	0.065	1.17e-84	11	GRB10	Choroidal endothelial cells
5.82e-57	0.5512	0.744	0.183	1.13e-52	11	MTSS1	Choroidal endothelial cells
2.75e-22	0.549327	0.926	0.871	5.34e-18	11	ITGB1	Choroidal endothelial cells
6.98e-20	0.548625	0.893	0.667	1.36e-15	11	UACA	Choroidal endothelial cells
0	0.546645	0.62	0.007	0	11	GIMAP6	Choroidal endothelial cells
1.06e-22	0.546427	0.736	0.365	2.07e-18	11	SMTN	Choroidal endothelial cells
3.72e-26	0.543295	0.81	0.506	7.23e-22	11	RAP1A	Choroidal endothelial cells
1.24e-68	0.542835	0.595	0.098	2.41e-64	11	FLI1	Choroidal endothelial cells
2.46e-25	0.541338	0.694	0.305	4.78e-21	11	CD55	Choroidal endothelial cells
1.19e-19	0.538352	0.826	0.513	2.32e-15	11	NRP1	Choroidal endothelial cells
3e-23	0.538111	0.777	0.416	5.84e-19	11	VAT1	Choroidal endothelial cells
1.73e-74	0.537797	0.702	0.116	3.36e-70	11	RASGRP3	Choroidal endothelial cells
1.15e-19	0.537469	0.942	0.848	2.23e-15	11	CTNNB1	Choroidal endothelial cells
8.88e-17	0.537348	0.826	0.633	1.73e-12	11	SPARCL1	Choroidal endothelial cells
1e-192	0.537218	0.579	0.025	1.95e-188	11	ABI3	Choroidal endothelial cells
2.25e-210	0.536239	0.57	0.021	4.37e-206	11	CSGALNACT1	Choroidal endothelial cells
2.54e-34	0.535281	0.281	0.041	4.94e-30	11	TFF3	Choroidal endothelial cells
3.02e-22	0.531397	0.835	0.606	5.87e-18	11	TRIOBP	Choroidal endothelial cells
8.25e-25	0.530703	0.694	0.323	1.6e-20	11	KBTBD2	Choroidal endothelial cells
1.71e-127	0.528878	0.488	0.03	3.32e-123	11	VEGFC	Choroidal endothelial cells
7.39e-56	0.528031	0.711	0.179	1.44e-51	11	ASAP2	Choroidal endothelial cells
5.27e-25	0.527878	0.785	0.424	1.02e-20	11	SPCS3	Choroidal endothelial cells
1.07e-183	0.527172	0.612	0.032	2.08e-179	11	APOL3	Choroidal endothelial cells
1.75e-15	0.526823	0.826	0.578	3.4e-11	11	TAGLN2	Choroidal endothelial cells
8.33e-13	0.526569	0.826	0.729	1.62e-08	11	RRBP1	Choroidal endothelial cells
7.93e-40	0.5264	0.322	0.047	1.54e-35	11	ADGRG6	Choroidal endothelial cells
6.17e-50	0.52494	0.595	0.14	1.2e-45	11	DOCK6	Choroidal endothelial cells
1.08e-14	0.524067	0.818	0.55	2.1e-10	11	TGM2	Choroidal endothelial cells
4.53e-23	0.523048	0.719	0.365	8.81e-19	11	NECAP2	Choroidal endothelial cells
1.9e-17	0.521882	0.694	0.441	3.7e-13	11	NRIP1	Choroidal endothelial cells
1.8e-25	0.521519	0.612	0.244	3.5e-21	11	SQLE	Choroidal endothelial cells
4.19e-18	0.521059	0.694	0.365	8.15e-14	11	TFPI	Choroidal endothelial cells
9.21e-21	0.520614	0.826	0.632	1.79e-16	11	GSTO1	Choroidal endothelial cells
2.88e-44	0.518547	0.702	0.203	5.61e-40	11	FCHO2	Choroidal endothelial cells
1.08e-09	0.516426	0.612	0.388	2.1e-05	11	EFCAB14	Choroidal endothelial cells
5.15e-45	0.516247	0.661	0.181	1e-40	11	ZNF467	Choroidal endothelial cells
3.5e-24	0.516181	0.959	0.92	6.8e-20	11	PFN1	Choroidal endothelial cells
4.27e-14	0.514458	0.777	0.63	8.3e-10	11	MACF1	Choroidal endothelial cells
5.45e-18	0.513598	0.826	0.595	1.06e-13	11	SYNE2	Choroidal endothelial cells
7.67e-235	0.512939	0.388	0.004	1.49e-230	11	F2RL3	Choroidal endothelial cells
1.77e-23	0.511037	0.983	0.95	3.44e-19	11	DYNLL1	Choroidal endothelial cells
1.78e-134	0.510213	0.579	0.043	3.47e-130	11	SEMA6B	Choroidal endothelial cells
2.07e-12	0.509201	0.868	0.82	4.03e-08	11	ARGLU1	Choroidal endothelial cells
7.15e-13	0.508863	0.942	0.912	1.39e-08	11	HSPA1A	Choroidal endothelial cells
1.84e-17	0.508346	0.818	0.601	3.59e-13	11	PHACTR2	Choroidal endothelial cells
1.45e-22	0.507943	0.636	0.258	2.82e-18	11	TMEM204	Choroidal endothelial cells
6.07e-26	0.50681	0.653	0.27	1.18e-21	11	FAM69B	Choroidal endothelial cells
4.88e-22	0.505942	0.719	0.39	9.49e-18	11	SOS1	Choroidal endothelial cells
6.45e-16	0.505533	0.752	0.533	1.26e-11	11	CAPN2	Choroidal endothelial cells
2.13e-152	0.50449	0.686	0.055	4.14e-148	11	CRACR2B	Choroidal endothelial cells
4.22e-42	0.50432	0.678	0.214	8.21e-38	11	TNFAIP1	Choroidal endothelial cells
4.43e-16	0.503267	0.802	0.548	8.61e-12	11	S100A13	Choroidal endothelial cells
1.99e-26	0.501882	0.579	0.198	3.87e-22	11	HPGD	Choroidal endothelial cells
4.48e-102	0.50145	0.612	0.068	8.71e-98	11	ATP8B1	Choroidal endothelial cells
1.47e-30	0.500415	0.579	0.173	2.86e-26	11	MANSC1	Choroidal endothelial cells
7.14e-92	0.500181	0.504	0.051	1.39e-87	11	FAM167B	Choroidal endothelial cells
9.77e-144	4.51877	0.975	0.182	1.9e-139	12	TTR	Retinal pigment epithelium
1.6e-82	3.4668	0.992	0.536	3.11e-78	12	SERPINF1	Retinal pigment epithelium
0	3.1061	0.975	0.04	0	12	SFRP5	Retinal pigment epithelium
7.15e-99	3.03797	0.983	0.329	1.39e-94	12	PTGDS	Retinal pigment epithelium
2.8e-70	2.77573	0.983	0.902	5.45e-66	12	CST3	Retinal pigment epithelium
1.08e-297	2.6707	0.908	0.048	2.11e-293	12	RPE65	Retinal pigment epithelium
3.54e-130	2.55679	0.9	0.163	6.89e-126	12	ENPP2	Retinal pigment epithelium
5.59e-243	2.44191	0.908	0.067	1.09e-238	12	ALDH1A3	Retinal pigment epithelium
6.37e-71	2.29032	0.975	0.791	1.24e-66	12	TMEM98	Retinal pigment epithelium
9e-158	2.28238	0.9	0.109	1.75e-153	12	TRPM3	Retinal pigment epithelium
0	2.259	0.858	0.031	0	12	RLBP1	Retinal pigment epithelium
0	2.23495	0.825	0.017	0	12	RGR	Retinal pigment epithelium
2.12e-186	2.21848	0.85	0.083	4.12e-182	12	SLC16A8	Retinal pigment epithelium
5.12e-66	2.15054	0.967	0.626	9.97e-62	12	FRZB	Retinal pigment epithelium
6.46e-147	2.10191	0.767	0.087	1.26e-142	12	BEST1	Retinal pigment epithelium
0	2.07392	0.875	0.016	0	12	SLC6A13	Retinal pigment epithelium
4.92e-85	2.06437	0.867	0.247	9.57e-81	12	SLC2A1	Retinal pigment epithelium
9.32e-62	1.98115	0.842	0.359	1.81e-57	12	ITGAV	Retinal pigment epithelium
6.19e-75	1.96067	0.992	0.38	1.2e-70	12	PMEL	Retinal pigment epithelium
0	1.93304	0.817	0.027	0	12	ADAD2	Retinal pigment epithelium
3.04e-114	1.90344	0.892	0.188	5.91e-110	12	INPP5K	Retinal pigment epithelium
3.57e-88	1.89736	0.875	0.234	6.95e-84	12	TSPAN10	Retinal pigment epithelium
1.61e-198	1.75561	0.658	0.037	3.13e-194	12	CTSV	Retinal pigment epithelium
4.52e-227	1.69759	0.775	0.047	8.79e-223	12	LINC00982	Retinal pigment epithelium
1.24e-105	1.67036	0.75	0.121	2.42e-101	12	COL8A1	Retinal pigment epithelium
5.47e-137	1.65724	0.733	0.084	1.06e-132	12	TTLL4	Retinal pigment epithelium
1.47e-77	1.63041	0.933	0.306	2.85e-73	12	PCP4	Retinal pigment epithelium
1.06e-61	1.61937	0.967	0.881	2.07e-57	12	SELENOW	Retinal pigment epithelium
1.13e-50	1.60843	0.85	0.467	2.2e-46	12	SFRP1	Retinal pigment epithelium
4.46e-53	1.59091	0.792	0.334	8.67e-49	12	CRISPLD1	Retinal pigment epithelium
8.55e-54	1.55493	0.917	0.813	1.66e-49	12	BSG	Retinal pigment epithelium
1.28e-49	1.52409	0.892	0.732	2.48e-45	12	REEP5	Retinal pigment epithelium
0	1.52127	0.692	0.009	0	12	SLC39A12	Retinal pigment epithelium
9.91e-160	1.5197	0.717	0.063	1.93e-155	12	CSPG5	Retinal pigment epithelium
9.5e-66	1.49488	0.992	0.952	1.85e-61	12	GSTP1	Retinal pigment epithelium
1.66e-122	1.48606	0.758	0.104	3.22e-118	12	BMP7	Retinal pigment epithelium
4.73e-83	1.40273	0.775	0.18	9.21e-79	12	PLA2G16	Retinal pigment epithelium
0	1.37958	0.667	0.008	0	12	SLC22A8	Retinal pigment epithelium
2.68e-44	1.35944	0.933	0.651	5.2e-40	12	TIMP3	Retinal pigment epithelium
1.05e-46	1.35648	0.858	0.492	2.05e-42	12	CDO1	Retinal pigment epithelium
7.09e-148	1.35247	0.65	0.054	1.38e-143	12	PLEKHB1	Retinal pigment epithelium
1.12e-45	1.34653	0.833	0.471	2.18e-41	12	FAM213A	Retinal pigment epithelium
6.39e-125	1.33085	0.717	0.084	1.24e-120	12	COL9A2	Retinal pigment epithelium
2.33e-130	1.30616	0.642	0.058	4.53e-126	12	HSD17B2	Retinal pigment epithelium
8.82e-49	1.29544	0.708	0.252	1.71e-44	12	SLC4A2	Retinal pigment epithelium
3.23e-53	1.27448	0.933	0.917	6.28e-49	12	GPX4	Retinal pigment epithelium
1.31e-142	1.27348	0.667	0.057	2.55e-138	12	OTX2	Retinal pigment epithelium
7.43e-62	1.26859	0.7	0.176	1.44e-57	12	SLC7A5	Retinal pigment epithelium
1.98e-77	1.26846	0.717	0.141	3.85e-73	12	TYR	Retinal pigment epithelium
6.89e-41	1.25533	0.692	0.273	1.34e-36	12	BMP4	Retinal pigment epithelium
5.09e-113	1.25278	0.608	0.066	9.9e-109	12	CLIC6	Retinal pigment epithelium
2.49e-38	1.24585	0.875	0.708	4.83e-34	12	SLC3A2	Retinal pigment epithelium
3.14e-51	1.23439	0.933	0.785	6.1e-47	12	NPC2	Retinal pigment epithelium
0	1.23111	0.633	0.004	0	12	ERMN	Retinal pigment epithelium
6.04e-35	1.22182	0.808	0.553	1.17e-30	12	PLTP	Retinal pigment epithelium
2.2e-98	1.20946	0.667	0.095	4.27e-94	12	PLD5	Retinal pigment epithelium
3.56e-40	1.19712	0.667	0.24	6.92e-36	12	CITED4	Retinal pigment epithelium
2.41e-130	1.19047	0.633	0.054	4.68e-126	12	NCCRP1	Retinal pigment epithelium
2.17e-67	1.19034	0.95	0.281	4.23e-63	12	TYRP1	Retinal pigment epithelium
9.54e-113	1.18526	0.542	0.05	1.85e-108	12	ADRA2C	Retinal pigment epithelium
1.37e-108	1.18017	0.6	0.066	2.67e-104	12	FAM84B	Retinal pigment epithelium
5.61e-34	1.15531	0.75	0.343	1.09e-29	12	GEM	Retinal pigment epithelium
[truncated: 2,853 more rows]

## Sheet: 21PCW_15184
p_val	avg_logFC	pct.1	pct.2	p_val_adj	cluster	gene	Cell Fate
[truncated: 4,562 more rows]

[truncated: 6 more sheets: PCW fetal integration, Adult integration, AMD_macula+periphery_int, Unaffected_macula+periphery_int, Macula_AMD+unaffected_int, Peripheral_AMD+unaffected_int]
