# Supplementary material for: Single-cell RNA sequencing reveals transcriptional changes of human choroidal and retinal pigment epithelium cells during fetal development, in healthy adult and intermediate age-related macular degeneration
Source: Hum Mol Genet. 2023 Jan 16;32(10):1698–710. doi: 10.1093/hmg/ddad007 (PMC10162434; doi:10.1093/hmg/ddad007)
Supplement: Table_S2_ddad007 [file table_s2_ddad007.xlsx]

## Sheet: RPE
	p_val	avg_logFC	pct.1	pct.2	p_val_adj
RPS4Y1	7.41e-98	1.61755	0.888	0.098	1.44e-93
RNASE1	4.42e-19	1.20171	0.638	0.465	8.59e-15
RPS26	8.67e-69	1.07271	1	0.986	1.69e-64
RGR	3.23e-31	1.04932	0.845	0.665	6.27e-27
RPE65	1.98e-39	0.977212	0.944	0.761	3.86e-35
IGFBP7	2.73e-52	0.912166	1	0.907	5.3e-48
CLU	7.5e-39	0.895815	1	0.925	1.46e-34
PLAC9	1.17e-38	0.887457	1	0.872	2.27e-34
EFEMP1	9.1e-37	0.873658	0.991	0.893	1.77e-32
TMSB4X	1.71e-29	0.859041	0.888	0.647	3.32e-25
TTLL4	1.42e-18	0.75884	0.733	0.69	2.75e-14
COL3A1	3.2e-30	0.749918	0.806	0.405	6.21e-26
RPL17	4.57e-43	0.714895	0.996	0.893	8.88e-39
CPE	1.29e-35	0.689426	0.974	0.606	2.5e-31
COL1A2	2.44e-30	0.680087	0.806	0.405	4.74e-26
LGALS1	1.17e-29	0.654744	0.802	0.405	2.28e-25
TTR	2.92e-26	0.646128	0.996	0.831	5.68e-22
SLC40A1	3e-14	0.639856	0.664	0.526	5.83e-10
COL1A1	2.48e-32	0.639594	0.81	0.401	4.81e-28
CST3	2.42e-24	0.610584	1	1	4.7e-20
C11orf96	2.07e-34	0.60481	0.728	0.226	4.03e-30
SOCS3	4.23e-27	0.597051	0.767	0.342	8.22e-23
MEG3	5.33e-39	0.591612	0.741	0.223	1.04e-34
S100A11	1.79e-30	0.584361	0.763	0.294	3.47e-26
SELENOP	2.49e-26	0.577637	0.961	0.761	4.84e-22
JUNB	5.76e-23	0.574117	0.957	0.658	1.12e-18
PTGDS	3.9e-22	0.564822	1	0.995	7.58e-18
CEBPD	1.25e-31	0.553636	0.802	0.317	2.43e-27
EGFL6	1.77e-35	0.553109	0.711	0.203	3.44e-31
SFRP4	6.01e-41	0.54815	0.685	0.173	1.17e-36
FHL1	1.65e-32	0.544236	0.754	0.282	3.22e-28
SPARCL1	1.27e-43	0.543885	0.724	0.173	2.47e-39
RPS10	4.4e-30	0.5422	1	0.998	8.55e-26
NFIX	1.61e-22	0.539476	0.698	0.353	3.13e-18
CD99	1.59e-30	0.53789	0.866	0.469	3.08e-26
SULF1	2.96e-14	0.53774	0.944	0.699	5.76e-10
ERMN	6.52e-08	0.531312	0.608	0.565	0.00126845
LMO4	1.37e-20	0.526152	0.957	0.736	2.66e-16
CKB	4.16e-17	0.520189	0.534	0.241	8.09e-13
CTSK	1.15e-29	0.520177	0.772	0.321	2.24e-25
TAGLN	3.87e-34	0.519506	0.634	0.171	7.53e-30
MGP	1.54e-28	0.514075	0.75	0.285	2.99e-24
DUSP1	7.18e-16	0.50657	0.961	0.572	1.4e-11
PNRC1	1.08e-26	0.504959	0.944	0.658	2.1e-22
VCAN	8.12e-37	0.501839	0.703	0.187	1.58e-32
FOXC1	1.59e-37	0.499734	0.716	0.196	3.08e-33
PHLDA1	4.08e-30	0.498695	0.815	0.353	7.94e-26
HLA-B	7.6e-23	0.489132	0.595	0.232	1.48e-18
LAMB1	1.77e-22	0.489121	0.547	0.189	3.44e-18
PMP22	1.03e-26	0.488322	0.806	0.367	2.01e-22
BASP1	4.88e-18	0.486145	1	0.925	9.49e-14
OGN	3.75e-30	0.485765	0.759	0.289	7.29e-26
TUBA1A	1.66e-21	0.470526	0.961	0.74	3.23e-17
KLF2	3.1e-37	0.470201	0.677	0.175	6.03e-33
MCL1	1.47e-13	0.46847	0.931	0.636	2.85e-09
TUBB4B	8.27e-17	0.465793	0.987	0.913	1.61e-12
HMGN1	1.21e-20	0.463721	0.966	0.825	2.35e-16
BTG2	4.16e-19	0.463261	0.888	0.456	8.09e-15
TXNIP	5.88e-44	0.462475	0.69	0.155	1.14e-39
ZFP36	1.69e-21	0.459654	0.828	0.44	3.28e-17
RAMP2	6.55e-33	0.457877	0.737	0.232	1.27e-28
FRZB	2.19e-15	0.454977	1	0.993	4.27e-11
SLC39A12	1.21e-10	0.447835	0.746	0.774	2.36e-06
SLC26A7	7.89e-14	0.446209	0.651	0.387	1.53e-09
RHOB	1.6e-10	0.44479	0.996	0.804	3.1e-06
WFDC1	1.07e-06	0.442492	0.53	0.412	0.0208775
RAP1B	1.13e-20	0.440842	0.918	0.599	2.2e-16
PITX1	8.34e-44	0.439263	0.668	0.137	1.62e-39
LAMA4	2.71e-40	0.435357	0.664	0.155	5.26e-36
FOXF2	3.36e-43	0.432285	0.677	0.146	6.53e-39
SMOC2	5.51e-07	0.431148	0.457	0.319	0.0107191
GSN	1.39e-17	0.425455	0.845	0.483	2.71e-13
EIF1AY	2.5e-30	0.42538	0.272	0	4.86e-26
DCN	8.3e-41	0.423474	0.694	0.166	1.61e-36
PCOLCE	3.12e-25	0.416112	0.72	0.305	6.07e-21
HSPA8	6.79e-16	0.413922	1	0.952	1.32e-11
MFAP4	1.78e-35	0.413722	0.703	0.191	3.45e-31
PMEPA1	9.19e-18	0.409543	0.685	0.355	1.79e-13
MAGED2	1.66e-15	0.409503	0.983	0.847	3.24e-11
RORB	1.78e-24	0.409056	0.741	0.321	3.46e-20
FXYD1	6.84e-19	0.408576	0.707	0.38	1.33e-14
ARL6IP1	1.83e-12	0.407884	0.996	0.938	3.56e-08
SPATS2L	5.4e-13	0.407357	0.888	0.715	1.05e-08
CBX6	2.37e-15	0.404723	0.884	0.647	4.6e-11
DSTN	1.13e-12	0.404477	0.966	0.863	2.2e-08
PITX2	1.48e-40	0.403944	0.659	0.148	2.88e-36
ITM2A	4.43e-20	0.40323	0.595	0.241	8.61e-16
TIMP1	1.53e-14	0.402015	0.909	0.69	2.97e-10
NUPR1	7.91e-35	0.399136	0.651	0.169	1.54e-30
DDX5	2.87e-14	0.398175	1	0.968	5.57e-10
CALM1	2.33e-15	0.396193	1	0.989	4.52e-11
GMDS	2.44e-31	0.393831	0.698	0.228	4.73e-27
BGN	3.48e-38	0.393484	0.685	0.171	6.77e-34
S100A10	1.61e-22	0.38868	0.733	0.317	3.13e-18
RARRES2	8.14e-09	0.386789	0.944	0.793	0.00015828
CAVIN1	6.53e-31	0.383818	0.664	0.207	1.27e-26
THY1	1.58e-35	0.382161	0.595	0.134	3.08e-31
EDN3	3.76e-32	0.381509	0.603	0.153	7.32e-28
RAB1A	8.23e-13	0.379455	0.931	0.772	1.6e-08
ANXA1	4.42e-22	0.379221	0.427	0.105	8.6e-18
COL6A2	8.23e-17	0.377114	0.815	0.519	1.6e-12
CPED1	2.25e-35	0.376993	0.582	0.125	4.37e-31
HNRNPA1P48	2.01e-16	0.374103	0.905	0.645	3.9e-12
NDUFB5	2.34e-14	0.374036	1	0.893	4.54e-10
SLC6A13	4.65e-09	0.374018	0.793	0.688	9.04e-05
OLFML3	1.14e-37	0.37231	0.664	0.164	2.22e-33
APLP2	1.6e-11	0.372079	0.996	0.959	3.11e-07
CDH11	5.14e-40	0.370256	0.655	0.148	9.99e-36
NFKBIZ	4.14e-28	0.36787	0.582	0.169	8.05e-24
TGM2	2.68e-34	0.367676	0.591	0.137	5.21e-30
ATF3	3.43e-39	0.366265	0.724	0.182	6.66e-35
GAPDH	6.71e-20	0.365049	1	1	1.31e-15
CTSC	1.41e-15	0.364917	0.797	0.508	2.74e-11
SPHK1	1.37e-08	0.364771	0.207	0.068	0.000266254
IER2	2.59e-10	0.364152	0.974	0.704	5.04e-06
BAMBI	8.22e-26	0.363242	0.767	0.328	1.6e-21
LGALS3	6.61e-33	0.359452	0.621	0.162	1.28e-28
BDH2	7.26e-10	0.357147	0.849	0.756	1.41e-05
AC020916.1	1.65e-24	0.356961	0.56	0.164	3.21e-20
2011-09-01	2.56e-27	0.356902	0.746	0.289	4.98e-23
MORF4L1	3.22e-15	0.355724	1	0.989	6.27e-11
EEF1A1	1.14e-37	0.354707	1	1	2.22e-33
STRAP	1.38e-12	0.353994	0.897	0.624	2.69e-08
SELENOM	3.14e-20	0.35008	0.724	0.335	6.11e-16
UACA	1.48e-17	0.349656	0.853	0.494	2.88e-13
GNAS	2.29e-12	0.349603	1	0.998	4.46e-08
TCF4	1.37e-24	0.349548	0.776	0.321	2.67e-20
CDC42EP5	3.43e-27	0.348821	0.599	0.185	6.68e-23
SH3BGRL3	2.55e-14	0.345602	0.793	0.503	4.96e-10
PGK1	2.45e-10	0.344775	0.931	0.706	4.75e-06
MPC1	2.25e-13	0.344649	0.685	0.41	4.36e-09
PRSS33	1.6e-06	0.34462	0.302	0.166	0.0310746
C4orf3	1.07e-11	0.343282	0.879	0.683	2.08e-07
OLFML2B	2.66e-34	0.34285	0.595	0.137	5.16e-30
NID1	6.23e-33	0.340863	0.659	0.182	1.21e-28
IFITM2	6.33e-27	0.340176	0.703	0.257	1.23e-22
SERPINF1	8.46e-15	0.340057	1	1	1.64e-10
ALDH9A1	6.89e-09	0.339853	0.724	0.556	0.000133868
GNAI2	6.2e-14	0.336791	0.858	0.54	1.21e-09
COL5A2	1.53e-32	0.336177	0.565	0.128	2.98e-28
SRP9	1.66e-07	0.335516	0.987	0.923	0.00323388
RGS5	1.36e-24	0.335042	0.603	0.203	2.65e-20
LY6E	5.24e-23	0.334498	0.586	0.207	1.02e-18
ADI1	1.54e-12	0.334433	0.754	0.469	2.99e-08
LIMA1	1.69e-24	0.334262	0.556	0.173	3.29e-20
FOS	4.5e-11	0.332439	0.987	0.945	8.74e-07
TUBB6	1.5e-14	0.331646	0.547	0.255	2.92e-10
HLA-E	1.75e-22	0.331152	0.728	0.305	3.4e-18
ANXA5	1.8e-10	0.330153	0.983	0.952	3.5e-06
2007-09-01	6.16e-11	0.329846	0.935	0.804	1.2e-06
TSPO	5.61e-10	0.329253	0.871	0.642	1.09e-05
BRK1	3.32e-09	0.329093	0.987	0.856	6.45e-05
CAMK2N1	1.4e-29	0.328986	0.591	0.157	2.72e-25
IL11RA	7.82e-29	0.328101	0.642	0.2	1.52e-24
DYNLT1	1.74e-11	0.327795	0.935	0.729	3.38e-07
BEX3	6.8e-12	0.327342	1	0.986	1.32e-07
NDUFB3	3.5e-09	0.3273	0.944	0.815	6.81e-05
EPB41L2	1.58e-26	0.32666	0.694	0.244	3.08e-22
ALDH2	6.9e-12	0.326084	0.716	0.44	1.34e-07
FHL2	1.49e-27	0.324412	0.539	0.141	2.9e-23
MYL12A	3.6e-10	0.324406	0.927	0.804	7e-06
IRF1	1.15e-33	0.320003	0.677	0.194	2.24e-29
STAT3	9.63e-30	0.319905	0.797	0.301	1.87e-25
PRDX1	1.74e-12	0.31831	1	1	3.38e-08
MXRA8	3.76e-14	0.317471	0.625	0.319	7.31e-10
NFIC	3.11e-17	0.316579	0.776	0.421	6.05e-13
C2orf40	5.73e-18	0.316459	0.651	0.308	1.11e-13
COL4A1	5.37e-35	0.316116	0.694	0.191	1.04e-30
FKBP1A	3.13e-07	0.315947	0.953	0.759	0.00607616
GABPB1-AS1	3.49e-08	0.315655	0.905	0.585	0.0006776
PTEN	6.14e-16	0.315412	0.741	0.417	1.19e-11
HMGN2	1.16e-08	0.312272	0.996	0.989	0.000225052
MAP1LC3B	1.1e-12	0.312251	0.905	0.64	2.13e-08
RHOC	4.77e-17	0.311704	0.797	0.421	9.28e-13
PSMA2	8.8e-09	0.311638	0.944	0.768	0.000171025
IGFBP2	1.75e-38	0.310324	0.711	0.182	3.39e-34
NDUFA13	3.85e-12	0.309283	0.996	0.952	7.48e-08
TIMP3	6.08e-07	0.309087	1	0.998	0.0118199
CCNL1	2.26e-08	0.30826	0.922	0.688	0.000439992
LMNA	2.02e-08	0.307378	0.815	0.567	0.000391817
SAT1	1.64e-15	0.306476	0.866	0.501	3.19e-11
TPI1	2.12e-08	0.305479	0.97	0.918	0.000412333
SERPINB6	3.32e-12	0.304015	0.784	0.517	6.46e-08
PDGFRA	8.9e-28	0.302468	0.56	0.153	1.73e-23
IFI16	1.18e-25	0.3017	0.466	0.107	2.28e-21
SFPQ	5.75e-09	0.299273	0.97	0.797	0.000111786
TUBA1C	9.8e-11	0.298941	0.642	0.38	1.91e-06
VIM	3.06e-13	0.297858	1	1	5.95e-09
COX7A1	7.3e-15	0.297849	0.453	0.171	1.42e-10
ANGPT1	1.67e-25	0.297548	0.444	0.096	3.26e-21
SERF2	1.32e-09	0.297094	1	1	2.56e-05
TSPYL1	2.07e-10	0.296304	0.78	0.56	4.03e-06
NRP2	8.26e-21	0.296277	0.603	0.226	1.61e-16
UBE2N	6.02e-12	0.295422	0.767	0.513	1.17e-07
RAB5C	1.69e-09	0.295305	0.828	0.631	3.29e-05
EMILIN1	4.39e-23	0.295186	0.457	0.116	8.53e-19
RAB2A	9.18e-10	0.294869	0.875	0.626	1.78e-05
YWHAH	1.03e-15	0.294216	0.763	0.412	2e-11
RAB5A	3.98e-08	0.293991	0.586	0.396	0.000774562
COL5A1	5.27e-26	0.293737	0.504	0.128	1.03e-21
GUCY1A1	7.86e-28	0.29316	0.504	0.116	1.53e-23
C1orf43	7.04e-09	0.293087	0.655	0.483	0.000136885
TMED2	2.62e-08	0.292188	0.879	0.672	0.000510299
FN1	9.82e-36	0.291364	0.685	0.18	1.91e-31
NR2F2	8.06e-18	0.291157	0.789	0.405	1.57e-13
RRAGA	3.64e-09	0.290891	0.681	0.456	7.08e-05
CITED2	9.02e-12	0.290619	0.728	0.449	1.75e-07
UQCRC2	4.66e-07	0.289377	0.909	0.788	0.00905326
NENF	2.93e-13	0.289217	0.776	0.474	5.7e-09
TSC22D1	1.8e-13	0.288438	0.892	0.617	3.49e-09
RNH1	7.34e-07	0.288212	0.879	0.692	0.014273
TUBA1B	1.42e-06	0.287263	0.987	0.911	0.0275853
SNX3	1.78e-07	0.286696	0.948	0.854	0.00345657
RND3	8.81e-18	0.286364	0.724	0.342	1.71e-13
GYPC	1.64e-24	0.285501	0.586	0.191	3.2e-20
EGR1	3.34e-17	0.283831	0.948	0.54	6.5e-13
SELENOW	1.04e-12	0.283704	1	1	2.03e-08
MAP1LC3A	1.28e-11	0.283372	0.733	0.451	2.48e-07
ISCU	1.47e-07	0.282857	0.858	0.674	0.0028611
YWHAQ	4.87e-07	0.281845	0.966	0.882	0.00946262
DNAJA1	1.91e-08	0.281646	0.974	0.859	0.000371199
PFN2	1.61e-07	0.281087	0.866	0.661	0.00313404
PRRX1	9.47e-19	0.279303	0.603	0.246	1.84e-14
TUBB2A	8.75e-20	0.279202	0.517	0.178	1.7e-15
SRP72	8.11e-09	0.278454	0.823	0.592	0.000157719
SPARC	1.52e-07	0.277093	1	0.989	0.00296347
TPM4	5.12e-10	0.276997	0.763	0.522	9.95e-06
AEBP1	2.81e-14	0.276597	0.569	0.271	5.47e-10
FAM3C	1.74e-10	0.276236	0.716	0.444	3.39e-06
CYCS	1.81e-06	0.274857	0.97	0.811	0.0351779
RSL1D1	7.14e-08	0.27351	0.927	0.768	0.00138828
NME3	3.72e-12	0.272902	0.763	0.474	7.24e-08
COL14A1	8.43e-19	0.271828	0.401	0.109	1.64e-14
MINOS1	2.73e-07	0.271177	0.935	0.733	0.00530525
APP	4.14e-09	0.270939	1	1	8.05e-05
LTBP4	3.63e-15	0.270734	0.698	0.362	7.06e-11
NDNF	1.99e-20	0.270493	0.405	0.1	3.86e-16
DDX3Y	3.26e-19	0.27029	0.172	0	6.33e-15
MYL6	8.06e-09	0.269452	1	1	0.00015671
UBE2D3	1.22e-06	0.269236	0.966	0.847	0.0236586
TPM3	2.77e-09	0.268312	0.698	0.442	5.39e-05
IGF1	1.73e-15	0.268163	0.461	0.171	3.36e-11
ARF4	2.14e-10	0.268128	0.884	0.638	4.16e-06
GPC3	4.13e-12	0.267328	0.539	0.271	8.02e-08
PLPP1	3.13e-20	0.266292	0.547	0.194	6.08e-16
EMP1	8.14e-22	0.265997	0.448	0.118	1.58e-17
PDCD4	2.4e-07	0.26597	0.849	0.656	0.00467082
ILK	1.81e-16	0.265901	0.724	0.394	3.53e-12
CTSZ	6.01e-11	0.263815	0.569	0.317	1.17e-06
KCTD12	2.8e-21	0.263695	0.625	0.239	5.45e-17
THRAP3	3.77e-08	0.2634	0.815	0.592	0.000732095
GTF3C6	2.66e-07	0.262439	0.823	0.658	0.00517757
LSM3	3.07e-08	0.26154	0.888	0.656	0.000596019
TUBB2B	8.01e-17	0.260716	0.422	0.137	1.56e-12
UBE2I	5.27e-08	0.260227	0.871	0.661	0.00102441
GADD45A	6.05e-19	0.258138	0.599	0.235	1.18e-14
PJA2	6.36e-09	0.256474	0.884	0.674	0.000123633
CCDC85B	4.64e-08	0.256018	0.819	0.638	0.000901748
AKR7A2	1.91e-07	0.254922	0.845	0.649	0.00371657
HLA-A	1.81e-06	0.251867	0.897	0.658	0.0352368
SERPINE2	1.88e-18	0.251383	0.414	0.118	3.66e-14
PLEKHH2	1.1e-17	0.250456	0.552	0.21	2.14e-13
COPB2	1.5e-09	0.250397	0.621	0.387	2.91e-05
NHP2	1.36e-08	0.247706	0.784	0.565	0.000265049
SYNPO2	4.13e-19	0.247611	0.392	0.1	8.03e-15
TMEM165	6.04e-11	0.247156	0.681	0.415	1.17e-06
GABARAPL1	1.45e-09	0.246963	0.599	0.362	2.83e-05
AKAP12	7.87e-14	0.246309	0.78	0.476	1.53e-09
DYNC1LI2	1.4e-12	0.245965	0.668	0.376	2.71e-08
TNFRSF1A	1.01e-10	0.245036	0.552	0.301	1.96e-06
DPYSL3	3.09e-18	0.245011	0.431	0.128	6.01e-14
CSRNP1	5.51e-15	0.243524	0.651	0.303	1.07e-10
TCP1	3.63e-07	0.243403	0.897	0.729	0.00705165
TUSC3	3.86e-09	0.242985	0.858	0.608	7.5e-05
BTG1	1.36e-08	0.242038	0.922	0.74	0.000264933
MT2A	1.82e-08	0.239915	0.741	0.487	0.00035463
SMARCA1	2.06e-11	0.239765	0.703	0.421	4e-07
PPDPF	1.8e-06	0.239592	1	1	0.0349457
S100A13	1.21e-10	0.239587	0.591	0.328	2.35e-06
FXYD6	4.51e-17	0.238854	0.659	0.292	8.77e-13
PCDH18	9.41e-11	0.238404	0.647	0.364	1.83e-06
CSRP2	1.44e-11	0.237371	0.746	0.431	2.8e-07
MMP2	3.75e-16	0.236346	0.379	0.112	7.29e-12
NCOA7	7.05e-18	0.235217	0.444	0.139	1.37e-13
NPDC1	4.09e-13	0.235217	0.409	0.159	7.95e-09
MAFF	2.14e-17	0.234609	0.664	0.289	4.16e-13
SUPT4H1	9.13e-07	0.233631	0.707	0.547	0.0177572
ACTR10	8.88e-07	0.2336	0.728	0.567	0.0172636
ARHGDIA	6.73e-08	0.233501	0.819	0.59	0.00130748
POLR2J3.1	7.86e-09	0.232297	0.664	0.421	0.000152705
JAG1	2.07e-14	0.231379	0.487	0.198	4.02e-10
NR3C1	5.58e-15	0.231326	0.448	0.169	1.08e-10
EFEMP2	5.38e-10	0.230651	0.888	0.601	1.05e-05
ELOC	8.49e-07	0.230583	0.871	0.686	0.0165052
RBFOX2	3.4e-19	0.230405	0.509	0.169	6.61e-15
COL4A2	1.06e-18	0.229867	0.698	0.31	2.06e-14
MIR99AHG	6.66e-16	0.229452	0.789	0.421	1.29e-11
FCGRT	1.68e-08	0.229341	0.789	0.563	0.000325842
PABPC1	3.43e-08	0.229273	1	0.977	0.0006676
MPC2	2.18e-11	0.229127	0.858	0.563	4.23e-07
ARPC2	1.67e-07	0.228548	0.909	0.747	0.00325503
TAGLN2	7.83e-07	0.228428	0.728	0.517	0.0152198
SRSF4	1.23e-11	0.228352	0.832	0.535	2.4e-07
IRF2BP2	3.36e-08	0.227556	0.746	0.506	0.000653892
MRC2	3.57e-11	0.223732	0.246	0.068	6.93e-07
CLEC11A	3.81e-07	0.222895	0.72	0.515	0.00740604
C1S	5.16e-09	0.222474	0.629	0.376	0.000100234
C1R	6.09e-09	0.221859	0.569	0.326	0.000118367
JAK1	1.16e-11	0.221699	0.69	0.394	2.26e-07
MEST	5.47e-08	0.220027	0.884	0.606	0.00106416
JMJD1C	2.75e-07	0.219394	0.914	0.647	0.00533806
GINM1	1.05e-06	0.219346	0.806	0.608	0.0203571
EIF4A3	3.93e-09	0.21533	0.763	0.483	7.64e-05
EMP3	3.42e-12	0.214977	0.728	0.394	6.64e-08
NRP1	8.27e-12	0.21424	0.267	0.075	1.61e-07
SNTB2	1.64e-07	0.213948	0.599	0.392	0.00319779
CIRBP	1.81e-06	0.213714	1	0.998	0.0352403
GOLIM4	2.51e-13	0.213147	0.716	0.376	4.89e-09
IGFBP6	6.47e-15	0.212351	0.526	0.221	1.26e-10
CLIC1	5.85e-09	0.212314	0.819	0.565	0.000113783
GSTM3	7.01e-07	0.212056	0.897	0.697	0.01363
TMEM263	1.02e-08	0.210318	0.612	0.374	0.000198024
UBE2H	7.67e-09	0.210135	0.703	0.462	0.000149149
CAST	7.41e-07	0.20925	0.832	0.604	0.0143984
SVIL	9.65e-13	0.209175	0.44	0.178	1.88e-08
GNAI3	7.64e-09	0.208662	0.681	0.428	0.000148592
TGFBI	9.15e-12	0.208548	0.319	0.107	1.78e-07
AIG1	4.58e-13	0.207466	0.651	0.335	8.9e-09
ARHGAP29	3.96e-07	0.207099	0.569	0.371	0.00770761
REL	1.74e-12	0.206298	0.504	0.221	3.39e-08
HNRNPA1	4.41e-10	0.206057	1	1	8.58e-06
ARF6	4.81e-07	0.20583	0.616	0.403	0.00935252
PPP1R12A	1.28e-08	0.205552	0.724	0.449	0.000248252
ANXA7	9.65e-07	0.203846	0.659	0.465	0.0187559
CMPK1	6.64e-07	0.200798	0.737	0.528	0.0129101
ARRDC3	8.87e-09	0.200663	0.422	0.212	0.000172522
BICC1	2.62e-15	0.199605	0.422	0.144	5.09e-11
MAP1B	8.94e-10	0.196221	0.802	0.478	1.74e-05
SCARA5	1.32e-10	0.195456	0.241	0.068	2.56e-06
WASF2	2.16e-11	0.19275	0.789	0.449	4.19e-07
STOM	1.62e-10	0.187805	0.491	0.241	3.15e-06
LUM	6.94e-14	0.187755	0.366	0.116	1.35e-09
FKBP3	8.75e-07	0.18654	0.716	0.517	0.0170122
SDHD	4.45e-07	0.186262	0.483	0.292	0.00865863
LIMS1	8.47e-08	0.186167	0.733	0.49	0.00164602
ZFHX4	1.41e-13	0.186035	0.504	0.214	2.74e-09
LSM5	9.44e-07	0.185962	0.776	0.554	0.0183492
SLC9A3R2	1.98e-07	0.184924	0.647	0.412	0.00385365
AP3S1	2.22e-07	0.1827	0.621	0.408	0.00431306
TPT1	3.89e-10	0.181906	1	1	7.55e-06
KANK2	2.3e-11	0.178094	0.616	0.314	4.47e-07
CCL2	2.49e-09	0.177945	0.474	0.232	4.85e-05
FOXP1	1.97e-12	0.176747	0.789	0.421	3.83e-08
ZBTB20	9.87e-08	0.174302	0.922	0.613	0.00191795
PLAT	6.81e-11	0.16941	0.289	0.093	1.32e-06
ROCK2	3.46e-08	0.169137	0.478	0.257	0.000672064
IL6ST	1.21e-08	0.168629	0.698	0.426	0.000234559
BCL7C	1.15e-06	0.165922	0.754	0.51	0.0223546
MYADM	8.01e-12	0.165032	0.664	0.346	1.56e-07
SKIL	1.3e-08	0.164058	0.746	0.456	0.000251937
FSCN1	3.24e-09	0.163841	0.651	0.364	6.3e-05
FBN2	1.22e-08	0.16117	0.651	0.376	0.000236414
IGFBP4	9.55e-11	0.160675	0.69	0.385	1.86e-06
NR4A1	3.33e-11	0.159599	0.763	0.426	6.47e-07
PLXNC1	1.67e-09	0.158664	0.254	0.082	3.25e-05
CXCL12	4.45e-07	0.158444	0.496	0.28	0.00864959
RARB	1.2e-09	0.15791	0.453	0.216	2.32e-05
SERTAD1	1.86e-14	0.157864	0.75	0.355	3.61e-10
SLC25A37	1.14e-09	0.15735	0.716	0.433	2.21e-05
AC245595.1	1.1e-07	0.157135	0.306	0.134	0.00214219
RRBP1	2.1e-12	0.156867	0.81	0.446	4.09e-08
DEGS1	1.92e-06	0.154702	0.591	0.394	0.0372997
FOXC2	5.23e-08	0.143922	0.203	0.064	0.00101608
EMCN	2.58e-09	0.141913	0.259	0.087	5.01e-05
FBLN1	2.64e-09	0.141712	0.741	0.421	5.14e-05
ABLIM1	9.65e-09	0.14045	0.28	0.105	0.000187552
EVA1B	3.85e-07	0.138863	0.599	0.364	0.00747804
SLC2A3	2.87e-09	0.130985	0.28	0.1	5.57e-05
DACH1	2.03e-06	0.130106	0.328	0.164	0.0394362
PTGS2	3.25e-09	0.12623	0.216	0.062	6.32e-05
ANTXR1	1.66e-06	0.122148	0.543	0.33	0.0321849
DUSP5	1.71e-06	0.118638	0.224	0.089	0.0332115
XBP1	1.13e-07	0.110235	0.823	0.497	0.00219503
NFKBIA	1.84e-10	0.088544	0.772	0.431	3.57e-06
SLC38A2	2.21e-06	0.0748676	0.453	0.246	0.0429888
PPP1R15A	1.27e-10	0.0735485	0.841	0.478	2.47e-06
KLF10	2e-08	0.0692794	0.642	0.362	0.000388527
CRYAB	3.38e-14	0.0172033	0.75	0.383	6.57e-10
HERPUD1	2.31e-06	0.0053511	0.866	0.56	0.0449577
MLANA	3.42e-07	-0.0290594	0.358	0.688	0.00665656
AKT2	1.85e-06	-0.0651686	0.246	0.469	0.0360384
FAM162A	8.57e-07	-0.0713429	0.263	0.515	0.0166665
MALAT1	3.55e-19	-0.0751728	1	1	6.9e-15
CISD2	1.4e-06	-0.0770558	0.276	0.533	0.0272624
MSANTD4	3.72e-07	-0.0806603	0.121	0.321	0.00722398
MRPL54	1.41e-06	-0.0850769	0.254	0.494	0.0273464
BRIX1	1.07e-06	-0.0859478	0.112	0.294	0.0208721
TRPM3	1.6e-10	-0.0861975	0.862	0.966	3.11e-06
ALG5	4.66e-07	-0.0871338	0.164	0.38	0.00906214
PRR13	7.85e-07	-0.0877504	0.151	0.353	0.0152683
ENAH	2.02e-06	-0.088175	0.013	0.121	0.0392312
PRPS1	1.98e-06	-0.0886951	0.172	0.374	0.0384762
MIEN1	1.45e-06	-0.0902805	0.233	0.474	0.0282263
DHX29	1.98e-06	-0.0910453	0.155	0.349	0.0385004
DIXDC1	1.61e-06	-0.0924264	0.172	0.385	0.0313133
CIB1	1.07e-06	-0.0926751	0.198	0.424	0.0207121
TMA16	9.43e-07	-0.0928561	0.082	0.248	0.018327
CRBN	2.07e-06	-0.0935689	0.216	0.431	0.0402419
ACOT11	1.63e-06	-0.093895	0.306	0.588	0.031619
FARSA	1.92e-06	-0.0940129	0.138	0.328	0.0373564
ZCCHC8	1.27e-06	-0.0941497	0.039	0.173	0.0246066
MYO1C	1.64e-06	-0.0952947	0.151	0.342	0.0319137
OXR1	2.31e-06	-0.0952947	0.177	0.378	0.0448612
GALNT18	1.98e-06	-0.0954286	0.056	0.198	0.0384116
LIN7C	2.35e-06	-0.0959704	0.224	0.446	0.04571
MORN2	1.78e-06	-0.0962071	0.19	0.394	0.0346281
PKNOX2	3.68e-07	-0.0974802	0.159	0.364	0.00715737
SOX15	9.14e-07	-0.0975308	0.155	0.362	0.0177636
PPP6R3	1.92e-06	-0.0976119	0.19	0.394	0.0372924
MRPS16	6e-07	-0.0989334	0.241	0.476	0.0116687
FAM189A2	8.52e-07	-0.0998369	0.371	0.622	0.0165633
PARP14	1.32e-06	-0.100199	0.017	0.132	0.0256282
RRP15	2.36e-06	-0.10028	0.138	0.323	0.0459582
WASHC2A	9.44e-07	-0.101256	0.022	0.144	0.0183548
H2AFY2	1.44e-07	-0.101476	0.151	0.371	0.00279347
KLHL23	1.42e-06	-0.102877	0.047	0.187	0.0275385
CC2D2A	1.48e-06	-0.10361	0.047	0.187	0.0287948
IRF2BP1	9.48e-07	-0.104175	0.039	0.175	0.0184267
ENOPH1	2.5e-07	-0.104441	0.263	0.533	0.0048616
RALGDS	4.57e-07	-0.104865	0.095	0.271	0.00888713
IGLON5	8.06e-07	-0.105546	0.017	0.137	0.0156736
RYK	1.9e-06	-0.105556	0.297	0.544	0.0370007
MICU1	1.79e-06	-0.105926	0.155	0.346	0.0348716
SHROOM2	3.43e-07	-0.106078	0.039	0.185	0.00666167
TBCD	1.68e-06	-0.107136	0.091	0.255	0.0327004
RPA2	1.01e-06	-0.107177	0.155	0.355	0.0196804
UBR4	4.18e-07	-0.107243	0.155	0.369	0.00812647
NKAIN4	1.24e-06	-0.107426	0.009	0.114	0.024172
SNN	1.53e-06	-0.108228	0.06	0.205	0.0296735
FAM171B	1.22e-06	-0.108391	0.034	0.164	0.0236333
GTF2H2	4.18e-07	-0.108463	0.073	0.241	0.0081195
AKAP8L	7.27e-07	-0.108495	0.207	0.435	0.0141335
USP46	7.9e-08	-0.108753	0.138	0.351	0.00153594
KLHL3	1.63e-06	-0.108941	0.164	0.351	0.031674
NRL	1.69e-06	-0.109078	0.082	0.239	0.0327647
STRN4	2.14e-06	-0.109452	0.091	0.253	0.0416775
MAD1L1	4.06e-07	-0.109655	0.06	0.221	0.00789738
AVEN	1.12e-06	-0.109889	0.026	0.148	0.0217387
C8orf33	1.14e-07	-0.111364	0.177	0.412	0.00221554
RAB33A	6.63e-07	-0.111475	0.009	0.118	0.0128979
CTDSP1	2.57e-08	-0.111738	0.203	0.474	0.00049892
RAB30-AS1	5.1e-07	-0.111815	0.086	0.257	0.00990619
TRPC4	2.41e-06	-0.112111	0.069	0.212	0.0468755
PLBD1	1.11e-06	-0.112316	0.241	0.49	0.0214925
WDR48	1.14e-06	-0.112749	0.086	0.251	0.0221212
SND1	4.67e-07	-0.11348	0.211	0.44	0.00908697
PAFAH1B2	3.52e-07	-0.113595	0.194	0.424	0.00683576
GATAD2A	1.53e-06	-0.113796	0.086	0.246	0.0298287
PPP2R5C	9.04e-07	-0.113881	0.211	0.419	0.0175774
MKRN1	1.89e-06	-0.114004	0.203	0.412	0.0367664
MAP3K12	1.22e-06	-0.11417	0.06	0.21	0.0236544
WASHC4	5.83e-08	-0.114278	0.086	0.273	0.00113408
WHRN	9.57e-07	-0.114613	0.159	0.353	0.018603
TATDN1	3.64e-07	-0.11465	0.159	0.378	0.00707852
SV2A	1.13e-06	-0.114768	0.017	0.132	0.022057
CDC5L	1.48e-06	-0.114952	0.211	0.444	0.0288066
MRPL23	9.06e-07	-0.114977	0.246	0.476	0.0176033
ERGIC1	7.08e-07	-0.115104	0.073	0.232	0.0137627
DAZAP2	7.23e-07	-0.115123	0.336	0.629	0.0140642
RHOF	1.49e-06	-0.115567	0.086	0.248	0.0290477
ZDHHC3	7.28e-07	-0.115773	0.034	0.171	0.0141592
CRK	1.07e-06	-0.115835	0.224	0.458	0.0207572
MINCR	2.25e-07	-0.11601	0.099	0.282	0.00437263
PFKM	1.09e-06	-0.11601	0.177	0.385	0.0211761
ATF7IP	7.39e-07	-0.116199	0.164	0.367	0.0143716
ACSF3	1.47e-06	-0.116256	0.022	0.139	0.0285717
TMEM97	8.32e-07	-0.11641	0.129	0.321	0.0161737
IL17RD	2.45e-06	-0.116421	0.138	0.314	0.047605
FLOT1	1.54e-06	-0.116504	0.254	0.478	0.0299148
EIF3B	4.2e-07	-0.116566	0.194	0.417	0.00816595
SATB1	1e-06	-0.116754	0.284	0.565	0.0195056
SOCS6	3.4e-07	-0.116914	0.073	0.237	0.00661386
COMMD4	2.94e-07	-0.117288	0.272	0.531	0.00572317
RAP2B	1.92e-06	-0.117336	0.086	0.244	0.0373313
PKIA	2.41e-06	-0.117467	0.039	0.164	0.0468556
NPIPB5	4.44e-07	-0.117517	0.198	0.401	0.00863005
TTC39C	8.66e-07	-0.117598	0.151	0.349	0.0168378
C15orf61	2.18e-07	-0.117642	0.142	0.346	0.00424278
CELSR1	1e-07	-0.117775	0.004	0.123	0.00194514
ZNHIT6	1.1e-06	-0.118151	0.043	0.18	0.0214036
SGCE	1.87e-06	-0.11836	0.159	0.355	0.0362752
SLF2	2.55e-07	-0.118412	0.078	0.248	0.0049606
PODXL	9.37e-07	-0.118478	0.017	0.134	0.0182109
GOPC	1.44e-08	-0.118697	0.147	0.376	0.000279407
PPP1R7	3.9e-07	-0.118697	0.181	0.394	0.00757689
BCL7A	1.18e-06	-0.118721	0.073	0.23	0.0229381
UBXN2A	1.51e-06	-0.119058	0.125	0.312	0.0293015
APH1B	3.28e-07	-0.119259	0.013	0.132	0.00638592
RBM42	1.76e-06	-0.11936	0.216	0.437	0.0342905
MZT1	7.8e-07	-0.119437	0.056	0.205	0.0151688
CORO1B	3.2e-07	-0.119563	0.25	0.501	0.00621891
CRB3	8.31e-07	-0.119679	0.073	0.23	0.0161597
MTMR10	6.69e-07	-0.11979	0.004	0.109	0.0129994
KDM6A	1.38e-06	-0.120283	0.069	0.223	0.0268646
PLCD3	4.52e-07	-0.120449	0.017	0.139	0.00878714
AASDH	1.8e-06	-0.120492	0.091	0.251	0.0349608
LATS2	3.53e-07	-0.120524	0.069	0.232	0.00685507
BUD23	2.01e-06	-0.12055	0.254	0.478	0.0389905
AL450998.2	9.26e-07	-0.120561	0.039	0.173	0.0179934
VPS54	1.62e-06	-0.120667	0.056	0.198	0.0314715
DTD1	2.14e-06	-0.121277	0.22	0.433	0.0415071
LYPLA1	4.7e-07	-0.121406	0.216	0.453	0.00913187
HRAS	2.3e-06	-0.121485	0.168	0.36	0.0448023
KDM3B	2.15e-06	-0.121699	0.168	0.369	0.041861
TMEM120A	1.06e-06	-0.12183	0.086	0.246	0.0205977
AC012306.2	4.26e-08	-0.121875	0.017	0.157	0.00082815
SLC35F5	7.63e-07	-0.122029	0.228	0.465	0.0148269
EPB41	5.65e-07	-0.122208	0.034	0.169	0.0109847
FZD2	3.45e-07	-0.122248	0.284	0.554	0.00670891
FAM171A2	7.01e-07	-0.123247	0.332	0.62	0.0136221
NRAS	1.6e-06	-0.123364	0.091	0.251	0.0311079
NUDT3	1.49e-06	-0.123762	0.211	0.433	0.028917
SRSF8	7.27e-07	-0.123975	0.224	0.451	0.0141292
NELFA	1.64e-07	-0.124128	0.082	0.26	0.00318201
YEATS4	2.21e-07	-0.124378	0.108	0.294	0.00428759
ASS1	1.02e-06	-0.124378	0.125	0.312	0.0199217
PXYLP1	2.18e-07	-0.124927	0.03	0.169	0.00424527
UQCC3	3.05e-07	-0.124954	0.254	0.501	0.00592132
MBNL1	9.37e-07	-0.125118	0.086	0.251	0.018216
ARL4D	1.39e-06	-0.125423	0.039	0.175	0.0269705
NDST3	9.29e-07	-0.125484	0.034	0.164	0.0180621
TRAF7	7.05e-07	-0.125504	0.151	0.349	0.0137087
METAP1	1.2e-06	-0.126003	0.039	0.171	0.0233835
GTF2F1	7.23e-07	-0.126075	0.19	0.392	0.014061
PTPN12	6.96e-07	-0.126131	0.091	0.257	0.0135287
NUMA1	2.33e-06	-0.126337	0.237	0.472	0.0453526
SMIM1	2.25e-06	-0.12652	0.28	0.517	0.0437528
PDCD6IP	5.55e-07	-0.126584	0.22	0.442	0.0107941
PPP2R5A	9.5e-07	-0.12659	0.095	0.262	0.0184614
FNIP1	3.96e-09	-0.126733	0.159	0.403	7.69e-05
TMEM115	6.75e-07	-0.126898	0.194	0.424	0.0131164
TDG	7.62e-07	-0.12691	0.069	0.228	0.0148068
ZNF138	1.2e-06	-0.127052	0.052	0.194	0.0232405
N4BP2L2	5.21e-07	-0.127094	0.983	0.945	0.010124
RAX	5.46e-07	-0.127612	0.039	0.18	0.0106171
UNC50	2.97e-07	-0.127706	0.263	0.524	0.0057826
PRKG1	1.26e-07	-0.128144	0.172	0.396	0.00245518
UBE2K	1.5e-07	-0.128197	0.228	0.474	0.00291597
PLCE1-AS1	2.14e-07	-0.128246	0.056	0.219	0.0041669
CERK	6.81e-07	-0.128306	0.099	0.273	0.0132309
MBD5	2.11e-07	-0.12841	0.086	0.262	0.00409868
CTNNBL1	8.88e-07	-0.128507	0.147	0.335	0.0172662
SOBP	2.24e-06	-0.128609	0.142	0.323	0.0434524
SLC41A3	1.86e-07	-0.128783	0.147	0.364	0.00362434
SNAPC2	1.35e-06	-0.128795	0.078	0.23	0.0262819
SLC25A16	1.13e-07	-0.128888	0.009	0.132	0.00218902
ZNF521	1.85e-06	-0.128888	0.017	0.128	0.0360023
FILIP1	8.28e-07	-0.129189	0.013	0.125	0.0160982
DCTD	1.22e-07	-0.129304	0.28	0.565	0.00237912
POU2F1	2.14e-07	-0.129359	0.069	0.237	0.00415527
LZTS2	1.52e-06	-0.129744	0.129	0.312	0.0295183
PEAK1	1.06e-07	-0.129783	0.034	0.182	0.00205407
UBN1	2.5e-06	-0.130158	0.216	0.421	0.0486138
RAPGEF2	1.36e-06	-0.130169	0.086	0.241	0.026368
PKD2	1.44e-06	-0.130493	0.052	0.191	0.0280799
MRPS12	3.99e-07	-0.130609	0.224	0.46	0.00775026
TTC9C	3.35e-07	-0.130668	0.039	0.18	0.00652111
FAM217B	2e-06	-0.130707	0.151	0.333	0.03885
FAM208B	1.63e-06	-0.130763	0.116	0.292	0.0316453
FNDC3A	6.56e-08	-0.13098	0.177	0.408	0.00127566
BCL9L	1.05e-06	-0.131076	0.047	0.185	0.020444
B3GALT6	1.38e-07	-0.131284	0.116	0.317	0.00267623
CLK4	2.01e-07	-0.131461	0.099	0.28	0.00390849
RASSF3	1.07e-06	-0.131467	0.069	0.221	0.0207088
WNT5A	9.75e-08	-0.131475	0.009	0.132	0.00189625
SF3A1	2.63e-07	-0.131707	0.138	0.335	0.00511982
CIZ1	4.15e-07	-0.131707	0.147	0.344	0.00806826
EXOSC3	1.58e-08	-0.131758	0.039	0.207	0.000306848
RALGPS2	4.33e-07	-0.131844	0.065	0.221	0.00842659
SAR1B	1.8e-06	-0.131888	0.142	0.328	0.0350428
C19orf53	3.58e-07	-0.132222	0.953	0.95	0.00695414
DLG1	6.61e-07	-0.132296	0.302	0.547	0.012857
ENO2	4.79e-07	-0.132412	0.129	0.319	0.00931614
NT5C	1.45e-07	-0.132786	0.297	0.554	0.00281476
TMEM242	1.16e-06	-0.132832	0.095	0.262	0.022528
SGF29	5.2e-07	-0.132943	0.056	0.205	0.0101168
SYMPK	2.03e-06	-0.132943	0.185	0.38	0.0394994
LINC00159	9.44e-08	-0.132996	0.095	0.287	0.00183604
DMKN	4.64e-08	-0.133347	0.254	0.528	0.000901414
SLC25A46	2.13e-06	-0.133347	0.078	0.228	0.0413515
RTL8B	2.57e-07	-0.133503	0.03	0.166	0.00499458
BCL9	3.43e-07	-0.133503	0.03	0.164	0.00666726
CNPY4	9.03e-07	-0.133717	0.095	0.264	0.0175525
TCF7L1	3.02e-08	-0.133824	0.129	0.337	0.000587556
HPF1	1.66e-07	-0.133884	0.263	0.522	0.00323332
SPSB3	2.03e-06	-0.133947	0.19	0.399	0.0394659
KDM3A	6.51e-07	-0.133964	0.078	0.239	0.0126517
OTUB1	2.05e-08	-0.134077	0.224	0.497	0.000399103
HIST2H2AC	1.83e-06	-0.134166	0.043	0.173	0.0356319
BTN2A1	1.89e-06	-0.134166	0.043	0.173	0.0366684
REC8	2.2e-06	-0.134206	0.306	0.558	0.0427671
LSM10	7.86e-08	-0.134279	0.095	0.289	0.0015276
SMIM20	2.4e-06	-0.134489	0.237	0.446	0.0466528
NCAM2	2.47e-06	-0.134666	0.155	0.342	0.0479386
CYB5R1	1.17e-08	-0.134709	0.194	0.446	0.000227344
PURA	3.88e-07	-0.134918	0.164	0.374	0.00753315
EXD3	4.18e-07	-0.135124	0.06	0.214	0.00813283
HYOU1	7.17e-08	-0.13515	0.103	0.301	0.00139401
ZDHHC21	4.68e-08	-0.135428	0.078	0.262	0.000910059
AP5M1	5.35e-07	-0.135702	0.129	0.317	0.0103963
COPS3	1.91e-07	-0.135708	0.099	0.282	0.00371551
TARBP1	8.07e-08	-0.135734	0.047	0.205	0.00156907
AC103736.1	2.76e-08	-0.135758	0.004	0.132	0.000536654
KLF3	6.66e-07	-0.135989	0.103	0.278	0.0129486
PLCG1	1.95e-07	-0.136074	0.017	0.146	0.00378762
MBOAT7	2.4e-06	-0.136255	0.129	0.303	0.046655
MKNK2	6.47e-07	-0.136446	0.164	0.367	0.0125792
SHPRH	8.3e-08	-0.136488	0.134	0.337	0.00161292
UTP18	2.21e-06	-0.136584	0.099	0.26	0.0429779
IGSF9	2.65e-07	-0.136639	0.06	0.219	0.00514954
TMPO	1.56e-06	-0.136758	0.125	0.298	0.0302991
ATP6V1E1	3.71e-07	-0.136878	0.297	0.565	0.00721487
CCNK	4.72e-08	-0.136912	0.056	0.228	0.000916925
IARS2	5.98e-08	-0.136965	0.151	0.36	0.001162
KLF16	8.13e-07	-0.137258	0.069	0.221	0.0158063
BLOC1S4	3.77e-08	-0.137384	0.108	0.308	0.00073347
CEP57	4.99e-08	-0.13745	0.164	0.396	0.000970058
ZDHHC12	4.11e-07	-0.137623	0.129	0.317	0.00798802
MYEF2	7.26e-07	-0.137623	0.246	0.483	0.0141097
FURIN	2.32e-06	-0.137671	0.121	0.287	0.0451008
VASH1	1.06e-06	-0.137829	0.082	0.237	0.0205958
TMED7	1.98e-09	-0.137849	0.237	0.522	3.85e-05
PRKACB	3.56e-07	-0.137906	0.121	0.308	0.00692899
AC006450.3	7.87e-09	-0.137936	0.211	0.49	0.00015295
KIF1B	1.69e-07	-0.13818	0.168	0.39	0.00328543
FAM102A	1.05e-06	-0.138191	0.129	0.308	0.0204296
DNALI1	2.59e-08	-0.138345	0.017	0.159	0.000503725
SPOP	5.62e-08	-0.138351	0.121	0.335	0.00109344
NUP62	3.06e-07	-0.138382	0.082	0.251	0.00595673
CPLANE1	1.43e-06	-0.138628	0.134	0.319	0.0278732
IFT122	1.14e-07	-0.138767	0.052	0.214	0.00220745
NT5C3B	2.62e-07	-0.138767	0.228	0.483	0.00508551
ZDHHC9	1.63e-06	-0.138767	0.069	0.216	0.0316171
CAMSAP2	9.11e-09	-0.138826	0.211	0.462	0.000177161
AC010642.2	2.12e-07	-0.138964	0.181	0.401	0.00411636
DTX3	3.05e-09	-0.139155	0.155	0.396	5.92e-05
GTPBP1	8.91e-07	-0.139173	0.056	0.198	0.0173155
NCKAP5L	9.93e-07	-0.139223	0.095	0.26	0.0193022
DHRS7	2.14e-06	-0.139223	0.086	0.241	0.0415872
MTHFD2L	2.25e-07	-0.139267	0.142	0.339	0.00438176
SLC44A3	1.58e-07	-0.139351	0.116	0.308	0.00307534
DPM2	1.99e-06	-0.139495	0.181	0.376	0.0386501
RPA1	8.25e-07	-0.13953	0.086	0.248	0.0160307
FAM69B	1.52e-07	-0.139645	0.121	0.317	0.00296209
PGAM2	5.53e-08	-0.139832	0.026	0.171	0.00107479
PREPL	4.01e-09	-0.140013	0.276	0.569	7.8e-05
TRAM2	3.22e-07	-0.140138	0.134	0.323	0.00626577
CDCA7L	5.26e-09	-0.14015	0.073	0.273	0.000102206
MAP2K4	2.29e-07	-0.140543	0.103	0.285	0.00444511
GATAD2B	2.77e-07	-0.140543	0.103	0.28	0.00538813
TEAD3	5.1e-07	-0.140629	0.017	0.137	0.00991814
UBE3C	3.55e-07	-0.140659	0.095	0.264	0.00690659
PLIN2	1.94e-07	-0.140719	0.233	0.469	0.00377489
GTPBP8	2.29e-08	-0.14078	0.065	0.248	0.000445871
AGPAT2	2.19e-08	-0.140793	0.116	0.33	0.000426464
TMEM109	4.17e-07	-0.141007	0.241	0.467	0.0081135
FAM96A	1.15e-06	-0.141064	0.216	0.426	0.0224009
C1QTNF6	9.68e-07	-0.141099	0.086	0.246	0.0188171
CCDC167	8.04e-07	-0.141256	0.228	0.442	0.015634
SRSF3	2.14e-07	-0.141292	0.991	0.957	0.00415961
KRIT1	1.91e-06	-0.141497	0.125	0.298	0.0371057
SOAT1	2.36e-06	-0.141531	0.134	0.31	0.0458539
PIKFYVE	1.32e-06	-0.14163	0.121	0.296	0.0257423
CNOT6L	2.35e-08	-0.142095	0.112	0.319	0.000455936
PLEKHA3	1.29e-07	-0.142117	0.155	0.367	0.00249812
CASP2	1.81e-06	-0.142236	0.095	0.253	0.0351433
PPP1R3E	2.34e-08	-0.142565	0.047	0.216	0.000454251
LAMA3	9.02e-10	-0.142573	0.004	0.157	1.75e-05
ADAMTSL3	1.69e-07	-0.142586	0.349	0.613	0.00329269
ZBED5	6.08e-07	-0.142701	0.116	0.298	0.0118167
LYZL4	5.17e-08	-0.142742	0.03	0.178	0.0010054
SPNS2	5.01e-07	-0.142748	0.259	0.503	0.00974527
SEL1L	9.01e-07	-0.142812	0.185	0.385	0.0175237
RFXANK	2.04e-06	-0.142827	0.177	0.364	0.0396296
PLXND1	1.27e-07	-0.14306	0.047	0.203	0.00247279
HMGCR	3e-08	-0.143216	0.138	0.369	0.00058265
KIAA1147	2.97e-07	-0.143396	0.047	0.196	0.0057746
UIMC1	1.3e-06	-0.143442	0.03	0.153	0.0252561
CERS6	1.66e-08	-0.143534	0.142	0.358	0.000323228
BICD2	1.58e-06	-0.143591	0.047	0.18	0.0306961
ARMC8	2.3e-06	-0.143626	0.116	0.28	0.0446719
ATP11B	4.78e-07	-0.143734	0.06	0.212	0.00929434
TEX264	6.48e-07	-0.143806	0.328	0.597	0.0125902
AL831784.1	2.45e-07	-0.143822	0.125	0.33	0.00475798
PLOD1	1.25e-06	-0.143822	0.147	0.33	0.0242077
AGPAT1	4.48e-07	-0.143884	0.194	0.41	0.00871077
PLEKHM2	3.22e-07	-0.143939	0.108	0.289	0.00625914
CEBPZ	3.75e-08	-0.143998	0.112	0.321	0.000728704
TRAP1	2.2e-07	-0.143998	0.125	0.323	0.00428293
HCFC1	2.57e-07	-0.144004	0.073	0.237	0.00499213
TSHZ2	3.65e-08	-0.144012	0	0.121	0.000709683
RNF213	1.09e-06	-0.144075	0.056	0.198	0.0212816
AXL	2.43e-08	-0.144113	0.147	0.362	0.000472312
SNX5	6.5e-07	-0.144333	0.246	0.481	0.0126448
EIF2B1	9.05e-07	-0.144371	0.108	0.28	0.0175901
TRIM13	3.62e-08	-0.144454	0.073	0.253	0.000703609
AL022328.4	8.57e-09	-0.144544	0.052	0.23	0.000166609
CGN	1.75e-06	-0.144664	0.078	0.228	0.0339304
CAPRIN2	3.73e-07	-0.144765	0.047	0.191	0.0072556
C19orf81	3.17e-08	-0.144779	0.086	0.273	0.000616969
SUPT5H	1.46e-08	-0.144803	0.147	0.371	0.000283531
EMC9	8.97e-08	-0.144902	0.164	0.383	0.00174453
ATXN7L3	1.86e-08	-0.144997	0.022	0.171	0.000361655
TMEM223	2.24e-08	-0.144997	0.125	0.339	0.000436155
CREBL2	3.86e-07	-0.145189	0.155	0.36	0.00751235
CASC4	1.09e-08	-0.145304	0.263	0.56	0.000212519
PRH1	1.56e-06	-0.145333	0.078	0.228	0.0304132
SHOC2	2.67e-07	-0.145437	0.082	0.251	0.00518086
CRB2	2.53e-06	-0.145506	0.142	0.317	0.049203
ATG13	5.28e-08	-0.145672	0.065	0.239	0.00102572
CTTNBP2	2.55e-08	-0.145717	0.017	0.159	0.000496092
CPNE1	4.25e-07	-0.145769	0.328	0.554	0.00825391
ENTPD4	4.99e-07	-0.145813	0.121	0.305	0.0096921
LY6H	1.01e-08	-0.145982	0	0.13	0.000195756
TSPAN6	2.97e-08	-0.14615	0.341	0.64	0.000577096
MFN2	8.82e-07	-0.146276	0.108	0.276	0.0171398
HACD2	5.21e-07	-0.146703	0.056	0.207	0.0101296
RPL26L1	1.58e-10	-0.146759	0.181	0.465	3.07e-06
TRMT112	1.7e-06	-0.146827	0.991	0.993	0.032959
RAB3IL1	1.11e-07	-0.146978	0.047	0.2	0.0021649
TOMM5	4.42e-09	-0.146998	0.078	0.28	8.59e-05
HSD17B11	1.2e-06	-0.146998	0.108	0.278	0.0232909
CARD19	5.6e-10	-0.147052	0.034	0.221	1.09e-05
ALDH3A2	7.37e-07	-0.147066	0.108	0.282	0.0143296
RPS7	7.89e-07	-0.147254	1	1	0.0153435
RNF217	8.37e-07	-0.147259	0.099	0.262	0.0162651
PPM1A	8.52e-08	-0.147311	0.159	0.378	0.00165636
DENND5B	5.45e-07	-0.147443	0.129	0.314	0.0106001
TMUB1	1.12e-08	-0.147453	0.224	0.497	0.000218403
PNPLA6	1.07e-07	-0.147591	0.091	0.269	0.00207968
LONP2	1.8e-06	-0.147635	0.276	0.508	0.0350395
FAM174A	8.46e-07	-0.147649	0.108	0.278	0.0164404
OGDH	1.22e-06	-0.147649	0.112	0.282	0.0236271
NET1	1.27e-09	-0.147715	0.203	0.474	2.47e-05
RBM26	2.62e-08	-0.147715	0.211	0.469	0.000508846
AL135925.1	1.65e-08	-0.147758	0.052	0.226	0.00032151
FAM136A	4.94e-07	-0.147758	0.194	0.403	0.00959825
ZNF787	1.12e-06	-0.14781	0.159	0.346	0.0217743
SIX3-AS1	7.38e-08	-0.147894	0.198	0.431	0.00143441
CCDC66	7.08e-07	-0.147955	0.168	0.362	0.0137696
YES1	9.29e-08	-0.148028	0.099	0.292	0.00180665
ARAF	8.78e-07	-0.148353	0.108	0.282	0.0170743
POM121	5.17e-08	-0.148603	0.082	0.264	0.0010058
SC5D	1.86e-07	-0.148819	0.155	0.362	0.00361569
LUC7L2	9.11e-08	-0.149046	0.233	0.476	0.00177179
STX16	6.53e-08	-0.149099	0.112	0.314	0.00126874
EPM2AIP1	2.79e-08	-0.149338	0.228	0.469	0.00054233
ARHGEF12	8.43e-08	-0.149606	0.237	0.472	0.0016379
MIGA1	8.33e-07	-0.149677	0.108	0.28	0.0161944
CCDC6	8.23e-07	-0.149988	0.082	0.239	0.0159999
PTPRM	6.27e-07	-0.150014	0.099	0.267	0.012195
ZNF322	6.86e-07	-0.150027	0.121	0.298	0.0133427
SPTBN2	9.99e-07	-0.150421	0.228	0.444	0.019416
RPL12	7.53e-08	-0.150546	1	1	0.00146452
DERL2	2.25e-08	-0.150695	0.185	0.428	0.000436997
PIP4K2B	2.31e-07	-0.150695	0.073	0.235	0.00448744
BCOR	6.31e-07	-0.150695	0.052	0.194	0.0122658
USP7	1.28e-06	-0.150695	0.181	0.38	0.0248768
RNF167	2.1e-07	-0.150985	0.203	0.435	0.00408719
CHD7	1.87e-07	-0.15101	0.147	0.351	0.00362834
MRPS11	4.36e-08	-0.151015	0.121	0.335	0.000847324
AP2A2	2.83e-08	-0.15104	0.078	0.267	0.000550986
SMURF2	3.89e-07	-0.15104	0.095	0.264	0.00755752
ASXL3	6.35e-08	-0.151076	0.022	0.162	0.00123521
LRP5	2.86e-07	-0.151349	0.108	0.294	0.00555129
NXT1	4.63e-07	-0.151374	0.099	0.273	0.00901013
BDP1	6.55e-08	-0.151679	0.095	0.28	0.00127428
DENND1A	1.15e-08	-0.151716	0.086	0.285	0.000224083
AGTRAP	2.46e-08	-0.151716	0.099	0.294	0.000479143
NBAS	2.35e-07	-0.151736	0.082	0.253	0.00457405
DNAH14	1.3e-06	-0.151736	0.082	0.237	0.0252742
BACH2	4.65e-08	-0.151822	0.034	0.187	0.000903358
LENG8	2.1e-08	-0.151993	0.237	0.481	0.000408811
PICALM	6.57e-07	-0.152088	0.095	0.257	0.0127766
CDKN2AIP	1.23e-06	-0.152317	0.121	0.298	0.0239152
FZD7	1.85e-07	-0.152442	0.073	0.239	0.00360302
SMC1A	1.43e-08	-0.152488	0.142	0.371	0.000277068
ATG12	1.13e-06	-0.152549	0.164	0.362	0.0220126
IFT43	1.91e-06	-0.152648	0.134	0.31	0.0371464
EPB41L4A	2.79e-07	-0.152828	0.194	0.405	0.00541684
PCNX1	7.93e-07	-0.152902	0.138	0.323	0.0154157
LINC02223	1.96e-09	-0.153024	0.009	0.159	3.8e-05
HMGB3	7.59e-08	-0.153101	0.134	0.349	0.00147469
MSH2	1.54e-07	-0.153141	0.159	0.371	0.00299201
PIGM	1.38e-06	-0.153207	0.073	0.221	0.0268876
DGCR2	1.91e-06	-0.153226	0.164	0.351	0.0371392
SPON1	8.42e-07	-0.153258	0.043	0.18	0.0163616
PKDCC	1.61e-06	-0.153521	0.073	0.221	0.0313948
SLC7A6OS	5.16e-07	-0.153577	0.069	0.223	0.0100315
MED16	4.63e-09	-0.153672	0.177	0.421	8.99e-05
MAPKAPK5	6.28e-07	-0.153766	0.108	0.282	0.0122134
GRAMD4	7.78e-07	-0.153766	0.103	0.273	0.0151246
JARID2	3.2e-07	-0.15395	0.065	0.221	0.0062119
PALM	4.43e-07	-0.154016	0.056	0.203	0.00862028
SMAD2	6.09e-07	-0.15412	0.276	0.531	0.011843
LINC00665	8.47e-07	-0.15415	0.155	0.353	0.0164681
ELF2	1.56e-07	-0.154186	0.091	0.267	0.00302768
RNF38	2.01e-07	-0.154254	0.073	0.237	0.00390744
TMX4	2.35e-09	-0.154303	0.207	0.469	4.57e-05
FIGN	3.93e-07	-0.154476	0.026	0.155	0.00763036
DMXL2	1.08e-06	-0.154549	0.086	0.244	0.0209175
SV2B	2.57e-06	-0.154625	0.073	0.216	0.0499283
ELOF1	2.15e-08	-0.154667	0.147	0.371	0.000417067
RPL31	5.81e-07	-0.154769	0.991	1	0.0112882
SRSF1	2.22e-06	-0.15497	0.431	0.626	0.0431881
HECA	4.32e-08	-0.154998	0.06	0.235	0.000839723
WDR74	1.64e-07	-0.155283	0.082	0.253	0.00318591
RFX1	7.85e-08	-0.155469	0.052	0.212	0.00152672
MAGI2	7.05e-07	-0.155655	0.073	0.228	0.0137012
PPARA	5.99e-07	-0.1557	0.207	0.417	0.0116432
DDRGK1	8.4e-08	-0.155708	0.315	0.608	0.00163214
TAF15	8.98e-07	-0.155764	0.216	0.428	0.0174575
SERPINE3	1.33e-06	-0.155783	0.129	0.312	0.0257723
PIK3R1	3.52e-07	-0.155828	0.086	0.257	0.00683363
MRPL2	6.13e-12	-0.15598	0.172	0.478	1.19e-07
SURF2	1.11e-06	-0.15599	0.134	0.308	0.0216225
NDST1	5.58e-08	-0.156074	0.017	0.153	0.00108397
CNPY3	3.39e-07	-0.156099	0.168	0.376	0.00658182
SYS1	4.56e-08	-0.15619	0.151	0.376	0.000887336
AHDC1	5e-07	-0.156239	0.129	0.312	0.00971372
ANKRD10	2.61e-10	-0.156426	0.233	0.531	5.07e-06
MRPS2	9.5e-07	-0.156451	0.224	0.44	0.0184669
ZNF664	1.48e-06	-0.15684	0.194	0.39	0.0288606
DEDD2	2.25e-08	-0.157042	0.073	0.255	0.000437034
TMEM164	9.14e-07	-0.157069	0.22	0.449	0.0177664
MGAT4B	6.83e-08	-0.157073	0.25	0.492	0.00132702
RASAL2	7.62e-07	-0.157285	0.125	0.305	0.0148151
ROBO1	5.57e-09	-0.157407	0.082	0.285	0.000108253
RXRB	1.04e-06	-0.15742	0.095	0.253	0.0202662
ABCF2.1	7.3e-10	-0.157434	0.022	0.194	1.42e-05
ACIN1	1.7e-06	-0.157515	0.125	0.298	0.0330225
MCFD2	1.34e-07	-0.157543	0.246	0.501	0.00260758
FGF2	2.43e-08	-0.157559	0.224	0.487	0.000471726
NHSL1	1.83e-08	-0.157607	0.28	0.556	0.000355989
GGCX	8.9e-09	-0.1578	0.073	0.264	0.000173096
MPST	1.15e-08	-0.157873	0.276	0.569	0.000224178
AKAP11	2.4e-07	-0.157954	0.138	0.335	0.00467456
PKP2	1.01e-07	-0.158089	0.052	0.207	0.00195518
EXOC3	2.87e-07	-0.158089	0.047	0.194	0.00558353
ITPKB	1.38e-09	-0.158119	0.159	0.417	2.68e-05
SCUBE3	2.72e-08	-0.158183	0.056	0.23	0.000528581
RPS6KA5	1.05e-06	-0.158243	0.026	0.148	0.0204391
ICE2	2.87e-08	-0.158271	0.073	0.26	0.00055735
HCG18	1.02e-08	-0.158496	0.091	0.292	0.000198104
ERBB2	1.49e-07	-0.158502	0.138	0.339	0.00289143
LRBA	3.09e-07	-0.158507	0.207	0.421	0.00600249
TMEM201	1.55e-06	-0.158644	0.099	0.257	0.0300438
WDFY3	2.55e-07	-0.158984	0.151	0.346	0.00495268
UHRF2	1.25e-08	-0.159125	0.047	0.219	0.000243922
ECHDC2	1.01e-08	-0.159393	0.233	0.497	0.000196092
GLIS2	4.57e-07	-0.159444	0.099	0.271	0.00888393
KIF1A	2.73e-07	-0.159589	0.272	0.506	0.00530425
NF1	8.18e-08	-0.159661	0.198	0.433	0.00158989
MAP4K1	1.81e-12	-0.159812	0.056	0.31	3.52e-08
C6orf226	1.65e-06	-0.159812	0.112	0.278	0.0319874
BAG6	1.68e-08	-0.15999	0.224	0.485	0.000327043
POLE4	6.05e-09	-0.160056	0.121	0.346	0.000117552
BTC	8.86e-08	-0.160132	0.224	0.467	0.00172278
PRKCI	1.75e-06	-0.160164	0.082	0.232	0.0339869
DYRK1A	5.8e-08	-0.160235	0.151	0.367	0.00112684
SLC35E2A	4.85e-08	-0.160336	0.039	0.194	0.000942562
LRMDA	6.81e-08	-0.16035	0.065	0.235	0.001323
DNAJB2	6.75e-07	-0.16041	0.181	0.376	0.0131312
TEX2	6.15e-08	-0.160746	0.353	0.661	0.00119512
PTDSS1	8.93e-07	-0.160746	0.091	0.251	0.0173545
AP3D1	2.37e-09	-0.160898	0.194	0.467	4.6e-05
COBLL1	9.56e-09	-0.160912	0.164	0.405	0.000185914
HABP4	1.76e-07	-0.160928	0.116	0.308	0.00341784
LGR4	1.58e-08	-0.160941	0.069	0.253	0.000306621
GLCCI1	2.49e-08	-0.160941	0.06	0.235	0.0004849
GLMP	3.01e-08	-0.161094	0.142	0.358	0.000584187
HHIP-AS1	8.79e-08	-0.161467	0.073	0.253	0.00170809
AC011043.1	1.3e-09	-0.161766	0.03	0.207	2.52e-05
SLC25A29	2.05e-07	-0.161766	0.168	0.376	0.00398928
WDR35	1.07e-08	-0.161995	0.026	0.182	0.000207683
SLC2A1-AS1	2.42e-07	-0.162128	0.073	0.235	0.00469753
TCTN3	7.06e-08	-0.162173	0.228	0.465	0.001372
MYO10	1.42e-06	-0.162228	0.224	0.449	0.0277005
TNFRSF21	4.87e-08	-0.162248	0.082	0.269	0.000946925
HSDL1	6.1e-09	-0.162405	0.159	0.396	0.000118633
INPPL1	8.5e-08	-0.162468	0.086	0.269	0.0016522
BCL11A	3.68e-09	-0.16253	0.043	0.223	7.15e-05
SNX13	5.21e-09	-0.162569	0.091	0.298	0.000101337
MAG	1.39e-09	-0.162667	0.009	0.162	2.71e-05
CMTM8	1.58e-09	-0.162697	0.069	0.269	3.06e-05
BROX	1.08e-08	-0.162788	0.099	0.303	0.00020981
CEMIP2	9.51e-07	-0.16282	0.19	0.39	0.0184944
SF3B3	7.46e-07	-0.162882	0.181	0.378	0.0144927
THUMPD2	7.61e-10	-0.163016	0.03	0.207	1.48e-05
DESI2	1.9e-07	-0.163016	0.224	0.451	0.00369315
TSIX	1.04e-08	-0.163103	0.004	0.139	0.000202016
WDR86	5.6e-07	-0.163252	0.091	0.255	0.0108958
SETX	6.18e-07	-0.163252	0.099	0.264	0.0120057
MED24	1.39e-06	-0.163252	0.099	0.257	0.0270094
ABI1	2.07e-06	-0.163257	0.259	0.472	0.0402288
RABGAP1L	2.02e-09	-0.163289	0.259	0.554	3.93e-05
VKORC1L1	1.24e-09	-0.163316	0.086	0.308	2.4e-05
BMP6	2.04e-07	-0.163374	0.263	0.51	0.00397382
MPHOSPH9	1.14e-06	-0.163498	0.086	0.239	0.0221238
SMAD4	4.43e-08	-0.163642	0.168	0.392	0.000861398
SERINC2	3.69e-08	-0.163648	0.078	0.26	0.000718055
GNPDA1	1.72e-09	-0.163667	0.297	0.604	3.35e-05
TRIM24	2.29e-09	-0.163693	0.091	0.308	4.45e-05
NHLRC2	5.41e-08	-0.163693	0.108	0.305	0.00105121
RBM47	3.49e-07	-0.163716	0.362	0.638	0.00678576
SPCS3	3.56e-08	-0.163771	0.151	0.378	0.000692947
RNF41	1.67e-08	-0.163794	0.086	0.278	0.000325186
AC015712.1	1.74e-08	-0.163794	0.078	0.269	0.000339192
CCDC152	1.51e-07	-0.164019	0.043	0.191	0.00294373
OTX1	2.67e-07	-0.164167	0.06	0.214	0.00519569
SNX27	2.27e-07	-0.164224	0.138	0.342	0.00441468
CCDC47	4.11e-08	-0.164311	0.336	0.592	0.000799156
TSPAN14	1.58e-09	-0.164456	0.091	0.31	3.08e-05
YTHDF3	5.02e-08	-0.164456	0.099	0.289	0.000976574
PTPRK	4.44e-07	-0.164809	0.216	0.421	0.00862547
MED13	6.31e-09	-0.164819	0.159	0.399	0.000122667
STIP1	1.57e-07	-0.164869	0.267	0.522	0.00304309
ZNF362	4.63e-07	-0.165084	0.138	0.323	0.00900128
FAM193A	2.18e-08	-0.165136	0.065	0.241	0.000422877
NUTM2B-AS1	9.27e-08	-0.165148	0.181	0.41	0.00180141
OGT	2.1e-06	-0.165313	0.151	0.328	0.0407835
POGZ	1.55e-06	-0.16533	0.276	0.528	0.0301379
TRIM36	1.75e-07	-0.165386	0.168	0.371	0.00339854
PKIB	3.29e-08	-0.165505	0.082	0.269	0.000640297
CYYR1	3.21e-07	-0.165733	0.116	0.296	0.00624037
ALS2	1.17e-09	-0.165842	0.099	0.323	2.28e-05
PAXBP1	4.47e-08	-0.165842	0.112	0.314	0.000868943
MRPS25	1.41e-06	-0.165851	0.319	0.576	0.0273724
PGD	2.53e-09	-0.165995	0.237	0.524	4.91e-05
NAV1	1.25e-08	-0.166051	0.013	0.155	0.000242337
ABCF1	3.12e-08	-0.166122	0.095	0.289	0.000606439
EIF4EBP2	1.78e-07	-0.166393	0.272	0.519	0.00345115
ZFP14	4.44e-10	-0.166506	0.043	0.237	8.62e-06
EBP	1.43e-06	-0.166687	0.259	0.481	0.02788
TMEM18	1.7e-07	-0.166737	0.453	0.695	0.00330716
SACS	1.42e-07	-0.166799	0.121	0.314	0.00275876
PELP1	2.47e-08	-0.166927	0.043	0.21	0.000481095
WBP4	3.07e-10	-0.166976	0.116	0.362	5.96e-06
DHPS	9.48e-09	-0.166976	0.28	0.563	0.000184271
H2AFX	8.07e-07	-0.167225	0.159	0.36	0.0156786
CD82	1.74e-06	-0.167261	0.142	0.323	0.0338126
MTUS1	9.49e-08	-0.16739	0.091	0.276	0.00184536
FOXK1	2.9e-08	-0.167475	0.103	0.303	0.000563613
ACYP1	8.52e-08	-0.167532	0.078	0.253	0.00165705
SFSWAP	1.5e-07	-0.167532	0.078	0.246	0.00291228
PPP1R15B	6.99e-07	-0.167703	0.103	0.269	0.0135964
ISPD	4.17e-07	-0.16779	0.155	0.346	0.0081133
INTS1	1.19e-10	-0.16794	0.091	0.328	2.31e-06
DTNA	3.2e-07	-0.168004	0.185	0.392	0.00621299
UBE2G1	1.27e-08	-0.168072	0.172	0.415	0.000246876
POLDIP3	4.31e-09	-0.168105	0.091	0.296	8.38e-05
TMEM106C	1.06e-09	-0.168162	0.254	0.569	2.07e-05
SLC8A1	6.29e-09	-0.168287	0.052	0.23	0.000122321
TMEM167B	8.34e-08	-0.168326	0.121	0.317	0.00162147
LRRC23	1.2e-07	-0.168566	0.043	0.191	0.0023418
FNBP4	4.5e-08	-0.168592	0.142	0.355	0.000874133
KIF26B	7.91e-10	-0.16894	0.013	0.175	1.54e-05
JKAMP	1.6e-08	-0.16894	0.185	0.437	0.000310414
SNRPD2	3.07e-07	-0.169054	0.966	0.95	0.00596308
AHI1	3.84e-07	-0.169163	0.116	0.298	0.00747277
CHADL	5.42e-07	-0.169281	0.211	0.428	0.0105451
NRBP2	2.26e-06	-0.169281	0.233	0.428	0.0439312
TRIM47	1.31e-06	-0.169519	0.034	0.162	0.0254613
FZD6	3.66e-09	-0.169795	0.164	0.399	7.11e-05
KDSR	2.34e-07	-0.169836	0.237	0.46	0.00455468
ZFPM1	1.06e-09	-0.16984	0.151	0.399	2.06e-05
NAA25	1.17e-06	-0.169895	0.116	0.285	0.0228011
THAP12	9.98e-08	-0.170077	0.155	0.362	0.00193926
CLCN4	1.64e-07	-0.170278	0.203	0.424	0.00318343
NPC2	9.56e-07	-0.170412	1	1	0.0185869
RPS12	1.55e-09	-0.170454	1	1	3e-05
MRPL28	4.31e-08	-0.170481	0.345	0.661	0.000838214
NIPSNAP1	2.8e-08	-0.170487	0.237	0.497	0.00054375
KAT6A	1.26e-10	-0.170492	0.125	0.378	2.45e-06
RBM33	2.35e-08	-0.170581	0.078	0.264	0.000456474
XPOT	1.21e-07	-0.17062	0.086	0.264	0.00235748
WWC2	6.96e-07	-0.170696	0.31	0.56	0.0135294
ZFX	1.81e-09	-0.170867	0.138	0.376	3.53e-05
RPS9	1.42e-08	-0.171234	1	1	0.00027579
PANK3	1.91e-06	-0.171392	0.216	0.408	0.0370587
FGD4	1.46e-07	-0.171492	0.328	0.599	0.00284567
PTPN11	1.2e-06	-0.171508	0.108	0.271	0.0233366
PSMG1	7.63e-09	-0.17158	0.121	0.339	0.00014826
PTP4A3	6.01e-07	-0.171624	0.164	0.355	0.011688
ADIPOR2	4.2e-08	-0.171645	0.181	0.394	0.000816972
ADO	9.19e-10	-0.171937	0.103	0.326	1.79e-05
MBD6	6.04e-09	-0.171937	0.116	0.33	0.000117507
SEMA3B	6.08e-08	-0.172119	0.349	0.656	0.00118099
USP24	1.21e-08	-0.172249	0.034	0.196	0.000235965
AHCY	4.78e-09	-0.172279	0.272	0.574	9.29e-05
POM121C	2.67e-07	-0.172279	0.069	0.226	0.00519095
MYO5C	5.73e-07	-0.172293	0.086	0.244	0.0111425
PM20D2	6.68e-07	-0.172332	0.108	0.273	0.0129937
PLEKHG3	1.78e-06	-0.172345	0.134	0.301	0.0346841
TRPM7	2.16e-08	-0.172554	0.254	0.533	0.000419024
INPP5F	7.44e-09	-0.172707	0.034	0.198	0.000144653
ASPSCR1	5.52e-08	-0.172789	0.159	0.38	0.0010723
LSAMP	3.12e-07	-0.17283	0.228	0.444	0.00605751
SNRPE	3.4e-09	-0.173168	0.944	0.923	6.62e-05
BAX	1.49e-07	-0.173168	0.177	0.399	0.00290301
NFATC2IP	2.43e-07	-0.173168	0.065	0.221	0.00472635
PET100	6.44e-07	-0.17329	0.97	0.959	0.0125098
RPL23A	1.02e-07	-0.173579	1	1	0.00197699
ARNT	7.71e-08	-0.173611	0.073	0.241	0.00149916
KIAA0355	6.06e-07	-0.173858	0.224	0.437	0.0117844
PARD3B	1.07e-08	-0.173867	0.203	0.453	0.000208977
GDI1	1.66e-08	-0.173967	0.129	0.339	0.000322892
CHCHD10	1.42e-06	-0.17397	0.944	0.982	0.0275253
KIF21B	8.54e-09	-0.174071	0.056	0.232	0.000165979
ZBTB4	5.08e-08	-0.174371	0.129	0.33	0.000988478
SPG11	8.87e-07	-0.174371	0.134	0.31	0.0172361
SPX	7.22e-09	-0.174388	0.112	0.323	0.000140311
LARS	1.04e-08	-0.174539	0.207	0.453	0.000202298
TENT2	9.94e-08	-0.174903	0.095	0.271	0.00193187
BLOC1S1	6.91e-07	-0.174942	0.987	0.986	0.0134421
BRI3	2.28e-07	-0.174966	0.987	0.984	0.00442719
NSUN5	8.11e-09	-0.175216	0.112	0.323	0.000157705
SERTAD3	5.11e-07	-0.175278	0.095	0.26	0.00993176
FAM172A	7.97e-07	-0.175278	0.103	0.269	0.0154868
STIM1	5.46e-09	-0.175311	0.086	0.285	0.000106227
GPRC5A	2.28e-08	-0.175452	0.039	0.198	0.000443791
SHB	1.35e-07	-0.175581	0.306	0.567	0.00263304
ACBD6	2.45e-06	-0.175942	0.241	0.442	0.0475925
PYGO1	5.57e-09	-0.175965	0.017	0.171	0.000108369
SYCE1L	4.15e-11	-0.176013	0.086	0.333	8.06e-07
BARD1	1.1e-06	-0.176238	0.082	0.232	0.0213835
KMT2E-AS1	6.91e-09	-0.176338	0.056	0.232	0.000134379
PHKG1	4.37e-08	-0.176338	0.047	0.207	0.000848955
ATXN2L	3.08e-07	-0.176338	0.129	0.317	0.00599718
CCAR1	2.93e-09	-0.176571	0.194	0.462	5.7e-05
TRPS1	2.01e-07	-0.176581	0.108	0.282	0.00390882
ELP5	6.75e-08	-0.176634	0.082	0.257	0.00131275
KIRREL1	8.49e-07	-0.176646	0.155	0.342	0.0165091
HERC2	1.06e-08	-0.176696	0.116	0.333	0.000205941
TAX1BP3	1.05e-08	-0.176746	0.125	0.342	0.000203933
NSD1	3.79e-08	-0.17694	0.142	0.36	0.000736789
LTA4H	5.2e-08	-0.177054	0.28	0.565	0.00101124
NIFK	6.19e-09	-0.177116	0.172	0.415	0.000120315
MRPS26	3.78e-08	-0.177171	0.565	0.774	0.000735644
ZMYM3	4.65e-08	-0.177337	0.103	0.296	0.000903854
COL4A3BP	1.65e-10	-0.177433	0.172	0.46	3.21e-06
TMED5	5.2e-07	-0.177571	0.147	0.328	0.0101058
UNC45A	2.69e-10	-0.177635	0.091	0.317	5.24e-06
IMMT	7.78e-09	-0.177724	0.159	0.39	0.000151256
PKP1	6.61e-08	-0.177724	0.129	0.342	0.00128549
LRRC61	5.93e-11	-0.177987	0.095	0.346	1.15e-06
KIAA1958	2.22e-08	-0.177987	0.172	0.399	0.000432147
FSD1L	2.71e-10	-0.178065	0.056	0.26	5.26e-06
OXA1L	1.01e-07	-0.17839	0.323	0.595	0.0019698
FBXW11	1.65e-07	-0.178407	0.125	0.317	0.00320651
AIF1L	5.69e-09	-0.178618	0.039	0.21	0.000110614
GBA	4.38e-09	-0.179095	0.043	0.216	8.51e-05
MXD1	4.16e-07	-0.179095	0.043	0.182	0.00808761
TIMM17B	2.68e-09	-0.179131	0.246	0.542	5.22e-05
KAZN	1.5e-08	-0.179179	0.086	0.276	0.000292337
NNT	7.7e-08	-0.179255	0.125	0.319	0.00149703
SMARCA4	2.19e-08	-0.179322	0.272	0.544	0.00042572
STARD10	2.75e-07	-0.179408	0.151	0.346	0.00535184
FAM126A	5.67e-08	-0.179438	0.293	0.554	0.00110162
RPL9	5.69e-10	-0.179474	1	1	1.11e-05
ZFAND3	8.46e-08	-0.179517	0.22	0.44	0.00164404
KDM5C	2.88e-08	-0.179534	0.095	0.282	0.000559861
WDR6	9.56e-07	-0.179547	0.315	0.565	0.0185768
SNRNP200	1.48e-10	-0.179753	0.263	0.56	2.88e-06
NUBP2	2.7e-11	-0.179839	0.216	0.519	5.24e-07
UCHL1	1.51e-10	-0.180018	0.267	0.585	2.93e-06
STOX2	4.52e-10	-0.180218	0.095	0.317	8.79e-06
CASK	1.8e-08	-0.180337	0.116	0.323	0.000349785
TBL1X	9.56e-10	-0.180357	0.177	0.424	1.86e-05
BX284668.5	2.02e-10	-0.180435	0.06	0.273	3.93e-06
PWAR6	9.01e-07	-0.180548	0.129	0.301	0.0175235
LCOR	1.08e-07	-0.180986	0.116	0.303	0.00210258
ADGRV1	1.27e-07	-0.181103	0.112	0.296	0.00246501
SDHA	2.82e-08	-0.181198	0.216	0.458	0.000548956
OSBP2	2.65e-07	-0.18123	0.19	0.405	0.00514777
VPS13A	1.06e-07	-0.181305	0.121	0.312	0.0020574
CLCN7	2.74e-08	-0.181379	0.151	0.367	0.000533169
PAN3	4.93e-07	-0.181497	0.155	0.339	0.00957926
KIF12	5.17e-09	-0.181679	0.009	0.153	0.00010053
SPATA13	1.18e-08	-0.181679	0.095	0.287	0.000228733
RANBP2	2.3e-08	-0.181799	0.129	0.337	0.000446693
PPP1R10	1.34e-11	-0.181927	0.198	0.517	2.61e-07
CSNK2A2	3.69e-08	-0.182031	0.237	0.494	0.00071696
MAL2	3.62e-09	-0.182234	0.039	0.212	7.03e-05
CS	1.27e-10	-0.182352	0.129	0.376	2.47e-06
AGT	8.21e-12	-0.18254	0.004	0.189	1.6e-07
PTBP2	4.81e-09	-0.182571	0.043	0.219	9.35e-05
MYH14	1.06e-09	-0.182624	0.103	0.323	2.06e-05
RNF13	6.74e-07	-0.18275	0.444	0.665	0.0131084
POLD2	5.68e-10	-0.182879	0.259	0.556	1.11e-05
TIAM2	1.87e-08	-0.182965	0.19	0.44	0.000363133
SPPL3	1.31e-07	-0.182965	0.224	0.446	0.0025387
PELI2	3.93e-08	-0.183069	0.103	0.296	0.00076392
ANO5	5.68e-09	-0.183219	0.129	0.346	0.000110435
TMEM41B	4.87e-08	-0.183219	0.194	0.421	0.000946839
MTR	8.2e-08	-0.183219	0.103	0.289	0.001594
DNMT3A	3.44e-07	-0.183345	0.198	0.415	0.00668906
ACVR2B	5.69e-10	-0.183372	0.082	0.298	1.11e-05
RAB4A	5.15e-08	-0.183425	0.328	0.599	0.00100117
BACH1	2.22e-08	-0.183675	0.095	0.287	0.000431869
UBAP2L	2.6e-09	-0.183788	0.116	0.346	5.05e-05
TBC1D9	2.91e-09	-0.183811	0.121	0.337	5.66e-05
PTBP3	1.96e-08	-0.183836	0.082	0.269	0.000380351
EHD3	1.06e-08	-0.183863	0.056	0.232	0.000205331
LIX1L	9.83e-09	-0.18397	0.099	0.296	0.000191146
CDK12	1.61e-08	-0.184134	0.086	0.278	0.000313678
TOM1	1.02e-08	-0.184377	0.116	0.328	0.000198435
JADE1	3.05e-09	-0.184597	0.078	0.276	5.93e-05
PWWP2A	3.23e-08	-0.184597	0.078	0.26	0.000627365
SLCO3A1	3.16e-08	-0.184884	0.082	0.269	0.000613362
GAS1	4.65e-07	-0.185016	0.129	0.319	0.0090469
TCF7	1.36e-07	-0.185438	0.177	0.385	0.00263733
TUBB4A	9.53e-07	-0.185552	0.358	0.61	0.0185243
RPS24	3.58e-13	-0.18557	1	1	6.96e-09
TOMM70	9.46e-10	-0.185622	0.095	0.312	1.84e-05
RXYLT1	1.82e-09	-0.185622	0.082	0.289	3.53e-05
SLC30A7	1.38e-07	-0.185635	0.069	0.228	0.00267668
TMEM8A	1.85e-08	-0.185787	0.147	0.36	0.000358841
HORMAD2	1.77e-08	-0.185892	0.121	0.323	0.000343476
ERBB4	4.11e-08	-0.186072	0.177	0.403	0.000798788
TSPYL4	1.34e-08	-0.186082	0.099	0.298	0.000259863
TP53I13	5.16e-09	-0.186177	0.159	0.401	0.000100232
PDGFA	1.43e-07	-0.186177	0.159	0.369	0.00277296
SMOX	1.4e-09	-0.186195	0.224	0.492	2.73e-05
TBKBP1	1.31e-08	-0.186206	0.073	0.255	0.000255188
GPR180	2.22e-10	-0.186471	0.177	0.449	4.32e-06
CRIM1	1.61e-06	-0.186502	0.586	0.815	0.0313096
CIC	6.74e-08	-0.186546	0.103	0.292	0.00131043
DOCK7	2.85e-08	-0.186588	0.297	0.597	0.000553181
RPS6KB2	1.23e-09	-0.186591	0.159	0.408	2.39e-05
SKI	1.85e-09	-0.186608	0.103	0.323	3.59e-05
ITIH5	1.43e-06	-0.18693	0.591	0.731	0.0277628
RARA	8.14e-11	-0.187008	0.134	0.387	1.58e-06
VPS13C	1.78e-08	-0.187008	0.151	0.376	0.000345094
PTPA	1.13e-06	-0.187063	0.129	0.298	0.0219516
ARMCX6	1.87e-09	-0.187211	0.216	0.49	3.64e-05
GCHFR	1.59e-08	-0.187237	0.164	0.399	0.000308648
ALG3	3.25e-10	-0.187495	0.19	0.458	6.32e-06
NPAS1	8.65e-10	-0.187522	0.116	0.342	1.68e-05
PEG3	7.17e-07	-0.18763	0.297	0.542	0.0139399
PITPNA-AS1	3.02e-10	-0.187671	0.052	0.253	5.86e-06
RAB29	8.94e-11	-0.187904	0.043	0.246	1.74e-06
RPSA	1.08e-08	-0.188012	1	1	0.000209524
SPPL2B	3.37e-09	-0.188679	0.108	0.319	6.54e-05
AC092069.1	4.99e-09	-0.189155	0.06	0.253	9.7e-05
AC074117.1	8.15e-09	-0.189176	0.03	0.191	0.000158374
COQ4	4.06e-10	-0.189333	0.159	0.428	7.89e-06
RPL11	6.99e-13	-0.189454	1	1	1.36e-08
C12orf76	1.37e-10	-0.189581	0.138	0.392	2.66e-06
DLGAP4	1.03e-08	-0.189635	0.086	0.28	0.000200558
TNRC18	2.75e-08	-0.189905	0.203	0.44	0.000535134
TRIM33	5.02e-07	-0.189951	0.19	0.396	0.00976768
LINC01833	1.31e-06	-0.190118	0.496	0.781	0.0255555
MLLT10	1.5e-08	-0.190304	0.112	0.317	0.000290972
C1orf198	2.07e-07	-0.19038	0.095	0.262	0.00402695
KBTBD11	4.4e-08	-0.190823	0.108	0.296	0.00085517
MDN1	2.56e-07	-0.190834	0.155	0.353	0.00496895
MEX3A	1.89e-09	-0.190931	0.043	0.226	3.67e-05
IDH3B	2.07e-09	-0.191161	0.177	0.428	4.03e-05
RUFY2	1.75e-07	-0.191722	0.129	0.312	0.00340811
PCBP2	6.95e-07	-0.19189	0.991	0.989	0.0135185
EHMT2	1.63e-09	-0.193308	0.134	0.374	3.16e-05
CSNK1G2	5.4e-09	-0.193647	0.134	0.358	0.000104886
GNS	1.89e-07	-0.193924	0.414	0.699	0.00366656
FAP	1.11e-08	-0.194069	0.043	0.207	0.000214981
APOLD1	1.53e-07	-0.194299	0.254	0.485	0.00297645
CHORDC1	2.31e-07	-0.19441	0.155	0.349	0.00448741
PPP3CA	4.69e-10	-0.194563	0.151	0.41	9.11e-06
COL15A1	5.66e-10	-0.194606	0.03	0.21	1.1e-05
COMTD1	1.16e-08	-0.194699	0.159	0.385	0.000224972
TSC22D4	5.85e-08	-0.194699	0.453	0.752	0.00113641
JPT2	1.32e-07	-0.194978	0.082	0.251	0.00256552
NBPF19	1.31e-08	-0.194984	0.103	0.298	0.000254751
NUDT5	9.04e-09	-0.195001	0.168	0.403	0.000175709
RPS6KB1	4.04e-10	-0.195147	0.069	0.282	7.84e-06
DSC2	3.08e-09	-0.195147	0.06	0.246	5.98e-05
ABHD14B	1.11e-08	-0.195147	0.276	0.569	0.00021616
AP2A1	2.2e-08	-0.195147	0.112	0.308	0.000427692
ZNRF3	3.37e-09	-0.195474	0.099	0.308	6.55e-05
RPL35A	9.51e-11	-0.195703	1	1	1.85e-06
PMEL	1.02e-09	-0.195839	1	1	1.99e-05
WAPL	6.48e-09	-0.196158	0.082	0.276	0.000125969
PCED1A	2.18e-08	-0.196464	0.086	0.276	0.000424116
ABHD14A	5.01e-08	-0.196493	0.401	0.713	0.000973779
POR	1.47e-11	-0.196836	0.134	0.408	2.85e-07
RPP25	1.64e-10	-0.197036	0.056	0.267	3.19e-06
BACE2	3.62e-09	-0.197078	0.362	0.692	7.04e-05
AC141928.1	3.03e-07	-0.197171	0.116	0.303	0.00589035
SLIT3	3.32e-08	-0.197701	0.091	0.271	0.000646237
RREB1	2.01e-08	-0.197871	0.125	0.333	0.000390758
MED25	1.05e-08	-0.197999	0.142	0.353	0.000204451
MTF2	1.87e-08	-0.198021	0.151	0.367	0.000362896
RPL14	1.23e-12	-0.198155	1	1	2.39e-08
LAMTOR3	6.55e-09	-0.19824	0.336	0.649	0.00012725
ATP1A3	3.49e-08	-0.198285	0.228	0.478	0.00067812
DDR1	1.22e-07	-0.198486	0.103	0.28	0.00236995
NRDE2	3.04e-09	-0.198619	0.06	0.246	5.91e-05
SUMF2	1.56e-08	-0.198785	0.246	0.497	0.000303434
KDELR1	2.45e-08	-0.19886	0.978	0.902	0.000475809
PPP6R2	3.11e-08	-0.198877	0.078	0.257	0.000605142
ADAM10	2.64e-10	-0.198915	0.172	0.444	5.14e-06
SAMD5	6.11e-08	-0.199092	0.147	0.342	0.00118875
CSTB	2.42e-09	-0.199173	0.987	1	4.7e-05
CCNG1	4.12e-09	-0.199197	0.366	0.629	8.01e-05
AVPI1	2.49e-10	-0.199205	0.103	0.344	4.83e-06
FUT8	6.45e-10	-0.199311	0.203	0.472	1.25e-05
MRPL10	2.28e-10	-0.199485	0.168	0.437	4.42e-06
RPL26	3.19e-11	-0.199652	1	1	6.2e-07
PHACTR4	3.61e-09	-0.199934	0.172	0.41	7.02e-05
SPG21	1.85e-08	-0.200057	0.328	0.638	0.000359074
BCAR1	5.78e-09	-0.200288	0.315	0.604	0.000112328
COX17	8.42e-07	-0.200375	0.474	0.768	0.0163646
LINC00605	2.92e-09	-0.200567	0.091	0.301	5.67e-05
CADM1	3.15e-08	-0.200567	0.233	0.478	0.000613248
IQSEC1	5.1e-09	-0.200733	0.211	0.476	9.91e-05
SLC25A6	1.87e-11	-0.200975	1	1	3.64e-07
SLC38A1	5.43e-10	-0.201025	0.017	0.185	1.05e-05
APOE	1.75e-09	-0.201126	1	0.998	3.4e-05
LSS	1.75e-09	-0.201159	0.116	0.342	3.39e-05
B4GALT6	1.23e-10	-0.201339	0.056	0.26	2.39e-06
KLF5	8.86e-11	-0.2018	0.039	0.235	1.72e-06
RC3H1	5.14e-09	-0.20208	0.06	0.244	0.0001
SUGP2	7.35e-09	-0.202508	0.198	0.433	0.000142867
UQCRH	1.87e-09	-0.202516	0.991	1	3.63e-05
SERTAD2	6.33e-08	-0.203095	0.112	0.301	0.00122989
CKS1B	9.37e-11	-0.203408	0.164	0.431	1.82e-06
LBH	4.36e-09	-0.203638	0.302	0.604	8.48e-05
SH3BP5	7.07e-11	-0.203697	0.159	0.44	1.37e-06
C22orf39	5.24e-08	-0.203805	0.207	0.426	0.00101836
CTBP1	2.22e-09	-0.20413	0.194	0.456	4.31e-05
TMSB15A	2.07e-08	-0.204231	0.026	0.178	0.000403295
CSKMT	1.12e-10	-0.204308	0.103	0.342	2.19e-06
DSG2	5.79e-11	-0.204704	0.207	0.515	1.13e-06
RRAD	3.49e-11	-0.205026	0.03	0.23	6.79e-07
IPO7	1.04e-08	-0.205667	0.241	0.501	0.000202206
PRR5	6.44e-09	-0.205782	0.177	0.421	0.000125097
PAK4	3.7e-09	-0.205802	0.25	0.528	7.2e-05
DCP2	1.45e-08	-0.206033	0.151	0.374	0.000281852
NCOA2	7.81e-09	-0.206129	0.065	0.246	0.000151876
SCT	2.07e-09	-0.206174	0.138	0.374	4.03e-05
B3GAT3	8.16e-10	-0.206305	0.194	0.458	1.59e-05
HSD17B14	5.56e-08	-0.206446	0.427	0.729	0.0010803
KANK1	5.93e-09	-0.206537	0.254	0.508	0.000115287
ATP2B1	3.26e-12	-0.206646	0.134	0.419	6.33e-08
HSP90B1	1.64e-07	-0.206774	0.996	0.989	0.0031889
MMP24OS	3.24e-10	-0.206811	0.185	0.465	6.29e-06
ZNHIT3	1.18e-09	-0.206837	0.207	0.474	2.3e-05
FAM174B	1.25e-09	-0.206881	0.358	0.692	2.43e-05
PFDN6	7.15e-12	-0.207172	0.246	0.585	1.39e-07
CRABP2	1.52e-09	-0.207191	0.017	0.182	2.96e-05
NKAP	4.09e-09	-0.207448	0.121	0.339	7.95e-05
ARPP19	3.15e-08	-0.20748	0.664	0.804	0.000611709
EIF3J-DT	1.02e-11	-0.207873	0.069	0.303	1.99e-07
EXOC4	1.25e-10	-0.208047	0.125	0.374	2.44e-06
CHD6	4.02e-07	-0.208062	0.194	0.383	0.00781539
RPS27A	1.1e-11	-0.208149	1	1	2.15e-07
DDB1	9.99e-09	-0.208345	0.289	0.558	0.000194302
EPN1	2.97e-10	-0.20856	0.164	0.421	5.77e-06
STT3B	8.04e-10	-0.208614	0.418	0.72	1.56e-05
HACD1	2.46e-09	-0.208828	0.328	0.636	4.79e-05
PRKAA2	8.63e-10	-0.20899	0.086	0.301	1.68e-05
B4GALT5	7.17e-11	-0.208997	0.108	0.342	1.39e-06
TAB2	1.75e-08	-0.209009	0.108	0.31	0.000340824
WNK2	5.74e-08	-0.209041	0.159	0.369	0.00111601
DCPS	9.46e-10	-0.209061	0.168	0.421	1.84e-05
TSPAN9	2.41e-10	-0.209536	0.177	0.453	4.69e-06
ZNF385D	1e-09	-0.209536	0.228	0.508	1.95e-05
MPP2	2.65e-09	-0.209536	0.185	0.428	5.15e-05
TSTD1	3.45e-08	-0.209536	0.453	0.759	0.000669967
C19orf48	1.7e-09	-0.210033	0.138	0.374	3.31e-05
SYT17	4.23e-10	-0.210039	0.142	0.38	8.22e-06
GPRC5B	2e-10	-0.210112	0.056	0.26	3.88e-06
RPS15A	2.97e-11	-0.210758	1	1	5.77e-07
KIAA1522	6.7e-10	-0.211054	0.159	0.405	1.3e-05
PSD3	1.36e-09	-0.211256	0.052	0.239	2.65e-05
NXN	5.03e-10	-0.211546	0.138	0.385	9.78e-06
ABHD5	1.23e-07	-0.21181	0.056	0.214	0.00238308
DAG1	1.36e-09	-0.21203	0.155	0.39	2.64e-05
TXNDC12	5.82e-12	-0.21213	0.233	0.554	1.13e-07
ABHD12	7.54e-10	-0.212258	0.095	0.312	1.46e-05
MRPL1	4.9e-13	-0.21229	0.065	0.317	9.53e-09
PPP4R1	1.88e-10	-0.212459	0.047	0.244	3.66e-06
ARNT2	1.06e-10	-0.212571	0.134	0.385	2.07e-06
BEST1	4.14e-08	-0.212581	0.724	0.957	0.000804929
MYO5A	1.26e-09	-0.212671	0.125	0.355	2.44e-05
ZBTB41	2.11e-10	-0.212853	0.086	0.305	4.09e-06
USP47	6.29e-10	-0.212978	0.168	0.415	1.22e-05
UBR5	1.19e-09	-0.213014	0.147	0.385	2.32e-05
KMT2C	2e-09	-0.213051	0.125	0.353	3.9e-05
SHISA5	6.57e-08	-0.213202	0.328	0.595	0.0012778
ETNK1	2.33e-08	-0.213224	0.263	0.519	0.000452627
ARF5	4.11e-13	-0.213402	0.129	0.428	8e-09
SLC6A15	5.34e-09	-0.213424	0.216	0.481	0.000103808
HMGN5	6.09e-10	-0.213442	0.138	0.385	1.18e-05
SLC4A4	7.88e-08	-0.214032	0.19	0.419	0.00153193
SEC61A1	3.07e-10	-0.214037	0.134	0.374	5.97e-06
ERF	1.05e-08	-0.214037	0.159	0.378	0.000203608
HS6ST1	3.56e-09	-0.214043	0.082	0.276	6.91e-05
RAB32	1.69e-11	-0.214209	0.246	0.56	3.28e-07
TP53BP2	2.09e-08	-0.214234	0.138	0.337	0.000406201
STRA6	3.4e-08	-0.214846	0.422	0.699	0.000661025
PRMT7	7.9e-09	-0.215015	0.254	0.513	0.000153634
CCSAP	1.41e-09	-0.215132	0.138	0.369	2.74e-05
ABCA2	7.27e-08	-0.215165	0.19	0.417	0.00141314
SELENON	9.21e-09	-0.215585	0.091	0.282	0.0001791
TMEM33	4.67e-09	-0.215615	0.237	0.485	9.08e-05
HNRNPUL2	1.87e-10	-0.216082	0.091	0.314	3.63e-06
TMEM123	1.6e-08	-0.216137	0.392	0.692	0.000311928
RPL32	7.29e-16	-0.216595	1	1	1.42e-11
NCKAP1	2.26e-07	-0.21731	0.47	0.681	0.00439659
LRPPRC	5.52e-15	-0.217354	0.228	0.613	1.07e-10
AK5	7.96e-10	-0.217441	0.116	0.344	1.55e-05
HIPK1	4.07e-09	-0.217441	0.125	0.337	7.9e-05
IPO5	2.6e-10	-0.217515	0.22	0.492	5.05e-06
CHCHD5	1.14e-10	-0.217521	0.319	0.626	2.21e-06
CELF1	1.43e-08	-0.217823	0.181	0.41	0.000278471
NUDT9	3.71e-09	-0.217904	0.25	0.519	7.22e-05
SNHG18	2.2e-09	-0.218469	0.328	0.622	4.28e-05
RPRM	3.91e-08	-0.218557	0.112	0.303	0.000760324
RICTOR	3.47e-10	-0.218586	0.22	0.499	6.75e-06
TRPM4	1.13e-12	-0.218911	0.091	0.358	2.2e-08
ACAP2	1.93e-10	-0.219015	0.103	0.339	3.74e-06
RNF44	2.27e-11	-0.21932	0.056	0.273	4.42e-07
PGM5	1.78e-10	-0.219414	0.237	0.522	3.46e-06
GALNT7	2.2e-07	-0.219595	0.237	0.453	0.0042753
SNRPB	4.08e-09	-0.219915	0.849	0.879	7.93e-05
PAICS	2.24e-12	-0.219992	0.159	0.444	4.35e-08
RPL10	1.29e-15	-0.220687	1	1	2.51e-11
FZD3	1.25e-10	-0.220959	0.147	0.401	2.43e-06
KTN1	5.25e-10	-0.221195	0.961	0.973	1.02e-05
SIPA1L2	5.82e-09	-0.221512	0.06	0.241	0.00011319
NEO1	2.12e-08	-0.22185	0.336	0.592	0.000412747
MEPCE	2.13e-13	-0.221979	0.047	0.294	4.15e-09
SOX12	2.75e-09	-0.22257	0.159	0.394	5.35e-05
ADAM15	3.25e-11	-0.222704	0.168	0.44	6.32e-07
PDGFC	1.76e-10	-0.222818	0.315	0.617	3.42e-06
MBD3	3.02e-10	-0.223206	0.198	0.453	5.87e-06
OBSCN	1.34e-08	-0.223337	0.095	0.282	0.000259883
FBL	1.67e-06	-0.223693	0.793	0.827	0.0325496
INO80C	3.11e-10	-0.224008	0.246	0.538	6.06e-06
MFSD10	1.37e-12	-0.224135	0.099	0.371	2.67e-08
PLP2	8.41e-12	-0.224284	0.06	0.289	1.63e-07
SINHCAF	3.97e-10	-0.224461	0.263	0.558	7.72e-06
PAX6	7.48e-08	-0.224533	0.164	0.376	0.00145372
CAVIN3	1.59e-10	-0.22463	0.069	0.289	3.09e-06
GGH	5.61e-10	-0.224644	0.043	0.23	1.09e-05
MAGT1	4.61e-11	-0.225112	0.103	0.349	8.97e-07
G6PC3	1.33e-09	-0.225579	0.228	0.483	2.58e-05
IST1	3.37e-10	-0.22562	0.22	0.503	6.55e-06
GANAB	2.31e-10	-0.225849	0.19	0.456	4.49e-06
CERS4	4.91e-09	-0.226101	0.241	0.497	9.55e-05
NMT1	1.14e-11	-0.22645	0.216	0.517	2.21e-07
KIAA1109	7.67e-11	-0.226514	0.147	0.41	1.49e-06
TULP4	5.87e-13	-0.226616	0.198	0.542	1.14e-08
PRRC1	1.12e-09	-0.226834	0.091	0.301	2.18e-05
FLOT2	1.68e-10	-0.227038	0.125	0.355	3.26e-06
SLC5A3	4.96e-07	-0.227133	0.595	0.763	0.00963482
ARID1A	5.8e-08	-0.227235	0.384	0.576	0.00112736
SLC38A11	5.51e-09	-0.228065	0.478	0.8	0.000107188
RAI1	3.18e-12	-0.228228	0.091	0.346	6.18e-08
C1orf35	1.01e-14	-0.228371	0.086	0.38	1.96e-10
RAI14	6.33e-10	-0.228435	0.181	0.431	1.23e-05
MAB21L1	6.86e-07	-0.228829	0.181	0.385	0.0133319
ZMYM4	9.42e-11	-0.228896	0.147	0.403	1.83e-06
TMEM63B	1.61e-10	-0.229106	0.086	0.301	3.13e-06
C16orf72	1.07e-08	-0.229144	0.211	0.442	0.000207271
SEC14L1	3.93e-12	-0.229284	0.164	0.462	7.64e-08
CLCN3	4.9e-11	-0.229508	0.263	0.565	9.53e-07
PUF60	5.87e-09	-0.230136	0.94	0.968	0.00011405
CUTA	9.66e-10	-0.230229	0.991	0.979	1.88e-05
SHANK2	2.85e-09	-0.23037	0.155	0.383	5.54e-05
BMP7	8.82e-08	-0.230839	0.694	0.92	0.0017154
SNRPF	2.47e-10	-0.230964	0.892	0.907	4.79e-06
ZYG11B	2.78e-09	-0.231276	0.134	0.349	5.41e-05
ZNF451	7.94e-11	-0.231515	0.103	0.339	1.54e-06
C16orf87	4.14e-11	-0.231737	0.254	0.572	8.06e-07
RELN	1.42e-08	-0.232573	0.366	0.688	0.000275399
NECTIN2	7e-08	-0.233066	0.746	0.793	0.00136134
GIPC1	5.8e-12	-0.233355	0.336	0.697	1.13e-07
DSP	1e-11	-0.233368	0.177	0.462	1.94e-07
TMEM208	3.55e-10	-0.233368	0.345	0.64	6.9e-06
TMEM268	7.12e-10	-0.233486	0.147	0.38	1.38e-05
PSENEN	7.54e-12	-0.233731	0.211	0.501	1.47e-07
WNT2B	2.98e-08	-0.233793	0.078	0.255	0.000578545
ATP1B1	1.84e-07	-0.234566	0.978	0.975	0.00358179
SGTA	1.57e-11	-0.234677	0.194	0.485	3.04e-07
NTNG1	1.24e-10	-0.235026	0.052	0.257	2.4e-06
TGFBR1	8.17e-13	-0.235178	0.108	0.376	1.59e-08
CSTF3	2.24e-12	-0.235225	0.108	0.371	4.35e-08
ERLIN2	4.85e-14	-0.235479	0.224	0.572	9.43e-10
PKP4	9.1e-11	-0.235709	0.246	0.528	1.77e-06
IGF1R	2.99e-10	-0.235923	0.28	0.572	5.82e-06
FUOM	1.02e-10	-0.236027	0.147	0.412	1.99e-06
RAB27A	3.48e-10	-0.236055	0.31	0.649	6.77e-06
TTC17	1.5e-10	-0.236154	0.323	0.617	2.91e-06
HIPK2	9.36e-12	-0.236181	0.211	0.499	1.82e-07
TGIF2	2.02e-12	-0.236409	0.073	0.321	3.93e-08
PPIC	1.99e-13	-0.236424	0.203	0.533	3.87e-09
ARID1B	2.38e-10	-0.236646	0.892	0.893	4.63e-06
SPNS3	1.5e-13	-0.237707	0.073	0.335	2.91e-09
SYNE1	1.52e-07	-0.237707	0.379	0.656	0.00296187
WWC1	9.42e-12	-0.237978	0.172	0.465	1.83e-07
PRKX	6.67e-09	-0.238002	0.151	0.367	0.000129647
AMOTL1	3.78e-11	-0.238409	0.25	0.56	7.35e-07
FGFRL1	1.03e-10	-0.23871	0.319	0.665	2e-06
STX4	1.96e-09	-0.238738	0.181	0.44	3.81e-05
H2AFZ	1.12e-09	-0.238998	0.983	0.964	2.18e-05
NCOA3	2.12e-11	-0.239221	0.112	0.36	4.11e-07
RPL29	4.54e-12	-0.239262	1	1	8.82e-08
CHD4	1.22e-07	-0.239398	0.651	0.722	0.002365
LARP1	1.05e-10	-0.239877	0.358	0.681	2.04e-06
SURF4	7.09e-09	-0.239991	0.233	0.478	0.000137846
AC009041.2	8.72e-11	-0.240042	0.31	0.624	1.69e-06
SREBF1	8.26e-12	-0.240051	0.272	0.595	1.61e-07
WDFY1	2.11e-10	-0.240401	0.151	0.396	4.09e-06
AMFR	4.54e-10	-0.240423	0.246	0.526	8.82e-06
SLC16A8	4.96e-08	-0.240431	0.879	0.959	0.000965093
RPL13	8.7e-20	-0.24133	1	1	1.69e-15
MAN1A2	6.24e-10	-0.241431	0.241	0.503	1.21e-05
MZT2B	5.78e-11	-0.241752	0.978	0.993	1.12e-06
LPL	6.01e-08	-0.241971	0.362	0.622	0.00116779
TAOK1	6.66e-10	-0.242281	0.181	0.428	1.29e-05
ZNF326	2.45e-10	-0.242287	0.53	0.77	4.76e-06
RPL34	3e-16	-0.242811	1	1	5.82e-12
RABGAP1	2.39e-10	-0.243386	0.159	0.396	4.64e-06
MITF	3.27e-08	-0.243455	0.569	0.882	0.000636021
SYNGR2	1.04e-11	-0.24382	0.185	0.465	2.03e-07
FAM234A	2.31e-11	-0.243923	0.185	0.456	4.49e-07
AUTS2	1.43e-08	-0.244179	0.211	0.446	0.000277914
ASPM	5.82e-12	-0.244337	0.022	0.223	1.13e-07
STAG1	8.64e-12	-0.244364	0.103	0.349	1.68e-07
ATXN1	2.27e-12	-0.244396	0.151	0.446	4.41e-08
RPS16	1.81e-15	-0.244646	1	1	3.53e-11
MIR4458HG	4.28e-10	-0.24476	0.082	0.294	8.32e-06
SNRPA	1.01e-13	-0.244855	0.159	0.481	1.95e-09
RPS28	9.6e-19	-0.24516	1	1	1.87e-14
CHRNA3	3.1e-10	-0.245595	0.353	0.697	6.02e-06
PDE4DIP	1.49e-10	-0.245612	0.207	0.472	2.9e-06
INAFM1	1.43e-11	-0.245739	0.125	0.38	2.79e-07
PPP1R13B	2.31e-10	-0.245885	0.134	0.367	4.49e-06
RPS2	6.3e-22	-0.246424	1	1	1.22e-17
RFLNB	2.31e-09	-0.24644	0.379	0.699	4.5e-05
CNDP1	3.78e-10	-0.246577	0.371	0.729	7.35e-06
IGDCC4	2.14e-12	-0.24699	0.121	0.394	4.17e-08
PGAP1	9.1e-14	-0.247404	0.047	0.298	1.77e-09
RAB38	5.07e-07	-0.247438	0.418	0.617	0.00984954
ZMYM2	3.67e-12	-0.247685	0.241	0.569	7.13e-08
FSTL1	1.28e-08	-0.248171	0.987	0.954	0.000248524
PI4K2A	3.92e-09	-0.248505	0.155	0.374	7.62e-05
RPLP1	2.86e-21	-0.249516	1	1	5.55e-17
RERE	1.07e-09	-0.250103	0.211	0.467	2.08e-05
TMEM245	4.04e-11	-0.250236	0.31	0.661	7.85e-07
MTSS1	1.19e-09	-0.250345	0.366	0.672	2.31e-05
BAIAP2	1.59e-12	-0.250358	0.276	0.597	3.09e-08
FGFR3	4.32e-08	-0.250371	0.328	0.617	0.000840549
CNOT1	5.83e-11	-0.250422	0.108	0.344	1.13e-06
MPDZ	2.7e-10	-0.250446	0.22	0.49	5.24e-06
UPK3B	1.28e-12	-0.250525	0.022	0.235	2.48e-08
FADS3	1.1e-11	-0.251647	0.116	0.38	2.15e-07
PTPN14	4.19e-13	-0.251939	0.228	0.551	8.14e-09
ATN1	1.79e-12	-0.252037	0.147	0.453	3.49e-08
SLC7A2	8.98e-11	-0.252599	0.353	0.686	1.75e-06
ELOVL5	9.02e-13	-0.253289	0.22	0.554	1.75e-08
MAN2A2	6.46e-12	-0.253302	0.155	0.417	1.26e-07
SMARCC1	3.37e-07	-0.253551	0.552	0.763	0.00654757
ATP13A3	7.56e-12	-0.253734	0.177	0.458	1.47e-07
ZBED3	8.07e-13	-0.253873	0.112	0.385	1.57e-08
SLC7A1	4.16e-13	-0.254348	0.155	0.451	8.08e-09
CDH2	1.44e-12	-0.254431	0.073	0.314	2.81e-08
ZBTB44	3.91e-12	-0.254756	0.194	0.476	7.6e-08
SLC45A2	1.59e-13	-0.255085	0.233	0.563	3.09e-09
C6orf48	7.95e-12	-0.255318	0.983	0.989	1.55e-07
B4GAT1	5.41e-12	-0.255526	0.233	0.538	1.05e-07
ZNF593	5.81e-16	-0.255926	0.211	0.592	1.13e-11
CLSTN1	1.4e-09	-0.255964	0.56	0.8	2.72e-05
SOX6	6.37e-10	-0.256185	0.228	0.51	1.24e-05
COL11A1	1.29e-11	-0.256235	0.065	0.294	2.5e-07
RPS14	1.44e-18	-0.256277	1	1	2.8e-14
HES1	2.54e-07	-0.256469	0.957	0.977	0.00493033
SPNS1	1.75e-13	-0.256493	0.185	0.51	3.41e-09
ANGPTL2	4.99e-10	-0.256566	0.095	0.31	9.69e-06
RPL27	8.61e-15	-0.256863	1	1	1.67e-10
SLC4A2	3.97e-08	-0.257313	0.681	0.87	0.000771092
RPN1	1.87e-12	-0.257395	0.284	0.629	3.64e-08
MAFB	1.08e-11	-0.257564	0.022	0.221	2.11e-07
LRRC20	2.61e-13	-0.257834	0.207	0.538	5.08e-09
TMEM88	7.93e-09	-0.258074	0.341	0.592	0.000154243
SYNC	1.47e-14	-0.258244	0.047	0.31	2.86e-10
MLLT1	8.96e-12	-0.258326	0.211	0.508	1.74e-07
KDR	5.4e-10	-0.258495	0.039	0.221	1.05e-05
SLC25A1	8.32e-14	-0.258726	0.177	0.503	1.62e-09
TANC1	3.36e-12	-0.259429	0.172	0.462	6.52e-08
GGA2	9.12e-10	-0.259538	0.362	0.647	1.77e-05
SMC6	1.37e-09	-0.259735	0.483	0.804	2.67e-05
PMPCB	6.73e-13	-0.259952	0.228	0.549	1.31e-08
WFDC2	2.57e-13	-0.260032	0.065	0.317	4.99e-09
IGSF3	5.41e-12	-0.260608	0.082	0.321	1.05e-07
ZBTB10	9.76e-10	-0.260925	0.211	0.442	1.9e-05
TNKS2	9.53e-12	-0.262098	0.116	0.369	1.85e-07
MIB1	3.58e-11	-0.26263	0.207	0.483	6.95e-07
DHX30	1.65e-13	-0.262646	0.237	0.56	3.21e-09
IFT20	3.35e-15	-0.262673	0.103	0.405	6.51e-11
KCND2	2.67e-12	-0.263025	0.129	0.396	5.19e-08
SLC19A1	2.36e-13	-0.263332	0.181	0.49	4.59e-09
TMEM98	9.1e-16	-0.263739	1	1	1.77e-11
NOG	7.99e-09	-0.263745	0.397	0.697	0.000155419
IFRD1	1.22e-09	-0.263852	0.129	0.367	2.37e-05
MAPK6	3.21e-12	-0.26457	0.181	0.465	6.25e-08
PPP1R9A	1.58e-12	-0.264753	0.198	0.494	3.07e-08
PEX7	3.68e-09	-0.265283	0.203	0.435	7.16e-05
SLC39A6	2.09e-09	-0.265735	0.397	0.692	4.06e-05
TMED1	1.88e-14	-0.266772	0.181	0.517	3.65e-10
DVL3	2.89e-11	-0.267581	0.25	0.542	5.62e-07
DCBLD2	1.15e-15	-0.267887	0.267	0.647	2.23e-11
TTLL7	3.1e-14	-0.268021	0.147	0.462	6.02e-10
PQBP1	2.26e-10	-0.268325	0.341	0.638	4.39e-06
NCKAP5	1.3e-11	-0.268388	0.224	0.528	2.53e-07
HEXIM1	8.61e-11	-0.269029	0.103	0.346	1.67e-06
PPARGC1A	3.14e-11	-0.269465	0.108	0.346	6.1e-07
KRT19	2.67e-15	-0.2696	0.073	0.371	5.19e-11
HSDL2	4.47e-13	-0.2696	0.272	0.608	8.69e-09
TMEM30A	1.1e-15	-0.269666	0.103	0.41	2.14e-11
DICER1	3.27e-12	-0.269889	0.25	0.588	6.37e-08
RPL19	1.56e-21	-0.269915	1	1	3.04e-17
PUM2	3.35e-12	-0.270345	0.211	0.506	6.51e-08
NOP53	3.61e-14	-0.270466	0.97	0.995	7.02e-10
MAP3K1	4.28e-12	-0.271149	0.129	0.392	8.32e-08
PPIP5K2	2.45e-10	-0.271203	0.134	0.364	4.76e-06
KIF1C	5.54e-11	-0.271703	0.159	0.424	1.08e-06
JSRP1	1.09e-14	-0.272308	0.06	0.335	2.13e-10
LIPG	8.55e-10	-0.273665	0.276	0.554	1.66e-05
RPL39	7.71e-18	-0.274738	1	1	1.5e-13
PLCE1	1.45e-10	-0.275275	0.358	0.674	2.81e-06
TIA1	4.41e-11	-0.2762	0.323	0.585	8.57e-07
MRPL55	3.44e-14	-0.27661	0.198	0.519	6.7e-10
PEG10	1.2e-13	-0.277139	0.142	0.449	2.34e-09
PLPP2	2.65e-11	-0.277429	0.276	0.599	5.14e-07
FAU	9.95e-19	-0.277449	1	1	1.93e-14
TULP1	5.11e-15	-0.277744	0.052	0.328	9.93e-11
RPS23	9.71e-23	-0.278221	1	1	1.89e-18
HUWE1	5.34e-13	-0.278529	0.185	0.487	1.04e-08
TOMM20	1.16e-12	-0.279609	0.97	0.943	2.26e-08
CYP2W1	1.66e-10	-0.279835	0.345	0.672	3.23e-06
PBX3	1.43e-12	-0.280362	0.228	0.526	2.78e-08
DHX15	2.13e-11	-0.280408	0.224	0.508	4.15e-07
RAB1B	7.09e-13	-0.282658	0.164	0.449	1.38e-08
MEIS2	1.53e-14	-0.282963	0.267	0.638	2.97e-10
RPS4X	3.45e-23	-0.283089	1	1	6.7e-19
RPL13A	1.96e-24	-0.283203	1	1	3.82e-20
DHCR24	9.01e-14	-0.284653	0.125	0.428	1.75e-09
BMP2	6.04e-12	-0.286109	0.293	0.61	1.17e-07
YAP1	7.35e-11	-0.28627	0.573	0.786	1.43e-06
SMG1	3.39e-14	-0.286418	0.297	0.647	6.59e-10
DDIT3	9.36e-11	-0.286779	0.172	0.453	1.82e-06
DRD4	9e-12	-0.286972	0.341	0.663	1.75e-07
THOP1	1.19e-12	-0.287129	0.168	0.467	2.32e-08
FADS2	6.19e-12	-0.287378	0.276	0.595	1.2e-07
AL078639.1	3.53e-14	-0.287541	0.043	0.292	6.86e-10
FASN	1.15e-11	-0.288297	0.228	0.517	2.24e-07
BRD3	5.79e-13	-0.288381	0.315	0.656	1.13e-08
GPR143	9.13e-10	-0.288895	0.526	0.813	1.77e-05
RPL18A	1.25e-22	-0.289655	1	1	2.42e-18
NRIP1	3.81e-11	-0.289875	0.233	0.519	7.41e-07
KRTCAP2	3.37e-12	-0.289905	0.565	0.781	6.55e-08
SREBF2	6.37e-13	-0.290157	0.259	0.581	1.24e-08
ERBIN	8.35e-14	-0.291247	0.065	0.321	1.62e-09
IRS2	1.47e-12	-0.291268	0.198	0.503	2.85e-08
EPB41L4A-AS1	3.6e-13	-0.291774	0.828	0.897	7e-09
SDF2L1	3.06e-11	-0.292414	0.216	0.506	5.94e-07
ARL4C	2.28e-12	-0.292563	0.375	0.708	4.43e-08
SHROOM3	1.77e-13	-0.29263	0.228	0.565	3.45e-09
TBC1D14	1.49e-10	-0.293532	0.241	0.522	2.9e-06
TPP1	4.45e-11	-0.293541	0.401	0.738	8.66e-07
TIMP2	3.66e-12	-0.294666	0.905	0.916	7.11e-08
CHKA	1.22e-15	-0.295004	0.181	0.522	2.36e-11
HIGD2A	2.1e-12	-0.295203	0.922	0.961	4.09e-08
MBNL2	1.22e-13	-0.295224	0.155	0.469	2.37e-09
CA14	1.76e-12	-0.295308	0.517	0.856	3.42e-08
PIEZO1	4.45e-14	-0.295703	0.073	0.337	8.64e-10
TF	3.33e-11	-0.296124	0.418	0.749	6.48e-07
SYNGR1	1.41e-09	-0.29625	0.422	0.722	2.74e-05
ABCC1	1.66e-14	-0.297023	0.194	0.51	3.23e-10
LHX2	1.3e-09	-0.297065	0.526	0.802	2.53e-05
ZFP36L1	7.83e-09	-0.298423	0.953	0.929	0.000152209
WDR82	2.04e-14	-0.298511	0.211	0.544	3.97e-10
STK24	5.36e-11	-0.299007	0.565	0.804	1.04e-06
GPSM1	6.34e-15	-0.299135	0.203	0.535	1.23e-10
AKIRIN2	1.6e-13	-0.299472	0.293	0.624	3.11e-09
OPCML	1.43e-12	-0.299526	0.302	0.67	2.79e-08
LRP8	4.12e-11	-0.299694	0.267	0.567	8.01e-07
LINC00982	1.82e-10	-0.299999	0.685	0.929	3.54e-06
CADM4	1.38e-13	-0.300374	0.246	0.567	2.69e-09
TMEM222	1.55e-15	-0.300846	0.082	0.376	3.02e-11
KLHL24	5.4e-15	-0.300858	0.297	0.665	1.05e-10
ZNF536	2.26e-12	-0.301786	0.267	0.574	4.4e-08
FGFR2	5.16e-14	-0.302887	0.306	0.686	1e-09
PHF10	9.51e-16	-0.302977	0.164	0.497	1.85e-11
CELF2	3.79e-12	-0.304601	0.28	0.597	7.37e-08
USP9X	7.1e-14	-0.304674	0.172	0.478	1.38e-09
PLEKHA1	5.55e-17	-0.304745	0.069	0.378	1.08e-12
RPL38	2.4e-19	-0.305686	1	1	4.67e-15
KHSRP	1.52e-14	-0.3067	0.177	0.483	2.95e-10
SLC20A2	8.28e-15	-0.307264	0.168	0.483	1.61e-10
RPL36	5.13e-24	-0.307537	1	1	9.97e-20
PLXNB1	6.03e-11	-0.307825	0.198	0.451	1.17e-06
LIPE	2.64e-15	-0.308151	0.168	0.501	5.13e-11
RPLP2	2.03e-23	-0.309207	1	1	3.94e-19
IGF2BP3	1.83e-13	-0.309419	0.185	0.49	3.55e-09
SURF1	2.54e-16	-0.309879	0.19	0.547	4.93e-12
JUP	1.08e-15	-0.310676	0.056	0.337	2.09e-11
TNS3	1.26e-14	-0.311585	0.263	0.615	2.45e-10
FABP3	8.44e-18	-0.312484	0.056	0.364	1.64e-13
LAMB2	3.24e-10	-0.312841	0.608	0.768	6.29e-06
PCOLCE2	1.15e-10	-0.313083	0.267	0.551	2.24e-06
STK32C	3.51e-11	-0.313467	0.06	0.287	6.81e-07
TMEM101	2.82e-17	-0.313859	0.237	0.599	5.48e-13
BSG	3.28e-16	-0.31386	1	1	6.39e-12
CXADR	1.16e-12	-0.314325	0.388	0.702	2.26e-08
AZIN1	2.02e-13	-0.315852	0.138	0.435	3.93e-09
RPL35	3.66e-24	-0.31706	1	1	7.11e-20
RBP7	1.08e-14	-0.318607	0.082	0.371	2.1e-10
TPGS1	2.21e-18	-0.319075	0.284	0.715	4.3e-14
NID2	1.33e-13	-0.31924	0.284	0.606	2.59e-09
TMEM14A	6.86e-16	-0.320425	0.319	0.683	1.33e-11
MT-ND6	2.34e-09	-0.320725	0.56	0.692	4.54e-05
RCC2	1.14e-15	-0.320902	0.091	0.399	2.22e-11
FOXP4	8.38e-15	-0.320972	0.159	0.474	1.63e-10
AGRN	1.09e-09	-0.322167	0.328	0.61	2.11e-05
LIN7A	2.31e-15	-0.323152	0.241	0.604	4.5e-11
RASSF8	9.84e-16	-0.32379	0.336	0.72	1.91e-11
BHLHE41	4.92e-16	-0.325637	0.241	0.61	9.56e-12
RAB11FIP1	5.95e-15	-0.325642	0.306	0.67	1.16e-10
TGFBR3	1.05e-13	-0.32572	0.159	0.458	2.04e-09
DPP7	1.53e-11	-0.326509	0.526	0.829	2.97e-07
TMEM151A	1.9e-16	-0.327866	0.216	0.604	3.69e-12
NOL4L	3.95e-16	-0.327937	0.207	0.554	7.69e-12
TMEM160	2.63e-12	-0.330188	0.629	0.85	5.11e-08
SNHG19	1.42e-18	-0.330744	0.237	0.638	2.77e-14
INSIG1	1.22e-07	-0.332042	0.267	0.472	0.00237342
BIRC7	1.42e-14	-0.33298	0.341	0.711	2.76e-10
ALDH3B1	2.11e-14	-0.334778	0.203	0.522	4.11e-10
DYNLL2	3.16e-15	-0.336016	0.241	0.599	6.14e-11
C12orf10	8.49e-15	-0.336522	0.409	0.809	1.65e-10
SLC39A10	2.31e-19	-0.33686	0.142	0.533	4.48e-15
NCOR2	9.55e-14	-0.338694	0.401	0.772	1.86e-09
NTRK2	1.6e-09	-0.34047	0.371	0.658	3.12e-05
PIK3C3	2.28e-15	-0.340539	0.185	0.501	4.43e-11
RRAGD	1.29e-16	-0.341259	0.267	0.64	2.5e-12
CMC2	6.34e-15	-0.341474	0.203	0.535	1.23e-10
HIST3H2A	3.61e-12	-0.341518	0.513	0.843	7.02e-08
STARD7	8.81e-18	-0.341662	0.25	0.645	1.71e-13
TNFAIP8	1.23e-16	-0.343938	0.155	0.487	2.4e-12
BMP8B	2.16e-13	-0.345258	0.224	0.526	4.19e-09
CPXM2	2.59e-15	-0.346737	0.177	0.503	5.03e-11
PTCH1	5.1e-13	-0.346737	0.155	0.444	9.92e-09
TYR	1.49e-08	-0.348682	0.724	0.938	0.000289833
COL18A1	3.52e-15	-0.351665	0.935	0.982	6.84e-11
HOMER2	1.17e-14	-0.352172	0.315	0.665	2.27e-10
SFRP1	1.11e-10	-0.355031	0.996	0.991	2.16e-06
FMR1	2.68e-14	-0.356554	0.233	0.538	5.21e-10
PXDN	1.93e-17	-0.357325	0.306	0.711	3.75e-13
CNN2	9.44e-12	-0.359874	0.703	0.802	1.84e-07
RPLP0	6.36e-34	-0.360729	1	1	1.24e-29
SNHG25	1.58e-14	-0.361017	0.341	0.708	3.07e-10
PTMA	1.42e-31	-0.36277	1	1	2.76e-27
SLC3A2	1.36e-18	-0.363576	1	0.998	2.65e-14
SLC20A1	4.7e-15	-0.364121	0.276	0.636	9.13e-11
CPEB4	7.75e-16	-0.365715	0.466	0.866	1.51e-11
RPL23	4.11e-28	-0.366025	1	1	7.99e-24
VAT1	6.08e-18	-0.367165	0.216	0.604	1.18e-13
CCDC51	6.74e-15	-0.368663	0.328	0.695	1.31e-10
LDLR	3.53e-14	-0.369114	0.082	0.362	6.86e-10
NAT14	2.08e-20	-0.370466	0.228	0.638	4.04e-16
SQLE	5.37e-12	-0.372379	0.267	0.56	1.04e-07
RPL37	3.56e-31	-0.376317	1	1	6.93e-27
FADS1	1.17e-14	-0.377942	0.341	0.677	2.28e-10
ST3GAL4	4.31e-15	-0.378942	0.353	0.738	8.38e-11
COL27A1	2.3e-18	-0.378947	0.125	0.481	4.48e-14
PRDM16	7.22e-18	-0.37923	0.276	0.674	1.4e-13
C4orf48	3.56e-19	-0.381072	0.931	0.979	6.92e-15
PLXNB2	3.54e-16	-0.384542	0.366	0.786	6.88e-12
RPS11	2.38e-32	-0.387953	1	1	4.63e-28
GIT1	8.35e-19	-0.388355	0.147	0.508	1.62e-14
RPS27	1.4e-28	-0.389073	1	1	2.72e-24
FAM84B	7.25e-13	-0.389324	0.517	0.841	1.41e-08
TRAPPC2L	1.55e-18	-0.389448	0.828	0.936	3.01e-14
ACTN1	1.49e-20	-0.390705	0.19	0.592	2.9e-16
MT-ND5	5.25e-23	-0.391884	0.996	0.998	1.02e-18
RPL18	2e-36	-0.391979	1	1	3.88e-32
RPL37A	5.4e-43	-0.392574	1	1	1.05e-38
ABR	7.5e-15	-0.394512	0.474	0.836	1.46e-10
RPS21	3.63e-28	-0.398321	1	1	7.05e-24
PARD6B	3.93e-14	-0.399206	0.431	0.774	7.63e-10
HMGA1	2.56e-15	-0.401131	0.401	0.743	4.98e-11
NECAB2	7.52e-19	-0.401403	0.151	0.508	1.46e-14
NANOS1	1.31e-16	-0.402079	0.159	0.497	2.54e-12
ASAH1	5.96e-18	-0.407803	0.996	1	1.16e-13
ADAD2	4.65e-14	-0.409285	0.582	0.895	9.04e-10
BCAM	1.13e-18	-0.409461	0.276	0.665	2.19e-14
NELL2	9.19e-17	-0.410858	0.629	0.895	1.79e-12
MT-ATP8	1.32e-19	-0.413469	0.698	0.859	2.56e-15
NAP1L1	3.51e-22	-0.417632	0.957	0.989	6.83e-18
HSBP1L1	9.35e-22	-0.422347	0.263	0.679	1.82e-17
CTSH	4.08e-18	-0.424671	0.315	0.686	7.92e-14
RPS18	4.88e-43	-0.425936	1	1	9.48e-39
TNFRSF14	1.27e-17	-0.429917	0.457	0.847	2.48e-13
SNHG7	3.08e-21	-0.432495	0.78	0.847	5.99e-17
SLC4A5	2.51e-17	-0.434454	0.405	0.795	4.87e-13
SLC2A1	7.98e-18	-0.43725	0.974	0.993	1.55e-13
ZFAS1	1.76e-26	-0.442409	0.991	0.995	3.42e-22
HOMER3	2.87e-17	-0.442609	0.5	0.845	5.57e-13
UBA1	1.07e-20	-0.443423	0.207	0.629	2.08e-16
AFDN	2.49e-21	-0.448046	0.323	0.731	4.83e-17
FNIP2	1.22e-19	-0.448706	0.241	0.663	2.37e-15
NPW	1.38e-20	-0.450698	0.086	0.44	2.68e-16
DNAJC1	1.96e-18	-0.453842	0.612	0.845	3.82e-14
CDH7	2.89e-23	-0.454985	0.112	0.524	5.61e-19
CLDN3	4.07e-22	-0.456171	0.263	0.697	7.91e-18
LAMA5	1.55e-18	-0.465813	0.203	0.588	3.01e-14
ADRA2C	3.17e-16	-0.467474	0.466	0.827	6.16e-12
APC	2.74e-18	-0.469648	0.461	0.831	5.32e-14
IVNS1ABP	3.78e-20	-0.480709	0.237	0.631	7.35e-16
TNRC6A	1.11e-24	-0.480822	0.233	0.692	2.16e-20
RPS19	1.34e-40	-0.481784	1	1	2.6e-36
HLA-C	2.2e-23	-0.482663	0.444	0.79	4.28e-19
MIF	1.4e-25	-0.483597	0.866	0.916	2.73e-21
TTYH3	7.01e-19	-0.4882	0.448	0.827	1.36e-14
RPL27A	1.48e-46	-0.490299	1	1	2.88e-42
RPS29	3.81e-41	-0.49593	1	1	7.41e-37
PDPN	2.42e-22	-0.500152	0.427	0.815	4.71e-18
TLE4	4.38e-21	-0.501672	0.828	0.923	8.51e-17
KIF21A	2.06e-20	-0.508114	0.379	0.804	4.01e-16
COL9A3	6.93e-22	-0.510306	0.483	0.854	1.35e-17
SLC7A5	2.92e-19	-0.517509	0.543	0.893	5.69e-15
LYPD1	2.06e-14	-0.518214	0.091	0.367	4.01e-10
TNNC1	4.65e-20	-0.519499	0.108	0.472	9.04e-16
SLC7A6	1.93e-23	-0.519691	0.284	0.727	3.76e-19
PCBP4	1.72e-18	-0.522839	0.504	0.859	3.35e-14
HBA2	1.45e-08	-0.523096	0.961	0.859	0.000281404
CAPN2	2.76e-19	-0.52507	0.401	0.72	5.37e-15
UROS	8.13e-25	-0.52769	0.358	0.8	1.58e-20
SLC35D3	6.06e-27	-0.534336	0.172	0.631	1.18e-22
SCD	7.69e-18	-0.534667	0.302	0.667	1.5e-13
APOC1	2.32e-23	-0.53563	0.328	0.759	4.51e-19
TPRN	7.51e-26	-0.538788	0.534	0.907	1.46e-21
MGST1	7.75e-24	-0.54108	0.336	0.774	1.51e-19
SOX11	5.41e-20	-0.545197	0.427	0.765	1.05e-15
NPFFR1	4.99e-22	-0.561321	0.319	0.749	9.71e-18
OTX2	3.78e-25	-0.567464	0.625	0.927	7.35e-21
TSPAN10	2.99e-29	-0.580544	0.608	0.945	5.81e-25
VAT1L	6.15e-23	-0.590863	0.47	0.854	1.2e-18
APLP1	5.16e-26	-0.601975	0.47	0.863	1e-21
HBA1	5.78e-16	-0.603256	0.892	0.61	1.12e-11
COL8A2	1.32e-30	-0.609801	0.655	0.916	2.56e-26
HMGCS1	1.31e-14	-0.61802	0.216	0.535	2.55e-10
HMGA2	1.85e-28	-0.631476	0.172	0.624	3.59e-24
HSD17B2	1.2e-29	-0.656309	0.491	0.92	2.34e-25
MT-ND4L	2.51e-41	-0.692113	0.931	0.991	4.89e-37
MYRF	3.34e-30	-0.716371	0.448	0.893	6.49e-26
SLC7A8	6.96e-31	-0.772427	0.474	0.897	1.35e-26
MT-ND4	1.55e-41	-0.78411	1	1	3.01e-37
ELN	3.39e-37	-0.792762	1	1	6.6e-33
MT-ND2	6.98e-50	-0.81664	0.991	0.998	1.36e-45
MT-ND1	6.15e-54	-0.854054	1	1	1.2e-49
MTRNR2L8	4.7e-49	-0.865946	0.203	0.788	9.14e-45
KRT17	4.74e-21	-0.872008	0.03	0.364	9.21e-17
MTRNR2L12	6.61e-57	-0.925031	0.905	0.993	1.28e-52
LAIR2	2.28e-19	-0.927224	0.241	0.583	4.44e-15
MT-CYB	4.91e-54	-0.966924	1	1	9.55e-50
PLCG2	1.26e-34	-0.985695	0.069	0.558	2.45e-30
MT-CO1	8.58e-53	-1.05281	1	1	1.67e-48
MT-CO2	1.21e-57	-1.07153	1	1	2.35e-53
MT-CO3	1.47e-62	-1.10505	1	1	2.87e-58
NCCRP1	6.82e-48	-1.12056	0.319	0.847	1.33e-43
MT-ATP6	9.28e-67	-1.15617	1	1	1.8e-62
MT-ND3	5.06e-62	-1.17739	1	1	9.84e-58
TRPM1	7.9e-60	-1.17992	0.539	0.964	1.54e-55
XIST	1.88e-72	-1.1814	0.75	0.993	3.66e-68
HBG1	5.72e-12	-1.31356	0.009	0.2	1.11e-07
DCT	2.04e-52	-1.32492	0.858	0.973	3.96e-48

## Sheet: CECs
	p_val	avg_logFC	pct.1	pct.2	p_val_adj
CLU	3.45688e-09	1.60833	0.817	0.726	6.72018e-05
RPS4Y1	1.64194e-34	1.46137	0.793	0.288	3.19193e-30
CD74	2.6465e-23	1.19174	0.817	0.443	5.14479e-19
HLA-B	1.75486e-32	1.01756	1	0.967	3.41144e-28
RPS26	6.00051e-49	0.921157	1	1	1.1665e-44
HLA-DRA	4.31184e-14	0.907997	0.598	0.241	8.38221e-10
RNASE1	4.49027e-14	0.823188	0.854	0.594	8.72909e-10
ENG	1.5852e-14	0.789389	0.866	0.726	3.08163e-10
RAMP3	1.75484e-14	0.763519	0.793	0.59	3.41142e-10
DDX3Y	7.46363e-27	0.740775	0.445	0	1.45093e-22
SPARCL1	1.36749e-15	0.713866	0.982	0.854	2.65841e-11
TNFSF10	1.1042e-20	0.696465	0.817	0.425	2.14656e-16
NR2F2	7.7078e-10	0.675182	0.89	0.792	1.4984e-05
IER2	4.14494e-17	0.616931	1	0.967	8.05776e-13
GIMAP7	1.97314e-14	0.60199	0.841	0.538	3.83579e-10
CLEC14A	1.40363e-13	0.585099	0.872	0.689	2.72865e-09
CLEC3B	3.13249e-11	0.566875	0.835	0.599	6.08957e-07
HLA-A	2.47764e-18	0.566603	1	1	4.81653e-14
GIMAP4	2.5736e-15	0.558335	0.872	0.637	5.00309e-11
KLF2	2.33569e-10	0.548775	1	0.958	4.54058e-06
PLK2	2.70373e-10	0.547724	0.762	0.561	5.25605e-06
IMP3	5.21965e-19	0.541456	0.579	0.156	1.0147e-14
MMRN2	1.3465e-10	0.539405	0.78	0.585	2.61759e-06
CAVIN1	2.02132e-14	0.537254	0.994	0.948	3.92944e-10
PROCR	1.11992e-07	0.532483	0.64	0.462	0.00217712
JAM2	1.29443e-11	0.530317	0.744	0.472	2.51637e-07
SOX18	2.21097e-12	0.530032	0.878	0.627	4.29813e-08
KANK3	6.48839e-13	0.528777	0.884	0.675	1.26134e-08
RPS10	3.59968e-24	0.515977	1	1	6.99778e-20
CFH	1.09874e-11	0.514667	0.689	0.34	2.13596e-07
APLNR	4.78667e-08	0.514424	0.707	0.528	0.000930528
CCM2L	2.14264e-17	0.507652	0.646	0.226	4.1653e-13
LEPR	2.83438e-09	0.50265	0.433	0.179	5.51004e-05
PRCP	1.02314e-08	0.501173	0.89	0.854	0.000198898
BCAM	7.87423e-11	0.490211	0.835	0.684	1.53075e-06
TGFBR2	1.14121e-10	0.48633	0.823	0.618	2.21852e-06
GIMAP1	8.74903e-13	0.48421	0.805	0.566	1.70081e-08
CPNE2	5.25538e-13	0.482645	0.726	0.377	1.02165e-08
OTUD1	2.03958e-11	0.479097	0.457	0.156	3.96495e-07
SMAD7	8.03051e-12	0.476743	0.61	0.274	1.56113e-07
EMCN	2.63418e-16	0.475423	0.994	0.882	5.12085e-12
IGFBP4	1.22541e-10	0.473074	1	0.976	2.3822e-06
IGFBP7	7.73528e-09	0.471518	0.988	0.958	0.000150374
TSPAN5	7.54114e-13	0.468799	0.591	0.25	1.466e-08
RPL17	1.33919e-16	0.460003	1	0.892	2.60339e-12
CYYR1	5.26073e-10	0.45948	0.768	0.58	1.02269e-05
C1orf115	1.90657e-10	0.457391	0.799	0.575	3.70636e-06
FLRT2	9.70235e-10	0.453074	0.762	0.59	1.88614e-05
FOXO1	3.92817e-07	0.451677	0.591	0.377	0.00763637
RUNX1T1	8.05582e-09	0.44621	0.463	0.217	0.000156605
BMP4	6.3531e-08	0.443468	0.396	0.16	0.00123504
THRA	9.15713e-12	0.441592	0.476	0.156	1.78015e-07
EPHX1	4.68277e-09	0.437845	0.683	0.505	9.1033e-05
FOXP1	3.06357e-07	0.432331	1	0.972	0.00595559
BTN3A2	2.64758e-14	0.431992	0.53	0.17	5.14689e-10
ALDH2	1.95147e-13	0.430149	0.866	0.712	3.79367e-09
DUSP1	9.27316e-07	0.429577	0.988	0.967	0.018027
THSD1	3.53764e-13	0.422145	0.726	0.335	6.87717e-09
KLF9	2.89663e-07	0.418563	0.506	0.255	0.00563105
FKBP1A	1.88474e-14	0.418212	1	1	3.66393e-10
ECSCR	1.51053e-10	0.417183	0.878	0.745	2.93646e-06
PRPSAP1	3.36358e-12	0.415023	0.616	0.274	6.5388e-08
TSPAN18	8.01762e-07	0.412243	0.75	0.599	0.0155863
FAM110D	1.21761e-08	0.410423	0.537	0.255	0.000236703
HLA-DMA	3.74553e-11	0.4078	0.329	0.066	7.28131e-07
RGL2	3.26103e-11	0.406804	0.689	0.41	6.33944e-07
HSPG2	1.78695e-06	0.405723	0.787	0.651	0.0347383
PHACTR2	1.55852e-07	0.40524	0.945	0.901	0.00302977
PECAM1	7.77865e-08	0.400614	0.872	0.698	0.00151217
RPL36A	6.93455e-16	0.400027	0.994	1	1.34808e-11
NUAK1	6.12515e-11	0.398003	0.427	0.137	1.19073e-06
IRF2BP2	4.01017e-11	0.395833	0.909	0.774	7.79577e-07
FAM155A	1.36009e-07	0.393717	0.323	0.108	0.00264402
EIF1AY	3.40038e-18	0.393195	0.311	0	6.61035e-14
UACA	3.63621e-08	0.391083	0.97	0.929	0.00070688
ADIRF	1.10069e-07	0.390999	0.451	0.193	0.00213975
LGALS3	2.63077e-08	0.390929	0.689	0.453	0.000511421
CTSH	4.44554e-07	0.38671	0.616	0.392	0.00864214
DIS3	3.15328e-09	0.384841	0.451	0.165	6.12997e-05
PGM5	1.12184e-08	0.3826	0.335	0.104	0.000218085
RYK	3.89024e-12	0.382489	0.598	0.255	7.56263e-08
ING1	9.71803e-09	0.381883	0.439	0.179	0.000188919
LTC4S	1.46574e-08	0.377254	0.293	0.075	0.000284939
NOSTRIN	9.04065e-07	0.374107	0.421	0.203	0.017575
LAP3	2.19245e-06	0.373444	0.506	0.269	0.0426212
CASP1	5.94941e-11	0.373357	0.567	0.25	1.15656e-06
SRPX	1.50913e-07	0.372051	0.756	0.533	0.00293375
2006-09-01	8.0444e-08	0.370664	0.549	0.288	0.00156383
ZNF521	8.50464e-08	0.369013	0.591	0.33	0.0016533
ABCB1	4.68821e-08	0.36859	0.299	0.085	0.000911389
RBP7	2.78345e-07	0.364854	0.543	0.311	0.00541102
HSD17B12	4.74114e-09	0.364816	0.829	0.684	9.21677e-05
TMEM44	3.62977e-10	0.364276	0.512	0.217	7.05627e-06
GNG11	2.13496e-06	0.361704	0.994	0.986	0.0415037
LAMP1	9.57673e-13	0.356595	0.909	0.712	1.86172e-08
ZBTB38	2.15868e-07	0.354958	0.524	0.274	0.00419647
KXD1	3.45328e-09	0.354094	0.476	0.208	6.71318e-05
KLF13	1.10724e-08	0.353051	0.463	0.212	0.000215247
NEURL1B	6.58262e-10	0.350951	0.384	0.113	1.27966e-05
ITGB4	1.34337e-08	0.347872	0.305	0.08	0.000261152
ACVR1	3.16258e-12	0.347512	0.433	0.127	6.14805e-08
MOCS2	7.97601e-09	0.346332	0.409	0.151	0.000155054
KLF10	1.62906e-06	0.343253	0.896	0.825	0.031669
TMEM109	1.1573e-08	0.341203	0.683	0.382	0.000224979
CTNNAL1	4.28609e-07	0.339462	0.921	0.802	0.00833216
GIMAP8	1.41404e-09	0.331551	0.518	0.212	2.7489e-05
FAM111A	2.58251e-09	0.330828	0.524	0.245	5.02041e-05
CASKIN2	4.1993e-07	0.330632	0.628	0.373	0.00816344
ZNF467	3.02546e-08	0.329786	0.634	0.354	0.000588149
ABHD14B	3.65229e-11	0.329689	0.439	0.132	7.10006e-07
NUCB1	1.25684e-09	0.328721	0.927	0.788	2.44329e-05
THOC3	4.63139e-09	0.32725	0.439	0.17	9.00342e-05
ECHDC2	1.47735e-06	0.325713	0.463	0.245	0.0287198
NOVA2	4.2367e-07	0.324492	0.591	0.354	0.00823614
NSL1	6.21294e-07	0.323411	0.5	0.283	0.012078
PTGIS	8.83543e-08	0.32292	0.409	0.17	0.00171761
MDFIC	3.47285e-07	0.32286	0.622	0.382	0.00675121
MAP3K11	1.46085e-06	0.322578	0.671	0.476	0.0283989
COL4A3BP	2.76041e-07	0.322317	0.524	0.311	0.00536625
ANXA11	1.7957e-07	0.322245	0.805	0.665	0.00349084
NAPA	2.9285e-07	0.321725	0.427	0.198	0.005693
EPHX2	1.29749e-10	0.321504	0.445	0.146	2.52233e-06
PFKL	1.53346e-07	0.320882	0.598	0.354	0.00298104
VIM	4.63675e-13	0.319949	1	1	9.01384e-09
NPDC1	1.64546e-07	0.319804	0.933	0.825	0.00319878
SNAPIN	6.21402e-07	0.317344	0.39	0.175	0.01208
GPR146	1.22515e-07	0.317083	0.213	0.038	0.00238169
APOL1	1.20685e-08	0.316703	0.512	0.236	0.000234611
STARD8	1.03068e-08	0.314083	0.482	0.212	0.000200365
FOXC1	5.22006e-07	0.313936	0.982	0.939	0.0101478
ATP2B1	2.11861e-06	0.312047	0.543	0.335	0.0411858
HNRNPA1P48	2.70485e-09	0.310373	0.787	0.651	5.25823e-05
CD151	6.32257e-08	0.30945	0.927	0.844	0.00122911
HS3ST1	3.03279e-10	0.308456	0.287	0.052	5.89575e-06
ECH1	3.00515e-08	0.307908	0.89	0.788	0.000584201
TNFRSF14	1.55454e-06	0.307151	0.494	0.269	0.0302202
ZBTB8A	1.24623e-08	0.30691	0.457	0.189	0.000242267
SIX3	1.60763e-06	0.305796	0.884	0.736	0.0312524
FOLH1	7.54393e-07	0.305247	0.61	0.344	0.0146654
PPIC	3.51214e-07	0.304272	0.512	0.283	0.0068276
LTA4H	1.64676e-06	0.304149	0.604	0.373	0.0320129
FRY	6.45815e-11	0.303838	0.329	0.071	1.25546e-06
NAGK	1.29616e-09	0.30324	0.402	0.132	2.51974e-05
PAM	3.56982e-07	0.30147	0.701	0.509	0.00693972
CAPNS1	1.04898e-07	0.301172	0.982	0.877	0.00203922
TNFRSF1A	1.23239e-06	0.300858	0.878	0.802	0.0239576
SRSF5	1.55769e-09	0.300614	0.988	0.972	3.02814e-05
UNC13C	3.66271e-07	0.300464	0.348	0.132	0.0071203
CARD10	3.30895e-08	0.299671	0.591	0.297	0.000643261
VAMP3	1.51391e-07	0.299054	0.701	0.415	0.00294304
DMWD	8.50274e-09	0.297241	0.476	0.203	0.000165293
ACAT1	9.68546e-07	0.297102	0.598	0.358	0.0188285
PPP1R16B	4.48962e-08	0.297035	0.561	0.264	0.000872783
PTK2B	6.09407e-09	0.296285	0.244	0.042	0.000118469
GOLPH3	1.53469e-06	0.296043	0.665	0.415	0.0298345
C14orf119	2.24073e-09	0.29556	0.573	0.269	4.35599e-05
PKN1	2.26357e-06	0.294941	0.726	0.524	0.0440038
CISD1	7.09915e-08	0.294853	0.488	0.231	0.00138007
VOPP1	3.27909e-08	0.291811	0.561	0.264	0.000637455
KRCC1	1.71298e-08	0.289995	0.445	0.175	0.000333003
CEP68	9.10342e-07	0.288653	0.591	0.321	0.017697
SLC44A2	3.27548e-07	0.286934	0.561	0.302	0.00636753
APOL3	1.99634e-06	0.286573	0.579	0.363	0.0388088
FBXL5	2.35843e-06	0.286462	0.409	0.198	0.0458478
PPCS	3.37014e-07	0.285603	0.451	0.208	0.00655155
GFOD1	2.59219e-07	0.285235	0.299	0.094	0.00503921
UNC50	7.51897e-08	0.285192	0.445	0.193	0.00146169
VAMP2	4.6587e-07	0.284944	0.921	0.807	0.00905651
MANSC1	2.02258e-06	0.284891	0.439	0.217	0.0393189
YWHAB	2.1794e-08	0.284119	1	0.981	0.000423674
HDAC7	2.03603e-07	0.283095	0.732	0.524	0.00395805
ASF1A	1.0898e-09	0.282792	0.439	0.151	2.11857e-05
ALDH9A1	3.58736e-08	0.282513	0.787	0.637	0.000697384
NSD1	1.33973e-07	0.282409	0.439	0.198	0.00260443
TUBB	4.5425e-07	0.282239	1	0.976	0.00883062
FAM120AOS	6.71289e-07	0.281946	0.421	0.193	0.0130499
WASF2	1.17155e-06	0.280895	0.927	0.868	0.022775
OTUB1	1.02777e-06	0.280817	0.482	0.255	0.0199798
MRPS18B	8.93697e-07	0.280735	0.482	0.245	0.0173735
HACD3	2.6456e-09	0.27897	0.841	0.604	5.14305e-05
AASDHPPT	1.65126e-07	0.27878	0.433	0.184	0.00321006
GRN	4.85126e-08	0.277129	0.951	0.835	0.000943085
SNRPN	9.58012e-11	0.277106	0.902	0.717	1.86237e-06
RNF144B	2.8496e-10	0.276923	0.372	0.099	5.53962e-06
SYNPO	9.29108e-07	0.276601	0.335	0.127	0.0180619
COA5	1.17184e-07	0.275841	0.427	0.184	0.00227806
TAP2	2.99256e-07	0.275696	0.409	0.179	0.00581755
ZBTB20	8.36789e-07	0.275125	0.945	0.83	0.0162672
ARL2	8.60725e-07	0.274811	0.866	0.75	0.0167325
PALD1	1.66006e-06	0.274482	0.445	0.222	0.0322715
TLL1	4.16283e-10	0.274112	0.28	0.047	8.09255e-06
ZNF384	9.24294e-10	0.274036	0.317	0.075	1.79683e-05
YPEL1	4.57767e-09	0.273888	0.317	0.085	8.89899e-05
FTSJ3	1.11812e-08	0.273387	0.323	0.09	0.000217363
RRAGA	9.48298e-08	0.273283	0.878	0.66	0.00184349
ATF6B	1.39273e-08	0.271535	0.476	0.208	0.000270748
RPS17	2.25394e-07	0.269055	0.933	0.858	0.00438166
OAS2	1.10366e-06	0.268744	0.323	0.118	0.0214552
EIF3D	8.244e-07	0.268574	0.902	0.901	0.0160263
FBXO9	9.2482e-07	0.268462	0.366	0.151	0.0179785
PINK1	6.10453e-08	0.268149	0.622	0.325	0.00118672
POLE4	2.76054e-08	0.268019	0.421	0.16	0.000536649
GATA2	2.55575e-06	0.267729	0.378	0.17	0.0496838
PPT1	3.1372e-07	0.267119	0.518	0.283	0.00609872
AP1S1	1.07954e-06	0.266382	0.518	0.269	0.0209862
MEOX2	1.17315e-08	0.266022	0.159	0.005	0.00022806
SSR3	2.58834e-08	0.265852	0.909	0.835	0.000503173
DPP4	1.33771e-09	0.264984	0.354	0.094	2.60052e-05
EHD2	8.65243e-08	0.264688	0.335	0.108	0.00168203
UBE2J2	3.2435e-07	0.264412	0.409	0.175	0.00630536
ROBO1	1.42495e-06	0.260878	0.268	0.085	0.027701
CCDC115	4.49935e-08	0.260696	0.378	0.132	0.000874673
POLDIP3	8.77568e-07	0.260649	0.348	0.137	0.0170599
TUSC1	1.70933e-07	0.260559	0.396	0.156	0.00332294
CD320	6.67476e-07	0.260298	0.433	0.198	0.0129757
CBX6	1.20053e-06	0.259961	0.61	0.396	0.0233383
EIF3B	2.12476e-06	0.25991	0.543	0.288	0.0413053
ABHD6	6.72604e-09	0.25672	0.317	0.08	0.000130754
FAF2	1.35928e-07	0.25672	0.396	0.16	0.00264244
THYN1	6.38745e-07	0.25672	0.494	0.245	0.0124172
LIMD2	1.04268e-06	0.25672	0.415	0.189	0.0202696
GNAI2	4.52707e-07	0.255023	1	0.991	0.00880062
ETFRF1	1.31931e-06	0.25359	0.549	0.292	0.0256473
TSPAN31	2.11663e-06	0.252939	0.409	0.193	0.0411472
IARS	8.99006e-07	0.252806	0.39	0.175	0.0174767
KLHL20	1.31653e-07	0.252775	0.39	0.151	0.00255934
MRPL2	2.87761e-08	0.252728	0.378	0.132	0.000559408
ASB8	6.87161e-08	0.252455	0.299	0.085	0.00133584
EGR2	1.35745e-06	0.252419	0.201	0.042	0.0263888
GABPB1-AS1	6.16967e-07	0.252079	0.841	0.67	0.0119938
B2M	9.41255e-10	0.250082	1	1	1.8298e-05
QARS	5.81188e-07	0.249473	0.457	0.217	0.0112983
SEPHS2	9.49687e-09	0.249173	0.421	0.146	0.000184619
PYCR2	1.36952e-08	0.248489	0.366	0.118	0.000266234
CRELD1	1.05703e-06	0.248245	0.305	0.108	0.0205487
LIPA	4.23234e-07	0.24712	0.549	0.307	0.00822766
TGFBR3	2.32302e-06	0.245291	0.366	0.16	0.0451595
ABT1	1.37828e-09	0.2445	0.396	0.118	2.67937e-05
TUSC2	2.40308e-09	0.2445	0.366	0.104	4.67159e-05
LEO1	5.44947e-07	0.244399	0.341	0.127	0.0105938
COMT	3.02005e-07	0.243475	0.963	0.868	0.00587097
GLOD4	1.73162e-06	0.243297	0.524	0.278	0.0336627
MRPL3	1.38815e-07	0.240393	0.341	0.113	0.00269857
LYSMD2	1.26263e-07	0.239856	0.543	0.255	0.00245456
SMARCD2	3.08558e-10	0.239478	0.341	0.08	5.99837e-06
GRWD1	4.16324e-07	0.239403	0.262	0.071	0.00809334
VPS4B	1.37538e-06	0.237958	0.439	0.208	0.0267373
SULT1C2	4.04957e-12	0.237672	0.207	0	7.87236e-08
CDK9	3.13248e-07	0.236679	0.39	0.16	0.00608953
EEF2	7.73651e-07	0.236476	1	1	0.0150398
RBL2	9.30491e-07	0.236269	0.348	0.137	0.0180887
ZNF423	1.47873e-06	0.236101	0.341	0.142	0.0287466
KLHDC10	1.14019e-07	0.235755	0.329	0.108	0.00221652
ARMC1	1.55613e-06	0.234247	0.421	0.203	0.0302511
PDCD6	1.12406e-06	0.234108	0.927	0.783	0.0218518
C1orf35	2.91384e-07	0.234077	0.396	0.151	0.00566451
THAP11	2.89234e-07	0.233189	0.384	0.146	0.00562271
SYNJ2BP	1.80176e-06	0.23303	0.524	0.278	0.0350262
TRMT112	6.94709e-07	0.232564	0.982	0.972	0.0135051
RAPGEF3	1.13963e-06	0.231614	0.305	0.108	0.0221543
CCDC102A	1.58693e-09	0.231295	0.317	0.075	3.08499e-05
C1orf43	1.95192e-06	0.231167	0.811	0.642	0.0379454
SND1	8.27878e-07	0.231124	0.439	0.193	0.0160939
APOL6	1.55728e-06	0.229534	0.378	0.156	0.0302735
INKA1	5.6285e-08	0.22894	0.207	0.033	0.00109418
RTP4	2.36574e-07	0.22894	0.195	0.033	0.00459899
EXOSC1	5.46847e-08	0.22797	0.36	0.118	0.00106307
GABARAP	1.16298e-08	0.227837	0.445	0.16	0.000226083
FBXO3	5.42532e-08	0.226642	0.451	0.189	0.00105468
PNMA1	6.14646e-07	0.22661	0.293	0.094	0.0119487
MTERF2	4.26383e-07	0.226216	0.268	0.075	0.00828889
HABP4	1.98245e-06	0.225675	0.244	0.071	0.0385389
ARL2BP	8.75273e-07	0.225171	0.579	0.34	0.0170153
TSPAN4	2.27197e-06	0.225089	0.933	0.783	0.0441672
AKR1C3	9.2646e-08	0.224826	0.189	0.024	0.00180104
FBXL15	1.05727e-06	0.224717	0.372	0.151	0.0205533
LINC02197	2.02534e-10	0.223144	0.177	0	3.93727e-06
EBAG9	1.8028e-07	0.222961	0.311	0.094	0.00350465
PRCC	2.38085e-07	0.222431	0.463	0.208	0.00462836
TSR2	1.08127e-06	0.222431	0.39	0.16	0.0210199
C6orf203	2.03849e-06	0.222234	0.274	0.09	0.0396282
SLC35A1	1.84751e-06	0.222167	0.402	0.184	0.0359156
AP2M1	5.77971e-07	0.22189	0.982	0.958	0.0112358
MOGS	2.21417e-08	0.220517	0.268	0.061	0.000430435
TRMT13	1.86437e-08	0.220186	0.238	0.042	0.000362434
SDAD1	1.78028e-07	0.218821	0.317	0.099	0.00346087
ACOT2	2.53829e-08	0.215712	0.238	0.042	0.000493443
RBM14	2.04618e-09	0.215335	0.256	0.042	3.97776e-05
EIF3L	1.62007e-06	0.215315	0.976	0.882	0.0314943
TXNDC9	5.11115e-07	0.215126	0.421	0.179	0.00993608
NCBP2-AS2	4.56592e-07	0.214519	0.299	0.094	0.00887614
TTC8	2.40804e-07	0.214361	0.177	0.024	0.00468123
NR3C2	9.14765e-07	0.211869	0.207	0.042	0.017783
DUSP12	5.16062e-07	0.210002	0.317	0.108	0.0100322
CCDC88C	1.8415e-06	0.209836	0.39	0.165	0.0357987
TPRG1L	3.52708e-08	0.209195	0.293	0.075	0.000685664
TOM1L2	7.58765e-07	0.207712	0.262	0.075	0.0147504
POLK	1.03567e-06	0.206626	0.537	0.274	0.0201335
RPL6	3.92519e-08	0.205999	1	1	0.000763057
B3GNT2	2.13639e-06	0.204604	0.354	0.142	0.0415314
SS18L2	5.39985e-07	0.203754	0.372	0.146	0.0104973
FAM173A	2.57111e-07	0.203374	0.256	0.066	0.00499824
TMEM250	8.56428e-08	0.202408	0.244	0.052	0.0016649
ARRB1	1.35487e-07	0.200367	0.201	0.033	0.00263387
CAMKMT	1.35019e-06	0.200306	0.274	0.085	0.0262476
MFSD1	1.24365e-06	0.199561	0.36	0.142	0.0241765
ING4	6.83885e-08	0.199343	0.415	0.156	0.00132947
SMIM19	9.25806e-07	0.198852	0.36	0.142	0.0179977
PCID2	1.25005e-06	0.198612	0.329	0.123	0.0243009
ANKRD13D	6.52303e-07	0.197206	0.238	0.061	0.0126808
SYCP2	1.33258e-06	0.197206	0.201	0.042	0.0259054
DHRS1	8.84086e-08	0.195565	0.299	0.085	0.00171866
ANAPC7	2.55178e-07	0.195026	0.268	0.071	0.00496067
QSOX1	8.29335e-07	0.193541	0.311	0.104	0.0161223
RNF14	1.74565e-07	0.192181	0.305	0.09	0.00339355
MRPS17	1.26333e-06	0.192181	0.262	0.075	0.0245592
INSIG2	2.20617e-06	0.18883	0.354	0.137	0.042888
ST6GAL1	5.3475e-07	0.187162	0.366	0.137	0.0103955
ZNF205	2.7776e-08	0.186433	0.226	0.038	0.000539966
THRAP3	4.49484e-07	0.186378	0.86	0.769	0.00873797
SGSM3	2.3282e-06	0.185768	0.177	0.033	0.0452602
CALHM2	8.67625e-10	0.184746	0.213	0.019	1.68666e-05
WDR73	6.87524e-07	0.18429	0.226	0.052	0.0133655
ESCO1	2.1528e-06	0.183569	0.299	0.104	0.0418505
KDM5D	4.28086e-09	0.183337	0.152	0	8.32199e-05
KEAP1	1.24714e-06	0.182934	0.305	0.104	0.0242444
BCR	1.09233e-07	0.179584	0.268	0.066	0.00212348
RASSF9	2.56803e-08	0.179387	0.165	0.009	0.000499225
HRCT1	4.9384e-09	0.179011	0.177	0.009	9.60025e-05
PARP4	1.16519e-06	0.178519	0.22	0.052	0.0226512
NUPL2	1.26477e-06	0.178419	0.305	0.104	0.0245871
PSMD9	1.60837e-06	0.177731	0.268	0.08	0.0312667
ARAP1	6.36105e-07	0.177052	0.207	0.042	0.0123659
C2CD2	3.15946e-07	0.176338	0.329	0.108	0.00614198
MVP	6.01044e-07	0.17553	0.171	0.024	0.0116843
ATPAF1	3.87627e-07	0.175227	0.226	0.047	0.00753546
TRMT2A	1.89623e-07	0.174349	0.159	0.014	0.00368627
FLVCR2	3.68022e-07	0.173884	0.274	0.075	0.00715435
SLC4A1AP	1.14439e-06	0.173521	0.305	0.104	0.022247
THEM6	1.39065e-06	0.173521	0.268	0.08	0.0270343
UNK	1.23348e-06	0.173155	0.262	0.075	0.0239789
ARV1	1.70944e-07	0.172162	0.195	0.028	0.00332315
CHKB	6.45903e-07	0.171562	0.28	0.08	0.0125564
BBC3	5.64536e-07	0.169346	0.335	0.118	0.0109746
SLC37A4	2.46839e-08	0.167248	0.22	0.033	0.000479854
PLPPR2	8.3525e-07	0.166397	0.195	0.038	0.0162373
STRADB	4.39126e-07	0.164645	0.152	0.014	0.00853661
RAB24	9.148e-07	0.163286	0.122	0.005	0.0177837
NARFL	2.36337e-06	0.162754	0.189	0.038	0.0459438
LINC01184	1.30514e-06	0.161841	0.262	0.075	0.0253718
KBTBD7	5.08337e-07	0.159556	0.14	0.009	0.00988208
FLAD1	1.93063e-06	0.158739	0.207	0.047	0.0375314
ATG4C	5.43073e-07	0.15828	0.22	0.047	0.0105573
TEFM	1.17324e-06	0.157985	0.238	0.061	0.0228079
UTY	4.11025e-08	0.157629	0.134	0	0.000799033
ANKRD65	8.50522e-07	0.155429	0.177	0.028	0.0165342
IL15	7.65788e-07	0.154937	0.159	0.019	0.0148869
PEX6	3.35367e-07	0.154441	0.165	0.019	0.00651954
MIRLET7BHG	6.80005e-07	0.154441	0.159	0.019	0.0132193
NLGN4Y	4.25872e-09	0.152407	0.152	0	8.27895e-05
ZFY	8.68003e-08	0.152407	0.128	0	0.0016874
BCKDHB	1.94084e-06	0.150384	0.226	0.057	0.0377298
CNOT11	5.56402e-07	0.150009	0.311	0.099	0.0108164
GDAP2	1.48322e-06	0.148992	0.244	0.066	0.0288338
SIRT7	1.07635e-06	0.148887	0.213	0.047	0.0209243
TMEM273	1.14514e-06	0.147865	0.195	0.038	0.0222615
AVPI1	4.43398e-07	0.147701	0.128	0.005	0.00861967
METTL3	2.04933e-06	0.141761	0.189	0.038	0.0398391
TFAP4	1.01263e-07	0.137175	0.14	0.005	0.00196856
CCDC61	1.75322e-06	0.123823	0.201	0.042	0.0340826
ZNF780A	4.62811e-07	0.121852	0.14	0.009	0.00899705
GDF3	1.97092e-06	0.115784	0.116	0.005	0.0383146
EEF1A1	1.39419e-06	0.115728	1	1	0.0271031
ELAC1	6.42704e-07	0.110831	0.165	0.019	0.0124942
RPL18	2.54994e-07	-0.184481	1	1	0.00495707
RPS16	2.51232e-07	-0.189604	1	1	0.00488395
PTMA	9.90159e-07	-0.189807	1	1	0.0192487
TSIX	3.39685e-07	-0.204095	0	0.146	0.00660348
RPL23	2.26344e-06	-0.210468	1	1	0.0440013
RPL38	3.53111e-07	-0.217914	1	1	0.00686447
RPL21	1.2196e-07	-0.221211	1	1	0.00237091
RPL10	4.45939e-13	-0.228781	1	1	8.66906e-09
RPS19	9.2981e-09	-0.229557	1	1	0.000180755
RPS11	2.74823e-07	-0.234649	1	1	0.00534256
RPL35	1.55982e-07	-0.234746	1	1	0.00303229
RPS18	8.67387e-11	-0.254735	1	1	1.6862e-06
RPL37A	1.00165e-11	-0.26485	1	1	1.9472e-07
RPL13A	1.0574e-10	-0.286044	1	1	2.05559e-06
RPS27	3.01017e-14	-0.291647	1	1	5.85177e-10
RPLP1	1.14698e-16	-0.313086	1	1	2.22972e-12
RPS4X	3.25091e-16	-0.332632	1	1	6.31977e-12
EIF1	4.50546e-09	-0.338985	1	1	8.75862e-05
HES4	1.37801e-06	-0.359351	0.634	0.83	0.0267886
TCEAL9	1.02494e-08	-0.36796	0.896	0.972	0.000199248
SPSB1	2.01679e-06	-0.389678	0.165	0.377	0.0392065
ZFAS1	3.69547e-11	-0.391112	0.927	0.972	7.18399e-07
ZEB2	1.34159e-07	-0.397512	0.476	0.693	0.00260805
FCN3	4.30741e-07	-0.400709	0.018	0.184	0.00837361
HBG1	3.14409e-08	-0.402315	0	0.17	0.000611211
MAP1B	1.28557e-06	-0.418052	0.726	0.84	0.0249915
DCT	3.05194e-08	-0.423004	0.299	0.557	0.000593298
MIF	1.57717e-12	-0.43051	0.622	0.882	3.06601e-08
RPS29	7.28936e-20	-0.43572	1	1	1.41705e-15
KCNQ1OT1	4.44004e-07	-0.442292	0.543	0.745	0.00863143
VMP1	1.9558e-06	-0.44794	0.787	0.92	0.0380208
HSP90AB1	3.49829e-12	-0.470418	0.988	1	6.80067e-08
MEG8	2.34893e-07	-0.477884	0.116	0.33	0.00456631
ELL2	3.59455e-08	-0.484968	0.122	0.358	0.000698781
RPL27A	9.41643e-25	-0.500324	1	1	1.83055e-20
MTRNR2L8	3.91545e-11	-0.502055	0.28	0.623	7.61164e-07
LMNA	1.46112e-08	-0.536066	0.78	0.906	0.000284041
CREB5	1.31089e-06	-0.539531	0.226	0.439	0.0254837
PMEL	5.67911e-09	-0.555099	0.372	0.618	0.000110402
MTRNR2L12	2.17746e-13	-0.570537	0.927	0.995	4.23299e-09
MEG3	2.77094e-10	-0.675814	0.884	0.981	5.38671e-06
TSC22D1	7.06671e-13	-0.689171	0.884	0.962	1.37377e-08
SQSTM1	4.88253e-08	-0.751482	0.829	0.948	0.000949164
HBG2	2.42434e-11	-0.801679	0.726	0.892	4.71292e-07
SERPINE1	1.30067e-07	-0.931124	0.037	0.226	0.0025285
AKAP12	4.23298e-09	-0.939657	0.86	0.962	8.22892e-05
TNFAIP3	2.67771e-09	-1.07937	0.104	0.354	5.20547e-05
XIST	1.80314e-34	-1.09854	0.463	0.995	3.5053e-30
STC1	6.91148e-10	-1.25972	0.39	0.627	1.34359e-05

## Sheet: Schwann cells
	p_val	avg_logFC	pct.1	pct.2	p_val_adj
RPS4Y1	7.24662e-29	1.49003	0.733	0.077	1.40874e-24
ZFP36	7.70211e-11	1.00013	0.99	0.873	1.49729e-06
FOS	3.91121e-13	0.986824	1	0.993	7.6034e-09
RPS26	8.79066e-29	0.87936	1	1	1.70891e-24
IER2	2.40787e-10	0.786097	0.952	0.887	4.68091e-06
DUSP1	1.13998e-08	0.755626	0.924	0.803	0.000221611
JUN	8.31354e-09	0.731012	1	0.986	0.000161615
COL3A1	2.7818e-07	0.729995	1	0.972	0.00540781
GFRA3	2.17e-08	0.729657	0.638	0.359	0.000421847
MATN2	6.46927e-08	0.64268	0.495	0.19	0.00125763
RHOB	4.35963e-10	0.641904	1	0.972	8.47512e-06
MFAP4	9.06896e-08	0.627744	0.676	0.43	0.00176301
SEMA3B	3.15745e-10	0.589549	0.838	0.592	6.13808e-06
MCAM	2.68187e-09	0.586142	0.886	0.676	5.21356e-05
ART3	1.99803e-06	0.581606	0.733	0.542	0.0388418
VWA1	5.36532e-09	0.559696	0.438	0.113	0.000104302
PRNP	3.92217e-11	0.5578	0.943	0.894	7.6247e-07
SOX2	7.29632e-07	0.545569	0.762	0.472	0.014184
ARPC1B	8.13017e-10	0.526572	0.924	0.768	1.58051e-05
CD59	2.60003e-08	0.50775	0.981	0.944	0.000505446
COL18A1	7.74194e-10	0.491946	0.962	0.761	1.50503e-05
GABARAP	1.423e-08	0.490934	0.571	0.254	0.000276631
CYR61	5.0312e-08	0.484445	0.905	0.725	0.000978065
POLR2J3.1	1.17626e-10	0.482388	0.829	0.43	2.28665e-06
MEGF6	6.27718e-09	0.477178	0.429	0.12	0.000122028
LRRC4C	8.45631e-07	0.469748	0.486	0.211	0.0164391
NDRG2	2.8166e-07	0.465018	0.838	0.69	0.00547548
COL16A1	5.66335e-08	0.463622	0.714	0.387	0.00110096
RRAGA	2.35832e-09	0.463135	0.743	0.437	4.58457e-05
PMP22	2.87997e-07	0.453639	0.99	0.93	0.00559866
TMEM176B	1.95228e-06	0.449666	0.905	0.873	0.0379524
ENTPD2	1.7507e-07	0.444968	0.362	0.092	0.00340337
PHLDA3	4.42843e-07	0.439699	0.543	0.268	0.00860887
CD99	3.56817e-09	0.43897	0.962	0.88	6.93653e-05
WFDC1	2.08707e-06	0.423757	0.324	0.092	0.0405726
FADS3	1.63183e-07	0.42308	0.533	0.225	0.00317227
FBXO7	1.56958e-07	0.413092	0.714	0.401	0.00305125
COBL	2.49295e-06	0.412579	0.514	0.246	0.0484629
L1CAM	9.71935e-07	0.411957	0.648	0.352	0.0188944
CCDC3	1.27472e-06	0.411301	0.21	0.021	0.0247806
DKK3	1.86527e-07	0.408314	0.743	0.458	0.00362609
CBX6	1.93517e-06	0.40512	0.752	0.521	0.0376196
DDX3Y	2.2626e-12	0.402285	0.305	0	4.39849e-08
ALDH9A1	9.80693e-07	0.393982	0.638	0.338	0.0190647
CRYAB	7.48833e-07	0.392864	1	0.958	0.0145573
TNFSF12	5.86117e-07	0.392838	0.495	0.211	0.0113941
LASP1	6.97009e-07	0.392495	0.686	0.359	0.0135499
APP	1.97662e-06	0.391893	0.943	0.965	0.0384256
FHL1	2.55445e-06	0.381177	0.838	0.711	0.0496586
GPM6B	1.38271e-07	0.376053	1	0.944	0.002688
DEGS1	1.18988e-06	0.359532	0.629	0.345	0.0231312
RPL17	9.67917e-07	0.358244	1	0.93	0.0188163
EFEMP2	1.39103e-06	0.356302	0.838	0.549	0.0270416
RHOC	1.46292e-07	0.351505	1	0.944	0.00284393
CST3	1.24211e-06	0.35102	1	0.965	0.0241467
RAC1	2.80727e-08	0.343671	1	0.993	0.000545734
RAP1B	3.55626e-08	0.342817	0.914	0.613	0.000691337
COL6A2	1.82353e-07	0.339607	0.933	0.81	0.00354494
MT-ND5	1.21429e-07	0.339266	1	1	0.00236059
ZNF775	3.42469e-07	0.330854	0.429	0.141	0.00665759
RHOA	6.74366e-08	0.33019	0.99	0.979	0.00131097
NRBP1	1.47746e-07	0.328774	0.667	0.303	0.00287219
SNHG9	2.86266e-07	0.326973	0.676	0.317	0.005565
B2M	2.32072e-08	0.320363	1	1	0.000451147
CADM3	1.63116e-07	0.31477	0.295	0.049	0.00317097
MT-CYB	9.91805e-11	0.314716	1	1	1.92807e-06
AATK	2.03762e-06	0.308646	0.219	0.028	0.0396113
MT-ND2	2.05406e-06	0.289951	1	1	0.039931
TACC1	2.48742e-06	0.288963	0.314	0.085	0.0483555
THAP3	1.75381e-06	0.269501	0.305	0.07	0.0340941
MT-CO1	8.932e-07	0.247947	1	1	0.0173638
MT-ND4	5.53203e-07	0.22246	1	1	0.0107543
EIF1AY	1.42651e-07	0.19807	0.181	0	0.00277314
STEAP1B	3.22746e-07	0.190227	0.171	0	0.00627418
RPS15A	1.66303e-06	-0.178726	1	1	0.0323293
RPL30	7.02519e-09	-0.182072	1	1	0.00013657
RPL22	1.84269e-07	-0.204695	1	1	0.00358219
RPL14	3.6935e-07	-0.208861	1	1	0.00718016
RPL10A	1.52982e-06	-0.209029	1	1	0.0297397
RACK1	3.67879e-07	-0.215455	1	1	0.00715156
RPSA	6.9961e-07	-0.223219	1	1	0.0136004
RPS3A	1.01254e-08	-0.223586	1	1	0.000196837
RPL15	3.51309e-09	-0.230059	1	1	6.82945e-05
RPS16	1.64046e-09	-0.238467	1	1	3.18905e-05
RPL6	1.86595e-06	-0.239234	1	1	0.0362741
RPL18A	1.03527e-08	-0.240001	1	1	0.000201257
RPS27A	9.90525e-11	-0.242303	1	1	1.92558e-06
RPL7	6.77438e-08	-0.24746	1	1	0.00131694
NACA	3.24421e-09	-0.251116	1	1	6.30675e-05
RPS7	7.95753e-10	-0.254791	1	1	1.54694e-05
RPL18	2.57265e-09	-0.256788	1	1	5.00123e-05
RPS15	3.62767e-11	-0.25679	1	1	7.05219e-07
RPS25	1.16388e-09	-0.257599	1	1	2.26258e-05
RPS9	4.87295e-10	-0.261013	1	1	9.47302e-06
RPL39	9.2713e-10	-0.265879	1	1	1.80234e-05
RPL19	9.42665e-11	-0.266451	1	1	1.83254e-06
RPS6	2.45769e-10	-0.269976	1	1	4.77776e-06
RPL41	1.59976e-11	-0.273704	1	1	3.10993e-07
UBA52	1.11101e-08	-0.275285	1	1	0.00021598
RPS5	1.34546e-08	-0.276529	1	1	0.000261557
RPL29	1.67375e-10	-0.277591	1	1	3.25377e-06
RPL34	2.16026e-11	-0.277952	1	1	4.19954e-07
RPL28	1.75951e-09	-0.280166	1	1	3.42049e-05
RPL32	1.40995e-13	-0.282591	1	1	2.74095e-09
RPS21	1.47131e-09	-0.283866	1	1	2.86022e-05
RPS8	1.60391e-11	-0.287547	1	1	3.11799e-07
RPL3	8.23443e-13	-0.293325	1	1	1.60077e-08
RPL7A	1.69774e-13	-0.302237	1	1	3.30041e-09
RPS20	7.69868e-10	-0.305172	1	1	1.49662e-05
RPS24	3.32512e-14	-0.306494	1	1	6.46403e-10
RPL23A	1.38158e-13	-0.307762	1	1	2.68578e-09
RPL35A	2.16355e-13	-0.308793	1	1	4.20594e-09
RPL13	2.34197e-12	-0.309141	1	1	4.55278e-08
RPL26	2.5367e-14	-0.31125	1	1	4.93135e-10
RPS2	1.18128e-11	-0.314953	1	1	2.2964e-07
RPL11	7.79697e-15	-0.31624	1	1	1.51573e-10
RPLP1	4.46453e-15	-0.327124	1	1	8.67905e-11
RPS23	4.77987e-17	-0.328035	1	1	9.29207e-13
RPS12	4.95391e-17	-0.328354	1	1	9.6304e-13
RPL24	1.97742e-15	-0.334243	1	1	3.8441e-11
RPL21	3.50212e-18	-0.340683	1	1	6.80812e-14
RPLP2	2.43092e-13	-0.343678	1	1	4.72571e-09
RPL36	1.73783e-12	-0.346808	1	1	3.37835e-08
RPL9	5.73818e-14	-0.348127	1	1	1.1155e-09
RPL27	5.52904e-13	-0.36575	1	1	1.07485e-08
RPL37	1.64284e-16	-0.366752	1	1	3.19369e-12
EEF1B2	2.39336e-08	-0.369336	1	1	0.000465269
RPL35	8.87639e-12	-0.372071	1	1	1.72557e-07
HBG1	3.31596e-07	-0.372761	0.019	0.261	0.00644623
RPS19	1.01815e-13	-0.382915	1	1	1.97928e-09
ZFAS1	2.12008e-07	-0.397813	0.924	1	0.00412143
RPS28	7.61148e-19	-0.401851	1	1	1.47967e-14
RPS14	8.89777e-18	-0.403738	1	1	1.72973e-13
RPL10	5.22546e-22	-0.40593	1	1	1.01583e-17
RPL38	2.13406e-17	-0.409432	1	1	4.14861e-13
RPL12	8.91811e-16	-0.416828	1	1	1.73368e-11
SNHG7	9.65427e-07	-0.422211	0.505	0.711	0.0187679
RPS27	5.79119e-21	-0.439116	1	1	1.12581e-16
RPS4X	1.8412e-17	-0.449042	1	1	3.57929e-13
RPS11	1.39718e-16	-0.450363	1	1	2.71612e-12
RPLP0	8.59822e-15	-0.455004	1	1	1.67149e-10
TCEAL9	8.34156e-08	-0.455459	0.886	0.923	0.0016216
RPL23	9.33773e-12	-0.456214	1	1	1.81525e-07
PTPRZ1	2.64363e-07	-0.461184	0.648	0.887	0.00513923
FILIP1L	2.15303e-07	-0.461628	0.571	0.824	0.0041855
RPL31	7.28776e-16	-0.476256	1	1	1.41674e-11
RPL37A	3.74946e-23	-0.501933	1	1	7.28894e-19
RPL13A	1.68544e-27	-0.521223	1	1	3.27649e-23
RPS18	8.55124e-26	-0.552227	1	1	1.66236e-21
PTN	1.10776e-08	-0.567904	0.971	1	0.000215349
POSTN	1.26662e-06	-0.569731	0.4	0.704	0.0246232
MIF	1.27621e-10	-0.620925	0.533	0.739	2.48095e-06
RPS29	3.54501e-27	-0.652935	1	1	6.8915e-23
MTRNR2L8	2.50602e-07	-0.704243	0.333	0.592	0.00487169
MTRNR2L12	5.70812e-18	-0.763504	0.886	0.986	1.10966e-13
RPL27A	6.21327e-35	-0.82282	1	1	1.20786e-30
XIST	2.68495e-22	-0.99987	0.467	0.986	5.21955e-18

## Sheet: Melanocytes
	p_val	avg_logFC	pct.1	pct.2	p_val_adj
RPS4Y1	7.88141e-33	2.23359	0.629	0	1.53215e-28
HBG2	6.18089e-11	1.45645	0.591	0.854	1.20157e-06
ID2	3.02584e-12	1.09482	0.675	0.377	5.88223e-08
RPS26	1.07231e-61	1.09419	1	1	2.08457e-57
SYNPR	6.7329e-30	1.09054	0.658	0.073	1.30888e-25
GADD45B	1.51272e-16	1.03538	0.62	0.212	2.94073e-12
SOCS3	3.74482e-19	0.985654	0.823	0.47	7.27994e-15
ID1	3.72876e-10	0.884755	0.498	0.225	7.2487e-06
JUNB	4.58728e-24	0.847956	0.983	0.927	8.91768e-20
IGFBP7	5.63509e-34	0.810654	1	0.887	1.09546e-29
GPX3	4.6338e-20	0.789704	0.675	0.219	9.00811e-16
CAVIN1	1.72623e-29	0.763831	0.764	0.212	3.35579e-25
RPL17	1.97305e-44	0.757595	1	0.98	3.83561e-40
FOS	6.59392e-18	0.733028	0.962	0.788	1.28186e-13
HSPB2	2.47127e-20	0.71597	0.722	0.285	4.80414e-16
ZFP36	1.07095e-15	0.700942	0.899	0.603	2.08193e-11
PMEL	3.0234e-35	0.696489	1	1	5.87749e-31
MITF	2.8872e-18	0.68436	1	0.987	5.61272e-14
CTSF	4.83253e-29	0.679653	0.983	0.795	9.39444e-25
TYRP1	1.17831e-32	0.670678	1	1	2.29063e-28
AC020916.1	1.46201e-17	0.664361	0.734	0.285	2.84215e-13
DDX3Y	2.24787e-24	0.650037	0.498	0	4.36986e-20
MAFF	8.81114e-19	0.648657	0.937	0.735	1.71289e-14
PIR	4.66202e-19	0.637431	0.932	0.848	9.06297e-15
BHLHE40	3.20095e-11	0.636248	0.865	0.742	6.22265e-07
CEBPD	9.86575e-11	0.63481	0.722	0.384	1.9179e-06
BTG2	3.13722e-12	0.634409	0.654	0.344	6.09875e-08
SERPINF1	1.01738e-10	0.624961	0.861	0.795	1.97778e-06
CITED1	5.90165e-09	0.624021	0.755	0.596	0.000114728
RCAN1	3.61677e-08	0.6236	0.401	0.159	0.000703101
TSPAN10	1.70384e-22	0.623261	0.772	0.311	3.31226e-18
JUN	1.97538e-10	0.610601	0.827	0.523	3.84014e-06
VIM	4.78745e-41	0.608146	1	1	9.30681e-37
AC027130.1	1.61496e-13	0.605809	0.726	0.417	3.13947e-09
ZFAND5	6.24972e-19	0.60436	0.958	0.894	1.21495e-14
RPS10	3.2934e-42	0.598638	1	1	6.40237e-38
ID4	2.46602e-10	0.577915	0.646	0.344	4.79394e-06
MAT2A	1.52371e-07	0.559633	0.806	0.649	0.0029621
PTEN	2.15353e-23	0.546199	0.979	0.854	4.18646e-19
CRYAB	1.77361e-19	0.539724	0.958	0.682	3.4479e-15
VMP1	5.37931e-13	0.533347	0.962	0.947	1.04574e-08
PDLIM3	8.86544e-09	0.531126	0.903	0.795	0.000172344
PABPC1	1.86437e-38	0.515254	1	1	3.62433e-34
DUSP1	1.36345e-12	0.512657	0.549	0.185	2.65054e-08
KLF4	2.6451e-11	0.506452	0.835	0.523	5.14207e-07
ILVBL	4.82686e-20	0.500196	0.924	0.603	9.38341e-16
ARID5B	1.42395e-15	0.493487	0.983	0.834	2.76816e-11
SELENOP	2.73844e-16	0.488247	0.827	0.51	5.32353e-12
CD59	1.09772e-26	0.485173	1	0.987	2.13397e-22
ADRB2	1.66371e-15	0.483106	0.443	0.053	3.23426e-11
ANXA1	8.27346e-08	0.478756	0.397	0.146	0.00160836
CSRNP1	1.97322e-13	0.473848	0.654	0.278	3.83595e-09
NFIL3	5.98767e-12	0.467036	0.772	0.437	1.164e-07
EFHD1	9.97785e-17	0.455245	0.975	0.874	1.93969e-12
EIF3L	4.90393e-25	0.452593	0.996	0.987	9.53323e-21
PYGL	2.75159e-12	0.452323	0.709	0.397	5.34909e-08
CIRBP	1.77804e-17	0.451677	1	0.98	3.45651e-13
MLIP	1.45416e-15	0.4452	0.612	0.199	2.82689e-11
GABARAP	3.55107e-17	0.438111	0.789	0.377	6.90328e-13
SNHG8	1.30573e-15	0.436263	0.996	0.954	2.53834e-11
CTSK	3.60996e-08	0.429792	0.612	0.384	0.000701777
IER2	2.45948e-08	0.426059	0.616	0.364	0.000478124
SFPQ	3.47875e-15	0.423663	0.975	0.854	6.76269e-11
HIST1H2BC	1.82523e-10	0.423619	0.291	0.033	3.54824e-06
SERPING1	2.64749e-12	0.42146	0.511	0.185	5.14671e-08
MAL	7.38351e-13	0.420442	0.945	0.828	1.43535e-08
PRNP	3.7954e-09	0.420133	0.759	0.53	7.37826e-05
TFAP2A	1.49212e-13	0.419058	1	0.927	2.90068e-09
GAPDHS	4.01882e-10	0.41843	0.852	0.649	7.81259e-06
LONP2	3.68764e-13	0.415235	0.895	0.656	7.16877e-09
HSPA2	1.09858e-07	0.414496	0.873	0.682	0.00213564
MFGE8	2.31106e-11	0.408707	0.962	0.815	4.4927e-07
HLA-B	1.7816e-14	0.407987	0.422	0.066	3.46344e-10
EIF1AY	3.13458e-17	0.406871	0.371	0	6.09363e-13
MYC	4.76828e-10	0.405418	0.996	0.987	9.26953e-06
SERTAD1	9.68296e-09	0.405062	0.743	0.53	0.000188237
HNRNPA1P48	2.23883e-13	0.401079	0.776	0.503	4.35229e-09
BAMBI	8.62371e-08	0.398647	0.464	0.212	0.00167645
JUND	4.78528e-14	0.397656	1	1	9.30259e-10
RPL36A	7.39755e-29	0.392297	1	1	1.43808e-24
NR4A2	5.13584e-09	0.387992	0.916	0.702	9.98408e-05
SWAP70	2.6448e-13	0.387318	0.781	0.464	5.14149e-09
HSD17B14	1.21224e-12	0.38601	0.789	0.47	2.3566e-08
COMT	6.35539e-13	0.383979	0.975	0.921	1.23549e-08
FOSB	2.84472e-09	0.37844	0.895	0.543	5.53014e-05
MXRA7	2.35306e-11	0.376871	0.755	0.477	4.57436e-07
STXBP6	1.43654e-09	0.375494	0.819	0.682	2.79263e-05
PRSS23	2.74854e-13	0.37417	0.527	0.166	5.34316e-09
GSTM3	6.89967e-14	0.370591	0.899	0.616	1.3413e-09
LNP1	2.33698e-10	0.368274	0.954	0.788	4.54309e-06
VEGFB	1.18834e-11	0.367668	0.92	0.821	2.31012e-07
EMCN	1.83416e-11	0.365981	0.949	0.722	3.5656e-07
MIR22HG	4.27166e-09	0.365265	0.523	0.238	8.3041e-05
CYP27A1	5.51447e-11	0.363833	0.827	0.57	1.07201e-06
CSDE1	1.71107e-15	0.357678	0.996	0.894	3.32632e-11
PDE4DIP	1.33642e-10	0.357267	0.565	0.252	2.598e-06
AP2M1	1.27637e-16	0.357071	0.992	0.96	2.48126e-12
ZNF141	3.1375e-09	0.356933	0.401	0.126	6.09931e-05
MLPH	5.14983e-12	0.352667	0.992	0.947	1.00113e-07
SPRY1	2.82004e-09	0.35168	0.722	0.404	5.48216e-05
DLGAP1-AS1	4.81506e-10	0.349512	0.397	0.113	9.36048e-06
HEXB	5.38191e-10	0.348938	0.823	0.583	1.04624e-05
SMDT1	2.65541e-11	0.346756	0.903	0.642	5.16212e-07
PEBP1	2.04156e-17	0.346061	1	1	3.96879e-13
EEF2	6.80706e-26	0.343863	1	1	1.32329e-21
VPS51	1.87284e-11	0.340165	0.865	0.589	3.64079e-07
STAT3	2.37294e-07	0.338199	0.848	0.702	0.004613
PLCE1-AS1	4.04861e-11	0.336186	0.511	0.172	7.8705e-07
EEF1A1	3.60659e-38	0.333151	1	1	7.01121e-34
ANXA2	1.05023e-10	0.329918	1	0.993	2.04165e-06
RHOB	3.76033e-08	0.326627	0.688	0.43	0.000731009
CCNL1	1.39361e-07	0.319925	0.903	0.808	0.00270917
LGALS3BP	2.42338e-08	0.318517	0.819	0.609	0.000471105
CD99	3.57777e-13	0.3179	0.987	0.98	6.95518e-09
SLC24A5	1.09079e-09	0.315725	0.907	0.828	2.12049e-05
SERF2	3.20487e-15	0.313334	1	1	6.23026e-11
PDLIM1	1.21796e-10	0.312918	0.43	0.126	2.36771e-06
AP1S2	5.29412e-11	0.310896	1	0.993	1.02918e-06
RHOBTB3	3.85159e-09	0.310512	0.983	0.967	7.4875e-05
TEX41	5.27917e-09	0.30818	0.996	0.967	0.000102627
PSMF1	8.99863e-11	0.308138	0.722	0.397	1.74933e-06
TXNDC15	3.33155e-12	0.306366	0.489	0.146	6.47653e-08
NFE2L2	5.53253e-10	0.300995	0.97	0.894	1.07552e-05
HIST2H2BE	5.47885e-10	0.300314	0.439	0.132	1.06509e-05
ZEB2	9.2662e-08	0.299429	0.941	0.94	0.00180135
FAM210B	1.0696e-08	0.299216	0.89	0.709	0.000207931
S100A13	1.54468e-07	0.299003	0.962	0.907	0.00300285
LETMD1	2.07462e-08	0.297937	0.73	0.517	0.000403306
CTSD	5.71239e-10	0.297914	0.975	0.967	1.11049e-05
CCDC51	2.48636e-08	0.296434	0.502	0.232	0.000483348
MLANA	3.14028e-19	0.295395	1	1	6.10471e-15
BCL2	5.17482e-08	0.295325	0.793	0.563	0.00100598
COX7A2L	2.02725e-11	0.295062	0.975	0.96	3.94097e-07
ZNF358	3.05303e-11	0.29366	0.662	0.318	5.9351e-07
SARAF	8.95797e-11	0.291604	0.97	0.815	1.74143e-06
GNAS	5.8559e-21	0.291184	1	1	1.13839e-16
PEX6	9.02461e-12	0.290569	0.384	0.073	1.75438e-07
CD44	3.3499e-13	0.290558	1	1	6.51221e-09
NR2F6	3.5764e-09	0.289485	0.709	0.417	6.95252e-05
TMEM59	5.31481e-10	0.289342	0.979	0.861	1.0332e-05
WSB1	9.62764e-09	0.288684	0.983	0.954	0.000187161
PIP4K2A	7.13559e-09	0.28634	0.979	0.881	0.000138716
ABHD14B	1.64002e-08	0.284382	0.806	0.57	0.000318819
HEBP1	1.97111e-08	0.28401	0.899	0.735	0.000383183
ATG3	2.48027e-09	0.283189	0.662	0.371	4.82165e-05
RARRES2	4.0134e-10	0.282682	0.308	0.046	7.80205e-06
VAMP2	4.01711e-09	0.281324	0.899	0.828	7.80927e-05
OXA1L	7.24231e-09	0.280798	0.797	0.57	0.00014079
ATP6V1B2	2.13233e-09	0.280703	0.954	0.894	4.14525e-05
C4orf3	6.0247e-09	0.278176	0.916	0.801	0.00011712
AP001007.1	8.31431e-12	0.278143	0.262	0	1.6163e-07
FAM129A	5.38332e-09	0.277016	0.262	0.033	0.000104652
NANOS1	1.45966e-08	0.276799	0.253	0.033	0.000283758
NECTIN2	2.14762e-07	0.276345	0.603	0.344	0.00417498
CCNI	7.52677e-12	0.275718	1	1	1.4632e-07
TM7SF3	1.22961e-08	0.273733	0.586	0.285	0.000239036
RRAGA	9.20997e-09	0.272399	0.734	0.444	0.000179042
SNTA1	5.23286e-09	0.272369	0.565	0.272	0.000101727
TCEAL8	5.93358e-09	0.271741	0.916	0.715	0.000115349
NDUFA7	1.22611e-07	0.268917	0.662	0.391	0.00238356
CAV2	2.53745e-09	0.268716	0.616	0.298	4.93281e-05
FKBP8	1.85388e-08	0.266057	0.814	0.649	0.000360395
IMPDH2	4.68902e-08	0.264658	0.958	0.881	0.000911545
DMKN	2.29334e-07	0.26464	0.882	0.748	0.00445825
CRYL1	9.36252e-08	0.263873	0.975	0.914	0.00182007
OCIAD1	2.96543e-08	0.259047	0.89	0.728	0.00057648
SYBU	7.15631e-10	0.258367	0.27	0.026	1.39119e-05
ATF6B	1.41325e-08	0.258033	0.519	0.232	0.000274737
RASSF3	2.76481e-08	0.257979	0.852	0.589	0.000537479
TMBIM4	2.30177e-08	0.257959	0.907	0.715	0.000447464
RNH1	3.8536e-09	0.256003	0.966	0.874	7.4914e-05
SERPINB6	1.33064e-07	0.254713	0.878	0.702	0.00258676
CDIPT	5.08744e-10	0.253718	0.692	0.364	9.88999e-06
ALKBH5	1.75329e-08	0.252784	0.532	0.245	0.000340839
ANXA11	1.95383e-07	0.25155	0.772	0.543	0.00379824
FAM189A2	4.58318e-08	0.250069	0.515	0.225	0.000890971
GPNMB	5.02392e-08	0.249045	1	1	0.000976651
GABARAPL2	2.6484e-09	0.248071	0.937	0.887	5.14849e-05
TM2D3	6.67704e-09	0.247758	0.494	0.192	0.000129802
PNMA1	6.04062e-08	0.247456	0.532	0.245	0.0011743
PPT1	2.93464e-08	0.247095	0.629	0.351	0.000570494
YPEL3	2.56735e-07	0.246162	0.751	0.483	0.00499093
CCDC71L	3.11293e-08	0.24522	0.397	0.132	0.000605154
ROPN1B	9.92008e-08	0.244266	0.776	0.503	0.00192846
FAM98A	8.14651e-08	0.242367	0.456	0.192	0.00158368
EIF4B	2.4857e-08	0.238845	1	0.987	0.000483221
NDUFC2	3.36021e-08	0.237571	0.987	0.921	0.000653225
BAIAP2L1	5.78433e-08	0.236603	0.392	0.139	0.00112447
LTBP4	2.00403e-08	0.236251	0.325	0.079	0.000389583
HDAC1	2.03934e-08	0.234605	0.532	0.232	0.000396448
TRIOBP	7.48837e-08	0.233892	0.713	0.444	0.00145574
MAPKAPK2	2.21349e-07	0.229724	0.557	0.291	0.00430303
NBEAL1	1.29679e-07	0.228268	0.764	0.483	0.00252096
MAP2K2	2.16657e-07	0.225915	0.949	0.868	0.0042118
PFDN5	1.77607e-10	0.22068	1	1	3.45267e-06
BTD	2.20756e-07	0.216165	0.384	0.139	0.00429149
HSPA1B	2.2007e-07	0.215411	0.481	0.212	0.00427817
EDNRB	1.48973e-07	0.211293	1	1	0.00289603
TMBIM6	1.07493e-07	0.210343	0.962	0.98	0.00208967
CD63	9.81878e-08	0.210013	1	1	0.00190877
EIF4A2	2.15191e-07	0.203246	1	1	0.0041833
PNMA3	1.8207e-07	0.196457	0.228	0.033	0.00353944
FTH1	6.56502e-16	0.192693	1	1	1.27624e-11
UTY	8.65277e-09	0.187932	0.194	0	0.00016821
FTL	4.23437e-09	0.18543	1	1	8.23161e-05
AC092171.3	5.44261e-08	0.181331	0.19	0.007	0.00105804
TTTY15	1.0415e-07	0.173847	0.169	0	0.00202467
TOMM7	6.92471e-08	0.172157	1	1	0.00134616
UQCRB	2.10201e-08	0.169815	1	1	0.000408632
BTF3	6.23358e-10	0.160795	1	1	1.21181e-05
HSPB1	7.58481e-09	0.155052	1	1	0.000147449
TPT1	1.70271e-08	0.133403	1	1	0.000331007
RPL8	1.36629e-11	0.128706	1	1	2.65607e-07
CTSL	2.2884e-08	0.0613903	0.949	0.848	0.000444864
HSPA1A	1.81076e-14	-0.0478096	0.81	0.411	3.52011e-10
RPS15	1.13183e-07	-0.100362	1	1	0.00220027
RPL10	2.7021e-08	-0.112672	1	1	0.000525289
OLFML2A	1.3361e-07	-0.118519	0	0.113	0.00259738
RPL24	6.57537e-09	-0.120708	1	1	0.000127825
RPL23A	4.99087e-11	-0.123027	1	1	9.70225e-07
RPSA	1.30252e-07	-0.123062	1	1	0.0025321
RPL21	1.35283e-12	-0.129737	1	1	2.62991e-08
RPS12	5.00584e-13	-0.136035	1	1	9.73135e-09
RPS23	4.55641e-14	-0.140728	1	1	8.85766e-10
RPL37	8.12518e-12	-0.140957	1	1	1.57953e-07
RPLP2	7.58613e-16	-0.157258	1	1	1.47474e-11
RPS20	8.23576e-10	-0.159421	1	1	1.60103e-05
RPLP0	4.79119e-11	-0.161776	1	1	9.31407e-07
RPS21	1.0449e-11	-0.171644	1	1	2.03128e-07
H3F3A	3.68889e-10	-0.175714	1	1	7.1712e-06
RPL38	4.47156e-15	-0.180099	1	1	8.69271e-11
RPS19	3.78195e-16	-0.186931	1	1	7.35211e-12
RPS28	1.88022e-16	-0.190097	1	1	3.65516e-12
TP53I11	1.60082e-07	-0.199466	0.093	0.298	0.003112
MT-ND1	9.5883e-12	-0.211957	1	1	1.86397e-07
RPS18	5.56606e-21	-0.212162	1	1	1.08204e-16
ATP5F1E	6.83519e-12	-0.229813	1	1	1.32876e-07
CHCHD2	3.51838e-09	-0.229827	0.996	1	6.83973e-05
PHF19	1.94087e-08	-0.234423	0.084	0.298	0.000377305
RPL37A	1.77945e-26	-0.239945	1	1	3.45924e-22
RPL13A	6.88209e-26	-0.239949	1	1	1.33788e-21
IGFBP2	6.46459e-08	-0.240709	0.152	0.404	0.00125672
ZNF749	2.32486e-11	-0.244038	0.076	0.344	4.51954e-07
RPS27	3.60533e-21	-0.246091	1	1	7.00876e-17
C3orf79	6.98863e-11	-0.258524	0.084	0.351	1.35859e-06
PEG3	1.28447e-07	-0.264451	0.198	0.444	0.00249701
PSMA4	1.04855e-07	-0.265377	0.755	0.907	0.00203839
MT-CO3	1.70839e-20	-0.269872	1	1	3.32111e-16
RPL27	8.94206e-25	-0.272356	1	1	1.73834e-20
RPL31	2.65686e-20	-0.273761	1	1	5.16493e-16
RPL35	2.88117e-27	-0.275426	1	1	5.60099e-23
SNRPE	2.60889e-10	-0.277228	0.924	0.98	5.07168e-06
RNMT	9.3754e-08	-0.277688	0.586	0.808	0.00182258
B4GALT5	1.64549e-10	-0.282003	0.11	0.377	3.19884e-06
AC092069.1	7.60778e-10	-0.282003	0.114	0.364	1.47895e-05
TIMM13	6.42574e-08	-0.283598	0.916	0.954	0.00124916
LSAMP	5.99699e-09	-0.284614	0.266	0.543	0.000116581
YWHAZ	3.97719e-10	-0.291364	0.937	0.98	7.73165e-06
CHST9	1.97396e-11	-0.29663	0.194	0.517	3.83738e-07
MT-ND2	6.08344e-12	-0.308234	1	1	1.18262e-07
ARF5	6.61966e-11	-0.308529	0.418	0.715	1.28686e-06
AP2B1	1.9268e-08	-0.308678	0.506	0.695	0.000374571
SLC25A5	1.35479e-09	-0.311174	1	1	2.63371e-05
MTURN	5.07052e-08	-0.319571	0.713	0.874	0.000985709
ALCAM	1.35218e-07	-0.321874	0.304	0.55	0.00262863
ZFAS1	1.51169e-17	-0.324841	1	1	2.93873e-13
HMCN1	1.10419e-09	-0.32545	0.468	0.722	2.14654e-05
TIMM17A	1.68692e-07	-0.329334	0.511	0.682	0.00327937
NAP1L1	4.94733e-11	-0.330063	0.987	0.993	9.6176e-07
EIF4EBP1	1.86228e-07	-0.334861	0.57	0.689	0.00362027
BCHE	1.22808e-09	-0.337256	0.527	0.762	2.38739e-05
EMP3	2.64678e-08	-0.348224	0.84	0.96	0.000514534
RPS11	4.73223e-32	-0.357908	1	1	9.19946e-28
CTSC	7.71003e-10	-0.367511	0.392	0.715	1.49883e-05
BNC2	7.69193e-09	-0.368615	0.498	0.728	0.000149531
DBI	5.73694e-13	-0.381176	0.92	0.967	1.11526e-08
ATP5ME	1.52845e-15	-0.381397	0.983	1	2.97131e-11
EIF1AX	1.04327e-10	-0.38271	0.954	0.967	2.02813e-06
COX7B	1.91331e-12	-0.386634	0.987	1	3.71947e-08
MT-CO2	1.33999e-25	-0.389585	1	1	2.60493e-21
CD9	2.73935e-11	-0.394381	0.236	0.536	5.32529e-07
RPL22L1	1.20059e-08	-0.41608	0.903	0.94	0.000233395
TRA2B	5.27307e-12	-0.420502	0.738	0.887	1.02508e-07
RPL23	4.3647e-32	-0.421998	1	1	8.48497e-28
EZR	2.89771e-15	-0.436596	0.367	0.728	5.63314e-11
PTN	6.09037e-12	-0.440085	0.131	0.43	1.18397e-07
MMP2	3.18786e-11	-0.459565	0.295	0.609	6.1972e-07
MT-ND3	6.4361e-37	-0.459799	1	1	1.25118e-32
MT-ND4L	8.60418e-17	-0.476899	0.797	0.993	1.67265e-12
NIFK	1.08814e-15	-0.501864	0.654	0.861	2.11535e-11
DDIT3	2.71844e-14	-0.503677	0.468	0.742	5.28464e-10
TRPM1	1.08262e-10	-0.509621	0.916	0.967	2.10461e-06
MT-ATP6	3.76207e-37	-0.518173	1	1	7.31346e-33
PTTG1	1.01789e-12	-0.545649	0.506	0.781	1.97878e-08
RPS29	9.37344e-48	-0.558692	1	1	1.8222e-43
MT-ATP8	3.59123e-17	-0.559174	0.54	0.815	6.98135e-13
GAD2	6.72671e-17	-0.596433	0.173	0.556	1.30767e-12
DCT	1.06228e-08	-0.636883	0.692	0.914	0.000206507
HSP90B1	7.63438e-15	-0.638171	0.937	0.96	1.48412e-10
RPL27A	7.15697e-58	-0.651139	1	1	1.39132e-53
XIST	1.35792e-25	-0.704173	0.354	0.967	2.6398e-21
BCAN	5.72502e-24	-0.71748	0.97	0.987	1.11294e-19
PTGDS	9.39593e-14	-0.731627	0.245	0.589	1.82657e-09
MIF	5.30364e-37	-0.816309	0.806	0.987	1.03103e-32
MTRNR2L8	1.72192e-17	-0.84203	0.203	0.609	3.34741e-13
MTRNR2L12	4.76291e-45	-1.12238	0.629	0.974	9.25909e-41

## Sheet: Pericytes
	p_val	avg_log2FC	pct.1	pct.2	p_val_adj
CH25H	6.82056e-34	3.09739	0.464	0.053	1.32592e-29
PTGDS	4.55023e-17	2.51854	0.533	0.285	8.84565e-13
RPS4Y1	8.65533e-72	2.4482	0.682	0.009	1.6826e-67
ALDH1A1	6.15993e-39	2.26952	0.635	0.201	1.19749e-34
EFEMP1	9.50555e-21	1.91121	0.725	0.517	1.84788e-16
IRF1	2.08374e-36	1.74141	0.839	0.517	4.05079e-32
RGS5	2.59587e-44	1.44286	0.963	0.781	5.04637e-40
SOCS3	3.62982e-37	1.41933	0.935	0.85	7.05637e-33
RPS26	6.23147e-107	1.41871	1	0.991	1.2114e-102
APOE	1.20171e-20	1.36597	0.913	0.721	2.33613e-16
C1S	7.26351e-42	1.17358	0.881	0.639	1.41203e-37
GADD45B	5.60632e-21	1.13148	0.918	0.859	1.08987e-16
COL3A1	6.50989e-44	1.13014	1	1	1.26552e-39
IGFBP5	1.55523e-22	1.1293	1	0.972	3.02338e-18
C11orf96	2.17291e-31	1.10467	0.99	0.918	4.22414e-27
FOS	3.40387e-30	1.10404	0.998	0.987	6.61711e-26
RHOB	7.77362e-30	1.0564	0.896	0.636	1.51119e-25
ELN	7.44949e-16	1.03296	0.871	0.781	1.44818e-11
CP	2.77335e-19	1.03283	0.303	0.044	5.3914e-15
RORB	2.9129e-23	1.00751	0.896	0.68	5.66267e-19
CCL2	2.05815e-10	0.976233	0.685	0.442	4.00104e-06
FHL1	6.92058e-29	0.975773	0.955	0.868	1.34536e-24
CLEC14A	3.7504e-16	0.97347	0.658	0.398	7.29077e-12
HLA-E	4.94754e-24	0.95832	0.921	0.803	9.61802e-20
CITED2	3.75234e-28	0.955833	0.732	0.335	7.29454e-24
COL1A1	3.11791e-42	0.95018	1	0.987	6.06121e-38
CDC42EP4	1.42317e-20	0.944475	0.764	0.574	2.76665e-16
BMP4	2.71783e-23	0.943285	0.551	0.216	5.28345e-19
NFKBIZ	4.05578e-16	0.923372	0.707	0.498	7.88444e-12
ADIRF	2.10591e-14	0.912036	0.362	0.107	4.09389e-10
JUN	1.43964e-28	0.90232	0.995	0.984	2.79866e-24
OLFML2B	1.42269e-23	0.901761	0.903	0.749	2.76571e-19
MT2A	3.34035e-08	0.887763	0.772	0.693	0.000649365
ZFP36	2.19273e-15	0.881326	0.993	0.994	4.26267e-11
COL6A2	5.0813e-44	0.875936	1	0.972	9.87804e-40
BTG1	5.2827e-30	0.875459	0.998	0.95	1.02696e-25
RARRES2	2.14163e-26	0.866243	0.871	0.618	4.16333e-22
ABI3BP	3.37393e-19	0.859088	0.727	0.426	6.55892e-15
PRELP	3.87621e-37	0.855875	0.638	0.182	7.53536e-33
C1R	8.90974e-28	0.855172	0.846	0.592	1.73205e-23
SLC40A1	1.00348e-25	0.841351	0.6	0.241	1.95077e-21
CXCL12	1.27664e-13	0.8396	0.573	0.329	2.48179e-09
EPHX1	6.29967e-39	0.839253	0.687	0.223	1.22466e-34
FXYD1	7.29224e-26	0.829926	0.762	0.429	1.41761e-21
TXNIP	1.42821e-23	0.822433	0.97	0.771	2.77644e-19
GGT5	1.42481e-20	0.819906	0.717	0.442	2.76984e-16
BTG2	2.92924e-13	0.810482	0.94	0.884	5.69444e-09
PCDH7	1.34356e-16	0.80394	0.593	0.32	2.61188e-12
LAMP5	1.04523e-13	0.80028	0.548	0.32	2.03192e-09
GSN	3.37178e-25	0.785579	0.901	0.646	6.55474e-21
SELENOP	3.91903e-14	0.779866	0.97	0.906	7.61859e-10
MFAP4	3.11714e-14	0.767952	0.695	0.47	6.05972e-10
NR2F2	9.03687e-32	0.76745	1	0.959	1.75677e-27
IER2	3.72342e-13	0.767228	0.923	0.762	7.23832e-09
RPL17	6.0597e-40	0.766001	0.99	0.95	1.17801e-35
COL15A1	7.10105e-13	0.757673	0.303	0.097	1.38044e-08
PRSS12	1.60636e-16	0.75604	0.672	0.408	3.12277e-12
DDX3Y	3.00516e-35	0.750505	0.385	0	5.84203e-31
ANXA1	6.71763e-13	0.742588	0.687	0.451	1.30591e-08
CAMK2N1	1.18729e-22	0.741234	0.913	0.687	2.30809e-18
SPRY1	2.92978e-19	0.735352	0.821	0.539	5.6955e-15
NFIL3	3.92999e-13	0.721159	0.675	0.48	7.6399e-09
RCAN2	3.88088e-25	0.716358	0.744	0.408	7.54443e-21
LTBP4	4.58647e-19	0.703156	0.886	0.74	8.9161e-15
NFIC	3.15398e-24	0.700251	0.799	0.502	6.13134e-20
FBLN5	6.59729e-12	0.698065	0.588	0.408	1.28251e-07
EGR1	2.2638e-17	0.696219	0.975	0.9	4.40083e-13
MRPS6	2.89882e-16	0.694152	0.797	0.564	5.6353e-12
RND3	5.31941e-20	0.692588	0.898	0.755	1.03409e-15
SPARCL1	9.44871e-07	0.679123	0.734	0.655	0.0183683
SULT1A1	3.90348e-26	0.668903	0.695	0.301	7.58836e-22
CHST2	5.56367e-08	0.662777	0.566	0.433	0.00108158
IL34	9.40231e-25	0.660852	0.491	0.135	1.82781e-20
CD59	6.70012e-22	0.658982	0.958	0.85	1.3025e-17
MSC	1.63403e-18	0.652676	0.481	0.166	3.17656e-14
CAVIN1	1.89002e-14	0.651054	0.834	0.683	3.6742e-10
LIFR	1.14058e-13	0.647062	0.685	0.47	2.2173e-09
COL1A2	7.74035e-32	0.643536	1	1	1.50472e-27
SEMA3D	1.31669e-10	0.642092	0.578	0.379	2.55964e-06
TMEM47	3.1406e-20	0.641676	0.73	0.445	6.10533e-16
DUSP5	1.89162e-12	0.63507	0.576	0.342	3.67732e-08
PHACTR2	7.01796e-14	0.628962	0.801	0.639	1.36429e-09
CARD16	1.45352e-14	0.619078	0.563	0.292	2.82564e-10
SLC26A7	2.08337e-08	0.617122	0.553	0.379	0.000405006
SFRP4	2.96832e-07	0.615708	0.342	0.185	0.00577042
CBLN2	5.08358e-08	0.61128	0.283	0.119	0.000988249
ANXA7	1.31087e-21	0.606941	0.732	0.436	2.54832e-17
PITX2	4.4609e-18	0.606749	0.921	0.777	8.67198e-14
MAPK10	1.44267e-19	0.604067	0.658	0.326	2.80454e-15
NFASC	1.27221e-12	0.586541	0.409	0.179	2.47317e-08
CADM2	8.14535e-08	0.58188	0.566	0.392	0.00158346
PITX1	1.0565e-16	0.581871	0.859	0.652	2.05383e-12
MID1IP1	6.36722e-12	0.578564	0.561	0.329	1.23779e-07
MXRA8	3.05749e-21	0.578439	0.819	0.539	5.94375e-17
BCAM	5.012e-09	0.577963	0.6	0.423	9.74334e-05
FBLN1	3.70703e-14	0.570705	0.881	0.777	7.20647e-10
CNTN1	6.86649e-15	0.568994	0.667	0.395	1.33485e-10
DYNLT3	9.2031e-13	0.561848	0.821	0.649	1.78908e-08
GPC3	6.497e-09	0.559127	0.734	0.52	0.000126302
CASP4	5.45634e-13	0.559044	0.464	0.229	1.06071e-08
PLTP	4.45488e-14	0.558719	0.697	0.464	8.66028e-10
TSPAN8	1.37349e-14	0.558272	0.184	0.006	2.67006e-10
HLA-B	3.65144e-10	0.557405	0.633	0.417	7.0984e-06
FOXF2	1.6638e-16	0.554508	0.933	0.856	3.23444e-12
CDO1	1.51618e-14	0.552944	0.548	0.276	2.94746e-10
PDGFD	3.20987e-13	0.552073	0.486	0.248	6.23999e-09
MT-ND5	3.04123e-15	0.54777	1	1	5.91214e-11
FOXC1	4.51516e-21	0.547562	1	0.969	8.77747e-17
SMPDL3A	5.07971e-14	0.546968	0.347	0.119	9.87496e-10
ABCA8	8.87735e-14	0.540786	0.501	0.238	1.72576e-09
CASP1	4.68928e-26	0.540663	0.402	0.056	9.11596e-22
MYH11	8.50228e-09	0.539586	0.151	0.025	0.000165284
SERPING1	6.34819e-14	0.537246	0.752	0.53	1.23409e-09
DUSP1	3.39696e-10	0.537246	0.849	0.715	6.60368e-06
COL6A1	3.9865e-18	0.536314	0.993	0.962	7.74976e-14
GABARAP	5.62488e-22	0.533284	0.618	0.263	1.09348e-17
FAM13C	3.27382e-12	0.532062	0.643	0.382	6.3643e-08
HSPA8	1.78112e-22	0.531499	1	0.956	3.46249e-18
GUCY1A1	2.25348e-15	0.528841	0.95	0.865	4.38077e-11
POLR2J3.1	1.38221e-13	0.526011	0.695	0.467	2.68702e-09
AC005261.1	5.47184e-08	0.521439	0.591	0.426	0.00106373
ZNF385A	2.84368e-17	0.517621	0.484	0.194	5.52811e-13
PMP22	1.8014e-17	0.516096	0.985	0.931	3.50193e-13
CCNL1	2.09212e-11	0.515358	0.938	0.906	4.06707e-07
LINC00924	9.76632e-16	0.515346	0.333	0.091	1.89857e-11
RPS10	1.01872e-32	0.515302	1	1	1.98039e-28
MT1A	7.67295e-08	0.514162	0.194	0.056	0.00149162
ELMSAN1	2.4587e-06	0.513342	0.66	0.53	0.0477971
IFIT3	9.61464e-08	0.508908	0.385	0.204	0.00186909
HSPA1B	9.08016e-09	0.508315	0.653	0.451	0.000176518
JUNB	7.52569e-11	0.506812	0.998	0.997	1.46299e-06
ALDH2	5.63751e-14	0.504551	0.692	0.473	1.09593e-09
PKDCC	1.05098e-13	0.49987	0.571	0.304	2.04311e-09
RAMP2	4.08711e-12	0.499455	0.978	0.909	7.94533e-08
SELENOM	7.52211e-17	0.497387	0.96	0.806	1.4623e-12
YPEL3	4.60116e-15	0.495776	0.6	0.361	8.94466e-11
LINC01197	7.38449e-11	0.494296	0.548	0.326	1.43555e-06
NRP2	7.56558e-08	0.492293	0.605	0.473	0.00147075
HELZ2	3.7858e-14	0.491914	0.412	0.163	7.3596e-10
SPON2	2.00224e-08	0.491474	0.29	0.119	0.000389235
PDLIM2	5.69531e-13	0.490349	0.697	0.48	1.10717e-08
EVL	1.23849e-15	0.488974	0.809	0.561	2.40762e-11
ANGPT1	5.90078e-08	0.488331	0.777	0.696	0.00114711
LGALS3BP	1.78317e-14	0.486947	0.804	0.608	3.46648e-10
SCARA5	1.42585e-11	0.486927	0.605	0.354	2.77186e-07
UACA	1.61892e-15	0.486627	0.955	0.875	3.14718e-11
SELENBP1	1.14371e-16	0.482638	0.553	0.241	2.22337e-12
CD99	1.2911e-17	0.481517	0.988	0.89	2.50989e-13
CDH11	3.53772e-13	0.480503	0.903	0.878	6.87732e-09
IMPDH2	1.13499e-13	0.480129	0.821	0.715	2.20642e-09
CBX6	1.07868e-12	0.479857	0.777	0.567	2.09696e-08
PROCR	3.42131e-11	0.478259	0.293	0.1	6.65103e-07
NDRG2	1.14093e-13	0.476108	0.717	0.467	2.21797e-09
PABPC1	8.23263e-17	0.475495	1	0.987	1.60042e-12
GABPB1-AS1	4.36241e-11	0.471795	0.846	0.661	8.48053e-07
NAMPT	7.57649e-10	0.470132	0.613	0.392	1.47287e-05
SAMD11	4.65033e-09	0.465544	0.268	0.1	9.04024e-05
ZHX1	4.50064e-13	0.463068	0.578	0.323	8.74924e-09
EIF1AY	1.04468e-24	0.461708	0.28	0	2.03086e-20
HHIP	2.2028e-09	0.461427	0.28	0.103	4.28224e-05
CDC42BPA	2.7164e-13	0.45717	0.727	0.48	5.28069e-09
LIMCH1	4.28169e-08	0.455201	0.429	0.245	0.00083236
ISCU	1.32684e-15	0.452622	0.841	0.63	2.57937e-11
RDH10	2.79258e-08	0.448867	0.471	0.285	0.000542879
SOCS2	3.37337e-10	0.447589	0.586	0.348	6.55783e-06
SHOX	1.52138e-09	0.446927	0.318	0.132	2.95756e-05
CST3	1.42385e-13	0.442449	0.965	0.887	2.76797e-09
COL5A3	1.33894e-08	0.441206	0.407	0.21	0.000260289
SYTL5	3.33733e-16	0.436823	0.275	0.044	6.48777e-12
HAS2	1.46919e-09	0.436048	0.266	0.091	2.85611e-05
CCZ1	1.57127e-14	0.434067	0.69	0.417	3.05455e-10
HSPA2	7.37997e-08	0.433853	0.514	0.317	0.00143467
SYNE2	5.28625e-08	0.43385	0.65	0.483	0.00102765
MAN1C1	8.91966e-12	0.433521	0.504	0.266	1.73398e-07
MXRA7	6.19114e-14	0.43338	0.764	0.505	1.20356e-09
ZBTB20	4.74394e-10	0.431218	0.901	0.806	9.22221e-06
HTRA1	4.63687e-10	0.43033	0.566	0.354	9.01408e-06
DBP	1.25765e-18	0.429541	0.34	0.066	2.44487e-14
CD302	8.77197e-10	0.429393	0.623	0.417	1.70527e-05
P2RY14	1.80543e-06	0.428506	0.382	0.232	0.0350975
FOXS1	1.21056e-07	0.426678	0.479	0.282	0.00235332
SYNPO2	1.33058e-08	0.421889	0.866	0.74	0.000258665
ARL5A	6.12874e-15	0.421768	0.409	0.147	1.19143e-10
TPR	2.3301e-10	0.421768	0.901	0.809	4.52972e-06
RRAGA	8.97806e-16	0.420175	0.819	0.571	1.74534e-11
PLPP1	6.80158e-10	0.415827	0.615	0.404	1.32223e-05
FOXC2	9.8248e-08	0.413518	0.754	0.592	0.00190994
MFGE8	5.7923e-08	0.41318	0.834	0.671	0.00112602
NREP	1.52457e-13	0.412916	0.995	0.987	2.96376e-09
SNTB2	5.64573e-10	0.412571	0.603	0.392	1.09753e-05
LAMP1	5.93323e-13	0.412566	0.829	0.58	1.15342e-08
SORBS2	2.79466e-08	0.41094	0.821	0.633	0.000543282
REM1	3.65653e-11	0.410182	0.295	0.097	7.10829e-07
GTF2IRD2	3.08517e-12	0.410011	0.437	0.204	5.99758e-08
SSTR2	8.63389e-09	0.40902	0.201	0.056	0.000167843
B4GAT1	6.13521e-11	0.407266	0.556	0.339	1.19268e-06
LASP1	3.54652e-09	0.404658	0.682	0.495	6.89444e-05
MT1M	1.13769e-10	0.404543	0.233	0.06	2.21166e-06
CAT	1.08419e-13	0.402981	0.695	0.423	2.10767e-09
YBX3	1.50471e-08	0.402305	0.898	0.85	0.000292515
CHN1	5.06736e-09	0.402012	0.328	0.144	9.85094e-05
SFPQ	4.61712e-11	0.401666	0.945	0.934	8.97569e-07
HHIP-AS1	4.81718e-10	0.399742	0.427	0.216	9.3646e-06
RARRES3	5.44026e-16	0.398983	0.419	0.144	1.05759e-11
EHD2	2.92184e-10	0.398239	0.682	0.47	5.68006e-06
VDAC3	3.35522e-13	0.397375	0.779	0.552	6.52255e-09
BASP1	1.83613e-10	0.396293	0.948	0.862	3.56943e-06
TNFRSF1A	6.02957e-11	0.395279	0.816	0.671	1.17215e-06
PRSS35	8.67428e-07	0.39317	0.417	0.245	0.0168628
LRP10	1.37528e-12	0.392897	0.658	0.382	2.67355e-08
LTBP3	6.98458e-12	0.392618	0.737	0.508	1.3578e-07
CKB	1.08629e-10	0.392474	0.38	0.163	2.11175e-06
YPEL2	3.0177e-07	0.392393	0.36	0.188	0.0058664
TMEM176B	9.91363e-12	0.390011	0.31	0.103	1.92721e-07
VPS51	2.59175e-11	0.389996	0.615	0.386	5.03836e-07
OLFM2	4.66058e-07	0.389212	0.757	0.658	0.00906016
TRIP11	6.86747e-09	0.388723	0.635	0.426	0.000133504
IMP3	2.64157e-13	0.387142	0.419	0.166	5.13522e-09
TOPORS	5.44692e-11	0.386294	0.697	0.473	1.05888e-06
VSTM4	1.25365e-10	0.383895	0.797	0.561	2.43709e-06
ECH1	2.41832e-12	0.383014	0.864	0.665	4.70122e-08
SGCE	1.70866e-08	0.382061	0.568	0.37	0.000332164
CCDC8	6.44684e-13	0.380633	0.402	0.16	1.25327e-08
LGALS8	2.66147e-08	0.379843	0.486	0.295	0.00051739
RNF5	7.36434e-13	0.37926	0.581	0.313	1.43163e-08
RAB7A	1.20151e-11	0.378795	0.811	0.639	2.33574e-07
CFH	6.8881e-07	0.378031	0.762	0.661	0.0133905
F10	2.33195e-09	0.376612	0.596	0.401	4.53331e-05
TNFSF12	2.03889e-12	0.376472	0.685	0.429	3.96359e-08
ADNP	1.8911e-10	0.375838	0.63	0.389	3.6763e-06
PAWR	7.15408e-10	0.375337	0.819	0.586	1.39075e-05
GAS1	6.11952e-07	0.374651	0.213	0.082	0.0118964
MMP23B	1.70103e-11	0.37327	0.246	0.063	3.3068e-07
AP2M1	1.48735e-12	0.37303	0.965	0.837	2.89141e-08
EEF2	3.01838e-20	0.371447	1	0.997	5.86772e-16
HCFC1R1	4.42422e-07	0.371159	0.397	0.229	0.00860069
FAM114A1	3.117e-11	0.368557	0.573	0.317	6.05944e-07
TRAPPC12	2.12276e-11	0.367942	0.501	0.266	4.12665e-07
ABHD5	4.93375e-08	0.366623	0.429	0.254	0.00095912
TACC1	1.39783e-07	0.366502	0.665	0.511	0.00271737
HNRNPA1P48	4.98147e-09	0.365956	0.811	0.652	9.68399e-05
FLRT2	1.74478e-06	0.365702	0.429	0.266	0.0339186
MDK	3.08825e-09	0.364858	0.995	0.997	6.00356e-05
SLC5A3	3.12012e-08	0.362748	0.471	0.266	0.000606552
TSPYL1	5.42952e-09	0.361836	0.65	0.455	0.00010555
JTB	3.29059e-10	0.361001	0.844	0.69	6.39691e-06
GSTM3	8.8133e-10	0.359307	0.866	0.712	1.71331e-05
PIGT	3.55374e-10	0.359046	0.531	0.323	6.90847e-06
NFKB2	1.02772e-09	0.358942	0.419	0.21	1.99789e-05
ANXA11	3.15168e-07	0.357503	0.566	0.404	0.00612686
DST	5.63811e-07	0.357026	0.576	0.392	0.0109605
CPQ	1.45939e-09	0.356384	0.762	0.592	2.83706e-05
MEST	2.03722e-07	0.356245	0.921	0.799	0.00396036
RUNX1T1	3.48263e-08	0.356089	0.752	0.545	0.000677023
THAP7	1.78934e-11	0.354654	0.427	0.201	3.47847e-07
CCDC159	1.45851e-14	0.354244	0.251	0.041	2.83535e-10
LHFPL6	7.76861e-07	0.354051	0.814	0.702	0.0151022
NTRK3	1.06509e-08	0.352856	0.203	0.056	0.000207053
GULP1	8.32443e-08	0.352222	0.593	0.411	0.00161827
APLP2	8.79229e-07	0.351985	0.935	0.906	0.0170922
IFI6	9.59278e-14	0.351398	0.605	0.332	1.86484e-09
APOL4	3.00731e-09	0.351224	0.32	0.135	5.84621e-05
FTL	1.32834e-08	0.351196	1	1	0.00025823
ENSA	9.47968e-10	0.349763	0.749	0.549	1.84285e-05
TMEM59L	9.55832e-12	0.349739	0.315	0.103	1.85814e-07
SRSF6	9.74537e-09	0.34945	0.752	0.536	0.00018945
NFIX	1.55101e-08	0.349055	0.578	0.37	0.000301516
MAGED1	1.01368e-07	0.349022	0.824	0.652	0.00197058
SERPINB6	6.69326e-09	0.348332	0.811	0.627	0.000130117
MRGPRF	8.04561e-11	0.348321	0.221	0.05	1.56407e-06
TPST1	2.11832e-08	0.347873	0.687	0.495	0.000411801
SNHG8	2.25541e-07	0.347702	0.881	0.787	0.00438451
SCUBE2	2.15146e-12	0.34755	0.285	0.078	4.18244e-08
PSMC2	3.50553e-09	0.347001	0.553	0.357	6.81476e-05
AEBP1	5.76968e-09	0.346544	0.826	0.652	0.000112163
PEX6	5.97644e-16	0.344046	0.28	0.047	1.16182e-11
CSDE1	1.34997e-10	0.343786	0.955	0.89	2.62435e-06
NAPA	3.42089e-11	0.341715	0.474	0.238	6.65021e-07
SMDT1	7.13693e-11	0.340325	0.834	0.589	1.38742e-06
RIC8A	7.59637e-10	0.339122	0.471	0.26	1.47673e-05
ENPP1	1.67023e-06	0.337557	0.283	0.138	0.0324692
SOD3	2.25537e-08	0.335506	0.31	0.138	0.000438444
NME3	6.84482e-09	0.333345	0.811	0.621	0.000133063
MUC20-OT1	1.15365e-07	0.333109	0.588	0.408	0.00224269
NABP1	5.47609e-07	0.332509	0.196	0.069	0.0106455
OAF	6.91114e-07	0.332286	0.797	0.649	0.0134353
SIAH1	4.32727e-09	0.331724	0.543	0.351	8.41222e-05
PURA	9.43425e-08	0.330958	0.558	0.379	0.00183402
GAS6	4.51563e-11	0.330653	0.288	0.091	8.77838e-07
COQ10B	9.47122e-09	0.330517	0.588	0.364	0.00018412
NDN	4.35404e-10	0.330441	0.953	0.868	8.46425e-06
KITLG	1.15348e-07	0.32956	0.385	0.207	0.00224237
URI1	3.9137e-09	0.329496	0.749	0.558	7.60824e-05
EMC4	2.99402e-08	0.329102	0.764	0.627	0.000582037
PAFAH1B2	7.03708e-10	0.328563	0.519	0.292	1.36801e-05
GOLGB1	1.31193e-07	0.328167	0.672	0.508	0.00255039
ILF3-DT	1.45018e-08	0.328041	0.387	0.197	0.000281916
NCOA4	3.19395e-10	0.327174	0.578	0.332	6.20904e-06
ARL2BP	5.35846e-09	0.326996	0.578	0.361	0.000104168
ACOT2	4.40001e-15	0.326624	0.313	0.075	8.55363e-11
PRNP	2.96102e-07	0.326171	0.596	0.414	0.00575622
FBXL5	9.36758e-09	0.325564	0.462	0.257	0.000182106
APOL6	1.23832e-10	0.325081	0.248	0.069	2.40729e-06
EPRS	4.30535e-08	0.323793	0.526	0.326	0.000836959
FAM120AOS	1.59329e-09	0.323507	0.447	0.238	3.09736e-05
STX17	9.56739e-13	0.323451	0.352	0.122	1.8599e-08
DNAJA1	1.99726e-13	0.322997	0.975	0.9	3.88268e-09
LMOD1	2.44574e-07	0.322033	0.127	0.022	0.00475452
S100A6	3.41067e-07	0.320933	0.754	0.564	0.00663034
FXYD6	1.88197e-06	0.32054	0.953	0.865	0.0365856
TLE2	1.68462e-07	0.319743	0.543	0.364	0.0032749
DIS3	6.47586e-07	0.319428	0.469	0.295	0.0125891
SERPINB1	2.48033e-06	0.318753	0.342	0.194	0.0482175
SETD2	2.34852e-07	0.317965	0.424	0.251	0.00456552
TMEM176A	8.64392e-12	0.317749	0.295	0.085	1.68038e-07
ARMC10	5.49432e-10	0.3176	0.581	0.345	1.0681e-05
MCL1	1.78679e-06	0.317571	0.906	0.812	0.0347351
TECR	5.24283e-10	0.316832	0.658	0.411	1.01921e-05
TCEA3	6.31954e-15	0.313725	0.288	0.056	1.22852e-10
CAVIN3	4.90739e-07	0.313643	0.618	0.433	0.00953998
MAP2K7	3.93765e-08	0.313192	0.37	0.188	0.00076548
AC004951.1	6.96447e-11	0.312635	0.3	0.103	1.35389e-06
TMEM126B	1.24879e-09	0.312556	0.538	0.32	2.42764e-05
DMWD	2.57532e-07	0.311025	0.491	0.323	0.00500642
ALKBH5	2.76825e-08	0.310964	0.509	0.326	0.000538147
IL11RA	1.11744e-06	0.310586	0.588	0.417	0.021723
ACOX1	5.29542e-09	0.309761	0.355	0.16	0.000102943
CCNI	9.26643e-14	0.308967	0.99	0.978	1.80139e-09
ZNF131	9.72304e-09	0.308427	0.499	0.288	0.000189016
MIR22HG	5.20026e-09	0.307044	0.429	0.232	0.000101093
ZNF358	1.38334e-09	0.305984	0.516	0.301	2.68922e-05
PNRC1	1.59236e-09	0.305796	0.983	0.956	3.09554e-05
B2M	2.83107e-14	0.305623	1	1	5.5036e-10
HYI	5.45288e-09	0.305455	0.586	0.357	0.000106004
GLIPR2	1.02808e-06	0.304883	0.588	0.408	0.019986
ARHGAP15	8.59423e-07	0.304323	0.268	0.122	0.0167072
MIR99AHG	4.7161e-08	0.304004	0.933	0.865	0.00091681
ZNF91	2.2322e-07	0.302647	0.524	0.348	0.00433941
ITGB5	1.96291e-09	0.302445	0.432	0.213	3.81589e-05
ASB8	7.78439e-10	0.30205	0.397	0.188	1.51328e-05
AC245595.1	3.09077e-07	0.301606	0.764	0.592	0.00600845
PCDH11X	6.54701e-11	0.300527	0.146	0.009	1.27274e-06
ATG3	1.92776e-09	0.300462	0.432	0.223	3.74757e-05
ABHD14A	1.73419e-07	0.300207	0.429	0.251	0.00337127
EIF4B	3.24471e-09	0.29994	0.958	0.878	6.30771e-05
TRAPPC1	1.26462e-08	0.299454	0.655	0.445	0.000245842
IER5	2.73314e-10	0.299415	0.541	0.295	5.31322e-06
XAF1	3.90048e-14	0.299269	0.218	0.025	7.58254e-10
HEBP1	1.24214e-06	0.299148	0.548	0.389	0.0241473
REST	6.7713e-08	0.298476	0.675	0.48	0.00131634
AR	2.24566e-08	0.298413	0.208	0.063	0.000436557
C9orf78	6.43401e-09	0.298401	0.526	0.317	0.000125077
AP2A1	6.96277e-08	0.297756	0.533	0.335	0.00135356
GMPR2	1.98356e-09	0.297672	0.419	0.207	3.85604e-05
ZNF503	2.13984e-06	0.297623	0.543	0.379	0.0415984
C1QTNF2	1.51752e-07	0.294932	0.404	0.229	0.00295007
PSME1	8.54426e-07	0.294132	0.826	0.73	0.01661
DKK3	2.11657e-08	0.293039	0.417	0.219	0.000411461
CNOT7	6.95492e-07	0.292912	0.613	0.464	0.0135204
ZNF667-AS1	3.52437e-09	0.291967	0.481	0.266	6.85138e-05
SMIM14	1.50502e-09	0.291703	0.546	0.304	2.92576e-05
SELENOW	2.25602e-07	0.291332	0.975	0.966	0.0043857
SNX5	3.11222e-08	0.291187	0.491	0.292	0.000605016
C6orf203	8.47137e-11	0.291036	0.34	0.132	1.64683e-06
LYSMD2	2.46156e-09	0.29056	0.233	0.072	4.78526e-05
RAB2A	2.7454e-07	0.290493	0.868	0.724	0.00533705
JDP2	6.77835e-09	0.290264	0.464	0.263	0.000131771
TGFB1	3.18734e-07	0.290085	0.489	0.307	0.00619619
PLEKHA5	7.61534e-07	0.289985	0.576	0.401	0.0148042
NQO2	4.83134e-07	0.289623	0.452	0.276	0.00939212
BAG3	1.08984e-07	0.289318	0.447	0.263	0.00211866
HGSNAT	4.89842e-08	0.289098	0.499	0.298	0.000952253
RILPL1	1.73622e-07	0.288962	0.432	0.257	0.00337521
TRIM56	1.03393e-06	0.288962	0.509	0.326	0.0200997
RNASE4	4.67752e-14	0.287976	0.228	0.031	9.09309e-10
ROCK2	6.93728e-08	0.287103	0.789	0.602	0.00134861
HSPA1A	1.94406e-22	0.286901	0.928	0.614	3.77925e-18
SPG7	1.86746e-07	0.286693	0.543	0.339	0.00363034
COL16A1	5.28109e-08	0.286334	0.414	0.223	0.00102664
SAV1	2.40289e-06	0.285525	0.548	0.376	0.0467123
RBM15B	4.31262e-08	0.284972	0.414	0.226	0.000838374
GATAD1	3.76141e-07	0.284828	0.588	0.408	0.00731218
HSF1	2.16905e-08	0.2837	0.357	0.176	0.000421664
PNMA1	2.58233e-08	0.283584	0.62	0.414	0.000502005
CBR1	5.64163e-08	0.283039	0.561	0.354	0.00109673
HNRNPA0	1.56298e-07	0.283011	0.96	0.922	0.00303844
BOD1L1	2.6489e-07	0.28298	0.742	0.552	0.00514946
REPIN1	1.31855e-06	0.282105	0.37	0.216	0.0256326
RHBDF1	1.68336e-08	0.282032	0.37	0.179	0.000327245
SLK	3.73474e-07	0.281686	0.516	0.326	0.00726034
TXNL1	1.04255e-06	0.280996	0.824	0.696	0.0202672
NR1H4	2.59146e-10	0.280774	0.166	0.022	5.03779e-06
CNBP	5.75535e-08	0.280771	0.933	0.881	0.00111884
USF2	8.34271e-08	0.280768	0.541	0.342	0.00162182
PEX3	3.0729e-08	0.279623	0.275	0.113	0.000597372
PRICKLE1	7.75214e-09	0.279448	0.33	0.135	0.000150702
C11orf54	3.20851e-07	0.279152	0.439	0.263	0.00623734
CCNDBP1	7.65342e-08	0.278545	0.434	0.241	0.00148782
RING1	5.03081e-09	0.278436	0.504	0.282	9.7799e-05
EIF3B	1.25671e-07	0.277734	0.568	0.379	0.00244305
MGMT	7.93943e-08	0.277431	0.63	0.423	0.00154342
USE1	1.87546e-06	0.277097	0.464	0.304	0.036459
CIRBP	7.33829e-10	0.277088	1	0.997	1.42656e-05
DNAJB1	4.37955e-08	0.275814	0.682	0.489	0.000851384
UBA3	1.73011e-07	0.275618	0.417	0.241	0.00336334
PRAF2	2.37256e-07	0.275522	0.558	0.354	0.00461225
IFT57	4.01784e-07	0.275155	0.66	0.48	0.00781067
TMEM88	4.28181e-07	0.274752	0.315	0.154	0.00832383
DTWD1	2.02442e-06	0.274552	0.484	0.317	0.0393548
RNF10	2.13249e-07	0.274484	0.561	0.367	0.00414556
ELP4	3.01159e-10	0.273781	0.323	0.122	5.85453e-06
SDHD	1.07056e-07	0.273601	0.779	0.636	0.00208117
LAP3	6.43689e-10	0.27305	0.546	0.301	1.25133e-05
CTSD	8.41787e-07	0.272689	0.782	0.646	0.0163643
SPARC	1.39101e-06	0.272387	1	1	0.0270411
PTPRD-AS1	3.7866e-10	0.272261	0.27	0.088	7.36114e-06
THRAP3	9.84982e-07	0.271677	0.829	0.705	0.019148
MRNIP	1.07438e-07	0.271648	0.333	0.166	0.00208859
MBTPS1	1.06847e-07	0.271586	0.653	0.464	0.00207711
GATAD2B	4.23704e-08	0.27109	0.422	0.219	0.00082368
MAGEH1	3.04313e-07	0.270539	0.648	0.455	0.00591585
ING4	2.17749e-07	0.270459	0.432	0.248	0.00423304
NAGK	5.99987e-07	0.270459	0.561	0.392	0.0116637
ABHD14B	5.18495e-08	0.270347	0.382	0.194	0.00100795
THRA	1.60258e-07	0.270204	0.62	0.426	0.00311542
KMT5B	1.37333e-07	0.269959	0.481	0.285	0.00266975
TADA3	1.05444e-07	0.269736	0.608	0.423	0.00204984
POLD4	2.84854e-12	0.2695	0.201	0.028	5.53755e-08
SPART	1.63586e-06	0.269073	0.762	0.602	0.0318011
MRPL46	3.26636e-08	0.268724	0.293	0.125	0.000634981
ALDH9A1	9.58669e-07	0.268426	0.658	0.473	0.0186365
TMX2	7.77543e-07	0.268107	0.432	0.263	0.0151154
KDM5D	4.14379e-13	0.267205	0.151	0	8.05552e-09
MBNL2	2.54839e-06	0.266584	0.434	0.273	0.0495407
SOCS1	1.70878e-06	0.266061	0.722	0.505	0.0332186
ABCD4	2.05995e-07	0.26603	0.417	0.232	0.00400454
METTL26	1.85175e-06	0.265629	0.653	0.486	0.0359981
CYP27C1	1.36691e-08	0.265535	0.298	0.122	0.000265728
CHST12	9.34802e-08	0.265184	0.429	0.241	0.00181726
INTS10	1.72752e-07	0.264988	0.365	0.194	0.0033583
BRWD1	2.87137e-07	0.26437	0.494	0.307	0.00558194
AP2A2	2.18482e-07	0.264067	0.407	0.223	0.00424729
CTSO	1.45734e-08	0.263401	0.39	0.191	0.000283306
IKZF4	6.42305e-08	0.263169	0.375	0.185	0.00124864
RNF146	1.1411e-08	0.262443	0.452	0.235	0.000221831
PPP1R1B	1.30271e-08	0.262152	0.166	0.034	0.000253247
ARID5B	8.54819e-07	0.261516	0.705	0.533	0.0166177
MT-CYB	2.78807e-09	0.259886	1	1	5.42001e-05
MBIP	4.5735e-07	0.259268	0.511	0.317	0.00889089
EBAG9	5.02364e-07	0.259174	0.318	0.16	0.00976595
NLRP1	2.06296e-06	0.259029	0.675	0.514	0.0401039
CYP39A1	1.22685e-08	0.258945	0.216	0.066	0.000238499
FAM43A	1.26945e-06	0.25778	0.454	0.279	0.024678
NOL9	2.42638e-09	0.25752	0.236	0.072	4.71689e-05
GLB1	1.185e-07	0.257262	0.501	0.301	0.00230364
DOK6	4.72937e-07	0.257244	0.226	0.088	0.0091939
SF3B1	1.46516e-06	0.256691	0.893	0.815	0.0284827
DBNL	2.92869e-08	0.256658	0.476	0.273	0.000569338
LDOC1	4.56146e-07	0.256417	0.479	0.298	0.00886747
CRBN	6.36553e-07	0.256387	0.573	0.395	0.0123746
RPA2	4.83168e-07	0.256378	0.474	0.298	0.00939279
CCDC90B	2.13502e-07	0.255506	0.576	0.382	0.00415048
HEXA	1.91864e-06	0.254838	0.504	0.32	0.0372983
GSDMD	2.7636e-07	0.254794	0.412	0.235	0.00537244
BAZ1B	1.17025e-06	0.254721	0.521	0.339	0.0227496
ZNF580	2.51251e-07	0.254137	0.715	0.508	0.00488431
LTBR	2.07843e-06	0.252329	0.591	0.408	0.0404047
MIF4GD	1.9154e-09	0.251989	0.213	0.056	3.72354e-05
SLC6A6	9.25968e-08	0.251752	0.231	0.085	0.00180008
ZBTB37	3.56628e-07	0.251644	0.29	0.135	0.00693285
IVD	1.69257e-07	0.251602	0.318	0.154	0.00329035
WRNIP1	1.48643e-07	0.251521	0.33	0.163	0.00288962
TRIM8	2.2541e-06	0.250464	0.593	0.408	0.0438197
IRF8	5.19756e-07	0.250365	0.243	0.097	0.0101041
BCL6	3.82606e-07	0.250191	0.325	0.157	0.00743787
ZFYVE21	3.15301e-07	0.249847	0.509	0.317	0.00612946
ORAI3	3.05294e-08	0.249049	0.298	0.125	0.000593491
ST13	1.29191e-06	0.249036	0.985	0.953	0.0251147
TXNRD1	5.00802e-07	0.248988	0.323	0.163	0.0097356
ZBED1	1.08087e-06	0.248981	0.315	0.157	0.0210121
HERPUD2	3.02267e-07	0.24892	0.39	0.21	0.00587607
NAP1L3	5.44955e-08	0.247739	0.283	0.119	0.00105939
RPL36A	3.78657e-08	0.247571	1	1	0.000736109
VAMP3	2.09498e-07	0.246726	0.551	0.351	0.00407265
GATD1	3.159e-08	0.246376	0.253	0.094	0.000614109
PRCP	1.11921e-06	0.245806	0.583	0.398	0.0217574
GPRASP2	1.86782e-06	0.245296	0.367	0.21	0.0363103
IDUA	7.63024e-09	0.244973	0.241	0.078	0.000148332
TMEM43	4.40248e-07	0.244388	0.452	0.273	0.00855843
CERCAM	5.77965e-08	0.244026	0.37	0.188	0.00112356
GPR137	8.11392e-07	0.243866	0.303	0.15	0.0157735
ARMCX2	3.19152e-07	0.243658	0.516	0.307	0.00620431
SNX21	6.40197e-07	0.242641	0.313	0.157	0.0124454
KIF1BP	3.50504e-08	0.242474	0.298	0.125	0.00068138
B3GNT9	2.71522e-10	0.242264	0.266	0.078	5.27839e-06
AC099518.5	4.54297e-07	0.242264	0.233	0.094	0.00883153
MTSS1L	3.51443e-07	0.242169	0.208	0.075	0.00683206
ZNF680	7.63271e-08	0.241513	0.35	0.169	0.0014838
STUB1	1.0805e-06	0.241196	0.757	0.602	0.0210049
TMEM179B	1.03374e-07	0.241075	0.471	0.273	0.00200959
TTTY15	1.55917e-13	0.240182	0.156	0	3.03102e-09
TBL2	1.14225e-09	0.239702	0.293	0.103	2.22053e-05
FBXL3	4.7138e-09	0.239485	0.434	0.219	9.16362e-05
TUBGCP2	3.41735e-09	0.239315	0.526	0.288	6.64334e-05
GNPTG	3.48195e-08	0.239278	0.404	0.21	0.000676891
YTHDF2	6.51852e-07	0.239278	0.588	0.389	0.012672
NAE1	1.9162e-06	0.238675	0.529	0.348	0.037251
HRC	8.63875e-07	0.238171	0.213	0.082	0.0167937
MRPL18	2.50632e-07	0.23735	0.598	0.392	0.00487228
KXD1	9.44448e-07	0.236745	0.558	0.379	0.0183601
PDE1C	1.70302e-07	0.236243	0.176	0.05	0.00331068
DCAF5	2.14726e-06	0.236132	0.4	0.229	0.0417427
SMYD4	1.38632e-08	0.234915	0.211	0.063	0.000269501
TXNDC9	8.04996e-08	0.234005	0.352	0.169	0.00156491
SSX2IP	7.51337e-07	0.233861	0.315	0.154	0.014606
SLC35A1	7.52681e-07	0.233732	0.417	0.238	0.0146321
SLC35E2B	9.76171e-08	0.233563	0.32	0.15	0.00189768
TARS	2.18245e-06	0.233343	0.514	0.332	0.0424269
PEBP1	2.92891e-07	0.232513	0.99	0.987	0.00569381
RBM4	1.35488e-06	0.232495	0.464	0.279	0.0263389
OGG1	3.85179e-07	0.232142	0.3	0.141	0.00748789
RUFY1	3.97563e-07	0.230282	0.337	0.169	0.00772862
SOX15	1.607e-08	0.228594	0.253	0.088	0.000312401
AKTIP	1.5959e-06	0.22858	0.313	0.16	0.0310243
CTDNEP1	2.40713e-06	0.228439	0.734	0.536	0.0467946
ALKBH3	2.06101e-06	0.2278	0.171	0.056	0.040066
PSMB9	2.48251e-07	0.227561	0.179	0.053	0.004826
RBM4B	1.06593e-06	0.227018	0.295	0.144	0.0207217
PDXDC1	1.20573e-06	0.225224	0.387	0.213	0.0234393
HPS5	2.61589e-07	0.22504	0.278	0.122	0.00508529
RNASEL	8.74947e-10	0.224793	0.206	0.047	1.7009e-05
NSMCE1	3.60329e-07	0.224264	0.538	0.335	0.0070048
SMIM20	6.18274e-07	0.224225	0.457	0.273	0.0120192
EIF3L	1.89987e-06	0.223641	0.975	0.944	0.0369334
PGGHG	1.7058e-08	0.223563	0.216	0.066	0.000331607
FAM162A	2.12633e-06	0.223438	0.496	0.31	0.0413358
DNPEP	1.17461e-06	0.22338	0.452	0.273	0.0228344
IFI35	2.21496e-08	0.219994	0.243	0.085	0.000430588
CRCP	5.77133e-07	0.219956	0.288	0.132	0.0112195
ORAI1	1.25671e-06	0.21917	0.347	0.185	0.0244305
PITHD1	1.36507e-06	0.219039	0.467	0.288	0.026537
GRIK1	6.10829e-07	0.219015	0.251	0.1	0.0118745
GNG7	2.43535e-07	0.218826	0.174	0.05	0.00473432
NGRN	3.17672e-07	0.218377	0.268	0.116	0.00617554
CXCL16	8.91255e-09	0.218338	0.236	0.075	0.00017326
VIM	1.38743e-06	0.218325	1	1	0.0269715
ZBTB22	4.47986e-08	0.21771	0.266	0.103	0.000870885
CYSLTR1	1.00039e-09	0.216326	0.151	0.019	1.94477e-05
FBXL17	7.72394e-07	0.216204	0.3	0.144	0.0150153
CYS1	8.46089e-07	0.215878	0.218	0.085	0.016448
AC009414.2	6.08946e-09	0.214933	0.213	0.06	0.000118379
ZNF84	7.9942e-07	0.214784	0.27	0.122	0.0155407
RCHY1	1.28397e-06	0.214454	0.32	0.163	0.0249605
HSPB2	2.10752e-06	0.214233	0.248	0.11	0.0409702
APOBEC3G	1.24197e-09	0.212255	0.221	0.056	2.41439e-05
NME6	1.84325e-07	0.210926	0.211	0.072	0.00358328
ABHD8	2.0607e-07	0.210692	0.251	0.1	0.004006
TRAM2	2.53166e-06	0.210264	0.216	0.088	0.0492156
ZNF268	1.38448e-06	0.209827	0.211	0.082	0.0269143
LYRM9	1.82893e-06	0.209441	0.27	0.122	0.0355543
SSTR1	4.45347e-07	0.209151	0.176	0.053	0.00865755
PYGM	1.93998e-10	0.209106	0.179	0.028	3.77132e-06
RRP36	1.96052e-07	0.208488	0.34	0.163	0.00381124
ECHDC3	4.06488e-07	0.207341	0.181	0.056	0.00790212
TIMM21	2.70747e-07	0.206496	0.203	0.069	0.00526331
PCSK6	2.56004e-06	0.205122	0.228	0.097	0.0497672
UPK3BL1	4.50603e-12	0.205035	0.146	0.003	8.75972e-08
GGPS1	3.55567e-07	0.205006	0.444	0.238	0.00691222
PER3	1.94658e-08	0.20415	0.171	0.038	0.000378416
POLM	2.54839e-08	0.20415	0.194	0.053	0.000495406
FMO3	1.15626e-08	0.203626	0.112	0.006	0.000224777
ZNF429	4.40503e-08	0.203345	0.159	0.034	0.000856337
SCAF8	4.73958e-07	0.203087	0.223	0.085	0.00921375
EFCAB2	5.28267e-07	0.202563	0.221	0.085	0.0102695
ASMTL	9.40959e-07	0.202142	0.313	0.154	0.0182922
TMEM120A	1.91864e-06	0.201803	0.226	0.094	0.0372984
ASNA1	2.06086e-06	0.201149	0.568	0.357	0.0400631
FAXDC2	7.33943e-07	0.200714	0.201	0.072	0.0142679
EEF1A1	3.74004e-16	0.199743	1	1	7.27064e-12
PIR	9.07572e-07	0.197936	0.156	0.044	0.0176432
CGAS	1.80706e-06	0.197814	0.176	0.06	0.0351292
UTY	4.5966e-11	0.197113	0.127	0	8.93578e-07
NR1H3	2.10972e-06	0.196815	0.203	0.078	0.0410129
ANKRD65	1.08646e-07	0.1959	0.196	0.06	0.00211209
NOL11	6.51278e-07	0.193846	0.37	0.191	0.0126608
SGSM3	6.49089e-08	0.191997	0.218	0.072	0.00126183
ZSCAN26	2.33349e-07	0.191326	0.186	0.056	0.0045363
TRIM22	5.37632e-08	0.189769	0.208	0.063	0.00104516
PYCR2	1.60347e-06	0.187344	0.283	0.132	0.0311715
MFSD14A	2.76955e-07	0.187076	0.186	0.056	0.005384
LINC01091	6.23026e-07	0.186907	0.139	0.031	0.0121116
ATF6B	4.78255e-07	0.186085	0.516	0.317	0.00929727
PYROXD2	3.88215e-10	0.185759	0.151	0.016	7.54691e-06
ZNF771	1.55834e-06	0.185299	0.256	0.113	0.0302941
USP9Y	7.43515e-10	0.184568	0.112	0	1.44539e-05
ACOX2	4.12091e-07	0.184223	0.221	0.078	0.00801104
IL10RB	1.05726e-07	0.183348	0.181	0.05	0.00205532
CARF	8.39239e-07	0.182839	0.179	0.056	0.0163148
MKKS	2.04213e-06	0.182423	0.28	0.132	0.039699
C2orf69	1.77387e-06	0.181971	0.285	0.132	0.034484
MLYCD	1.54779e-07	0.180416	0.146	0.031	0.00300891
ARRB1	6.255e-07	0.179521	0.154	0.041	0.0121597
ZNF576	2.4304e-06	0.174402	0.186	0.066	0.047247
TAF6L	2.47609e-07	0.169577	0.171	0.047	0.00481352
ZFY	7.39097e-10	0.168731	0.112	0	1.43681e-05
HBG2	5.16839e-22	0.168197	0.794	0.944	1.00473e-17
GOLGA1	1.4559e-07	0.16732	0.159	0.038	0.00283027
PNMA8B	5.36383e-08	0.163733	0.149	0.028	0.00104273
RNASE1	9.06769e-08	0.163437	0.114	0.013	0.00176276
ZNF781	1.72607e-07	0.162671	0.129	0.022	0.00335548
KCNK4	5.08155e-07	0.161715	0.146	0.034	0.00987852
TMEM200C	8.3604e-08	0.157684	0.122	0.016	0.00162526
FBXL4	6.42688e-07	0.157541	0.139	0.031	0.0124938
CKMT2-AS1	8.912e-07	0.157402	0.159	0.044	0.0173249
FBXO44	5.19701e-07	0.155016	0.146	0.034	0.010103
SASS6	1.2786e-06	0.154531	0.112	0.019	0.024856
MAFG-DT	7.34174e-08	0.150128	0.102	0.006	0.00142723
JHY	1.18635e-06	0.145718	0.146	0.038	0.0230626
BTN3A3	2.40084e-06	0.143838	0.141	0.038	0.0466723
NIFK-AS1	1.04895e-06	0.142038	0.149	0.038	0.0203916
HBA2	3.51483e-07	0.0142054	0.866	0.934	0.00683282
ZNF350-AS1	2.48932e-06	-0.147024	0.035	0.129	0.0483924
RPL6	1.11667e-07	-0.155841	1	1	0.00217081
HLA-DPA1	1.75975e-06	-0.161692	0.04	0.138	0.0342096
FAU	2.89738e-08	-0.166225	1	1	0.00056325
RPS9	1.18069e-07	-0.168258	1	1	0.00229527
RPL7A	5.77759e-09	-0.172863	1	1	0.000112316
RPS2	8.18532e-09	-0.175379	1	1	0.000159123
CCZ1B	1.99463e-06	-0.177567	0.042	0.141	0.0387756
RPL3	1.78403e-09	-0.178763	1	1	3.46815e-05
RPL41	2.8281e-12	-0.180375	1	1	5.49783e-08
RPL8	1.60307e-09	-0.18954	1	1	3.11637e-05
RPS8	1.41522e-12	-0.196178	1	1	2.75119e-08
RPS3A	2.40337e-14	-0.196693	1	1	4.67214e-10
EIF1	8.63911e-08	-0.196827	1	1	0.00167944
COX7C	2.51949e-07	-0.197802	1	1	0.00489789
RPS6	2.59381e-11	-0.201441	1	1	5.04236e-07
HMGB1	8.3308e-07	-0.207419	1	1	0.0161951
CNTN3	1.01902e-10	-0.215545	0.012	0.132	1.98097e-06
PTTG1	7.59359e-07	-0.217358	0.082	0.207	0.0147619
RPL19	5.27976e-13	-0.218586	1	1	1.02639e-08
CDCA7	7.1657e-07	-0.219751	0.047	0.154	0.0139301
RPS15A	6.46678e-13	-0.221478	1	1	1.25714e-08
RPL26	2.84479e-13	-0.221719	1	1	5.53027e-09
TSIX	3.07209e-12	-0.223219	0.012	0.147	5.97214e-08
RPS27A	6.71074e-18	-0.223802	1	1	1.30457e-13
RPS5	8.72265e-12	-0.230651	1	1	1.69568e-07
RPL29	9.70864e-15	-0.235302	1	1	1.88736e-10
RPL30	9.37823e-17	-0.242648	1	1	1.82313e-12
MALAT1	1.81573e-08	-0.243701	1	1	0.000352978
H3F3A	4.5155e-12	-0.244289	1	1	8.77813e-08
UBA52	8.63978e-15	-0.24503	1	1	1.67957e-10
RPS15	2.28775e-18	-0.251566	1	1	4.44738e-14
ATP5MPL	2.9741e-07	-0.252179	0.968	0.978	0.00578165
RPL14	3.70217e-14	-0.253827	1	1	7.19701e-10
AL133453.1	3.36625e-07	-0.254942	0.139	0.292	0.00654399
RPLP0	1.0677e-12	-0.259493	1	1	2.07561e-08
RPL12	2.39794e-13	-0.262085	1	1	4.66159e-09
RPL9	9.9043e-20	-0.262867	1	1	1.9254e-15
RPL11	7.75416e-18	-0.265066	1	1	1.50741e-13
RPL23A	1.79358e-17	-0.268995	1	1	3.48672e-13
COX7A2	1.13732e-07	-0.269703	0.975	0.981	0.00221095
BRD9	2.40426e-07	-0.274488	0.241	0.414	0.00467388
UQCR10	3.12963e-07	-0.274582	0.888	0.925	0.006084
RPSA	1.58549e-12	-0.274838	1	1	3.0822e-08
RPL22	9.45091e-18	-0.275361	1	1	1.83726e-13
TMA7	2.32185e-11	-0.277979	0.993	0.997	4.51367e-07
RPS12	8.44329e-19	-0.28035	1	1	1.64138e-14
PFDN2	1.70488e-06	-0.281919	0.744	0.821	0.0331429
RPS16	9.5741e-18	-0.283872	1	1	1.8612e-13
SUB1	2.345e-07	-0.284488	0.99	1	0.00455867
RPL35A	1.0139e-20	-0.285371	1	1	1.97102e-16
SNRPE	9.53941e-07	-0.286028	0.804	0.878	0.0185446
NAP1L1	2.62507e-07	-0.286235	0.965	0.981	0.00510313
RPL34	9.88786e-21	-0.286561	1	1	1.9222e-16
EIF5A	1.22964e-06	-0.288568	0.816	0.881	0.0239042
RPL24	2.15205e-21	-0.289913	1	1	4.18359e-17
RPL13	3.13086e-23	-0.290341	1	1	6.0864e-19
MT-CO3	4.5512e-22	-0.290526	1	1	8.84753e-18
RPL18	7.21801e-21	-0.292559	1	1	1.40318e-16
OCIAD2	6.29948e-08	-0.292915	0.236	0.426	0.00122462
RPS24	2.81637e-23	-0.293051	1	1	5.47502e-19
COX6C	1.06459e-10	-0.293243	0.988	0.991	2.06955e-06
SLC2A1	2.42927e-06	-0.296663	0.203	0.354	0.0472251
RPL10	2.2071e-25	-0.297018	1	1	4.29061e-21
AC005921.2	7.58339e-07	-0.300851	0.184	0.326	0.0147421
RPL32	5.05144e-26	-0.301031	1	1	9.81999e-22
MZT2B	1.34728e-08	-0.301718	0.923	0.966	0.000261911
AC092069.1	1.4776e-08	-0.314605	0.102	0.257	0.000287246
RPS7	3.15312e-23	-0.321498	1	1	6.12967e-19
UBL5	7.24485e-10	-0.321575	0.978	0.987	1.4084e-05
RPS20	9.58664e-16	-0.322051	1	1	1.86364e-11
PLVAP	1.30268e-06	-0.322304	0.102	0.232	0.0253242
RPL15	1.93842e-28	-0.322689	1	1	3.7683e-24
EVA1B	1.3677e-06	-0.32694	0.844	0.906	0.0265882
APLNR	1.79701e-06	-0.327886	0.097	0.223	0.0349338
TPM4	1.34916e-07	-0.330378	0.96	0.987	0.00262277
SEC61G	9.92416e-10	-0.331104	0.968	0.981	1.92926e-05
PTN	1.62634e-07	-0.331406	0.97	0.987	0.0031616
STMN1	3.36566e-07	-0.333162	0.993	0.987	0.00654283
RPL21	1.16304e-33	-0.333204	1	1	2.26094e-29
NRARP	1.70931e-08	-0.34035	0.094	0.248	0.00033229
NBDY	5.13183e-07	-0.34065	0.675	0.765	0.00997627
RPL36	9.16769e-23	-0.342623	1	1	1.7822e-18
ADAMTS9	1.9721e-07	-0.342892	0.179	0.348	0.00383377
YWHAZ	2.22538e-08	-0.345729	0.886	0.94	0.000432615
SINHCAF	1.26268e-06	-0.35196	0.171	0.31	0.0245464
TUSC3	4.17046e-09	-0.353353	0.901	0.937	8.10738e-05
EMP3	4.06344e-07	-0.353388	0.841	0.925	0.00789932
ALCAM	1.73683e-10	-0.355409	0.119	0.307	3.3764e-06
SNHG7	2.92365e-08	-0.355767	0.501	0.687	0.000568358
PET100	9.24093e-09	-0.355969	0.769	0.853	0.000179644
HINT1	2.15566e-12	-0.358082	0.97	0.984	4.1906e-08
BTG3	1.752e-07	-0.36489	0.576	0.724	0.00340589
SDCBP	1.67531e-11	-0.365996	0.901	0.953	3.2568e-07
COL4A5	2.25442e-08	-0.366687	0.481	0.661	0.000438258
SYNC	1.39814e-09	-0.373258	0.236	0.433	2.71798e-05
RPS23	3.21267e-35	-0.377693	1	1	6.24542e-31
RPLP2	2.59862e-30	-0.379064	1	1	5.05172e-26
RARB	8.10811e-08	-0.379435	0.593	0.715	0.00157622
RPS14	1.33137e-31	-0.380507	1	1	2.58818e-27
COL4A2	3.86279e-07	-0.387807	0.995	0.991	0.00750927
RPL18A	6.6028e-30	-0.390231	1	1	1.28358e-25
TRAF4	3.3574e-09	-0.393077	0.37	0.545	6.52679e-05
RPS28	2.9716e-34	-0.393938	1	1	5.7768e-30
YWHAG	7.46e-07	-0.394164	0.39	0.527	0.0145022
RPLP1	3.22733e-33	-0.394935	1	1	6.27392e-29
MT-ND3	3.56431e-25	-0.396507	1	1	6.92902e-21
RPL39	4.40092e-33	-0.405062	1	1	8.55539e-29
CLIC1	3.81257e-10	-0.406302	0.893	0.931	7.41164e-06
LDHA	4.13151e-08	-0.415555	0.921	0.906	0.000803166
HBG1	1.48311e-19	-0.420833	0.02	0.238	2.88317e-15
RPS21	5.43824e-29	-0.421112	1	1	1.05719e-24
ANXA2	3.59698e-08	-0.421776	0.935	0.959	0.000699253
DYNC1I2	1.15667e-11	-0.422112	0.784	0.865	2.24857e-07
MT-ATP6	1.00164e-29	-0.423667	1	1	1.94719e-25
NDUFB1	5.62052e-12	-0.42844	0.866	0.909	1.09263e-07
HMGB2	8.41301e-09	-0.434232	0.553	0.693	0.000163549
GPM6B	1.47189e-11	-0.435618	0.876	0.937	2.86136e-07
RPL27	2.92183e-34	-0.43801	1	1	5.68004e-30
SOSTDC1	4.48613e-09	-0.438275	0.283	0.483	8.72104e-05
HLA-C	2.15145e-11	-0.447375	0.387	0.621	4.18242e-07
TMSB4X	2.95915e-17	-0.448727	1	1	5.75258e-13
RPS4X	3.09004e-36	-0.449251	1	1	6.00704e-32
S100A11	1.48633e-11	-0.45133	0.978	0.975	2.88943e-07
RPL31	4.43407e-23	-0.465804	0.993	0.997	8.61983e-19
RPL13A	1.12686e-41	-0.467377	1	1	2.19061e-37
RPL38	8.79426e-33	-0.469964	1	1	1.7096e-28
ETS1	2.89513e-08	-0.47049	0.454	0.605	0.000562814
ZFAS1	2.84064e-14	-0.472706	0.923	0.959	5.52221e-10
SLC38A11	9.91001e-07	-0.481613	0.057	0.169	0.0192651
PMEL	3.5264e-17	-0.483121	0.27	0.577	6.85531e-13
ATP5ME	6.48791e-19	-0.483679	0.965	0.984	1.26125e-14
HIF1A	5.30285e-11	-0.483855	0.635	0.771	1.03087e-06
RPS19	1.0296e-48	-0.489378	1	1	2.00155e-44
IGF2BP2	2.19019e-13	-0.490574	0.385	0.618	4.25773e-09
PTMA	6.32511e-28	-0.4929	1	1	1.2296e-23
RPL37	8.34791e-48	-0.494806	1	1	1.62283e-43
ATP5F1E	3.78885e-30	-0.494957	0.995	1	7.36552e-26
TCEAL9	3.33752e-15	-0.503037	0.903	0.95	6.48814e-11
CCND2	4.93548e-12	-0.503233	0.695	0.815	9.59457e-08
DCT	6.64639e-15	-0.506809	0.136	0.373	1.29206e-10
TMSB10	6.28556e-21	-0.508303	1	1	1.22191e-16
SLC3A2	1.10159e-10	-0.51019	0.63	0.768	2.14149e-06
RPL35	4.02208e-46	-0.514855	1	1	7.81893e-42
LIF	1.39858e-13	-0.53069	0.037	0.213	2.71884e-09
RPS11	5.98339e-49	-0.540891	1	1	1.16317e-44
RPL23	3.46e-33	-0.54197	1	1	6.72625e-29
IGFBP2	3.71313e-14	-0.551069	0.935	0.994	7.21832e-10
FBN2	8.93369e-14	-0.551905	0.563	0.74	1.73671e-09
CDC42EP5	4.79334e-16	-0.555729	0.779	0.884	9.31825e-12
RPS27	2.52552e-57	-0.562146	1	1	4.90961e-53
ARF5	1.7229e-19	-0.562751	0.367	0.649	3.34932e-15
MTUS1	1.88547e-07	-0.565831	0.432	0.567	0.00366535
MTRNR2L8	1.83377e-09	-0.579764	0.275	0.48	3.56485e-05
SDF2L1	3.2462e-08	-0.58078	0.221	0.386	0.000631061
RPL37A	5.41968e-72	-0.594353	1	1	1.05359e-67
PLCG2	7.49979e-12	-0.613152	0.057	0.229	1.45796e-07
A2M	1.7146e-09	-0.619359	0.633	0.79	3.33318e-05
IL1R1	4.80313e-10	-0.625385	0.412	0.596	9.33728e-06
CD248	2.63448e-16	-0.634883	0.774	0.859	5.12142e-12
RPS18	5.25431e-67	-0.660819	1	1	1.02144e-62
CLDN11	1.01534e-10	-0.662132	0.32	0.527	1.97383e-06
HSP90B1	7.24777e-13	-0.67428	0.99	0.978	1.40897e-08
GEM	1.57313e-07	-0.711167	0.615	0.718	0.00305816
CREM	3.07246e-09	-0.713191	0.511	0.639	5.97286e-05
VMP1	2.18161e-11	-0.726571	0.742	0.856	4.24104e-07
MT-ND6	8.4794e-19	-0.729443	0.454	0.696	1.6484e-14
ID3	1.63469e-17	-0.741502	0.945	1	3.17784e-13
RPS29	1.34834e-74	-0.839078	1	1	2.62118e-70
SHISA2	2.49883e-17	-0.862529	0.32	0.586	4.85773e-13
IFITM1	2.92877e-31	-0.896755	0.189	0.58	5.69353e-27
HSPA5	4.67961e-09	-0.899627	0.99	0.984	9.09715e-05
MIF	3.09467e-42	-0.95431	0.568	0.868	6.01604e-38
ID1	4.7607e-19	-0.982394	0.643	0.831	9.2548e-15
MTRNR2L12	1.97738e-40	-0.995084	0.799	0.962	3.84402e-36
SULT1E1	1.30523e-14	-1.01393	0.533	0.737	2.53736e-10
RPL27A	1.10041e-97	-1.02617	1	1	2.1392e-93
XIST	1.47578e-61	-1.39477	0.34	0.984	2.86892e-57

## Sheet: Smooth muscle cells
	p_val	avg_log2FC	pct.1	pct.2	p_val_adj
A2M	5.89162e-46	2.63943	0.979	0.404	1.14533e-41
DES	2.26833e-34	2.38629	0.927	0.51	4.40964e-30
RGS2	2.91387e-39	2.38209	0.964	0.589	5.66457e-35
RPS4Y1	4.37722e-43	2.31688	0.788	0.007	8.50931e-39
PLN	3.85871e-31	2.31247	0.736	0.126	7.50134e-27
MYH11	1.31033e-42	2.30431	0.99	0.781	2.54729e-38
CXCL14	3.86334e-28	2.18041	0.798	0.245	7.51032e-24
CKB	5.56473e-27	1.96067	0.777	0.219	1.08178e-22
PCP4	2.15151e-36	1.94889	0.953	0.848	4.18254e-32
RGS5	2.15811e-32	1.87049	0.979	0.675	4.19536e-28
C11orf96	6.90291e-32	1.85757	0.974	0.636	1.34193e-27
NPNT	7.41675e-30	1.77113	0.845	0.364	1.44182e-25
FILIP1	2.08625e-36	1.61948	0.756	0.053	4.05567e-32
CH25H	4.00056e-09	1.59754	0.363	0.093	7.77709e-05
SMOC2	6.28606e-27	1.41657	0.829	0.338	1.22201e-22
RPS26	6.60929e-54	1.41321	1	0.987	1.28485e-49
CNN1	1.48544e-27	1.34952	0.964	0.821	2.8877e-23
SMTN	1.65552e-30	1.32186	0.886	0.338	3.21833e-26
AKAP9	7.54959e-19	1.30346	0.943	0.841	1.46764e-14
SELENOM	1.19388e-20	1.29308	0.984	0.801	2.32091e-16
MYL9	2.66317e-36	1.27926	1	1	5.1772e-32
ALDH1A1	4.41263e-18	1.25675	0.492	0.06	8.57816e-14
ACTC1	8.4183e-11	1.24791	0.399	0.086	1.63652e-06
HSPA1A	4.22506e-18	1.23731	0.959	0.815	8.21351e-14
MYLK	7.82672e-30	1.20913	0.984	0.927	1.52151e-25
CARMN	1.72976e-15	1.19441	0.927	0.695	3.36266e-11
FHL1	7.59107e-31	1.17811	1	0.987	1.4757e-26
MAP3K20	1.9207e-28	1.1778	0.984	0.748	3.73384e-24
TXNIP	3.20923e-22	1.17087	0.974	0.728	6.23874e-18
HBG2	1.76956e-06	1.15206	0.788	0.94	0.0344003
MFAP5	1.1237e-06	1.1329	0.347	0.126	0.0218447
LMOD1	2.20604e-26	1.12742	0.938	0.51	4.28855e-22
NECAB1	6.51827e-17	1.12021	0.544	0.132	1.26715e-12
HSPA1B	1.61313e-08	1.11498	0.855	0.636	0.000313592
ACTG2	7.16087e-19	1.11485	1	0.934	1.39207e-14
CYR61	4.48525e-13	1.11151	0.974	0.801	8.71933e-09
PPP1R14A	9.64743e-22	1.10595	0.767	0.278	1.87546e-17
CSRP1	1.07683e-21	1.08139	0.964	0.894	2.09336e-17
PLCB4	1.52191e-22	1.07045	0.964	0.821	2.9586e-18
JMY	3.68279e-20	1.04756	0.819	0.397	7.15935e-16
MCAM	8.03014e-21	1.04584	0.938	0.669	1.56106e-16
GADD45B	5.23466e-13	1.04497	0.974	0.887	1.01762e-08
PKIG	3.65308e-20	1.02577	0.845	0.444	7.10159e-16
DSTN	1.87204e-32	1.02382	1	1	3.63925e-28
RBPMS	3.96868e-23	1.00951	0.933	0.742	7.71512e-19
SOSTDC1	7.26549e-10	1.00888	0.865	0.675	1.41241e-05
NFIL3	4.90994e-18	0.996819	0.741	0.298	9.54493e-14
GUCY1A1	1.57003e-13	0.992398	0.881	0.623	3.05214e-09
TMEM47	9.84495e-22	0.991388	0.922	0.603	1.91386e-17
ADCYAP1	1.53584e-19	0.988209	0.44	0.007	2.98567e-15
BCAM	3.20844e-20	0.978104	0.824	0.424	6.23721e-16
CITED2	2.29687e-13	0.977069	0.653	0.291	4.46511e-09
MRGPRF	5.15939e-19	0.975071	0.788	0.391	1.00299e-14
SLMAP	1.0198e-19	0.958696	0.995	0.848	1.98249e-15
FILIP1L	4.54437e-12	0.944838	0.549	0.205	8.83426e-08
PDLIM3	4.00781e-16	0.944606	0.601	0.166	7.79117e-12
C3orf70	5.42849e-21	0.942388	0.777	0.311	1.0553e-16
PPP1R12A	5.68873e-22	0.940691	0.99	0.947	1.10589e-17
MXRA7	1.25955e-22	0.922072	0.933	0.55	2.44856e-18
CHRM3	5.39848e-22	0.910288	0.637	0.132	1.04946e-17
TMEM229A	4.96727e-19	0.908359	0.668	0.225	9.65638e-15
LBH	1.62137e-15	0.900903	0.617	0.205	3.15194e-11
FOS	8.1106e-13	0.900176	1	0.96	1.5767e-08
PALLD	2.81868e-22	0.887885	0.979	0.868	5.47951e-18
ITGA8	5.82174e-16	0.882987	0.611	0.185	1.13175e-11
JUN	6.42739e-13	0.874236	0.984	0.954	1.24948e-08
GBP2	2.36874e-17	0.872169	0.705	0.285	4.60484e-13
DUSP1	9.93367e-11	0.861782	0.87	0.715	1.93111e-06
PRSS35	2.83044e-14	0.852728	0.788	0.444	5.50237e-10
BASP1	1.14557e-21	0.848521	1	0.98	2.22698e-17
CBX6	2.20339e-20	0.842903	0.974	0.735	4.2834e-16
CTGF	3.61597e-16	0.839086	0.995	0.861	7.02944e-12
PPP1R12B	2.86667e-16	0.825472	0.984	0.868	5.57281e-12
NR2F2	1.11248e-19	0.814639	0.979	0.868	2.16265e-15
NPTN	3.28597e-19	0.798532	0.969	0.682	6.38792e-15
CRYAB	2.16469e-11	0.792191	0.865	0.656	4.20816e-07
EIF1AY	4.04192e-21	0.786921	0.451	0	7.85748e-17
TTLL7	1.09535e-17	0.783674	0.974	0.801	2.12935e-13
SGCA	7.54457e-17	0.780344	0.523	0.106	1.46667e-12
SVIL	1.30755e-15	0.778287	0.72	0.325	2.54187e-11
ACTN4	1.74266e-15	0.773019	0.948	0.748	3.38772e-11
PITX1	2.00818e-14	0.772967	0.974	0.815	3.9039e-10
HSPB1	3.68378e-17	0.764487	1	0.993	7.16126e-13
TACC1	1.94325e-17	0.757347	0.746	0.272	3.77767e-13
DACT3	6.4738e-14	0.756979	0.891	0.695	1.25851e-09
COL18A1	1.88665e-14	0.746842	0.829	0.543	3.66764e-10
APP	2.1424e-20	0.741746	1	0.967	4.16482e-16
CAP2	3.5693e-11	0.740836	0.653	0.364	6.93873e-07
RRAD	1.19636e-13	0.740511	0.352	0.026	2.32572e-09
TGFB1I1	3.12473e-19	0.739626	0.99	0.967	6.07448e-15
SPEG	8.82469e-17	0.734716	0.819	0.411	1.71552e-12
PAWR	5.92296e-17	0.734542	0.99	0.689	1.15142e-12
WDR1	1.53684e-14	0.729458	0.917	0.636	2.98762e-10
POLR2J3.1	1.48861e-12	0.729231	0.715	0.391	2.89386e-08
ACTA2	3.89614e-23	0.727096	1	0.993	7.5741e-19
ISCU	3.80378e-16	0.726542	0.912	0.596	7.39455e-12
SORBS2	2.10627e-13	0.721929	0.964	0.735	4.09459e-09
RPL17	1.36781e-18	0.721164	1	0.914	2.65902e-14
TPM1	1.70227e-21	0.717929	1	1	3.30922e-17
ZYX	8.50958e-17	0.715832	0.85	0.543	1.65426e-12
RASGRP2	6.03587e-18	0.715489	0.503	0.073	1.17337e-13
ZDHHC14	5.6113e-15	0.714012	0.689	0.291	1.09084e-10
RSPO2	1.70058e-10	0.713151	0.839	0.576	3.30593e-06
PLEKHO1	1.07955e-14	0.709619	0.938	0.702	2.09865e-10
SH3BGRL	8.93196e-24	0.702045	1	0.974	1.73637e-19
CFL2	4.47204e-13	0.694558	0.85	0.603	8.69365e-09
DMPK	5.46155e-16	0.692241	0.585	0.152	1.06173e-11
TMEM150C	8.15922e-15	0.691418	0.658	0.245	1.58615e-10
EHBP1L1	1.37467e-15	0.688669	0.57	0.146	2.67235e-11
FAM89B	7.25133e-13	0.680908	0.834	0.497	1.40966e-08
RCAN1	1.35691e-08	0.667009	0.358	0.099	0.000263784
RGMA	6.27323e-17	0.666412	0.57	0.126	1.21952e-12
ACOT2	1.24019e-14	0.664807	0.617	0.219	2.41092e-10
MYOM1	4.06563e-15	0.663982	0.399	0.033	7.90359e-11
PFN1	2.38531e-15	0.663201	1	0.967	4.63705e-11
FBXL22	9.16337e-13	0.662861	0.648	0.278	1.78136e-08
PPP1CB	1.04683e-11	0.65971	0.959	0.868	2.03504e-07
HSPG2	4.1473e-08	0.657841	0.751	0.596	0.000806234
RHOB	2.87076e-08	0.651824	0.922	0.636	0.000558077
ANKMY2	1.71148e-14	0.645948	0.705	0.331	3.32712e-10
FLNA	2.11831e-12	0.645291	0.99	0.967	4.118e-08
PDE5A	1.29083e-09	0.639716	0.668	0.384	2.50937e-05
NDUFS5	8.25944e-20	0.635843	0.995	0.934	1.60563e-15
DST	3.47505e-12	0.6358	0.663	0.278	6.75549e-08
RPS10	1.35906e-27	0.635777	1	1	2.64202e-23
WRB	9.371e-14	0.632712	0.71	0.325	1.82172e-09
CALM2	9.16772e-19	0.627818	1	0.993	1.7822e-14
HSD17B12	5.32917e-14	0.626839	0.741	0.331	1.03599e-09
DDX3Y	1.23723e-14	0.626711	0.326	0	2.40517e-10
DOK6	2.01142e-14	0.625882	0.528	0.126	3.91019e-10
SYPL1	6.11098e-13	0.622657	0.85	0.49	1.18797e-08
VASP	3.63439e-11	0.618981	0.782	0.477	7.06526e-07
ATP1B2	7.9707e-12	0.618854	0.642	0.298	1.5495e-07
BZW2	7.90686e-12	0.617071	0.855	0.57	1.53709e-07
TPM2	1.40977e-14	0.613276	1	1	2.74059e-10
PABPC1	2.34708e-15	0.607599	1	0.98	4.56272e-11
LPP	4.09124e-11	0.603046	0.964	0.894	7.95338e-07
JPH2	1.22938e-13	0.599878	0.513	0.132	2.38992e-09
KCNMA1	4.19585e-14	0.596428	0.44	0.079	8.15673e-10
RNF115	4.42933e-09	0.596408	0.663	0.417	8.61062e-05
ANXA11	2.70045e-12	0.595322	0.715	0.344	5.24967e-08
CD9	1.10682e-08	0.593953	0.876	0.722	0.000215167
FAT3	5.41606e-08	0.592176	0.679	0.397	0.00105288
FAM229B	1.47114e-09	0.590184	0.912	0.768	2.85989e-05
CDS2	2.20719e-13	0.588837	0.689	0.278	4.29078e-09
SSPN	3.58497e-12	0.587884	0.927	0.768	6.96919e-08
DLC1	9.31982e-12	0.587845	0.689	0.331	1.81177e-07
CRIP2	3.58027e-07	0.584821	0.58	0.364	0.00696004
KCNJ8	7.78628e-10	0.582172	0.497	0.192	1.51365e-05
PRUNE2	7.90424e-10	0.580621	0.472	0.166	1.53658e-05
INPP4A	1.89105e-11	0.580272	0.554	0.205	3.67621e-07
MAP1B	1.7202e-09	0.579405	1	0.993	3.34407e-05
COL4A2	7.15354e-13	0.575369	1	0.987	1.39065e-08
HIGD1A	6.31363e-14	0.572924	0.756	0.391	1.22737e-09
FOXN3	4.27068e-10	0.57076	0.741	0.457	8.30221e-06
CSDE1	1.42502e-14	0.569278	1	0.887	2.77025e-10
CASQ2	4.099e-13	0.568986	0.311	0.007	7.96845e-09
ITM2C	2.38298e-13	0.567625	1	0.987	4.63251e-09
WFDC1	9.77043e-08	0.565717	0.762	0.49	0.00189937
PBXIP1	1.24586e-10	0.565028	0.668	0.318	2.42195e-06
ZNF703	6.22486e-10	0.562724	0.622	0.325	1.21011e-05
NEXN	2.92137e-10	0.562054	0.953	0.788	5.67915e-06
CLIC4	3.43298e-10	0.561735	0.896	0.715	6.67371e-06
GPR37	2.18297e-09	0.56007	0.56	0.258	4.24369e-05
TAGLN	2.00336e-12	0.555815	1	1	3.89453e-08
KCNMB1	6.68042e-09	0.55406	0.922	0.874	0.000129867
CAVIN1	4.1688e-13	0.552951	0.995	0.947	8.10415e-09
CTXN1	3.97541e-09	0.551826	0.472	0.179	7.72819e-05
MYO1C	4.1271e-10	0.551532	0.637	0.318	8.02309e-06
PNMA1	2.88621e-11	0.551207	0.725	0.397	5.61079e-07
CUL1	1.59597e-11	0.550088	0.668	0.331	3.10256e-07
FXYD1	1.67481e-11	0.548514	0.772	0.437	3.25583e-07
C9orf3	1.27583e-10	0.547205	0.819	0.57	2.48021e-06
CAV1	3.78685e-10	0.545747	0.953	0.815	7.36164e-06
YPEL5	2.70943e-10	0.541543	0.777	0.517	5.26714e-06
ANXA7	1.31641e-11	0.540545	0.705	0.351	2.5591e-07
KANK2	1.03653e-11	0.538701	0.964	0.874	2.01502e-07
NET1	1.91619e-07	0.537615	0.554	0.291	0.00372507
RASSF3	9.19196e-11	0.534758	0.508	0.185	1.78692e-06
MSRB3	2.29991e-09	0.529816	0.927	0.755	4.47103e-05
REEP3	2.7884e-09	0.529716	0.668	0.364	5.42064e-05
C1S	2.72433e-08	0.527303	0.694	0.411	0.00052961
BHLHE41	1.40825e-07	0.52696	0.601	0.344	0.00273763
PGAM2	3.46204e-08	0.525093	0.306	0.066	0.000673021
NFIC	6.56424e-11	0.521881	0.912	0.735	1.27609e-06
TMEM109	8.61702e-10	0.515213	0.585	0.285	1.67515e-05
MRVI1	4.13676e-07	0.514785	0.87	0.748	0.00804187
WLS	3.41859e-09	0.514443	0.798	0.49	6.64574e-05
SGCG	1.05753e-08	0.513497	0.383	0.119	0.000205584
TUBE1	9.55519e-08	0.512681	0.782	0.57	0.00185753
RASL12	3.34197e-08	0.511264	0.627	0.351	0.00064968
RRAGA	2.00084e-10	0.510911	0.788	0.437	3.88963e-06
HPGD	9.96674e-10	0.509169	0.528	0.192	1.93753e-05
ADAMTS5	6.80065e-07	0.50775	0.518	0.265	0.0132205
HNRNPA1P48	1.45597e-09	0.50538	0.912	0.722	2.83041e-05
PTBP2	2.86599e-09	0.503726	0.694	0.397	5.57149e-05
ANXA4	9.57834e-09	0.503163	0.736	0.464	0.000186203
ACTB	6.15342e-19	0.502849	1	1	1.19623e-14
C5orf24	6.73071e-10	0.502136	0.979	0.927	1.30845e-05
ACTN1	5.87635e-10	0.501558	0.995	0.954	1.14236e-05
NENF	9.58201e-10	0.499558	0.938	0.755	1.86274e-05
TACC2	2.7413e-08	0.499106	0.456	0.185	0.000532909
TMEM59L	2.40985e-09	0.497734	0.389	0.113	4.68476e-05
NDUFA7	3.95648e-11	0.496644	0.482	0.139	7.69139e-07
TCEAL1	6.82584e-08	0.493945	0.637	0.384	0.00132694
MAP1LC3A	1.36139e-08	0.493945	0.938	0.795	0.000264655
ARHGAP10	4.70988e-08	0.493139	0.523	0.252	0.0009156
EPS8	1.06871e-08	0.492473	0.611	0.305	0.000207757
PRELP	2.93767e-11	0.491914	0.337	0.046	5.71084e-07
VIM	2.03076e-11	0.491293	1	1	3.9478e-07
ALDH1B1	5.51801e-09	0.490601	0.689	0.391	0.00010727
PPP1R3C	1.63671e-09	0.488242	0.383	0.099	3.18177e-05
PNCK	4.84626e-09	0.488068	0.306	0.053	9.42113e-05
GABARAP	7.83594e-09	0.485907	0.549	0.258	0.000152331
RNF167	3.08972e-08	0.485483	0.58	0.311	0.000600642
FLNC	8.58247e-09	0.485057	0.544	0.252	0.000166843
CD151	6.1292e-08	0.48433	0.886	0.755	0.00119152
PRKAG2	3.41261e-07	0.483754	0.57	0.325	0.00663412
SFPQ	6.27429e-08	0.483153	0.948	0.828	0.00121972
LONRF2	2.31544e-07	0.48162	0.539	0.291	0.00450121
CTPS1	1.41972e-07	0.47822	0.539	0.285	0.00275993
MAF1	2.10447e-09	0.474881	0.715	0.411	4.09109e-05
TRIP11	1.66901e-09	0.474336	0.617	0.285	3.24456e-05
SATB1	2.76977e-09	0.472145	0.337	0.073	5.38443e-05
GYG1	4.45783e-07	0.472118	0.44	0.205	0.00866602
ARHGEF25	3.60619e-08	0.471552	0.539	0.258	0.000701044
MEX3B	1.34658e-10	0.470861	0.451	0.126	2.61775e-06
HSD17B6	1.2755e-08	0.470176	0.358	0.093	0.000247958
TWSG1	2.57651e-08	0.468899	0.881	0.623	0.000500873
RCOR1	2.127e-08	0.467516	0.56	0.272	0.000413488
TMEM119	8.21153e-07	0.46735	0.756	0.609	0.0159632
TRIM28	7.52048e-09	0.465085	0.87	0.695	0.000146198
SPSB3	2.40101e-11	0.464882	0.565	0.205	4.66756e-07
PDCL3	3.33335e-08	0.464501	0.637	0.358	0.000648004
YWHAB	1.34872e-07	0.462199	0.938	0.848	0.00262192
KIF5B	1.82082e-07	0.461848	0.938	0.801	0.00353968
MKRN1	3.12554e-08	0.460645	0.617	0.298	0.000607605
MT1E	3.18118e-09	0.459851	0.264	0.026	6.18421e-05
GRB2	5.68327e-07	0.458862	0.808	0.616	0.0110483
PTP4A3	2.63186e-07	0.455426	0.482	0.225	0.00511634
NCK2	3.77327e-07	0.454875	0.699	0.49	0.00733523
ECH1	3.01724e-08	0.454685	0.839	0.623	0.000586552
ILK	1.82733e-08	0.454623	0.984	0.841	0.000355233
BCAP29	2.46118e-08	0.454069	0.746	0.483	0.000478454
PPA2	4.19522e-07	0.452344	0.591	0.364	0.00815551
ROCK2	4.03607e-08	0.451132	0.777	0.464	0.000784612
NDUFA13	1.28741e-08	0.450985	0.953	0.901	0.000250273
RCAN2	5.29172e-10	0.450817	0.363	0.073	1.02871e-05
SYNM	1.42651e-07	0.44955	0.28	0.06	0.00277313
ITPR1	4.05598e-10	0.449457	0.337	0.06	7.88483e-06
SDHD	1.9713e-09	0.448911	0.725	0.411	3.8322e-05
THOC2	1.46367e-07	0.448575	0.715	0.444	0.00284538
TEAD3	1.08046e-06	0.447402	0.518	0.272	0.0210041
ARPC2	1.2221e-08	0.446686	0.964	0.874	0.000237577
MGLL	2.49759e-07	0.446053	0.606	0.331	0.00485531
ING4	7.4129e-10	0.445649	0.518	0.192	1.44107e-05
CNNM2	7.72843e-09	0.445455	0.285	0.046	0.000150241
VPS72	2.70528e-07	0.44364	0.591	0.344	0.00525907
ACTR10	7.17523e-09	0.442588	0.736	0.47	0.000139486
CAPZB	6.58252e-08	0.441196	0.922	0.662	0.00127964
NDUFV1	6.45271e-09	0.441128	0.736	0.45	0.000125441
USO1	1.69714e-06	0.438449	0.699	0.457	0.0329924
ARL2BP	1.43587e-07	0.438235	0.606	0.325	0.00279134
RARRES2	4.50882e-07	0.438235	0.565	0.298	0.00876515
FERMT2	1.67113e-09	0.437248	0.969	0.841	3.24868e-05
EEF2	7.65041e-15	0.435363	1	1	1.48724e-10
HDAC5	1.03822e-08	0.433688	0.534	0.225	0.000201831
GSTK1	9.71685e-09	0.432079	0.668	0.351	0.000188895
PRKRA	6.20035e-07	0.431692	0.585	0.338	0.0120535
NSMCE3	8.4952e-09	0.431122	0.596	0.278	0.000165147
PSMD7	4.63725e-09	0.430988	0.751	0.424	9.01482e-05
VAMP3	1.28926e-08	0.42978	0.596	0.285	0.000250632
PRKAA2	1.96576e-08	0.428356	0.415	0.146	0.000382144
TRIM56	7.08287e-07	0.428356	0.368	0.139	0.0137691
PPP4C	1.14098e-07	0.428212	0.663	0.404	0.00221806
ALDH9A1	8.84774e-08	0.427768	0.622	0.331	0.00172
MPRIP	6.51765e-08	0.425873	0.85	0.609	0.00126703
DMD	2.7228e-07	0.425427	0.751	0.49	0.00529311
EFCAB14	1.47432e-07	0.423555	0.492	0.238	0.00286608
SBDS	7.26656e-09	0.422078	0.902	0.715	0.000141262
NKD1	2.84332e-07	0.420136	0.399	0.159	0.00552741
PPP1R12C	1.17223e-09	0.419994	0.404	0.113	2.27882e-05
ALKBH5	5.4085e-08	0.419944	0.549	0.265	0.00105141
CMPK1	2.68439e-07	0.419944	0.808	0.57	0.00521846
THYN1	2.48799e-07	0.419793	0.637	0.391	0.00483666
PSMD4	2.16289e-07	0.419779	0.725	0.483	0.00420466
CD59	2.55646e-07	0.419355	0.87	0.649	0.00496977
HOPX	2.35721e-07	0.417679	0.233	0.033	0.00458241
ANAPC15	7.13636e-07	0.417471	0.492	0.245	0.0138731
TCEAL3	1.37715e-06	0.416125	0.756	0.517	0.0267717
EHD2	1.18607e-07	0.415167	0.658	0.384	0.00230572
PITX2	6.42697e-09	0.414192	1	0.901	0.00012494
WFS1	1.11425e-08	0.413502	0.373	0.106	0.000216611
CAV2	7.90617e-08	0.41324	0.886	0.689	0.00153696
DLGAP4	1.5121e-08	0.413039	0.627	0.291	0.000293952
ATP1A2	3.4804e-07	0.411962	0.373	0.132	0.0067659
DNAJA2	8.7836e-09	0.411482	0.731	0.457	0.000170753
CYB5R3	1.94004e-06	0.410909	0.819	0.616	0.0377145
MUC20-OT1	1.38242e-06	0.409145	0.575	0.325	0.0268742
FAM13C	2.33376e-07	0.408664	0.56	0.272	0.00453682
PRPSAP1	6.47577e-07	0.407636	0.674	0.391	0.0125889
OTUD1	1.04359e-07	0.406902	0.332	0.093	0.00202875
MIEN1	3.03673e-07	0.40676	0.415	0.166	0.0059034
MRPS36	1.31329e-06	0.405431	0.705	0.45	0.0255304
RIC3	1.39369e-08	0.405281	0.518	0.225	0.000270934
BOK	1.80857e-07	0.404585	0.43	0.172	0.00351586
SRSF5	2.39738e-06	0.404278	0.959	0.874	0.046605
MAGEF1	9.53862e-08	0.404084	0.637	0.331	0.00185431
LZTS2	1.96941e-08	0.402677	0.575	0.265	0.000382852
AKAP6	1.80176e-09	0.401896	0.212	0	3.50262e-05
MRPL18	1.68184e-08	0.401874	0.756	0.523	0.00032695
TBC1D1	4.32385e-09	0.400582	0.585	0.265	8.40557e-05
CAPZA2	6.49993e-08	0.40041	0.896	0.755	0.00126359
CDH2	1.3599e-06	0.400336	0.523	0.265	0.0264364
MOB2	7.42905e-08	0.399698	0.477	0.199	0.00144421
YBX1	2.75568e-09	0.398153	1	1	5.35705e-05
BTG1	3.4315e-07	0.395271	0.974	0.927	0.00667085
ZBED1	1.84971e-07	0.389493	0.404	0.159	0.00359583
BAG2	6.8108e-07	0.389383	0.394	0.159	0.0132402
RBM38	1.24016e-06	0.389276	0.409	0.179	0.0241088
UQCRFS1	1.08255e-07	0.388399	0.855	0.656	0.00210447
DTNA	4.15728e-07	0.387636	0.415	0.159	0.00808175
PSMC2	1.02776e-07	0.386755	0.658	0.377	0.00199796
VDAC3	2.61028e-07	0.386705	0.834	0.57	0.00507438
CRMP1	1.27145e-08	0.386365	0.363	0.099	0.000247171
UQCR11	1.43217e-08	0.386338	0.99	0.887	0.000278414
CTDNEP1	1.21338e-08	0.385388	0.699	0.384	0.000235882
MARVELD1	5.87396e-07	0.384141	0.632	0.364	0.011419
CAT	1.31149e-07	0.382913	0.58	0.291	0.00254954
TIMM9	6.15043e-07	0.382913	0.549	0.291	0.0119564
TSPAN2	3.83461e-07	0.381735	0.658	0.397	0.00745449
RNF146	7.37002e-08	0.381273	0.409	0.146	0.00143273
REM1	1.99298e-10	0.381014	0.249	0.007	3.87435e-06
FGF13	1.724e-06	0.379161	0.611	0.364	0.0335146
DNAJC4	2.31546e-06	0.378535	0.477	0.252	0.0450125
MLXIP	5.79933e-07	0.377043	0.492	0.238	0.0112739
GRSF1	6.34915e-07	0.375534	0.513	0.265	0.0123427
SYNJ2BP	3.03567e-07	0.373724	0.472	0.205	0.00590134
MFGE8	1.39208e-07	0.37337	0.777	0.536	0.0027062
BMPR1A	1.74731e-07	0.3723	0.477	0.199	0.00339678
WASHC1	1.05647e-07	0.370768	0.347	0.106	0.00205377
ACO2	2.09703e-06	0.370516	0.446	0.212	0.0407663
ENOPH1	1.204e-06	0.370103	0.409	0.172	0.0234057
UBE2V2	3.28911e-07	0.369586	0.741	0.483	0.00639403
RAB7A	1.88321e-07	0.369502	0.803	0.53	0.00366097
AES	1.51511e-07	0.366773	0.99	0.974	0.00294538
FNDC1	1.3442e-09	0.36584	0.244	0.013	2.61312e-05
RNF10	4.90171e-07	0.36584	0.658	0.384	0.00952892
ZNF358	6.05901e-07	0.365583	0.503	0.232	0.0117787
ALDH2	2.01565e-06	0.365426	0.715	0.464	0.0391843
KHDRBS1	1.06517e-07	0.36458	0.943	0.894	0.00207068
DYM	1.23226e-06	0.362876	0.358	0.132	0.0239551
COX7C	3.36814e-08	0.359837	1	1	0.000654766
GNAS	2.87844e-12	0.359821	1	1	5.59569e-08
DIRAS1	1.796e-07	0.357378	0.363	0.119	0.00349142
SIAH1	4.63513e-08	0.35684	0.508	0.212	0.00090107
TROVE2	1.2802e-06	0.353767	0.782	0.556	0.0248872
TRAPPC4	5.86326e-08	0.352002	0.606	0.291	0.00113982
HSPB7	2.34823e-08	0.351926	0.28	0.046	0.000456497
COL8A1	6.58027e-08	0.351926	0.269	0.046	0.00127921
YTHDF1	2.72533e-07	0.351926	0.269	0.06	0.00529804
PPP1R1A	3.01902e-09	0.350705	0.249	0.02	5.86898e-05
IMPA2	1.52699e-06	0.348851	0.404	0.166	0.0296848
SRRT	7.6148e-07	0.347662	0.363	0.126	0.0148032
AOC3	8.02158e-08	0.34568	0.218	0.02	0.0015594
KLHL23	1.76308e-06	0.345553	0.694	0.424	0.0342743
ACTR1A	2.29759e-06	0.344778	0.565	0.318	0.0446652
KDM5D	6.34592e-10	0.344181	0.223	0	1.23365e-05
SH3GLB2	7.99636e-07	0.341334	0.389	0.152	0.0155449
ADCY5	3.31633e-07	0.340859	0.409	0.152	0.00644694
MIR1-1HG-AS1	1.25575e-06	0.340321	0.295	0.086	0.0244119
TSEN34	1.70829e-07	0.338323	0.819	0.503	0.00332092
PROM1	1.49091e-07	0.337825	0.233	0.033	0.00289833
TBCC	3.66689e-07	0.334819	0.43	0.166	0.00712844
MRPL55	1.49119e-06	0.333091	0.591	0.325	0.0289888
ZFY	3.68526e-10	0.332355	0.228	0	7.16414e-06
BCAP31	8.74099e-07	0.331543	0.762	0.47	0.0169925
SAE1	2.48322e-06	0.330745	0.565	0.298	0.0482738
MITF	2.67546e-07	0.329314	0.321	0.086	0.0052011
REPIN1	7.80427e-07	0.329314	0.347	0.119	0.0151715
ARL2	1.87037e-06	0.328681	0.813	0.583	0.03636
CHURC1	1.79806e-06	0.327947	0.788	0.563	0.0349543
TTTY15	3.63374e-10	0.326406	0.228	0	7.06399e-06
INTS12	1.86671e-06	0.320942	0.394	0.166	0.0362888
TSN	8.11357e-07	0.31982	0.575	0.298	0.0157728
PHF13	4.48561e-07	0.319002	0.378	0.126	0.00872002
NOC3L	1.73196e-06	0.318858	0.368	0.139	0.0336694
ITGA7	1.48191e-06	0.318191	0.197	0.026	0.0288084
ABTB1	5.22375e-07	0.315558	0.332	0.099	0.010155
ADAMTS9-AS1	1.0008e-06	0.314742	0.192	0.02	0.0194555
FBXO32	1.20278e-07	0.313079	0.358	0.106	0.0023382
AC093673.1	1.80277e-06	0.31244	0.342	0.119	0.0350459
VKORC1L1	1.2551e-08	0.311529	0.404	0.113	0.000243992
RASSF2	7.5801e-07	0.309384	0.254	0.053	0.0147357
IDH3A	2.19997e-07	0.308447	0.29	0.066	0.00427674
USP9Y	6.12683e-10	0.30841	0.223	0	1.19105e-05
SSH3	2.15682e-07	0.307531	0.311	0.079	0.00419286
AC004951.1	1.43872e-07	0.307013	0.28	0.06	0.00279688
RPE65	2.35701e-08	0.30306	0.244	0.026	0.000458202
DGKI	2.08626e-07	0.301993	0.29	0.066	0.00405569
CYP51A1	5.92727e-07	0.300561	0.207	0.026	0.0115226
CPT1A	1.40315e-06	0.300451	0.275	0.073	0.0272773
BLMH	1.63281e-06	0.30002	0.492	0.225	0.0317418
RAB9B	3.69955e-07	0.298024	0.394	0.139	0.00719192
APBB1	1.10402e-06	0.298024	0.378	0.139	0.0214622
ZSCAN26	1.87841e-06	0.287717	0.311	0.099	0.0365163
MATN2	2.47827e-06	0.287717	0.29	0.086	0.0481776
GOSR2	1.66004e-06	0.278462	0.446	0.185	0.0322711
ZNF766	1.3564e-07	0.277303	0.197	0.013	0.00263684
MRPL3	1.79639e-06	0.277225	0.668	0.371	0.0349218
HAUS2	2.20119e-07	0.276714	0.207	0.02	0.00427911
FHOD3	8.06855e-07	0.276139	0.228	0.04	0.0156853
SRPK3	1.5506e-07	0.262206	0.181	0.007	0.00301437
MSH2	1.95477e-06	0.260164	0.352	0.119	0.0380008
LGI4	4.12748e-07	0.256001	0.171	0.007	0.00802382
CCDC8	2.16379e-06	0.25123	0.42	0.166	0.042064
AC004148.2	1.31953e-06	0.237142	0.187	0.02	0.0256517
UTY	4.19325e-07	0.234091	0.155	0	0.00815169
LINC01116	1.10408e-06	0.211801	0.161	0.007	0.0214634
NOXA1	1.78473e-06	0.211801	0.155	0.007	0.0346951
COL9A3	2.10386e-06	-0.214328	0.01	0.139	0.0408991
RPL9	3.45174e-07	-0.220714	1	1	0.00671019
RPS16	4.94783e-07	-0.224369	1	1	0.00961859
RPL30	2.12767e-10	-0.224753	1	1	4.13619e-06
CTSC	3.96828e-07	-0.225728	0.15	0.404	0.00771434
RPL23A	5.47111e-09	-0.226215	1	1	0.000106358
RPS3A	2.53721e-08	-0.23651	1	1	0.000493234
RPS5	7.16957e-07	-0.240869	1	1	0.0139376
RBP4	1.63493e-06	-0.248258	0.021	0.166	0.0317831
ATP5MG	3.22277e-07	-0.264122	1	1	0.00626506
EIF1	2.06713e-08	-0.272908	1	1	0.00040185
RPL19	4.835e-12	-0.279484	1	1	9.39923e-08
RPL22	4.28557e-10	-0.284217	1	1	8.33116e-06
RPS6	1.52075e-11	-0.29224	1	1	2.95633e-07
RPS7	2.14918e-13	-0.297659	1	1	4.17801e-09
RPS24	1.55114e-15	-0.309255	1	1	3.01542e-11
RPL18A	2.14905e-10	-0.310744	1	1	4.17774e-06
RPL29	6.09201e-11	-0.313403	1	1	1.18429e-06
RPLP2	1.0282e-15	-0.32567	1	1	1.99881e-11
HMGA2	5.032e-10	-0.332138	0.031	0.258	9.78221e-06
RPL12	1.82157e-12	-0.340689	1	1	3.54112e-08
FGF2	1.55508e-06	-0.341721	0.187	0.417	0.0302308
RPL7A	7.65043e-14	-0.346266	1	1	1.48724e-09
HLA-C	2.1043e-06	-0.347389	0.104	0.305	0.0409076
TMA7	1.72807e-06	-0.348849	0.99	0.98	0.0335938
RPL14	5.19975e-13	-0.351682	1	1	1.01083e-08
RPL3	1.73657e-16	-0.354052	1	1	3.37589e-12
MT-ATP6	4.08101e-11	-0.35743	1	1	7.93348e-07
RPS15A	7.32191e-18	-0.35836	1	1	1.42338e-13
RPS2	7.8775e-15	-0.358505	1	1	1.53139e-10
RPL26	2.4535e-16	-0.359839	1	1	4.7696e-12
IGF2.1	1.13061e-08	-0.361073	0.052	0.272	0.00021979
GSTP1	1.99654e-09	-0.374689	1	1	3.88128e-05
RPL21	2.00454e-19	-0.375396	1	1	3.89683e-15
MYDGF	1.96562e-06	-0.378232	0.544	0.728	0.0382116
RPL27	2.75528e-15	-0.379179	1	1	5.35627e-11
NKAIN4	6.00492e-08	-0.379701	0.13	0.377	0.00116736
RPS27A	4.16867e-21	-0.381843	1	1	8.10389e-17
RPL41	1.26306e-18	-0.384004	1	1	2.4554e-14
RPL6	3.66983e-16	-0.387306	1	1	7.13415e-12
RPS28	1.21108e-15	-0.390261	1	1	2.35433e-11
SNRPE	4.49716e-07	-0.393581	0.912	0.94	0.00874247
RPS8	3.128e-19	-0.394352	1	1	6.08083e-15
RACK1	1.38313e-13	-0.394495	1	1	2.6888e-09
RPLP1	2.29077e-20	-0.400664	1	1	4.45326e-16
COL14A1	4.87127e-08	-0.40404	0.249	0.517	0.000946975
C6orf48	8.45503e-07	-0.405463	0.902	0.914	0.0164366
ATP5F1E	7.34219e-10	-0.408979	1	1	1.42732e-05
RPL15	1.98891e-23	-0.410007	1	1	3.86645e-19
OSTC	7.0664e-07	-0.410547	0.896	0.94	0.0137371
RPL32	4.22672e-17	-0.416756	1	1	8.21674e-13
LOXL1	3.86985e-07	-0.416912	0.249	0.49	0.00752299
PHPT1	2.05196e-07	-0.423783	0.907	0.96	0.00398901
RPS9	4.29896e-18	-0.42415	1	1	8.35717e-14
RPS27	2.87052e-20	-0.425025	1	1	5.5803e-16
BTG3	2.00905e-06	-0.429057	0.668	0.795	0.039056
RPL11	3.19011e-19	-0.429761	1	1	6.20158e-15
CXCL8	4.3528e-07	-0.432829	0.016	0.166	0.00846184
ZSWIM6	5.45833e-09	-0.434052	0.145	0.424	0.00010611
RPS20	9.15854e-17	-0.43756	1	1	1.78042e-12
PTMA	1.86725e-10	-0.437611	1	1	3.62994e-06
STMN1	9.06349e-08	-0.437895	1	1	0.00176194
RPL13	5.28923e-21	-0.439136	1	1	1.02823e-16
RPL38	3.64852e-20	-0.442472	1	1	7.09273e-16
RPL34	4.63439e-21	-0.443214	1	1	9.00926e-17
PCOLCE	2.13124e-06	-0.444207	0.974	0.974	0.0414314
ACTG1	3.4977e-15	-0.444799	1	1	6.79952e-11
RPS12	1.58453e-19	-0.446566	1	1	3.08032e-15
GCHFR	1.71644e-09	-0.446734	0.093	0.351	3.33676e-05
RPS21	1.67535e-16	-0.449912	1	1	3.25687e-12
DCT	6.51808e-09	-0.451349	0.088	0.338	0.000126712
RPL18	5.90264e-24	-0.452601	1	1	1.14747e-19
RPS15	6.74981e-23	-0.453438	1	1	1.31216e-18
RPL37A	1.76914e-27	-0.453588	1	1	3.43921e-23
VCAN	3.27823e-09	-0.458241	0.104	0.377	6.37289e-05
RPS14	3.45711e-24	-0.45899	1	1	6.72063e-20
TIAM1	4.34013e-10	-0.461436	0.073	0.344	8.43722e-06
ANXA5	2.35942e-10	-0.463473	0.953	0.993	4.58672e-06
TUSC3	2.62785e-07	-0.464142	0.917	0.947	0.00510854
RPL31	3.21825e-14	-0.46569	1	1	6.25627e-10
SOX11	4.42889e-08	-0.467369	0.244	0.51	0.000860976
CXADR	2.38226e-08	-0.473847	0.171	0.43	0.000463112
WIF1	9.4746e-07	-0.475144	0.098	0.298	0.0184186
RPL35A	3.9222e-25	-0.475794	1	1	7.62476e-21
SERPINE1	2.18838e-06	-0.476043	0.031	0.185	0.0425421
RPL10	1.19707e-23	-0.477036	1	1	2.3271e-19
SNRPF	3.18436e-08	-0.479583	0.834	0.907	0.00061904
RPLP0	2.16559e-16	-0.479737	1	1	4.2099e-12
TMSB10	7.98703e-15	-0.479835	1	1	1.55268e-10
CST3	2.88812e-07	-0.48392	0.933	0.947	0.0056145
PDIA6	2.52434e-06	-0.48466	0.896	0.94	0.0490731
LOX	2.43869e-07	-0.487834	0.212	0.457	0.00474081
RPL28	7.69229e-21	-0.490407	1	1	1.49538e-16
YWHAE	1.21774e-11	-0.491708	0.959	0.993	2.36728e-07
SEMA3C	6.65372e-07	-0.494713	0.383	0.642	0.0129348
PTPRD	6.26439e-08	-0.497842	0.155	0.404	0.0012178
CCND1	5.03831e-08	-0.501093	0.109	0.351	0.000979448
RPL36	3.94199e-22	-0.502143	1	1	7.66324e-18
HINT1	1.23353e-15	-0.50398	1	1	2.39798e-11
BMP5	5.56171e-09	-0.510356	0.041	0.252	0.00010812
CLU	2.17814e-07	-0.511022	0.466	0.695	0.00423431
RPL37	5.37902e-27	-0.511025	1	1	1.04568e-22
LMO4	7.03738e-07	-0.512005	0.699	0.841	0.0136807
ADAMTS6	1.363e-09	-0.512234	0.114	0.404	2.64967e-05
PRRX1	5.79611e-08	-0.514067	0.927	0.94	0.00112676
RPL39	1.60036e-21	-0.516324	1	1	3.11109e-17
TMSB4X	3.7522e-12	-0.518183	1	1	7.29427e-08
AKAP12	1.21135e-06	-0.518227	0.793	0.934	0.0235487
PPIB	1.01819e-12	-0.520062	0.948	0.98	1.97937e-08
COL12A1	2.17433e-06	-0.520062	0.383	0.616	0.0422689
JUND	1.27106e-06	-0.522962	1	1	0.0247094
P4HA1	2.31711e-09	-0.530479	0.218	0.503	4.50446e-05
SULF1	1.82226e-07	-0.53159	0.238	0.483	0.00354248
RPL35	3.32955e-25	-0.532503	1	1	6.47264e-21
TSPO	2.12514e-09	-0.537047	0.813	0.868	4.13127e-05
RPL24	1.65401e-29	-0.537378	1	1	3.21539e-25
FBLN1	3.81538e-09	-0.548272	0.642	0.848	7.4171e-05
CDH3	1.25869e-07	-0.549603	0.244	0.483	0.00244689
ZFAS1	1.12489e-13	-0.550243	0.964	0.993	2.18679e-09
POLR2L	6.73993e-10	-0.554638	0.953	0.96	1.31024e-05
RAMP2	5.84506e-09	-0.555854	0.472	0.748	0.000113628
RPL13A	6.27751e-28	-0.560871	1	1	1.22035e-23
CNN2	2.47935e-10	-0.563061	0.756	0.901	4.81985e-06
DPYSL3	8.826e-15	-0.56534	0.99	0.96	1.71578e-10
NAP1L1	9.20778e-11	-0.570864	0.948	0.974	1.78999e-06
RPS11	2.14873e-26	-0.574133	1	1	4.17713e-22
RPS19	4.75502e-29	-0.577182	1	1	9.24375e-25
PLXDC2	2.13487e-09	-0.58245	0.254	0.57	4.15018e-05
MDK	2.48963e-13	-0.588613	0.995	1	4.83984e-09
ZNF385D	3.46002e-07	-0.589516	0.523	0.715	0.00672629
RPS23	2.15358e-35	-0.589955	1	1	4.18657e-31
FABP5	4.61073e-07	-0.592212	0.648	0.762	0.00896326
TCF4	1.83146e-09	-0.59398	0.741	0.887	3.56036e-05
TBL1XR1	5.52765e-11	-0.59506	0.492	0.775	1.07458e-06
LGALS3	1.39282e-10	-0.601145	0.534	0.788	2.70765e-06
ROBO1	5.16117e-08	-0.60244	0.435	0.689	0.00100333
MARCKS	3.84375e-13	-0.608126	0.995	1	7.47225e-09
RPL23	4.20411e-24	-0.610296	1	1	8.17279e-20
SKIL	9.9418e-08	-0.610987	0.575	0.775	0.00193269
EPB41L2	3.25436e-07	-0.611549	0.539	0.728	0.00632648
ST6GAL2	1.4601e-07	-0.622783	0.435	0.656	0.00283844
MYH10	1.31726e-11	-0.635684	0.705	0.887	2.56075e-07
PCLAF	6.65848e-10	-0.636151	0.031	0.265	1.29441e-05
MIR99AHG	2.12875e-08	-0.642297	0.886	0.934	0.000413829
PDGFRL	1.24091e-12	-0.65733	0.104	0.43	2.41232e-08
KCNQ1OT1	8.39987e-07	-0.659522	0.648	0.907	0.0163293
LY6E	1.24556e-11	-0.668826	0.373	0.669	2.42136e-07
RPS4X	2.10088e-33	-0.670485	1	1	4.08411e-29
TUBA1B	7.75275e-08	-0.670966	0.964	0.993	0.00150713
ANXA2	2.68508e-12	-0.672396	0.907	0.974	5.2198e-08
FLNB	1.19205e-08	-0.67453	0.637	0.742	0.000231734
SNHG7	1.90194e-11	-0.677865	0.404	0.715	3.69737e-07
BGN	6.05138e-09	-0.687036	0.591	0.788	0.000117639
ID3	1.39459e-07	-0.688068	0.995	1	0.00271108
XBP1	7.13102e-07	-0.704908	0.503	0.636	0.0138627
LIMA1	3.16015e-12	-0.737147	0.679	0.841	6.14333e-08
RPS18	7.53111e-39	-0.755798	1	1	1.46405e-34
PLCG2	2.50644e-09	-0.756537	0.047	0.272	4.87252e-05
NCOA7	4.66251e-13	-0.762217	0.254	0.609	9.06392e-09
THBS2	9.78093e-12	-0.763928	0.078	0.364	1.90141e-07
ALCAM	3.26338e-13	-0.797354	0.342	0.656	6.34402e-09
RPS29	2.73182e-35	-0.807965	1	1	5.31066e-31
MTRNR2L8	2.58662e-09	-0.816679	0.347	0.642	5.02839e-05
MIF	7.79147e-17	-0.818425	0.658	0.861	1.51466e-12
IL11RA	1.10386e-10	-0.849073	0.575	0.755	2.14591e-06
S100A11	6.67353e-19	-0.854746	0.902	0.993	1.29733e-14
MTRNR2L12	1.93047e-15	-0.873899	0.834	0.974	3.75284e-11
TIMP1	6.26545e-10	-0.874542	0.725	0.874	1.218e-05
PTN	3.43249e-23	-0.900919	0.974	1	6.67275e-19
RPL27A	5.33372e-43	-0.904101	1	1	1.03688e-38
IGFBP2	2.29572e-14	-0.915096	0.617	0.854	4.46289e-10
EMP3	4.10391e-21	-0.915651	0.751	0.934	7.978e-17
CRABP2	6.86575e-19	-0.95026	0.078	0.49	1.3347e-14
CDC42EP5	3.83651e-24	-1.018	0.373	0.841	7.45818e-20
FN1	1.90854e-19	-1.03433	0.782	0.96	3.71021e-15
HSP90B1	4.31113e-19	-1.03521	0.855	0.98	8.38084e-15
TPM4	6.43486e-30	-1.10078	0.964	0.993	1.25094e-25
MGP	1.92404e-11	-1.12894	0.731	0.907	3.74034e-07
OGN	2.51572e-19	-1.20497	0.342	0.795	4.89055e-15
ALDH7A1	1.41326e-19	-1.22985	0.565	0.834	2.74738e-15
EGFL6	2.1469e-33	-1.26547	0.29	0.914	4.17357e-29
DCN	4.29656e-17	-1.26579	0.316	0.728	8.35251e-13
LUM	3.62e-11	-1.2996	0.301	0.603	7.03727e-07
CYTL1	6.10466e-26	-1.42209	0.264	0.821	1.18675e-21
XIST	4.59038e-37	-1.42218	0.218	0.98	8.92369e-33
PLAC9	1.43248e-36	-1.56453	0.518	0.934	2.78474e-32
HSPA5	1.75096e-09	-1.78295	0.917	0.934	3.40387e-05
HBG1	1.14914e-07	-1.89108	0.036	0.232	0.00223392
