# Supplementary material for: Single-cell RNA sequencing reveals transcriptional changes of human choroidal and retinal pigment epithelium cells during fetal development, in healthy adult and intermediate age-related macular degeneration
Source: Hum Mol Genet. 2023 Jan 16;32(10):1698–710. doi: 10.1093/hmg/ddad007 (PMC10162434; doi:10.1093/hmg/ddad007)
Supplement: Table_S3_ddad007 [file table_s3_ddad007.xlsx]

## Sheet: RPE cells
Upstream Regulator	Expr Log Ratio	Molecule Type	Predicted Activation State	Activation z-score	p-value of overlap	Target Molecules in Dataset	Mechanistic Network
Tgf beta		group	Activated	2.743	4.85e-05	CLU,COL1A1,COL1A2,COL3A1,CTSK,JUNB,SOCS3,TAGLN	62 (21)
Pkc(s)		group	Activated	2.189	0.00247	COL1A1,COL3A1,DUSP1,JUNB,TAGLN	54 (20)
Mek		group	Activated	2.158	0.00348	CLU,COL1A2,DCT,HMGA2,JUNB,OTX2
ERK		group	Activated	2.215	1.06e-05	CEBPD,CLU,COL1A1,COL3A1,CTSK,DUSP1,JUNB,VCAN	56 (21)
MRTFB	0	transcription regulator	Activated	2.2	9.02e-05	COL3A1,FHL1,SELENOP,SLC35D3,SULF1,TAGLN	13 (3)
SIRT3		enzyme	Activated	3.317	2.57e-15	MT-ATP6,MT-CO1,MT-CO2,MT-CO3,MT-CYB,MT-ND1,MT-ND2,MT-ND3,MT-ND4,MT-ND4L,SCD	28 (4)
CG		complex	Activated	2.327	5.1e-06	CEBPD,CLU,DUSP1,EFEMP1,FHL1,HMGA2,HSD17B2,JUNB,SELENOP,SFRP4,VCAN	48 (8)
Lh		complex	Activated	2.63	0.000708	DUSP1,JUNB,RPL17,RPS10,RPS26,RPS4Y1,SFRP4
HMGA1	-0.401	transcription regulator	Activated	2.646	1.4e-05	COL1A1,COL1A2,CPE,IGFBP7,JUNB,NFIX,TAGLN
HOXA10		transcription regulator	Activated	2.236	0.00108	COL3A1,HBG1,PDPN,SCD,SFRP4
RASSF1		other	Activated	2	0.000652	CLU,CPE,EFEMP1,SELENOP
miR-2392 (miRNAs w/seed AGGAUGG)		mature microRNA	Activated	2.227	6.67e-11	MT-CO1,MT-CO2,MT-CYB,MT-ND2,MT-ND4
mir-2392		microRNA	Activated	2.228	6.67e-11	MT-CO1,MT-CO2,MT-CYB,MT-ND2,MT-ND4
CD44		other	Activated	2	0.00198	CLU,COL1A1,COL3A1,CTSK,LGALS1	53 (16)
GH1		growth factor	Activated	2.2	0.000156	CEBPD,CLU,JUNB,MGST1,SOCS3	54 (16)
IKBKG		kinase	Activated	2.236	0.00032	CEBPD,CLU,JUNB,MGP,SOCS3	50 (14)
TGFB1		growth factor	Activated	2.157	6.16e-09	CEBPD,CLU,COL1A1,COL1A2,COL3A1,CST3,CTSK,DUSP1,ELN,FHL1,HMGA2,HMGCS1,IGFBP7,JUNB,KRT17,MEG3,MGP,PDPN,PTGDS,S100A11,SCD,SLC7A5,SOCS3,SPARCL1,TAGLN,TLE4,VAT1L,VCAN	56 (20)
SMAD3	-0.132	transcription regulator	Activated	2.411	0.00144	COL1A1,COL1A2,COL3A1,ELN,JUNB,TAGLN	47 (14)
F2		peptidase	Activated	2.162	0.00641	CLU,COL1A1,DUSP1,FHL1,JUNB	58 (21)
AGO2	-0.017	translation regulator	Activated	2	0.00423	MT-CO1,MT-CYB,MT-ND2,MT-ND4
BMP2	-0.286	growth factor	Activated	2.049	0.000414	COL1A1,COL1A2,CTSK,JUNB,TAGLN,VCAN	55 (20)
NFKBIA	0.089	transcription regulator	Activated	3	0.000145	CEBPD,CLU,COL1A2,COL3A1,JUNB,MGP,MT-CO3,MT-CYB,SOCS3	42 (16)
TLR3		transmembrane receptor	Activated	2.219	0.0055	CLU,CTSK,DUSP1,JUNB,SOCS3	58 (19)
MALSU1	-0.072	other	Inhibited	-2	4.43e-09	MT-CO1,MT-CO2,MT-ND1,MT-ND4
AMPK		complex	Inhibited	-2.236	0.000162	MT-ATP6,MT-CO1,MT-CO2,MT-CYB,MT-ND1
ALKBH1		enzyme	Inhibited	-2.646	2.11e-13	MT-ATP6,MT-CO1,MT-CO2,MT-CYB,MT-ND2,MT-ND4,MT-ND4L
NSUN3		enzyme	Inhibited	-2.646	1.52e-16	MT-ATP6,MT-CO1,MT-CO2,MT-CYB,MT-ND2,MT-ND4,MT-ND4L
MRPL14	-0.06	other	Inhibited	-2	1.03e-08	MT-CO1,MT-CO2,MT-ND1,MT-ND4
RICTOR	-0.219	other	Inhibited	-2	0.0338	RPL17,RPS10,RPS26,RPS4Y1
ALKBH7	-0.043	other	Inhibited	-2.804	3.63e-17	MT-ATP6,MT-CO1,MT-CO2,MT-CYB,MT-ND1,MT-ND2,MT-ND3,MT-ND4
SOX2		transcription regulator	Inhibited	-2.149	0.00132	COL1A1,COL9A3,DUSP1,EFEMP1,KRT17,MYRF,OTX2,VCAN
miR-338-3p (miRNAs w/seed CCAGCAU)		mature microRNA	Inhibited	-2	1.58e-05	COL1A1,COL1A2,TAGLN,VCAN
SREBF1	-0.24	transcription regulator	Inhibited	-2.624	7.39e-13	CEBPD,HMGCS1,MT-ATP6,MT-CO1,MT-CO2,MT-CO3,MT-CYB,MT-ND1,MT-ND2,MT-ND3,MT-ND4,MT-ND4L,PTGDS,SCD,SELENOP
FBXW7		enzyme	Inhibited	-2.954	1.09e-12	CEBPD,COL1A1,MT-ATP6,MT-CO1,MT-CO2,MT-CO3,MT-CYB,MT-ND1,MT-ND4,MT-ND4L
TSC2	-0.072	other	Inhibited	-2.236	0.000624	MGP,S100A11,SCD,SOCS3,TAGLN
PPARA	-0.156	ligand-dependent nuclear receptor	Inhibited	-2.144	0.0511	CEBPD,HMGCS1,MGST1,MT-CO2,SCD
CR1L		transmembrane receptor	Inhibited	-2	1.11e-05	COL1A1,COL1A2,COL3A1,MGP
PPARGC1A	-0.269	transcription regulator	Inhibited	-2.913	4.29e-07	CEBPD,COL1A2,EGFL6,IGFBP7,MT-CO1,MT-CO2,MT-ND1,PDPN,SCD,SOCS3,SPARCL1,VCAN	36 (11)
LONP1	-0.048	peptidase	Inhibited	-3	2.73e-13	MT-ATP6,MT-CO1,MT-CO2,MT-CO3,MT-CYB,MT-ND1,MT-ND2,MT-ND3,MT-ND4,MT-ND4L,S100A11
FAS		transmembrane receptor	Inhibited	-2.224	0.0218	CEBPD,COL1A1,COL1A2,COL3A1,MGP
DAP3	-0.012	other	Inhibited	-3.162	3.11e-22	MT-ATP6,MT-CO1,MT-CO2,MT-CO3,MT-CYB,MT-ND1,MT-ND2,MT-ND3,MT-ND4,MT-ND4L
HRAS	-0.121	enzyme	Inhibited	-2.016	4.9e-09	CAPN2,CEBPD,CLU,COL1A1,COL1A2,COL3A1,DUSP1,EFEMP1,ELN,FHL1,JUNB,RPS10,SCD,SOCS3,TAGLN,TMSB10/TMSB4X,VCAN	55 (20)
TWNK		enzyme	Inhibited	-2.63	4.41e-12	MT-CO1,MT-CYB,MT-ND1,MT-ND2,MT-ND3,MT-ND4,MT-ND4L
Histone h2a		group			0.0062	HMGA2,LMO4
Ap2		group			0.00957	MT-CO2,PTGDS
Irp		group			0.0455	SLC40A1
collagenase		group			0.00805	CEBPD,JUNB
N-Cadherin		group			0.0333	SOX11
EPHB1		kinase			0.0455	JUNB
SIRT		group			0.0209	SCD
SLC11A1		transporter			0.0333	SLC40A1
ADRA1		group			0.0209	JUNB
ABLIM2		other			0.00422	TAGLN
RETNLB		other		0	0.000386	COL1A1,COL1A2,ELN,TNNC1
Ren2		peptidase			0.00258	COL3A1,MT-CO1
Sos		group			0.0106	HBA1/HBA2,MGST1,PDPN,SCD
Notch		group			0.0248	DUSP1,S100A11,TAGLN
Creb		group			0.0145	CEBPD,DUSP1,JUNB,LMO4,MT-ND3
G protein alphai		group			0.0401	CEBPD,SOCS3
PI3K (complex)		complex		1.067	0.00876	COL1A1,DUSP1,MT-CO1,SOCS3,TAGLN	53 (22)
Ggt		group			0.00422	SLC7A5
ERK1/2		group		0.555	5.2e-05	CAPN2,COL1A1,COL3A1,DUSP1,JUNB,KRT17,SOCS3,VCAN	59 (20)
P38 MAPK		group		1.964	0.000196	CEBPD,COL3A1,CTSK,DUSP1,JUNB,MT-CO2,SOCS3,TNNC1	57 (20)
C4BP		complex			0.0333	HMGCS1
STAT5a/b		group		1	0.00207	CLU,DUSP1,SLC35D3,SOCS3
STAT		group			0.000552	CEBPD,JUNB,SOCS3
ATPase		group			0.0209	CTSK
RNA polymerase II		complex			0.00731	COL1A2,DUSP1,JUNB,SOCS3,XIST
Calcineurin A		group			0.000396	COL1A1,COL1A2,COL3A1	32 (11)
MAP2K1/2		group			0.044	DUSP1,ELN
Vegf Receptor		group			0.00842	COL1A1
Pka		complex			0.0227	DCT,DUSP1,JUNB
IL1		group		0.625	0.0171	CEBPD,COL1A1,DUSP1,SOCS3,VCAN
nicotinic acetylcholine receptor		complex			0.0292	JUNB
Jnk		group		1.948	0.000326	COL1A1,COL3A1,DUSP1,MT-CO2,SOCS3,VCAN	54 (18)
Histone h3		group			0.00462	COL1A2,HBA1/HBA2,OTX2,SCD,SOCS3,SOX11,TAGLN
ROCK		group			0.00154	COL1A1,COL3A1,TAGLN	35 (10)
Fgf		group			0.00854	JUNB,OTX2
MSK1/2		group			0.00842	DUSP1
Akt		group		1.633	0.000329	COL3A1,MT-CO1,MT-CO2,RPS4Y1,SCD,SLC7A5,SOCS3,VCAN	49 (10)
PDGF BB		complex		0.381	2.26e-10	CEBPD,COL1A1,COL1A2,COL3A1,DUSP1,FHL1,HMGCS1,JUNB,MGST1,PLCG2,SCD,SOCS3,TAGLN,VCAN	50 (19)
Stat1 dimer		complex			0.0455	DUSP1
Smad2/3-Smad4		complex			0.000246	COL1A1,COL1A2,HMGA2	13 (7)
Ap1		complex			0.0425	CLU,MT-CO2,SOCS3
Ige		complex		0.816	0.00297	CAPN2,CTSK,HBA1/HBA2,JUNB,SCD,SOCS3	38 (7)
Nr1h		group			0.0289	APOC1,RPE65,SCD
CYP3A		group			0.0251	HMGCS1
Tcf 1/3/4		group			0.0251	TTR
IFN alpha receptor		complex			0.0209	COL1A2
NFkB (complex)		complex		0.458	0.00174	CD99,CEBPD,CLU,COL1A2,JUNB,KRT17,MT-CO2,SLC7A5,SOCS3	53 (12)
LDL		complex		1.051	0.0292	CAPN2,CTSK,DUSP1,SOCS3
Rbp		group			0.00842	SOCS3
Insulin		group		0.798	0.000181	CEBPD,COL1A1,COL1A2,COL3A1,DUSP1,HMGCS1,JUNB,MT-ND1,SCD,SELENOP,SOCS3	56 (21)
NCOR-LXR-Oxysterol-RXR-9 cis RA		complex			0.00496	APOC1,SCD
F630028O10Rik		other			0.0414	COL1A1
HOTAIR		other			0.0149	COL1A1,MEG3
Nfat (family)		group			0.00949	CTSK,FHL1,SPARCL1
S6K1		group			0.0373	CTSK
PSMB11		peptidase		0.333	2.55e-09	COL1A1,COL1A2,COL3A1,MT-ATP6,MT-CO1,MT-CO3,MT-ND1,MT-ND2,VCAN
NORAD	-0.11	other			0.013	JUNB,TAGLN
C17orf98		other			0.00422	XIST
Interferon alpha		group		1.96	0.13	LAIR2,MT-CO1,MT-CYB,SOCS3
Smad		complex			0.00496	COL1A1,COL1A2	12 (7)
Raf		group			0.0344	HMGA2,TAGLN
Retinoic acid-RAR-RXR		complex			0.0333	DUSP1
ZNF426	0.018	transcription regulator			0.00422	XIST
NAP1L1	-0.418	other			0.0414	TTR
CRTC3	-0.076	other			0.0373	MT-CO2
MCU	-0.094	ion channel			0.0168	MT-CO1
ASB9		transcription regulator			0.00422	CKB
IgG		complex		-0.82	7.22e-05	CEBPD,COL1A1,COL3A1,DUSP1,JUNB,LGALS1,PDPN,SLC40A1	56 (19)
FSH		complex		1.067	0.0288	CPE,DUSP1,JUNB,LGALS1,MYRF
RNASEL		enzyme			0.00805	MT-ATP6,MT-CO2
IFN Beta		group			0.0146	CEBPD,DUSP1,MT-CO2,MT-ND2
ANKRD17	-0.04	other			0.0414	SOCS3
SLC31A1	0.045	transporter			0.00422	MT-CO1
CPT1C		enzyme			0.000945	MT-CO2,MT-CO3
Snhg20		other			0.0251	COL1A1
ANO1		ion channel			0.0333	TAGLN
CCAR1	-0.177	transcription regulator			0.0251	CEBPD
RNF165		enzyme			0.00422	XIST
Jpx		other			0.0168	XIST
PIMREG		other			0.0292	SOCS3
NPC1	-0.11	transporter			0.000552	APLP1,CTSK,HMGCS1,SCD	15 (3)
MT-TM		other			3.92e-07	MT-CO1,MT-CO2,MT-CYB,MT-ND1
OGA	-0.071	enzyme		0	0.00897	CPE,HMGCS1,IGFBP7,OTX2,PTGDS,SOCS3
SAV1	0.086	other			0.00319	COL1A1,COL3A1
COLGALT1		enzyme			0.00842	COL1A1
CDHR1	-0.08	other			0.000261	CEBPD,SOCS3
LIN28A		other			0.00033	COL1A1,COL1A2,SCD
ZNF384	-0.032	transcription regulator			0.0373	COL1A1
OLFM2	0.108	other			0.0168	TAGLN
FA2H		enzyme			0.0373	SCD
NEIL2	0.1	enzyme			0.042	MT-CO2,MT-CO3
SLC22A5	-0.036	transporter			0.00756	COL3A1,JUNB
ABLIM3		other			0.00422	TAGLN
ELOVL2		enzyme			0.0414	SCD
FGF21		growth factor			0.03	COL1A1,COL3A1
ATOH7		transcription regulator			0.0209	SOX11
SLC39A14		transporter			0.0333	SCD
AKIRIN2	-0.299	other			0.0292	DUSP1
CLEC1B		transmembrane receptor			0.0495	PLCG2
SUCNR1		G-protein coupled receptor			7.87e-05	COL1A1,COL1A2,COL3A1
TMEM126A	-0.131	other			0.00258	MT-ND3,MT-ND4
MIEF2	-0.033	other			0.000945	HMGCS1,SCD
CLCF1		cytokine			0.0333	SOCS3
IL10R		group			0.0126	SOCS3
STAT1/3/5 dimer		complex			0.0495	SOCS3
MBTD1	-0.106	other			0.000552	HBA1/HBA2,SELENOP,XIST
NYX	-0.093	other			0.00422	TRPM1
DKK3	0.37	cytokine			0.0373	TAGLN
MIR17HG		other			0.0163	CPE,SOX11,TAGLN
HCAR1		G-protein coupled receptor			0.0495	COL1A1
ENTPD5		enzyme			0.000175	COL1A1,COL1A2
TMEM184A		other			0.00422	DUSP1
IGF2		growth factor			0.00586	DUSP1,JUNB,SELENOP,SOCS3	56 (21)
ZNF503	-0.115	other			0.0062	RPE65,SLC35D3
MT-TE		other			2.51e-11	MT-ATP6,MT-CO2,MT-CYB,MT-ND1,MT-ND4
SIRT6	-0.012	enzyme			0.000273	COL1A1,COL3A1,SCD,SLC40A1	33 (11)
Ctf2		cytokine			0.00422	SOCS3
ABRA		other			0.0126	TAGLN
ZC3H10		other			0.000175	MT-CO1,MT-CO2
PGRMC2	-0.07	transporter			0.0251	MT-CO1
DGAT2		enzyme			0.0292	SCD
NFU1	-0.042	other			0.0136	MGST1,MT-CO2
PPP1R18		other			0.0168	CTSK
FLCN	-0.121	other		1.863	9.32e-11	CKB,MT-ATP6,MT-CO1,MT-CO2,MT-CYB,MT-ND1,MT-ND2	10 (2)
MDC1		other			0.00842	CLU
TLE3	-0.067	other			0.000485	MT-ND1,MT-ND2,MT-ND3,MT-ND4
KDM6A	-0.12	enzyme			0.0189	COL1A1,TTR
IGF1R	-0.236	transmembrane receptor			4.23e-05	CLU,COL1A1,COL3A1,MT-ATP6,MT-CO1,MT-ND3,MT-ND4,RPS26	31 (7)
MBOAT7	-0.136	enzyme			0.000945	HMGCS1,SCD
COX10		enzyme			0.00842	MT-CO1
IL31		other			0.00421	JUNB,SOCS3	47 (12)
ANGPTL8		other			0.0333	SCD
ADRB		group			0.0223	HMGCS1,JUNB,SLC40A1
RPS6KA		group			0.0126	COL1A2
OPN3	-0.085	G-protein coupled receptor			0.0168	DCT
GPR39		G-protein coupled receptor			0.0251	CLU
KMT5B	-0.031	enzyme			0.0292	DUSP1
LAYN		other			0.00842	XIST
HDGF	-0.011	growth factor			0.0292	COL1A1
CP		enzyme			0.0126	SLC40A1
PYGO1	-0.176	other			0.00842	XIST
VGLL3		other			0.00258	COL1A1,COL1A2
GSE1	-0.086	other			0.00422	SLC7A5
MKX		transcription regulator			6e-06	COL1A1,COL1A2,COL3A1
LAMTOR1	0.13	other			0.0455	SCD
YARS2	-0.035	enzyme			0.00178	MT-CO2,MT-CYB
ZNF503-AS1		other			0.0373	RPE65
LETM1	0.043	transporter			0.0168	MT-CO1
NEK7	-0.065	kinase			0.0373	LMO4
LMCD1	0.056	transcription regulator			0.0126	TNNC1
IL33		cytokine		1.982	0.00548	COL3A1,HBA1/HBA2,JUNB,LGALS1,LMO4,SOCS3	29 (9)
HJV		transmembrane receptor			0.0333	SLC40A1
FNIP1	-0.127	other			0.0292	TNNC1
ZNF521	-0.129	transcription regulator			0.0292	CTSK
FBXO8	-0.038	other			0.00422	XIST
SURF1	-0.31	enzyme			0.00155	MT-CO1,MT-CO2
TXLNG	-0.018	other			0.0209	SCD
MED28	-0.182	other			0.0292	TAGLN
NELFCD	-0.055	other			0.0333	JUNB
NR2E3		ligand-dependent nuclear receptor			0.0455	RGR
FAM3B		cytokine			0.00421	LGALS1,RNASE1
SUCO	-0.033	other			5.27e-05	COL1A1,COL1A2
IDO		group			0.0333	SOCS3
PRPF19	-0.093	enzyme			0.0455	SCD
KLHL21	-0.064	enzyme			0.0126	DUSP1
GLIS2	-0.159	transcription regulator			0.00905	COL1A1,MGP
TEAD1	-0.139	transcription regulator			0.000246	COL3A1,SULF1,TAGLN,TNNC1	10 (3)
TENM1		transmembrane receptor			0.0373	MGP
ZC3H12A		enzyme			0.0353	CEBPD,DUSP1,JUNB
ZNF382		transcription regulator			0.0333	HMGA2
FZD8	-0.122	G-protein coupled receptor			0.00258	COL1A1,VCAN	43 (6)
ELOVL3		enzyme			0.0353	COL1A2,COL3A1
SEMA7A		transmembrane receptor		1	2.48e-06	COL1A1,COL1A2,COL3A1,ELN
GREB1		other			0.00422	COL1A2
CYSLTR2		G-protein coupled receptor			0.0455	DCT
Alpha catenin		group		-1.982	8.59e-07	COL1A1,COL1A2,COL3A1,EGFL6,ELN,IGFBP7,SOCS3
MITF-p300/CBP		complex			0.0168	DCT
Mi2		group			0.00842	CTSK
Ap2 alpha		group			0.0251	PTGDS
Growth hormone		group		1.667	8.38e-08	APLP1,CEBPD,CLU,COL1A1,COL3A1,JUNB,MT-CO2,MT-CYB,MT-ND3,SOCS3	57 (19)
CYP46A1		enzyme			0.0292	MT-CO1
GPR68		G-protein coupled receptor			0.0209	DUSP1
LOC100288798		other			0.0251	VAT1L
hemoglobin		complex			0.00258	MGST1,SLC40A1
TH2 Cytokine		group			0.0292	SOCS3
Pro-inflammatory Cytokine		group			0.00325	CLU,LGALS1,SOCS3
TH17 Cytokine		group			0.0126	LGALS1
IFT88	-0.031	other			0.00905	COL1A2,HMGCS1
TRAM2	-0.14	other			0.00842	COL1A1
PRKCD		kinase			0.0472	COL1A1,COL1A2,JUNB
EIF2B5	-0.115	translation regulator		-0.581	1.58e-07	COL1A1,COL1A2,DUSP1,SCD,TAGLN	28 (7)
ABCB4		transporter			0.00146	COL1A1,COL1A2,SOCS3
POLG	-0.027	enzyme			0.0118	MT-CO2,MT-CO3
Immunoglobulin		complex		-0.765	0.00374	CEBPD,COL1A1,COL3A1,DUSP1,ELN,LGALS1,SCD,SLC7A5,SOCS3,VCAN	60 (20)
GRB2	-0.098	other			0.0219	KRT17,OTX2
MRPL12	-0.065	other		-1.982	2.06e-08	MT-CO1,MT-CO2,MT-ND1,MT-ND2
LOXL1	-0.174	enzyme			0.00155	COL1A1,ELN
7S NGF		complex			0.0209	CLU
CNTF		cytokine		1.125	0.00215	CEBPD,IGFBP7,JUNB,SCD,SOCS3	44 (10)
JDP2	-0.039	transcription regulator			0.0292	CTSK
HSF1	-0.036	transcription regulator			0.00333	CLU,EFEMP1,SCD,TTR,VCAN
TSIX	-0.163	other			7.28e-08	COL1A1,COL1A2,XIST
TRH		other			0.0118	DUSP1,JUNB
MGP	0.514	other			0.00421	TAGLN,TTR
STAT3	0.32	transcription regulator		0.252	7.3e-16	CEBPD,COL1A1,COL1A2,COL3A1,CTSK,HBG1,JUNB,KRT17,MT-ATP6,MT-CO1,MT-CO2,MT-CO3,MT-CYB,MT-ND1,MT-ND2,MT-ND3,MT-ND4,MT-ND4L,OTX2,RPE65,SOCS3,SOX11,TAGLN,VCAN	47 (13)
VWF		other			0.0373	TAGLN
TEAD4		transcription regulator			8.71e-05	COL3A1,JUNB,SULF1,TAGLN,TNNC1
IRS1	-0.091	enzyme			2.05e-05	CEBPD,COL3A1,FHL1,SPARCL1,TAGLN,TNNC1
CASP1		peptidase			0.0107	COL1A1,SCD
CD3 group		group			0.0219	SCD,SLC7A5
ITGB5	-0.1	other			0.0414	COL1A2
SRF		transcription regulator		-0.181	0.000769	CEBPD,FHL1,JUNB,MGST1,TAGLN,TNNC1,VCAN
LPXN		transcription regulator			0.0126	TAGLN
SOX7		transcription regulator			0.00287	KRT17,OTX2,VCAN
TRIB1	0.059	kinase			0.0495	SCD
VCAN	0.502	other		-0.728	0.00551	CLU,CPE,ELN,VCAN
STAT1		transcription regulator		-0.471	0.00907	CEBPD,COL1A1,COL3A1,HBG1,KRT17,SOCS3	51 (19)
IGF1	0.268	growth factor		0.712	1.47e-06	CEBPD,CLU,COL1A1,COL1A2,COL3A1,DUSP1,ELN,JUNB,SCD,SOCS3,SPARCL1,SULF1,TNNC1	56 (22)
HAND2		transcription regulator		-1.98	0.000186	COL1A1,COL1A2,COL3A1,TNNC1
ALDH2	0.326	enzyme			0.00577	COL1A1,SLC7A5
NFAT5	-0.024	transcription regulator			0.0284	COL1A1,COL1A2,IGFBP7
immune complex		complex			0.0333	SOCS3
IL10RB		transmembrane receptor			0.0414	SOCS3
HDAC10		transcription regulator			0.0373	DCT
NFATC4	-0.017	transcription regulator			0.000272	COL1A1,COL3A1,CTSK
HOXB8		transcription regulator			0.0168	TAGLN
PTEN	0.315	phosphatase		-1.964	0.00351	DUSP1,HMGCS1,MT-ATP6,MT-CO2,MT-CYB,MT-ND1,SCD,SLC7A8,SOCS3	37 (11)
BAG6	-0.16	enzyme			0.0333	COL1A1
BMP10		growth factor		0.447	4.91e-05	COL1A1,COL1A2,COL3A1,IGFBP7,VCAN
HDAC5	-0.046	transcription regulator			0.00578	MEG3,SCD,TAGLN
CXCL8		cytokine			0.0108	COL1A1,COL3A1,CPE
CSF1		cytokine		0.844	0.000893	CAPN2,CTSK,DUSP1,HMGCS1,JUNB,SLC7A5	29 (8)
DHX36	0.065	enzyme			0.0071	FHL1,TNNC1
RIPK2		kinase			0.0363	LMO4,SCD
ACACA	-0.125	enzyme			0.0373	SCD
GMNN		transcription regulator			0.0481	DUSP1,EFEMP1
MRTFA		transcription regulator			0.00816	FHL1,SELENOP,SLC35D3,TAGLN
EPAS1	0.09	transcription regulator		1.039	0.00439	CKB,FHL1,HMGCS1,SLC40A1,SLC7A5
CYP2E1		enzyme			0.00351	COL1A2,MGST1
GLS	-0.168	enzyme			0.0209	COL1A1
C1QBP	0.092	transcription regulator			0.00319	MT-CO1,MT-CO2	15 (3)
PRKAA1	-0.044	kinase		-0.277	0.000838	CLU,LMO4,MGST1,MT-CO1,SOCS3
HOXB1		transcription regulator			0.0251	OTX2
TNFRSF8		transmembrane receptor			0.0274	JUNB,PDPN
LEF1		transcription regulator			0.0343	CPE,DCT,TRPM1
PRL		cytokine		1.995	3.24e-08	CAPN2,CEBPD,CLU,COL1A1,COL1A2,COL3A1,CST3,MGP,MGST1,PDPN,SOCS3	47 (15)
CASP3	0.008	peptidase			0.0071	CAPN2,CTSK
AKAP11	-0.158	other			0.0209	MT-CO2
ASNS		enzyme			0.00842	SLC7A5
WNT1		cytokine		0	0.0028	COL3A1,JUNB,OTX2,RNASE1
JUNB	0.574	transcription regulator			5.07e-05	CLU,COL1A1,COL1A2,DUSP1,JUNB,SCD	57 (19)
F2R	-0.001	G-protein coupled receptor		1.067	0.000956	DUSP1,HMGA2,IGFBP7,TAGLN
RPS11	-0.388	other			0.0209	HMGA2
PPARG		ligand-dependent nuclear receptor		-1.082	0.00622	COL1A1,COL1A2,IGFBP7,MGST1,SCD,SOCS3,TAGLN	53 (21)
NREP	0.034	other			0.00203	COL3A1,TAGLN
ALB		transporter			0.0189	COL1A1,SCD
KCNN4		ion channel			0.0414	CTSK
PRKAA2	-0.209	kinase		-1	0.0028	LMO4,MGST1,MT-CO1,SOCS3
AGT	-0.183	growth factor		1.814	4.35e-08	COL1A1,COL1A2,COL3A1,CPE,CTSK,DUSP1,EFEMP1,ELN,HMGCS1,IGFBP7,MGST1,NFIX,PTGDS,RNASE1,SFRP4,SOCS3,SULF1,TTR	48 (16)
IL11		cytokine			0.00394	CEBPD,JUNB,SOCS3	43 (9)
APLN		other			0.0226	HBA1/HBA2,HBG1
GDF2		growth factor		1.109	0.000793	COL1A1,COL9A3,SCD,SPARCL1
MKNK1	0.012	kinase			0.00688	CLU,MGP,SPARCL1,TAGLN
JAK1	0.222	kinase			0.0391	JUNB,SOCS3
SMAD1		transcription regulator			0.0168	COL1A1,COL1A2
FGF4		growth factor			0.00421	HMGCS1,SCD
HNRNPC	0.034	other			0.0373	HBG1
MAP2K1	0.126	kinase			0.00958	COL1A1,COL1A2,COL3A1,DUSP1	55 (22)
CTF1		cytokine			2.42e-05	CEBPD,JUNB,SOCS3,TAGLN	49 (14)
COL2A1		other			0.00351	COL1A1,COL3A1	9 (3)
ZBTB16		transcription regulator		1.177	0.0144	COL1A1,HSD17B2,LMO4,SCD
CIITA		transcription regulator			0.0136	COL1A1,COL1A2
NGF		growth factor		0.343	0.026	DUSP1,JUNB,MT-CO1,SLC40A1
PPP2CA	0.214	phosphatase			0.0266	MT-ND3,SOCS3
NOTCH1	-0.026	transcription regulator		-0.006	0.000984	CEBPD,COL1A1,COL1A2,HBA1/HBA2,PTGDS,TAGLN	33 (10)
DNMT1	-0.046	enzyme			0.00718	MT-CO1,SFRP4,XIST
PLCG2	-0.986	enzyme			0.042	CTSK,PLCG2
CNGB3	0.111	ion channel			0.0251	CAPN2
CST3	0.611	other			0.0495	CTSK
IL10		cytokine		1.038	0.0146	COL1A1,DUSP1,LGALS1,SLC7A5,SOCS3,VCAN
PDGFB		growth factor			0.00312	COL1A1,COL1A2,COL3A1	15 (4)
RBBP4	0.122	enzyme			0.0495	HBG1
ITGAV	-0.043	transmembrane receptor			0.00805	COL1A1,COL1A2	45 (17)
ALDH1A2		enzyme			0.00805	COL1A2,COL3A1
MDK	0.117	growth factor			0.0101	LGALS1,TAGLN
CAT	0.228	enzyme			0.0234	COL1A1,TAGLN
GPER1	-0.078	G-protein coupled receptor			0.0023	CEBPD,DUSP1,TAGLN	17 (6)
SERPINA3		other			0.0495	COL1A1
GLI3		transcription regulator			0.00852	COL1A1,DUSP1,JUNB
HIF1A	-0.023	transcription regulator		1	0.00216	FHL1,LGALS1,MT-CO3,MT-ND1,SCD,SLC40A1,SOCS3,SULF1
CXCL5		cytokine			0.00133	COL1A1,COL3A1	47 (11)
FSHR		G-protein coupled receptor			0.0204	CPE,DUSP1
IL31RA		transmembrane receptor			0.0209	SOCS3
STC1		kinase			0.0333	XIST
MED14	-0.095	transcription regulator			0.0495	DUSP1
MYOCD		transcription regulator		-1.158	2.9e-06	COL1A1,COL1A2,COL3A1,TAGLN,TNNC1,VCAN	10 (2)
ITGB1	0.195	transmembrane receptor			0.0223	COL1A1,COL1A2,JUNB
IKBKB		kinase		1.414	3.33e-05	CEBPD,CLU,CTSK,IGFBP7,JUNB,MGP,SOCS3,VCAN	51 (15)
CEBPA		transcription regulator		0.353	6.28e-08	CEBPD,COL1A1,COL1A2,CTSK,FHL1,JUNB,KRT17,LGALS1,MT-CO1,OTX2,SCD,SOCS3,VCAN	52 (11)
SURF4	-0.24	other			0.00422	SCD
POU2F1	-0.129	transcription regulator			0.000175	HBG1,PTGDS,RPE65,SELENOP,TNNC1
SFRP1	-0.355	transmembrane receptor			0.0226	COL1A1,SCD
TCDD-AHR		complex			0.00842	DCT
TSH		complex			0.0317	JUNB,SOCS3
IFNGR		complex			0.000365	COL1A1,SOCS3	24 (3)
CCAT1		other			0.0495	HMGA2
IFNAR1	-0.008	transmembrane receptor			0.0308	HMGCS1,SOCS3,VCAN
C3AR1		G-protein coupled receptor			0.0168	COL1A1,COL1A2
HES1	-0.256	transcription regulator			0.0023	DUSP1,PTGDS,TAGLN	12 (6)
EN1		transcription regulator			0.00203	COL1A1,COL1A2
MAPK8	-0.04	kinase			0.0419	COL1A1,DUSP1,HMGCS1
ADAM17	-0.116	peptidase			0.0381	COL3A1,SOCS3
BHLHE40	0.04	transcription regulator		0	0.048	PDPN,PNRC1,SOCS3,SPARCL1
LRP8	-0.3	transmembrane receptor			0.0209	CLU
IL10RA		transmembrane receptor		1	0.0105	EFEMP1,FHL1,LMO4,SOCS3,TTR
FN1	0.291	enzyme		1	0.00219	CAPN2,COL1A1,MGP,SOCS3,TAGLN	36 (19)
MTOR	0.01	kinase		-1.067	0.00452	CEBPD,DUSP1,HBA1/HBA2,HSD17B2,MT-CO1,SOCS3	13 (3)
NRG4		growth factor			0.0495	SCD
OSMR		transmembrane receptor			0.00241	JUNB,SCD,SOCS3	4 (2)
TSC22D3	0.078	transcription regulator			0.0219	COL1A1,DUSP1
HAMP		other			0.0251	SLC40A1
DMD	-0.08	other			0.0139	COL1A2,COL3A1,MT-ND1,SELENOP
PRKG1	-0.128	kinase			0.00033	COL1A1,COL3A1,TAGLN	39 (13)
RYR1	-0.126	ion channel			0.000432	MT-CO1,MT-CO2,MT-ND1
TTN		kinase			0.0333	FHL1
TARDBP	-0.08	transcription regulator			0.0381	HMGCS1,MT-ND3
IL3		cytokine			0.0151	HBA1/HBA2,JUNB,PDPN,RPS4Y1,SOCS3
NPPB		other			0.000362	COL1A1,COL3A1,HMGCS1
CREM	0.116	transcription regulator			0.00474	COL3A1,DUSP1,HMGCS1,JUNB	48 (11)
MAPT		other			0.0283	CAPN2,CKB,HBA1/HBA2,MT-CO2,MT-CO3,PDPN
LGALS1	0.655	other			0.00616	COL1A1,LGALS1,SOCS3	27 (8)
GLI1	-0.043	transcription regulator		1.32	9.01e-05	C11orf96,CLU,COL1A1,FHL1,IGFBP7,LGALS1,S100A11,SCD,SELENOP,SOCS3
B4GALT1	0.157	enzyme			0.0373	COL1A1
VEGFA	-0.116	growth factor			0.0403	COL1A1,CST3,JUNB,TMSB10/TMSB4X
FGF12	0.362	other			0.0251	TAGLN
SMAD7		transcription regulator		-1.757	5.07e-05	COL1A1,COL1A2,COL3A1,EFEMP1,SCD,TAGLN	49 (12)
ARID5B	0.118	transcription regulator			0.0168	TAGLN
WNT5A	-0.131	cytokine			0.0496	COL1A1,RPE65,SOCS3
PDGFA	-0.186	growth factor			0.0414	ELN
IL4		cytokine		1.477	0.0364	CKB,COL1A1,COL1A2,COL3A1,CTSK,DCT,JUNB,LGALS1,SLC7A5,SOCS3
CHUK		kinase		1.982	0.0021	CEBPD,CLU,JUNB,MGP,SOCS3	50 (14)
SP1	-0.1	transcription regulator			0.0118	CD99,CEBPD,CKB,COL1A1,COL1A2,TAGLN,TNNC1
PTK2	0.016	kinase			0.0309	COL1A1,COL1A2
LEP		growth factor		1.064	4.82e-05	COL1A1,COL3A1,JUNB,MT-CO3,MT-CYB,MT-ND1,MT-ND4,SCD,SELENOP,SOCS3	49 (17)
IL22RA2		transmembrane receptor			0.0373	SOCS3
FLI1		transcription regulator			0.0335	COL1A1,COL1A2
LTBR	-0.084	transmembrane receptor			0.0182	CLU,PDPN
DAB2IP	-0.03	other			0.0414	CLU
CCL2	0.178	cytokine			0.0119	CEBPD,PTGDS,SLC40A1
IL20		cytokine			0.0414	CTSK
UBE2K	-0.128	transcription regulator			0.0168	COL1A1
DUSP4	0.086	phosphatase			0.0495	DUSP1
ESR2		ligand-dependent nuclear receptor		0	1.03e-08	CAPN2,CEBPD,CLU,COL1A1,COL1A2,FHL1,HMGA2,HMGCS1,JUNB,KRT17,LMO4,MGP,PTGDS,SFRP4,SOCS3,SOX11,SULF1	54 (14)
GATA4		transcription regulator		-0.73	1.57e-06	COL1A1,COL1A2,COL3A1,KRT17,OTX2,PTGDS,SFRP4,TAGLN,TNNC1	11 (3)
TEAD3	-0.141	transcription regulator			6.89e-05	COL3A1,SULF1,TAGLN,TNNC1
PHF19		other			0.0168	OTX2
ROCK1	0.05	kinase			0.00664	COL1A1,COL3A1	27 (9)
SERPINE1		other			0.00366	DUSP1,HBA1/HBA2,JUNB
CAMK4		kinase			0.0118	JUNB,MT-CYB
STRA6	-0.215	transporter			0.0292	SOCS3
Bc1		translation regulator			0.0168	TAGLN
IGF2BP1	-0.109	translation regulator			0.000396	COL1A1,COL1A2,LGALS1
PKP2	-0.158	other			0.0373	COL3A1
MIRLET7		group			4.74e-05	COL1A1,COL1A2,HMGA2
miR-516a-3p (and other miRNAs w/seed GCUUCCU)		mature microRNA			0.0168	SULF1
miR-148a-3p (and other miRNAs w/seed CAGUGCA)		mature microRNA			0.00178	COL1A1,DUSP1
miR-382-5p (miRNAs w/seed AAGUUGU)		mature microRNA			0.0209	TAGLN
miR-409-3p (miRNAs w/seed AAUGUUG)		mature microRNA			0.00422	LMO4
miR-219a-5p (and other miRNAs w/seed GAUUGUC)		mature microRNA			0.0251	PLCG2
miR-296-3p (miRNAs w/seed AGGGUUG)		mature microRNA			0.0126	JUNB
mir-296		microRNA			0.0292	COL1A1
miR-29b-3p (and other miRNAs w/seed AGCACCA)		mature microRNA		-1.959	0.000793	COL1A1,COL1A2,COL3A1,VCAN	36 (10)
mir-29		microRNA		-0.948	0.000764	COL1A1,COL1A2,COL3A1,ELN	20 (7)
miR-217-5p (and other miRNAs w/seed ACUGCAU)		mature microRNA			0.0333	SCD
mir-196		microRNA			0.00178	COL1A1,HMGA2
miR-293-5p (and other miRNAs w/seed CUCAAAC)		mature microRNA			0.00351	MGST1,TAGLN
miR-874-3p (miRNAs w/seed UGCCCUG)		mature microRNA			0.0251	COL1A1
miR-137-3p (miRNAs w/seed UAUUGCU)		mature microRNA			0.0251	DCT
mir-483		microRNA			0.000365	CKB,SOCS3
mir-101		microRNA			0.000121	COL1A1,COL3A1,DUSP1
let-7		microRNA		-0.184	7.41e-06	CEBPD,COL1A1,COL1A2,COL3A1,HBA1/HBA2,HMGA2,MT-ND4,SCD
mir-431		microRNA			0.0168	VCAN
miR-335-3p (miRNAs w/seed UUUUCAU)		mature microRNA			0.000221	COL1A1,COL1A2,VCAN
mir-133		microRNA			0.0353	TAGLN,VCAN
miR-320b (and other miRNAs w/seed AAAGCUG)		mature microRNA			0.0251	TAGLN
miR-30c-5p (and other miRNAs w/seed GUAAACA)		mature microRNA			0.0289	COL1A1,COL1A2,VCAN
mir-21		microRNA		-0.013	0.00937	CLU,COL1A1,COL3A1,ELN,HMGA2	48 (9)
mir-143		microRNA			0.00287	COL3A1,TAGLN
miR-455-3p (miRNAs w/seed CAGUCCA)		mature microRNA			0.0251	COL1A1
mir-455		microRNA			0.0373	COL1A1
miR-138-5p (miRNAs w/seed GCUGGUG)		mature microRNA			0.0373	VCAN
miR-184 (and other miRNAs w/seed GGACGGA)		mature microRNA			0.0292	SFRP4
miR-186-5p (miRNAs w/seed AAAGAAU)		mature microRNA			0.0455	HMGA2
mir-186		microRNA			0.00842	HMGA2
miR-450a-5p (and other miRNAs w/seed UUUGCGA)		mature microRNA			0.0101	COL1A2,COL3A1
miR-199a-5p (and other miRNAs w/seed CCAGUGU)		mature microRNA		-0.152	0.000318	COL1A1,KRT17,MYRF,TAGLN
miR-149-5p (miRNAs w/seed CUGGCUC)		mature microRNA			0.0292	HMGA2
miR-185-5p (and other miRNAs w/seed GGAGAGA)		mature microRNA			0.0455	HMGA2
let-7a-5p (and other miRNAs w/seed GAGGUAG)		mature microRNA		-0.762	1.96e-06	COL1A1,COL1A2,COL3A1,HBA1/HBA2,HMGA2,SCD,TAGLN,VCAN
AKT1	-0.096	kinase			0.00172	CEBPD,CLU,CST3,HMGCS1,SCD,VCAN	41 (8)
TLR2		transmembrane receptor		0.52	0.00146	CEBPD,DUSP1,SCD,SLC40A1,SOCS3	58 (21)
ADAM12		peptidase			0.00394	JUNB,MGP,SPARCL1
KISS1		other			0.00536	MT-ND2,OTX2
PTN	0.004	growth factor			0.0242	HMGCS1,SCD
SDC3	-0.126	other			0.0373	COL1A1
TWIST1		transcription regulator			0.00562	CLU,COL1A1,EGFL6,VCAN	33 (6)
NACA	-0.038	transcription regulator			0.000261	COL1A1,PDPN
SOX6	-0.256	transcription regulator			0.00496	SOCS3,TNNC1
TRIM28	-0.15	transcription regulator			0.00263	DCT,EFEMP1,SULF1
ACLY	-0.13	enzyme			0.00536	DCT,SCD
F3	0.091	transmembrane receptor			0.0344	EFEMP1,HMGA2
NEUROG1		transcription regulator			0.0309	COL3A1,SULF1
AKT3	-0.116	kinase			0.00664	MT-CO1,MT-CO2	15 (3)
ADCYAP1		other		1.067	0.0186	CEBPD,COL3A1,SOCS3,TMSB10/TMSB4X
Ccl6		cytokine			0.0373	CTSK
GUSB	0.016	enzyme			0.0373	CEBPD
RFXAP	0.006	transcription regulator			0.0373	COL1A2
PDE3A		enzyme			0.0292	DUSP1
SS18	-0.055	transcription regulator			0.0107	C11orf96,SOCS3
JUN	0.064	transcription regulator		-1.067	9.27e-06	CAPN2,CLU,COL1A1,COL1A2,DUSP1,IGFBP7,JUNB,PTGDS,SCD,SOCS3,TNNC1	53 (16)
HOXB2		transcription regulator			0.0126	OTX2
FYN	-0.078	kinase			0.0175	DUSP1,SOCS3
CREB1	-0.009	transcription regulator		1.217	0.0354	CEBPD,DUSP1,HMGCS1,JUNB,SCD,SFRP4
PDE3B		enzyme			0.0455	SOCS3
BMP4	0.07	growth factor		1.151	0.00339	HMGA2,JUNB,SLC40A1,SULF1,TAGLN
ARHGAP5	-0.046	enzyme			0.000622	COL1A1,COL3A1
S100A9		other			0.0364	ELN,SOCS3,VCAN
YWHAZ	-0.149	enzyme			0.00664	COL1A1,CTSK	8 (2)
POMC		other			0.009	DCT,DUSP1,JUNB
CEBPB	0.137	transcription regulator		1.644	0.000263	CEBPD,CLU,COL1A1,COL1A2,FHL1,MGP,SCD,SOCS3,VCAN,XIST	58 (15)
PARP1	-0.016	enzyme			0.0207	COL1A1,COL3A1,MT-CO1
ZNF106	0.115	other			0.0149	HBA1/HBA2,LGALS1
FBN1	0.097	other			0.00458	COL1A2,COL3A1	29 (6)
RCE1		peptidase			0.013	MGP,MGST1
HDAC3	0.054	transcription regulator			0.00852	COL1A2,SCD,TAGLN	37 (13)
GSN	0.425	other			0.00258	COL1A1,COL3A1
SMARCD3	-0.048	transcription regulator			0.00319	COL1A1,MGP
NKX2-1		transcription regulator			0.0448	CLU,PDPN,SCD
ADIPOQ		other			0.0224	COL3A1,DUSP1,SCD,SOCS3
CSF3		cytokine			0.0148	CEBPD,CST3,SOCS3,TAGLN
RALBP1	0.113	enzyme			0.0373	COL1A2
ID3	-0.057	transcription regulator			0.0101	DUSP1,LGALS1,LMO4,SOCS3
GPAM		enzyme			0.0373	SCD
PTH1R		G-protein coupled receptor			0.00033	COL1A1,DUSP1,MGP
DRD1	-0.055	G-protein coupled receptor			0.0495	JUNB
POU5F1		transcription regulator		1.949	0.0892	DUSP1,EFEMP1,KRT17,SOCS3
POR	-0.197	enzyme			0.0413	HMGCS1,LGALS1,SCD
PLAG1	-0.126	transcription regulator			0.0258	COL9A3,MYRF
ZEB1	-0.015	transcription regulator			0.00739	COL1A1,COL1A2,COL3A1
BCYRN1		other			0.000432	MT-ND2,MT-ND4,S100A11
YBX1	0.078	transcription regulator			0.0125	COL1A1,COL1A2,EFEMP1
PLAUR		transmembrane receptor			0.0155	JUNB,MT-CO1
PIAS1	-0.026	transcription regulator			0.042	SCD,TAGLN
PPARGC1B		transcription regulator		-1.89	2.24e-08	CKB,MT-ATP6,MT-CO1,MT-CO2,MT-ND1,MT-ND2,SCD
FOXO4		transcription regulator			0.0128	HMGCS1,IGFBP7,SCD
INHA		growth factor		-0.762	0.00106	COL1A2,COL3A1,HSD17B2,SFRP4
RPL15	-0.039	other			0.00842	HMGA2
H2AX	-0.167	transcription regulator			0.000795	CLU,MT-CO1,SFRP4
HOXB3		transcription regulator			0.0414	OTX2
ATM	0.012	kinase			0.0391	CLU,DUSP1
WNT5B	-0.093	other			1.17e-05	COL1A1,SLC7A5,VCAN
ANGPT1	0.298	growth factor			0.0155	COL3A1,DUSP1
PFN2	0.281	enzyme			0.00842	SLC40A1
PKM	0.211	kinase		1.987	0.000368	MT-ATP6,MT-CO1,MT-CO2,MT-ND3	31 (6)
CXCL12	0.158	cytokine		1.83	2.55e-05	COL1A1,COL3A1,CTSK,IGFBP7,JUNB,SOCS3,TNNC1	55 (17)
APP	0.271	other		1.4	3.13e-09	CKB,CLU,ELN,HBA1/HBA2,JUNB,LMO4,MT-ATP6,MT-CO1,MT-CO2,MT-CO3,MT-CYB,MT-ND1,MT-ND2,MT-ND3,MT-ND4,PTGDS,SOCS3,TAGLN,TTR,VCAN	34 (5)
NRG1	-0.059	growth factor			0.0285	COL1A1,DUSP1,JUNB,LMO4
REG3A		enzyme			0.00842	SOCS3
EGFR	0	kinase		1.464	1.35e-06	COL1A1,COL3A1,CST3,CTSK,DUSP1,HMGA2,JUNB,KRT17,MT-CO2,SLC7A5,SOCS3,VCAN	60 (19)
ADORA2A		G-protein coupled receptor		1.114	0.00287	CKB,COL3A1,DUSP1,HBA1/HBA2
NPR1		enzyme			0.0062	COL1A1,COL3A1	25 (7)
FGFR3	-0.25	kinase			0.0118	COL1A1,COL3A1
KLF2	0.47	transcription regulator			0.00816	ELN,JUNB,PDPN,PTGDS
LIPE	-0.308	enzyme			0.0163	COL1A1,COL1A2,SCD
PPM1B	-0.017	phosphatase			0.0292	CEBPD
LGALS7/LGALS7B		other			0.0455	COL1A2
IL9R		transmembrane receptor			0.0414	JUNB
CXCR4	-0.059	G-protein coupled receptor			0.00241	IGFBP7,JUNB,TNNC1	38 (8)
MAPK9	-0.027	kinase			0.0385	HMGCS1,JUNB,SCD
IL17A		cytokine		1.179	0.00166	CEBPD,COL1A1,CTSK,KRT17,SOCS3,TNNC1	53 (15)
NFIX	0.539	transcription regulator			0.00577	NFIX,SPARCL1
DDR1	-0.198	kinase			4.74e-05	COL1A1,COL3A1,ELN
TNF		cytokine		0.641	1.89e-05	CEBPD,CLU,COL1A1,COL1A2,COL3A1,CTSK,DUSP1,JUNB,MGP,MGST1,MT-CO2,MT-CO3,MT-CYB,PDPN,RNASE1,SCD,SELENOP,SLC40A1,SLC7A8,SOCS3,TAGLN,TNNC1	54 (17)
KRAS	0.118	enzyme		0.096	4.42e-05	CLU,COL1A1,COL3A1,DUSP1,EFEMP1,EGFL6,ELN,JUNB,MT-CO1,MT-ND4,PDPN,SCD,VCAN	55 (17)
GCLC	-0.062	enzyme			0.0168	JUNB
GLI2		transcription regulator		-1	0.00168	CLU,COL1A1,JUNB,KRT17
COL4A3	0.068	other			0.000552	COL1A1,COL1A2,COL3A1	6 (3)
CD38		enzyme			0.0308	COL1A1,SLC7A5,SOCS3
IL6R		transmembrane receptor		1.972	0.000552	COL1A1,COL1A2,CTSK,SOCS3	54 (15)
RETN		other			0.0291	SCD,SOCS3
KLF4	-0.097	transcription regulator		0.202	0.00268	COL1A1,DUSP1,EFEMP1,KRT17,OTX2,TAGLN
DUSP1	0.507	phosphatase		-1.342	0.000467	COL3A1,CTSK,DUSP1,PNRC1,SOCS3	56 (20)
LIMA1	0.334	other			0.0455	VCAN
MMP13		peptidase			0.0251	COL1A1
GHR		transmembrane receptor			0.0283	COL1A1,SOCS3
RPS6KA4	-0.065	kinase			0.00133	DUSP1,JUNB	28 (10)
NOD2		other			0.0401	LMO4,SOCS3
HDAC6	-0.081	transcription regulator			0.00103	COL1A1,JUNB,TAGLN	29 (6)
MYBL2		transcription regulator			0.0182	CLU,ELN
SOX1		transcription regulator			0.0381	DUSP1,EFEMP1
MLH1	0.016	enzyme			0.0414	CLU
ST13	0.062	other			0.0292	CEBPD
LDB1	0.004	transcription regulator		1	0.0334	LGALS1,PLCG2,SLC40A1,SLC7A8
PML		transcription regulator			0.0333	CPE,HMGCS1,SCD
S100A8		other			0.0425	ELN,SOCS3,VCAN
ADRA1B		G-protein coupled receptor			5.02e-05	CEBPD,COL3A1,DUSP1,NFIX
NFYC	-0.072	transcription regulator			0.0142	COL1A1,COL1A2
INS		other		1	0.00528	DUSP1,JUNB,MT-ND4,SCD	40 (9)
BCL6	-0.068	transcription regulator			0.00351	COL1A1,CTSK,JUNB,MGP,SOCS3	57 (20)
ADRA1A		G-protein coupled receptor			6.89e-05	CEBPD,COL3A1,DUSP1,NFIX	48 (10)
MAOA		enzyme			0.00905	CEBPD,SOCS3
DNMT3A	-0.183	enzyme			0.00861	EFEMP1,PCBP4,SOCS3,TNNC1
MYD88		other		1.974	0.0368	CEBPD,CTSK,DUSP1,SOCS3
MFGE8	0.082	other			0.00178	COL1A1,COL3A1	25 (7)
ADRA1D		G-protein coupled receptor			5.02e-05	CEBPD,COL3A1,DUSP1,NFIX
NFE2L2	0.2	transcription regulator		-0.971	4.9e-06	COL1A1,COL3A1,CTSK,DCT,ELN,HBG1,MGST1,MT-CO2,SLC7A8,SOCS3,TTR	54 (15)
RXRA	-0.041	ligand-dependent nuclear receptor		0.283	5.08e-05	CEBPD,COL1A1,MGP,PTGDS,RGR,RPE65,SCD,VCAN	41 (7)
FOXO1		transcription regulator		1	0.0155	COL1A1,CTSK,IGFBP7,JUNB,SCD,TNNC1
NUDT21	-0.122	other			0.0251	COL1A1
SP3	-0.09	transcription regulator			0.00223	COL1A1,COL1A2,DUSP1,TAGLN,TNNC1	12 (5)
NT5E		phosphatase			0.00458	COL1A1,COL3A1
FOXA2		transcription regulator			0.00383	DCT,PTGDS,SCD,TAGLN,TTR	6 (2)
SNAP23	-0.009	transporter			0.0292	TAGLN
ERBB4	-0.186	kinase		0	2.25e-06	COL3A1,DUSP1,HBA1/HBA2,HMGA2,SOCS3,SPARCL1	32 (5)
NFYA		transcription regulator			0.00616	COL1A2,JUNB,SCD	14 (4)
TICAM1		other			0.024	CEBPD,DUSP1,SOCS3
MAPKAPK2	-0.121	kinase			0.0258	CEBPD,LMO4
ACSL3	0.036	enzyme			0.0168	SCD
MAP3K1	-0.271	kinase			0.0219	COL3A1,DUSP1
CALR	0.062	transcription regulator			0.00116	COL1A1,COL1A2,COL3A1	11 (4)
NRAS	-0.123	enzyme			0.0121	COL1A2,FHL1,LGALS1,MGP
SPHK1	0.365	kinase			0.00146	COL1A2,SOCS3,TAGLN	38 (7)
ERBB3		kinase		0.522	5.75e-07	CLU,COL1A1,CTSK,DUSP1,HBA1/HBA2,HMGA2,SOCS3	51 (12)
VAMP3	0.05	other			0.0209	TAGLN
TCF3	-0.081	transcription regulator		0.747	0.00858	COL1A1,LMO4,PLCG2,SELENOP,SLC7A5,SOCS3
AIF1		other			0.00155	COL1A1,COL3A1
RYK	-0.106	kinase			0.0251	COL1A1
PNKP	-0.052	kinase			1.76e-05	MT-CO2,MT-CO3
USP18		peptidase			0.00756	CTSK,SOCS3	42 (7)
PGR		ligand-dependent nuclear receptor		0.218	0.00183	CAPN2,CEBPD,HBA1/HBA2,SELENOP,SLC7A5,VCAN	46 (7)
H19		other			0.0414	COL3A1
TBX5		transcription regulator		-1.977	0.000368	COL1A1,COL1A2,COL3A1,TNNC1	11 (3)
HDAC2	0.004	transcription regulator		0.152	0.000606	COL1A1,COL1A2,RNASE1,SOX11,TAGLN	8 (3)
KDM1A	0.012	enzyme		-1	0.00101	COL1A1,COL1A2,MT-CO3,PDPN,SCD,SELENOP,SFRP4
LOX		enzyme			0.00421	COL3A1,ELN
PSMC3IP		transcription regulator			0.0333	CEBPD
PEBP1	0.088	other			0.0136	HMGA2,SCD
PTH		other			0.000102	COL1A1,COL1A2,DUSP1,MGP,SFRP4,SOCS3	55 (18)
TRHR		G-protein coupled receptor			0.0209	SOCS3
ANGPT2		growth factor		0.302	0.00228	COL1A1,COL1A2,COL3A1,HMGCS1,MGST1	36 (11)
TMPO	-0.137	other			0.000365	COL1A1,COL3A1
RPL11	-0.189	other			0.0373	HMGA2
IFT57	0.07	other			0.00203	MT-ND1,MT-ND4
EZH2	-0.044	transcription regulator		-1.091	0.0324	COL1A1,COL1A2,SFRP4,SOCS3,SULF1
CYBB		enzyme			0.0112	COL3A1,DUSP1
MFAP4	0.414	other			0.0455	COL1A1
CRH		cytokine			0.0353	JUNB,SOCS3
P2RY12		G-protein coupled receptor			0.0209	COL1A1
EP300	-0.135	transcription regulator			0.0116	CKB,COL1A2,DUSP1,SOCS3,TRPM1,XIST
NELFA	-0.124	other			0.0373	JUNB
GUCY1A1	0.293	enzyme			0.0126	PCBP4
MITF	-0.243	transcription regulator		-0.601	1.53e-05	COL1A1,CTSK,DCT,MGP,OTX2,SCD,SLC7A8,TRPM1
HOXA9		transcription regulator			0.0419	DCT,HBG1,JUNB
AHR	-0.045	ligand-dependent nuclear receptor		-1.789	6.28e-08	COL1A1,COL1A2,COL3A1,COL9A3,EFEMP1,JUNB,MGP,MT-CO1,MT-CO3,MT-CYB,MT-ND4,SCD,SOCS3	51 (10)
MAPK14	-0.104	kinase		1.508	2.39e-05	CEBPD,COL1A1,DUSP1,EFEMP1,JUNB,SOCS3,TAGLN	57 (21)
CHCHD4		enzyme			0.0168	MT-CO2
RAPSN		other			0.0168	SOCS3
DKK1		growth factor			0.00338	COL1A1,TAGLN,TNNC1
RFX1	-0.155	transcription regulator			0.00319	COL1A1,COL1A2
AGTR1		G-protein coupled receptor			0.000741	COL3A1,DUSP1,MGST1
TRAF3IP2	0.028	enzyme			0.00366	CEBPD,COL1A1,COL3A1	37 (10)
APOE	-0.201	transporter			0.0197	CLU,COL1A1,CTSK,MGP,SOCS3
ATF7	-0.09	transcription regulator			0.0333	DUSP1
SMARCA2	0.093	transcription regulator			0.0353	DCT,TAGLN
WNT7B		other			0.0373	COL1A1
CTBP1	-0.204	enzyme			0.0204	COL1A2,VCAN
EFNB1		other			0.0495	COL1A1
GDNF		growth factor			0.0372	LGALS1,RPS4Y1
HNF1A		transcription regulator			0.0173	COL3A1,DCT,HSD17B2,SLC40A1,SOCS3,TTR
FGFR2	-0.303	kinase		0.882	0.00245	COL1A1,COL3A1,CPE,TTR	24 (7)
ITGB6		other			4.74e-05	COL1A1,COL1A2,COL3A1	35 (12)
STEAP3		transporter			0.0234	COL1A1,COL3A1
HEPH	0	transporter			0.0209	SLC40A1
ASAH1	-0.408	enzyme			0.0124	COL1A2,TAGLN
MED13	-0.165	transcription regulator			0.0168	ELN,SCD
MAP3K8	0.018	kinase			0.0275	CEBPD,JUNB,SOCS3
HNF1B		transcription regulator		-0.293	0.000175	CD99,DUSP1,HMGA2,SULF1,TTR
JAK2		kinase			0.028	PCBP4,SOCS3,XIST
NR1I2		ligand-dependent nuclear receptor		-0.692	0.0014	HMGCS1,MGP,MGST1,MT-CO2,SCD
FGF2	-0.158	growth factor		1.163	1.02e-05	COL1A1,COL1A2,COL3A1,CTSK,ELN,JUNB,MGP,SCD,SOCS3,TAGLN,XIST	47 (17)
IL12B		cytokine			0.0266	CEBPD,SOCS3
CCL5		cytokine			0.00456	CAPN2,DUSP1,PTGDS
EBF1		transcription regulator			0.027	COL1A1,SCD,SOCS3
PLP2	-0.224	transporter			0.0333	CD99
TRIM14		other			0.0292	SOCS3
HK2		kinase			0.0209	MT-CO2
EGR1	0.284	transcription regulator		1.951	0.00942	CLU,COL1A1,COL1A2,JUNB	56 (16)
IL9		cytokine			0.0258	CAPN2,JUNB
PTGS2	0.126	enzyme			0.0484	CLU,CTSK,DUSP1
ARID4A	-0.049	transcription regulator			0.0455	PTGDS
SFTPA1		transporter			0.00456	COL1A1,HBA1/HBA2,HBG1
GATA6		transcription regulator		0.277	0.000281	HBA1/HBA2,KRT17,OTX2,SCD,TAGLN,TNNC1
SCD	-0.535	enzyme			0.0472	HMGCS1,KRT17,SOCS3
GATA5		transcription regulator			0.00113	HBA1/HBA2,TNNC1
CAMK2G	-0.05	kinase			0.0455	HBA1/HBA2
SMYD1		transcription regulator			0.0211	MT-CO1,MT-ND1
MEF2C		transcription regulator		-1.551	2.24e-05	CKB,COL1A1,COL1A2,COL3A1,JUNB,TNNC1	11 (3)
ABCC8		transporter			0.0023	MT-CO1,MT-CO3
SPARC	0.277	other			0.0125	CEBPD,COL1A1,COL1A2
ZNF350		transcription regulator			0.0126	HMGA2
INSR	-0.145	kinase		-1.23	4.17e-06	DUSP1,FHL1,HMGCS1,JUNB,LGALS1,MT-CO1,MT-CO2,OTX2,SCD,SELENOP,SOCS3,TTR	32 (8)
ARRB1		transcription regulator			0.013	COL1A1,JUNB
ANGPTL3		growth factor			0.0414	SCD
C9		other			0.00113	COL1A1,COL3A1
NR4A1	0.16	ligand-dependent nuclear receptor			0.0345	COL1A1,COL1A2,PTGDS,SCD
NOTCH2	-0.04	transcription regulator			0.0175	COL1A1,TAGLN
HOXD3		transcription regulator			0.00319	COL1A1,TAGLN
TGFBR1	-0.235	kinase			0.0146	COL1A1,COL1A2,TAGLN
HELZ2		transcription regulator			0.0373	SCD
PKN1	-0.047	kinase			0.0373	TAGLN
TBP		transcription regulator			0.0363	COL1A1,RPS10
Mup1 (includes others)		other			0.0373	SCD
ADGRV1	-0.181	G-protein coupled receptor			0.00842	HBA1/HBA2
PTCD1		other			0.000775	MT-ATP6,MT-CO2
YAP1	-0.286	transcription regulator			0.000732	COL1A1,HMGCS1,RPL17,RPS10,RPS26,RPS4Y1,TAGLN	17 (2)
Yap1		transcription regulator			0.0168	TAGLN
PTPRT	-0.113	phosphatase			0.00842	SOCS3
C5AR1		G-protein coupled receptor			0.0317	COL1A1,COL1A2
BIRC5		other			0.0234	COL1A1,COL3A1
SOX9	-0.251	transcription regulator			0.0134	COL1A1,DCT,PTGDS
GDF5		growth factor			0.0251	COL1A1
OSTM1	-0.123	other			0.0455	CTSK
KLB		enzyme			0.0455	HMGCS1
Igkv1-117		other			0.0414	JUNB
ITGB3		transmembrane receptor			0.0353	COL1A1,COL1A2
KNG1		other			0.00805	COL1A1,COL1A2	31 (10)
DKC1	-0.083	enzyme			0.0333	COL3A1
MLXIPL		transcription regulator		0.937	0.000413	RPL17,RPS10,RPS26,RPS4Y1,SCD
SOX15	-0.098	transcription regulator			0.0251	OTX2
SOX3		transcription regulator			0.045	DUSP1,EFEMP1
ETS2		transcription regulator			0.0401	CTSK,JUNB
Sry		transcription regulator			0.0414	PTGDS
THBS1		other			0.000642	COL1A1,COL1A2,COL3A1	34 (14)
ZBTB7B		transcription regulator			0.00366	COL1A1,COL1A2,HMGCS1
NPC1L1		transporter			0.0414	HMGCS1
ADAMTS12	-0.025	peptidase			0.000176	LGALS1,MGP,TAGLN
CCHCR1		other			0.00842	KRT17
MAPK3	-0.086	kinase		-0.13	8.71e-05	COL3A1,ELN,JUNB,MYRF,RPE65
PAGR1		other			0.0126	CEBPD
EFEMP2	0.231	other			0.000261	EFEMP1,ELN
Perm1		other			0.00155	MT-CO2,MT-CO3
RPS6KA5	-0.158	kinase			0.00385	DUSP1,JUNB	39 (14)
UACA	0.35	other			0.0333	CEBPD
ACKR3		G-protein coupled receptor			0.0003	ELN,IGFBP7,TNNC1	12 (3)
Mir200		group			0.00351	COL1A1,COL3A1	3 (2)
CMA1		peptidase			0.000175	COL1A1,COL3A1	29 (6)
LMNB1		other			8e-05	HMGCS1,MGP,MGST1,SCD
RPTOR		other			0.00318	CTSK,HMGCS1,MT-CO1,SOCS3
PAPOLA	0.071	enzyme		-1.98	2.97e-10	MT-ATP6,MT-CO1,MT-CO2,MT-CO3
HTT	-0.1	transcription regulator			0.000218	FHL1,HBA1/HBA2,HMGCS1,JUNB,MGP,MT-CO3,MT-CYB,OTX2,SELENOP,SLC40A1,TAGLN
LMO2		transcription regulator		1	0.0338	LGALS1,PLCG2,SLC40A1,SLC7A8
MAP2K3		kinase			0.000233	COL1A1,COL1A2,COL3A1,CTSK	44 (11)
IL13		cytokine		1.246	0.0144	CAPN2,COL1A1,COL1A2,COL3A1,CTSK,SOCS3
TAZ	0.023	enzyme		0.391	0.0334	COL1A1,DUSP1,SLC40A1,TAGLN
MYCN		transcription regulator		-0.594	1.23e-05	CLU,COL1A1,IGFBP7,JUNB,LGALS1,RPL17,RPS26,SULF1,TAGLN	12 (2)
CDX1		transcription regulator			0.0204	CLU,SLC7A8
ATP7A	-0.089	transporter			0.0455	ELN
YY1	0.035	transcription regulator			0.00206	CLU,COL1A1,COL9A3,TAGLN,TNNC1,XIST
BID		other			0.00319	CTSK,MT-CO2
NR0B2		ligand-dependent nuclear receptor		-1.131	0.00225	COL1A1,COL1A2,PLCG2,SCD	31 (7)
HSPA5	0.032	enzyme			0.0196	CLU,SCD
TRPV4		ion channel			0.00756	DUSP1,SOCS3	47 (10)
YWHAB	0.058	other			0.000485	DUSP1,TAGLN
LRPPRC	-0.217	other		-0.447	5.44e-10	MT-ATP6,MT-CO1,MT-ND1,MT-ND2,MT-ND3
PDPK1	-0.076	kinase			0.000741	CST3,DCT,XIST
PTTG1		transcription regulator			0.046	CEBPD,CLU
LGALS3	0.359	other			0.0113	COL3A1,MGST1,SOCS3
RHO		G-protein coupled receptor			0.00287	CEBPD,COL1A2,SELENOP
SIN3A	-0.086	transcription regulator			0.00241	COL1A1,COL1A2,CTSK	12 (5)
IL11RA	0.328	transmembrane receptor			0.00116	JUNB,RPE65,SOCS3
IFNB1		cytokine			0.00888	CAPN2,CTSK,HMGCS1,NFIX,XIST
ABLIM1	0.14	other			0.00422	TAGLN
STX3	-0.048	transporter			0.0414	VCAN
NR3C2		ligand-dependent nuclear receptor		1.941	0.00351	COL1A1,COL3A1,JUNB,PTGDS	40 (11)
FGF7	-0.02	growth factor			0.0044	CEBPD,COL1A1,SCD
SLC16A2	-0.024	transporter			0.0112	SLC7A5,SLC7A8
ELANE		peptidase			0.0149	CEBPD,ELN
GIPR		G-protein coupled receptor			0.0455	SOCS3
CAPNS1	0.131	peptidase			0.0292	CAPN2
RAPGEF4		other			0.0292	CTSK
NFKB1	-0.144	transcription regulator			0.0375	COL1A1,COL1A2,DUSP1,LGALS1
GATA1		transcription regulator		-0.152	0.00829	FHL1,HBA1/HBA2,HBG1,JUNB,LMO4
RELA	-0.043	transcription regulator		0.95	0.000968	COL1A1,COL1A2,DUSP1,ELN,JUNB,MT-CYB,PTGDS,TMSB10/TMSB4X	60 (19)
IL6ST	0.169	transmembrane receptor			0.0335	JUNB,SOCS3
DNMT3B		enzyme			0.0391	MGST1,SFRP4,TNNC1
Tnxa-ps1		other			0.00422	DUSP1
ZAP70		kinase			0.0258	PLCG2,SCD
TBXT		transcription regulator			0.00905	COL1A1,MGP
LIF		cytokine		-1.134	2.96e-14	CEBPD,JUNB,MT-ATP6,MT-CO1,MT-CO2,MT-CO3,MT-CYB,MT-ND1,MT-ND2,MT-ND3,MT-ND4,MT-ND4L,RPE65,SFRP4,SOCS3	29 (6)
RUNX2		transcription regulator		0.025	0.000196	CEBPD,COL1A1,COL1A2,PTGDS,TAGLN	35 (11)
BMP7	-0.231	growth factor		0.174	6.96e-06	CEBPD,COL1A1,COL1A2,DUSP1,SOCS3,SULF1,TAGLN,VCAN	50 (14)
IFNG		cytokine		0.138	0.00205	CEBPD,COL1A1,COL1A2,CTSK,DCT,DUSP1,ELN,HMGCS1,JUNB,KRT17,SELENOP,SLC40A1,SLC7A5,SOCS3,XIST	47 (14)
MFAP5		other			0.0219	DUSP1,EFEMP1
IFNA2		cytokine		1.091	0.00397	HMGCS1,MT-ATP6,MT-CO2,MYRF,SOCS3
HGF		growth factor		-1.067	0.00532	COL1A1,COL1A2,COL3A1,CTSK,KRT17,PNRC1,SOCS3	62 (21)
INHBC		growth factor			0.0126	JUNB
FOS	0.332	transcription regulator		-0.832	6.61e-06	CAPN2,CLU,COL1A1,COL8A2,HBA1/HBA2,JUNB,MGST1,PDPN,PTGDS,SCD,SFRP4,SOCS3	39 (7)
RPS18	-0.426	other			0.0168	HMGA2
PAX3		transcription regulator			2.04e-05	CLU,COL1A2,CST3,DCT,FHL1,MGP,VCAN
CD47	0.128	transmembrane receptor			0.0062	COL1A1,CTSK	25 (4)
BRCA1		transcription regulator			0.0408	HMGA2,KRT17,VCAN
MAPK1	-0.082	kinase		1.066	5.79e-06	CAPN2,DUSP1,HBA1/HBA2,HSD17B2,IGFBP7,JUNB,KRT17,LGALS1,MYRF,RPE65	29 (7)
EPRS1	0.083	enzyme			0.000365	COL1A1,COL1A2
EDNRA		transmembrane receptor			0.00178	COL1A1,COL3A1
HDAC1	-0.044	transcription regulator		-0.343	0.000216	COL1A1,COL1A2,CTSK,DUSP1,HBG1,SOX11,TAGLN	33 (12)
ANXA1	0.379	enzyme			0.0258	COL1A1,LGALS1
KCNJ11		ion channel			0.000775	MT-CO1,MT-CO3
RBBP8	-0.068	enzyme			0.0209	HMGA2
SNAI1		transcription regulator		1.96	0.00484	COL1A1,COL1A2,KRT17,SPARCL1	9 (3)
NR3C1	0.231	ligand-dependent nuclear receptor		-1.172	0.000354	CAPN2,CEBPD,COL1A1,COL1A2,COL3A1,DUSP1,KRT17,LMO4,PDPN,SELENOP,SLC7A6	50 (19)
FKBP10	0.083	enzyme		-0.447	5.93e-06	COL1A1,COL1A2,COL3A1,COL8A2,PDPN
EGF		growth factor		0.301	1.29e-08	CEBPD,CLU,COL1A1,COL1A2,COL3A1,DUSP1,HMGCS1,JUNB,MT-CO2,PDPN,S100A11,SCD,SOCS3,TAGLN,VCAN,XIST	63 (17)
VTN		other			0.00756	COL1A1,COL1A2	12 (8)
STAT5A		transcription regulator			0.0338	SLC7A8,SOCS3,TLE4,TNNC1
NR5A2		ligand-dependent nuclear receptor			0.0184	CEBPD,JUNB,PTGDS
ADAM19		peptidase			0.0251	COL1A1
MAFB	-0.258	transcription regulator		0.447	3.38e-05	RNASE1,SELENOP,SLC40A1,SLC7A8,TAGLN
FOXA1		transcription regulator			0.00551	DCT,MGP,TAGLN,TTR	6 (2)
EPO		cytokine		0.156	0.00925	CTSK,HBA1/HBA2,JUNB,RPS4Y1,SOCS3	44 (8)
BACH1	-0.184	transcription regulator			0.0326	DUSP1,SLC40A1
AGXT		enzyme			0.00842	COL3A1
EPOR		transmembrane receptor			0.000246	JUNB,SLC40A1,SOCS3	7 (3)
ADAMTS5		peptidase			0.00842	VCAN
ERBB2	-0.159	kinase		0.847	0.00017	CLU,COL1A1,COL3A1,HMGA2,JUNB,LGALS1,LMO4,RPL17,RPS10,SLC7A5,SPARCL1,TAGLN,VCAN	53 (10)
STUB1	0.195	enzyme			0.0274	JUNB,TAGLN
EDN1		cytokine		1.756	0.000247	COL1A2,CST3,DCT,JUNB,SOCS3,VCAN	31 (5)
KLF5	-0.202	transcription regulator			0.00636	CEBPD,DUSP1,TAGLN
SPRY4		other			0.0209	TAGLN
IL6		cytokine		1.755	0.000145	CEBPD,CLU,COL1A1,COL3A1,CST3,CTSK,DUSP1,JUNB,LGALS1,SLC40A1,SOCS3,TTR	55 (17)
HSD17B3		enzyme			0.0251	PTGDS
PRKACA	-0.125	kinase			0.0162	SFRP4,SOCS3
CEBPZ	-0.144	transcription regulator			0.0168	COL1A2
SMARCA4	-0.179	transcription regulator		0.376	2.98e-06	COL1A1,DCT,HBG1,HMGA2,IGFBP7,LGALS1,MGP,MT-ND2,MYRF,SELENOP,SLC40A1,TAGLN,TTR
IL7		cytokine			0.0248	COL1A1,CTSK,SOCS3
PTPN3	-0.094	phosphatase			0.00385	COL1A1,TAGLN	29 (6)
TNFSF11		cytokine		1.757	2.3e-07	CAPN2,CKB,CTSK,DUSP1,JUNB,MT-CO1,MT-CO3,MT-CYB,MT-ND4,SOCS3	48 (14)
DSP	-0.233	other			6.71e-05	COL1A1,COL1A2,COL3A1
OSM		cytokine		1.558	0.000137	CEBPD,COL1A1,COL1A2,COL3A1,JUNB,KRT17,PDPN,SLC7A8,SOCS3,TNNC1	49 (15)
GREM1		other			0.00133	COL1A1,ELN	29 (6)
JAG1	0.231	growth factor			0.00366	COL1A1,DUSP1,TAGLN
RHOA	0.239	enzyme			0.00829	COL1A1,COL3A1,TAGLN	42 (16)
RET		kinase			0.00377	CLU,COL1A1,COL1A2,ELN	47 (11)
FZD2	-0.122	G-protein coupled receptor			0.0292	COL1A1
Gm35986		other			0.0251	HMGCS1
PLA2G5	0.129	enzyme			0.000485	COL1A2,COL3A1
TGFB3		growth factor		0	7.68e-07	COL1A1,COL1A2,COL3A1,ELN,MGP,SCD,TAGLN	50 (15)
IL1B		cytokine		1.317	0.000658	CEBPD,COL1A1,DUSP1,ELN,HSD17B2,JUNB,MT-CO2,PDPN,PTGDS,RNASE1,SELENOP,SOCS3,VCAN	58 (19)
PMCH		other			0.0251	SCD
RARA	-0.187	ligand-dependent nuclear receptor		1.633	0.00452	DUSP1,LGALS1,LYPD1,MGP,OTX2,TLE4	36 (7)
TEAD2	0.041	transcription regulator			0.00131	COL3A1,SULF1,TAGLN
PLAA	0.024	other			0.0209	CLU
AEBP1	0.277	peptidase			0.0414	COL1A2
GHRL		growth factor			0.0401	SCD,SOCS3
TGFB2	0.005	growth factor		1.575	1.03e-05	COL1A1,COL1A2,COL3A1,SCD,TAGLN,VCAN	55 (19)
CHD4	-0.239	enzyme			0.0038	HBG1,SFRP4,SOCS3
ELK1	-0.008	transcription regulator			0.0381	JUNB,TAGLN
CFTR		ion channel		-1.982	0.0006	HSD17B2,SCD,SLC7A8,SOCS3
INHBE		growth factor			0.00422	JUNB
CREB3L1	-0.096	transcription regulator			0.00319	COL1A1,COL1A2
CREBBP	0.019	transcription regulator			0.000274	CKB,COL1A2,DUSP1,HMGCS1,SOCS3,TAGLN,TRPM1,XIST	14 (4)
DCN	0.423	other			0.0226	COL1A2,DUSP1
MFAP2	0.149	other			0.0292	VCAN
TFR2		transporter			0.0414	SLC40A1
CTNNB1	-0.099	transcription regulator		0.49	5.46e-06	CD99,CLU,COL1A1,DCT,HMGCS1,HSD17B2,RPL17,RPS10,RPS26,RPS4Y1,SCD,SFRP4,SOX11,TLE4,TNNC1,VCAN	17 (2)
RPL35A	-0.196	other			0.0168	HMGA2
HBB	-0.73	transporter			0.0155	COL1A2,HBA1/HBA2
ANGPTL7		other			0.0168	SOCS3
ACTG1	-0.03	other			0.0414	TAGLN
IKZF4		transcription regulator			0.0251	CTSK
RCOR1	-0.081	transcription regulator			0.00203	COL1A1,COL1A2	12 (6)
Yaf2		transcription regulator			0.0101	OTX2,SOX11
Foxp2		transcription regulator			0.0209	PDPN
Ncoa6		transcription regulator			0.0455	SCD
Mt3		other			0.0168	CEBPD
SF1	0.147	transcription regulator			0.0251	COL1A1
CALCA		other		-0.447	0.000977	COL3A1,CTSK,JUNB,LGALS1,LMO4
CD36		transmembrane receptor			0.01	COL1A1,IGFBP7,SCD
CCR2		G-protein coupled receptor			0.0125	COL1A1,COL1A2,VCAN
AP2B1	-0.016	transporter			0.0126	PTGDS
Gk		kinase			0.00842	SCD
Sik1		kinase			0.0414	DUSP1
SIK1/SIK1B		kinase			0.0414	SCD
HBG1	-1.314	other			0.00842	HBA1/HBA2
CYP2C9		enzyme			5.27e-05	DUSP1,HBA1/HBA2
Foxe3		transcription regulator			0.0209	TTR
CXCL1		cytokine			0.0495	SOCS3
Cxcl3		cytokine			0.0455	CEBPD
OTX2	-0.567	transcription regulator			0.00263	DCT,TRPM1,TTR
PAX1		transcription regulator			0.0162	KRT17,OTX2
SPRR3		other			0.0168	COL1A1
PAK2	0.009	kinase			0.000552	CKB,DUSP1,TAGLN
Brd4		kinase		1.387	1.54e-05	COL1A1,COL1A2,COL3A1,HBA1/HBA2,TAGLN
RPL12	-0.151	other			0.0168	HMGA2
NELFE	-0.082	other			0.0373	JUNB
OBP2B		transporter			0.0251	SCD
RFX5		transcription regulator			0.00178	COL1A1,COL1A2
ARID4B	-0.021	transcription regulator			0.0414	PTGDS
RPL5	-0.065	other			0.0168	HMGA2
RFXANK	-0.143	transcription regulator			0.0209	COL1A2
RAPGEF3		other			0.00421	CTSK,SOCS3	42 (7)
GCLM	0.062	enzyme			0.0209	JUNB
TFE3		transcription regulator		-1	9.11e-13	CKB,CTSK,DCT,MT-ATP6,MT-CO1,MT-CYB,MT-ND1,MT-ND2,SCD
NBN	0	other			0.0168	CLU
VIPR2		G-protein coupled receptor			0.0333	JUNB
TP53	-0.019	transcription regulator		1.911	5.58e-06	CEBPD,CKB,CLU,COL1A1,COL1A2,COL3A1,CTSK,DUSP1,EGFL6,FHL1,HMGCS1,IGFBP7,JUNB,MT-CO2,MT-CYB,PCBP4,PTGDS,RPS26,SCD,SLC7A5,SULF1,TMSB10/TMSB4X,VCAN	58 (16)
APOM		transporter			0.0251	COL1A1
ID2	0.051	transcription regulator			0.0155	DUSP1,LGALS1,LMO4,SOCS3
GDF11	-0.121	growth factor			0.0381	COL1A1,CTSK
PDX1		transcription regulator		-1	0.00143	CKB,COL1A1,COL3A1,JUNB,MT-ND1	31 (7)
CD28		transmembrane receptor		-1.982	0.064	HBG1,MT-CO1,SLC7A5,SOCS3
TGFBR2	0.052	kinase		0.391	3.59e-05	CKB,CLU,COL1A1,COL1A2,PDPN,PTGDS,SLC7A5,SOCS3,TAGLN	45 (13)
ESR1		ligand-dependent nuclear receptor		1.803	1.51e-06	CAPN2,CEBPD,CKB,CPE,EFEMP1,ELN,FHL1,HBA1/HBA2,HMGA2,JUNB,LGALS1,LYPD1,OTX2,PTGDS,SCD,SLC7A5,SLC7A8,SULF1,TAGLN,TTR
FZD6	-0.17	G-protein coupled receptor			0.0251	COL1A1
SERPINH1	0.102	other			0.0373	COL1A1
MYC	-0.157	transcription regulator		-0.4	5.35e-08	CAPN2,CEBPD,CLU,COL1A1,COL1A2,COL3A1,DUSP1,EFEMP1,KRT17,LGALS1,MGP,OTX2,RPL17,RPS10,RPS26,RPS4Y1,SCD,SLC7A5,TLE4,TMSB10/TMSB4X,XIST	42 (8)
MEF2D		transcription regulator		1	0.000302	COL1A2,COL3A1,JUNB,TNNC1	10 (4)
GNA15		enzyme			0.000118	CEBPD,FHL1,MGST1,TAGLN,VCAN	39 (7)
mir-297		microRNA			0.0126	JUNB
ERH	-0.082	other			0.00842	SOCS3
RPS12	-0.17	other			0.0209	HMGA2
SOD1	0.041	enzyme			2.41e-05	CKB,CLU,COL1A1,JUNB,MT-CO1,MT-ND1,MT-ND4,SLC40A1
histone deacetylase		complex			0.0124	JUNB,SLC7A8
MIR143-145a		group			0.0209	TAGLN
cytokine		group			0.028	CLU,DUSP1,SOCS3
growth factor		group			0.00155	CLU,DUSP1	4 (2)
Laminin5		complex			0.0495	COL1A2
Ngf		group			0.0335	CLU,DUSP1

## Sheet: CECs
Upstream Regulator	Expr Log Ratio	Molecule Type	Predicted Activation State	Activation z-score	Flags	p-value of overlap	Target Molecules in Dataset	Mechanistic Network
IL27		cytokine	Activated	2.194		1.73e-05	CD74,HLA-A,HLA-B,HLA-DRA,TNFSF10	23 (10)
APP	0.208	other	Activated	2.203		0.00107	CD74,CFH,CLU,ENG,HBG2,SERPINE1,SQSTM1,TNFSF10	26 (13)
IFNG		cytokine	Activated	2.268		0.000403	CD74,HLA-A,HLA-B,HLA-DRA,IER2,KLF2,PMEL,SERPINE1,SQSTM1,TNFSF10,XIST	22 (8)
SP110	-0.054	transcription regulator	Activated	2		0.000251	CD74,CLU,LMNA,SQSTM1
RUNX1		transcription regulator	Inhibited	-2		0.000322	ENG,HBG2,KLF2,NR2F2,SERPINE1	7 (3)
ERBB2		kinase	Inhibited	-2.219		0.000179	CAVIN1,CLEC3B,CLU,JAM2,RPS10,SERPINE1,SPARCL1,TNFAIP3,TSC22D1	19 (5)
LIMIT		other				0.0151	HLA-A
Histone H2b		group				0.0151	TNFSF10
NKX1-2		transcription regulator				0.00218	NR2F2
EPHB1		kinase				0.0237	SERPINE1
Mmp		group				0.0279	JAM2
Hdac		group				0.00575	HLA-DRA,RNASE1,TNFSF10	5 (3)
PI3K (complex)		complex		-0.396	bias	0.000472	KLF2,PMEL,SERPINE1,TNFAIP3,TNFSF10
Tgf beta		group		-0.075		0.00449	CLU,ENG,SERPINE1,TNFSF10	26 (12)
ERK1/2		group				0.0301	HLA-A,LEPR,SERPINE1
P38 MAPK		group				0.0487	JAM2,SERPINE1,TNFSF10
TCR		complex				0.0487	KLF2,TNFAIP3,TSC22D1
Actin		group				0.03	CAVIN1
TMSB4		group				0.0406	SERPINE1
STAT5a/b		group				0.0312	CLU,LEPR
IFN alpha/beta		group				0.0138	HLA-A,TNFSF10
NFkB (family)		group				0.000156	SQSTM1,TNFAIP3,TNFSF10
Tnf receptor		group				0.0468	SERPINE1
IL1		group				0.0417	SERPINE1,TNFAIP3,TNFSF10
Fibrin		complex				0.0489	SERPINE1
Histone h3		group				0.0214	AKAP12,KLF2,TNFAIP3,TNFSF10
Mek		group				0.000912	CLU,IER2,PMEL,SERPINE1,TNFAIP3
JAK1/2		group				0.0105	CD74,HLA-DRA
Vegf		group		-0.14	bias	0.000915	AKAP12,APLNR,JAM2,NR2F2,RAMP3,STC1
ETS		group				0.00114	ENG,SERPINE1
Akt		group				0.0118	LMNA,RPS4Y1,SERPINE1,TNFSF10
Sod		group				0.0364	HLA-DRA
ZFAS1	-0.391	other				0.0237	KLF2
PDGF BB		complex		-0.097		0.000104	AKAP12,IER2,LMNA,PLK2,SERPINE1,TNFAIP3
PDGF-DD		complex				0.0489	CLU
Ige		complex				0.0364	CD74,RAMP3,TNFSF10
NFkB (complex)		complex		0.75	bias	0.000494	CD74,CLU,HLA-A,PLK2,SERPINE1,TNFAIP3,TNFSF10	24 (9)
LDL		complex				0.003	SERPINE1,SQSTM1,TNFAIP3,TNFSF10	30 (14)
Ifn gamma		complex				0.0189	HLA-DRA,TNFSF10
Angiotensin II receptor type 1		group				0.0385	SERPINE1
HOTAIR		other				0.00414	JAM2,MEG3
MIR100HG		other				0.00652	SERPINE1
Atg5		other				0.013	SQSTM1
Nfat (family)		group				0.0212	SERPINE1,SPARCL1
PSMB11		peptidase				0.0295	CREB5,TNFSF10
C17orf98		other				0.00218	XIST
LINC00842		other				0.013	SERPINE1
HULC		other				0.0216	SQSTM1
Interferon alpha		group		1.924		0.0177	GIMAP4,HLA-A,HLA-B,TNFSF10
Raf		group				0.00992	IER2,TNFAIP3
ZNF426	0.113	transcription regulator				0.00218	XIST
DSG4		other				0.0468	DDX3Y
MIB2	0.086	transcription regulator				0.00435	TNFAIP3
CDK19	0.061	kinase		-1.342	bias	6.78e-06	CLU,KLF2,PLK2,PROCR,TSC22D1
IgG		complex				0.034	IER2,SERPINE1,TNFAIP3
FSH		complex				0.0117	AKAP12,PLK2,SERPINE1,TNFAIP3
PLEKHM1	0.036	other				0.00435	SQSTM1
Tlr		group				0.0269	HLA-A,TNFAIP3
ISGF3		complex				0.0279	TNFSF10
NADPH oxidase		complex				0.0489	SERPINE1
IFN Beta		group				0.000119	CD74,HLA-A,HLA-B,SERPINE1,TNFSF10	26 (13)
PRCP	0.501	peptidase				0.0151	KLF2
BLVRA	0.161	enzyme				0.0194	TNFSF10
ARID3B		transcription regulator				0.0173	TNFSF10
HOXA-AS2		other				0.000252	KLF2,TNFSF10
EOMES		transcription regulator				0.0256	APLNR,TNFSF10
TCHP	0.039	other				0.00435	SQSTM1
ZFAT		transcription regulator				0.00435	SQSTM1
RNF165		enzyme				0.00218	XIST
PDCD10	-0.081	other				0.000129	KLF2,PROCR
Jpx		other				0.00868	XIST
ZMIZ1	0.138	transcription regulator				0.013	SERPINE1
RHOJ	0.091	enzyme				0.0406	AKAP12
TIFA	-0.099	other				0.0322	TNFAIP3
SOCS2-AS1		other				0.00652	TNFSF10
SQSTM1	-0.751	transcription regulator				0.00596	PLK2,TSC22D1
ZXDC		transcription regulator				0.00868	HLA-DRA
FOXL2	0.219	transcription regulator				0.0151	CLU,TNFAIP3
MRTFB	0.148	transcription regulator				0.00624	HLA-A,LMNA,SERPINE1
ZBED2		transcription regulator				0.0194	HLA-A
ZC3H14	0.091	other				0.0364	TSC22D1
SNHG15	0.042	other				6.92e-05	KLF2,SQSTM1
KLF17		transcription regulator				0.0343	TNFSF10
AMBRA1		other				0.03	SERPINE1
SNORD21		other				0.00218	HLA-A
BTNL2		transmembrane receptor				0.0116	CD74,TNFSF10
SLC5A8		transporter				0.0151	TNFSF10
LRRK2		kinase				0.0216	SQSTM1
MIR17HG		other				0.0308	KLF2,TNFAIP3
ZNF451	0.083	enzyme				0.00652	SERPINE1
POLR3G		enzyme				0.0279	LMNA
ENTPD2		enzyme				0.00868	SERPINE1
ASCC1	-0.04	transcription regulator				0.00868	TNFSF10
DEPDC1		transcription regulator				0.00218	TNFAIP3
Lamin b		group				0.00218	LMNA
FOXK2	0.194	transcription regulator				0.013	SERPINE1
MDC1	0.021	other				0.00435	CLU
Histone h4		group				0.00031	AKAP12,KLF2,TNFAIP3,TNFSF10
SOX14		transcription regulator				0.0427	TNFSF10
RRP1B	0.158	transcription regulator				0.024	RPS10,RPS26
IGF1R	0.039	transmembrane receptor				0.028	CLU,RPS26,TNFSF10
RICTOR	0.123	other		-1.982		0.00353	LEPR,RPS10,RPS26,RPS4Y1
SIDT2	0.094	transporter				0.013	SQSTM1
TCF/LEF		group				0.0447	SERPINE1
GPR39		G-protein coupled receptor				0.013	CLU
LAYN	-0.032	other				0.00435	XIST
HDGF	0.002	growth factor				0.0151	SERPINE1
TSHZ3		transcription regulator				0.0064	IER2,RAMP3
PYGO1		other				0.00435	XIST
SPDEF		transcription regulator				0.0116	SERPINE1,SQSTM1
Atrial Natriuretic Peptide		group				0.0279	SERPINE1
ASH1L	0.107	transcription regulator				0.00652	TNFAIP3
IL33	0.163	cytokine		1.342		0.00138	LEPR,RAMP3,SERPINE1,TNFAIP3,TNFSF10
SHARPIN	0.13	other				0.0343	TNFAIP3
FBXO8	0.092	other				0.00218	XIST
GAS2L3		other				0.0343	PLK2
FOXG1		transcription regulator				0.0322	SERPINE1
EHD2	0.265	other				0.0173	CAVIN1
FAM3B		cytokine				0.0489	RNASE1
PHLPP2		enzyme				0.0216	SQSTM1
TMEM106B	0.074	other				0.00435	SQSTM1
Raet1a		other				0.00435	HLA-A
LY6K		other				0.0216	SERPINE1
TLR7		transmembrane receptor				0.0119	CFH,CREB5,TNFAIP3
Alpha catenin		group				0.029	ENG,TNFAIP3
26s Proteasome		complex				0.0433	SQSTM1,TNFSF10
IL12 (family)		group				0.0418	GIMAP4,TNFSF10
Growth hormone		group				1.44e-05	CLU,LEPR,PLK2,STC1,TNFSF10,TSC22D1
SYT11	0.025	transporter				0.013	CAVIN1
Ifn		group				0.00238	CFH,HLA-A,SERPINE1
Ifnar		group				0.0012	CD74,HLA-A,TNFSF10	10 (4)
Ap1 gamma		group				0.00652	HLA-A
Endothelin		group				0.0385	CD74
CG		complex		0.418		0.0036	APLNR,CLU,HLA-A,LEPR,STC1
tryptase		group				0.0194	TNFAIP3
Lh		complex		1		0.000108	AKAP12,RPL27A,RPS10,RPS26,RPS4Y1,TNFAIP3
VLDL		complex				0.00868	SERPINE1
TAF9	0.069	transcription regulator				0.0108	HLA-DRA
ABCB4		transporter				0.00596	SERPINE1,TNFAIP3
Immunoglobulin		complex		-0.537		0.0112	APLNR,CD74,ENG,HLA-A,KLF2,TNFSF10
STAT-1/2		group				0.00435	TNFSF10
Collagen type IV		complex				0.0447	SERPINE1
Nc2		complex				0.0108	HLA-A
7S NGF		complex				0.0108	CLU
CSF		group				0.00782	SERPINE1,TNFAIP3
TSIX	-0.204	other				0.00652	XIST
STAT3	-0.029	transcription regulator		0.819		0.00362	CD74,HLA-A,LEPR,PROCR,SERPINE1,TNFSF10	13 (6)
EIF3I	0.018	translation regulator				0.0108	SERPINE1
HNRNPR	0.039	other				0.0151	PLK2
CSNK1E	-0.184	kinase				0.00652	SERPINE1
ATXN2	0.105	other				0.0343	SQSTM1
SRF	0.012	transcription regulator				0.042	AKAP12,IER2,LEPR
SH3GLB1	0.022	enzyme				0.00435	SQSTM1
FEV		transcription regulator				0.0154	JAM2,NR2F2
SOX7	0.24	transcription regulator				0.00937	ENG,STC1
TNFRSF1B	-0.083	transmembrane receptor				0.0224	SERPINE1,TNFAIP3
SOX5		transcription regulator				0.0279	XIST
HOXA11		transcription regulator				0.0447	KLF2
PRCC	0.222	other				0.00218	SERPINE1
EGLN		group		-0.179	bias	2.68e-05	CAVIN1,HLA-B,KLF2,SERPINE1,STC1
PSMB10	-0.022	peptidase				0.03	TNFAIP3
PROKR2		G-protein coupled receptor				0.013	ENG
Raet1b		other				0.00435	HLA-A
IGF1	-0.068	growth factor		0.873		0.000306	CD74,CLU,IER2,LEPR,PLK2,SERPINE1,SPARCL1	23 (8)
NFAT5	-0.078	transcription regulator		0		0.000369	CD74,JAM2,TNFAIP3,TNFSF10	11 (4)
AP1M1	0.144	transporter				0.00435	HLA-A
PI3K (family)		group				0.00192	KLF2,SERPINE1,TNFSF10	5 (3)
HDAC10	0.05	transcription regulator				0.0194	SQSTM1
AURKA		kinase				0.0406	XIST
DYNLRB1	0.061	other				0.00218	SERPINE1
PTEN	0.149	phosphatase		1.964		0.0721	NR2F2,RAMP3,SERPINE1,TNFSF10
VHL	0.04	transcription regulator				0.0373	LMNA,TNFSF10
BAG6	0.204	enzyme				0.0173	SERPINE1
BMP10		growth factor		0		5.23e-05	CD74,ENG,HLA-A,LEPR	12 (4)
HDAC5	0.193	transcription regulator				0.000873	HLA-DRA,KLF2,MEG3
TAP1	0	transporter				0.0322	HLA-A
CSF1	-0.087	cytokine		-1.067	bias	0.00259	CD74,HLA-A,KLF2,TNFAIP3	21 (8)
MRTFA		transcription regulator				0.00785	HLA-A,LMNA,SERPINE1
SETD2	0.089	enzyme				0.00433	ENG,SERPINE1
EPAS1	0.009	transcription regulator				0.0177	AKAP12,SERPINE1,TNFAIP3
AP2M1	0.222	other				0.0151	CD74
REL	-0.432	transcription regulator				0.00192	HLA-A,PLK2,TNFAIP3,TNFSF10	13 (6)
C1QBP	0.01	transcription regulator				0.0427	SQSTM1
USF1	0.093	transcription regulator				0.000844	AKAP12,SERPINE1,TNFAIP3
ULK1	0.023	kinase				0.0151	SQSTM1
RXFP2		G-protein coupled receptor				0.0322	SOX18
PLCG1	0.148	enzyme				0.0427	SERPINE1
MDM2		transcription regulator				0.0165	SERPINE1,TNFSF10
WNT1		cytokine				0.0364	RNASE1,SERPINE1
JUNB	0.021	transcription regulator				0.0449	CLU,SERPINE1
MED12	0.171	transcription regulator				0.0447	CREB5
ERAP1	0.001	peptidase				0.013	HLA-A
AGT		growth factor		-0.073		0.0138	CREB5,ENG,LEPR,RNASE1,SERPINE1,STC1
IRF8	-0.125	transcription regulator				0.0398	CD74,TNFSF10
CBLB	-0.023	enzyme				0.0343	SQSTM1
GDF2		growth factor				0.0193	ENG,SPARCL1
SHC1	-0.004	other				0.00052	KLF2,SERPINE1,SQSTM1
MKNK1	0.077	kinase				0.00686	CFH,CLU,SPARCL1
BCL11A		transcription regulator				0.0194	HBG2
AIRE		transcription regulator				0.0138	HBG2,TNFSF10
HLTF	0.191	transcription regulator				0.00435	SERPINE1
ZBTB16	0.116	transcription regulator				0.0123	CD74,KLF2,TSC22D1
CIITA		transcription regulator		1.977		2.08e-06	CD74,HLA-A,HLA-B,HLA-DRA
NGF		growth factor				0.02	IER2,PLK2,SQSTM1
ZNF224	0.077	transcription regulator				0.00435	TNFAIP3
DNMT1	0.056	enzyme				0.0011	HBG2,KLF2,XIST	3 (2)
PLCG2	-0.831	enzyme				0.000633	CD74,HLA-A,TNFSF10	13 (7)
CELA1		peptidase				0.00435	HLA-A
SMARCA5	0.039	transcription regulator				0.0321	HLA-A,PLK2
PSMB9	0.166	peptidase				0.000165	HLA-A,TNFAIP3	7 (3)
CDK9	0.237	kinase				0.0064	HLA-DRA,TNFAIP3
CAT	0.116	enzyme				0.00663	HLA-DRA,SERPINE1
TLR4	0.393	transmembrane receptor				0.00179	PLK2,SQSTM1,TNFAIP3,TNFSF10,TSC22D1	22 (9)
GPER1		G-protein coupled receptor				0.00807	IER2,TNFAIP3
HMOX1		enzyme				0.0326	ENG,PROCR
GLI3		transcription regulator				0.0197	KLF2,TNFAIP3
HIF1A	-0.185	transcription regulator		-0.347		0.00647	AKAP12,CAVIN1,ENG,SERPINE1,TNFSF10	16 (4)
LOXL2	0.089	enzyme				0.03	RAMP3
RPL13A	-0.286	other				0.03	ENG
MED7	0.041	transcription regulator				0.00218	TNFAIP3
STC1	-1.26	kinase				0.000129	STC1,XIST
ITGB1	-0.013	transmembrane receptor				0.0383	SERPINE1,TNFAIP3
IKBKB	0.124	kinase				0.0257	CLU,HLA-A,TNFAIP3
CEBPA		transcription regulator		-0.972		0.000447	AKAP12,APLNR,HLA-B,LEPR,SERPINE1,TNFSF10
POU2F1	-0.004	transcription regulator				0.0295	HLA-DRA,TNFAIP3
CCL1		cytokine				0.0258	SERPINE1
HOTAIRM1		other				0.000694	CFH,KLF2
GAPLINC		other				0.00652	TNFSF10
IFNAR1	-0.097	transmembrane receptor				0.000415	HLA-A,SERPINE1,TNFAIP3,TNFSF10	31 (13)
ADAM10	-0.012	peptidase				0.0373	CD74,RPS10
DLX1		transcription regulator				0.0194	SERPINE1
IRF2	0.199	transcription regulator				0.0349	HLA-B,TNFSF10
TRAF2		enzyme				0.0144	KLF2,TNFAIP3
BHLHE40	0.433	transcription regulator				0.0332	CD74,PROCR,SPARCL1
LRP8		transmembrane receptor				0.0108	CLU
FN1	0.06	enzyme				0.0115	HLA-B,SERPINE1,SQSTM1
WNK1	-0.102	kinase				0.0151	SERPINE1
TARDBP	0.069	transcription regulator				0.0111	HLA-A,SQSTM1
IL3		cytokine				0.0386	HLA-A,RPS4Y1,TNFSF10
MAPT		other				0.00657	CD74,HBG2,HLA-A,SERPINE1,SQSTM1	14 (4)
RASSF1	0.167	other				0.0175	CLU,PLK2
REST	0.128	transcription regulator				0.0464	JAM2,SOX18
PSMB8	0.241	peptidase				0.0364	TNFAIP3
LGALS1	-0.051	other				0.0158	SERPINE1,TNFAIP3
GLI1		transcription regulator		0.896		0.00105	CLU,LMNA,NR2F2,RPL27A,SOX18,TSC22D1
VEGFA	-0.247	growth factor		-1.521	bias	0.00433	LMNA,NR2F2,SERPINE1,STC1	8 (3)
NR2C1	0.077	transcription regulator				0.0108	HBG2
IL4		cytokine		0.059		0.0172	CD74,HLA-DRA,IER2,RAMP3,SERPINE1,SQSTM1,TNFAIP3
SENP3		peptidase				0.00452	HLA-A,TNFSF10
CHUK		kinase		1.663	bias	0.00118	CLU,HLA-A,SQSTM1,TNFAIP3	21 (9)
SP1	0.037	transcription regulator		0.873	bias	3.45e-05	AKAP12,ENG,HBG2,JAM2,PROCR,SERPINE1,TNFAIP3,TNFSF10
IL22RA2		transmembrane receptor				0.0194	HLA-B
CDK5R1		kinase				0.0406	SERPINE1
RLIM	-0.139	enzyme				0.0237	SERPINE1
SH3KBP1	0.024	other				0.0258	SERPINE1
DAB2IP	0.053	other				0.0216	CLU
GDF15		growth factor				0.0489	SERPINE1
GFI1		transcription regulator				0.0433	GIMAP4,KLF2
ITGA4		transmembrane receptor				0.0216	TNFAIP3
ESR2		ligand-dependent nuclear receptor		-0.152		0.00496	AKAP12,CLU,LMNA,SERPINE1,STC1,TSC22D1	23 (7)
PROC		peptidase		-1		3.59e-06	CLU,PROCR,SERPINE1,TNFAIP3	10 (4)
LOC102724788/PRODH		enzyme				0.0108	TNFSF10
SMC3	0.164	other				0.0322	HLA-DRA
TAF1	0.146	transcription regulator				0.0385	RPS10
mir-515		microRNA				0.0385	SERPINE1
mir-302		microRNA				0.03	NR2F2
miR-508-3p (miRNAs w/seed GAUUGUA)		mature microRNA				0.0108	SERPINE1
mir-208		microRNA				0.0406	ENG
mir-617		microRNA				0.00218	SERPINE1
mir-142		microRNA				0.00663	TNFSF10,TSC22D1
mir-873		microRNA				0.0194	TNFAIP3
mir-373		microRNA				0.03	SERPINE1
H60a		other				0.00435	HLA-A
AKT1	0.222	kinase		0.391		0.000479	CD74,CLU,RAMP3,SERPINE1,TNFSF10	21 (9)
TLR2		transmembrane receptor				0.00892	KLF2,SQSTM1,TNFSF10	5 (3)
ADAM12	0.01	peptidase				0.0116	SERPINE1,SPARCL1
PIK3CA	-0.013	kinase				0.000586	PROCR,SERPINE1,TNFSF10	5 (3)
TRIM28	0.107	transcription regulator				0.00884	HBG2,KLF2
NEUROG1		transcription regulator				0.00884	CFH,PLK2
BLNK		other				0.0343	KLF2
ATG16L1	0.055	enzyme				0.0343	SQSTM1
DICER1	0.193	enzyme				0.0309	ENG,PROCR,SERPINE1
RFXAP		transcription regulator				0.000165	HLA-B,HLA-DRA	4 (2)
JUN	-0.055	transcription regulator				0.00471	AKAP12,CLU,HLA-B,LMNA,SERPINE1	14 (4)
CREB1	0.171	transcription regulator		1.4		0.00151	HLA-A,HLA-DRA,IER2,PRCP,SQSTM1,STC1
PDE3B		enzyme				0.0237	SERPINE1
IRAK4		kinase				0.0132	IER2,TNFAIP3
ARNT	0.036	transcription regulator				0.0295	ENG,SERPINE1
CEBPB	-0.16	transcription regulator		1.664	bias	0.000341	APLNR,CD74,CLU,HLA-A,LEPR,SERPINE1,XIST	13 (5)
HDAC3	0.123	transcription regulator				0.0197	HBG2,SERPINE1
NKX2-1		transcription regulator				0.000729	CD74,CLU,HLA-A,SERPINE1
CSF3	-0.939	cytokine				0.0126	HLA-DRA,TNFAIP3,TNFSF10
THRB		ligand-dependent nuclear receptor				0.0237	ENG,SERPINE1,TNFSF10
KLF10	0.343	transcription regulator				0.0447	SERPINE1
ZEB1	-0.117	transcription regulator				0.0179	CD74,SERPINE1
TSC22D1	-0.689	transcription regulator				0.0151	SERPINE1
TFCP2	0.086	transcription regulator				0.0343	CFH
FOXD1		transcription regulator				0.0237	SERPINE1
FOXO4		transcription regulator				0.026	PRCP,SERPINE1
INHA		growth factor				0.0016	JAM2,LMNA,SERPINE1
MAPKAPK5	0.038	kinase				0.0108	TNFAIP3
UPF2	-0.062	other				0.00235	CLU,TNFAIP3
PIK3CG		kinase				0.0016	CD74,HLA-A,TNFSF10	10 (4)
ATM	0.013	kinase				0.000563	CLU,SERPINE1,TNFAIP3	10 (4)
RB1CC1	0.18	other				0.0258	SERPINE1
DLC1	0.381	other				0.0173	SERPINE1
Raet1d/Raet1e		other				0.00218	HLA-A
NRG1		growth factor				0.0216	CAVIN1,IER2,SERPINE1
CALM1 (includes others)	-0.199	other				0.0108	TNFAIP3
CD209		other				0.0322	JAM2
PPP2R5C	0.095	other				0.0364	TNFAIP3
ZNRD1ASP		other				0.00868	HLA-A
SPHK2		kinase				0.0468	KLF2
CSF2		cytokine				0.029	CD74,CFH,SQSTM1,TNFAIP3
FOXC1	0.314	transcription regulator				0.000139	CLU,HLA-B,SERPINE1,TSC22D1
SRSF1	0.049	other				0.00207	ENG,LMNA
KLF2	0.549	transcription regulator				5.31e-05	APLNR,HBG2,LEPR,SERPINE1,TNFSF10
PKD1	0.105	ion channel				0.0106	CAVIN1,DDX3Y,IER2
CD40LG		cytokine				0.011	CLU,SERPINE1,TNFAIP3,TNFSF10
LIPE	0.209	enzyme				0.0308	CD74,SOX18
SDC4		other				0.0151	KLF2
LGALS7/LGALS7B		other				0.0237	SERPINE1
MAPK9	0.025	kinase				0.00665	IER2,LMNA,TNFAIP3
IL17A		cytokine				0.027	KLF2,SERPINE1,TNFAIP3
TAF10	0.089	transcription regulator				0.013	HLA-DRA
NFIX	-0.022	transcription regulator				2.73e-05	CLEC3B,SERPINE1,SPARCL1
NKX2-3		transcription regulator				0.0123	GIMAP7,HLA-B,KLF2
XIAP	0.079	enzyme				0.00157	SERPINE1,SQSTM1	4 (3)
TNF		cytokine		0.344		1.17e-05	AKAP12,CD74,CLU,ENG,HLA-A,HLA-B,HLA-DRA,IER2,KLF2,PLK2,RNASE1,SERPINE1,SQSTM1,TNFAIP3,TNFSF10	26 (11)
MET		kinase				0.0359	PLK2,TSC22D1
KRAS	-0.017	enzyme				0.0334	CAVIN1,CD74,CLU,SQSTM1,TNFSF10
CDKN2B		transcription regulator				0.0194	SERPINE1
CAV1	0.322	transmembrane receptor				0.0443	CAVIN1,SERPINE1
ALK		kinase				0.0364	SERPINE1
CST7		other				0.00435	SQSTM1
PIAS4	0.062	transcription regulator				0.0322	SERPINE1
MBP		other				0.0489	LEPR
SART1	0.035	other				0.0237	SERPINE1
RNF111	0.078	enzyme				0.013	SERPINE1
IK	-0.036	cytokine				0.00868	HLA-DRA
NOD2		other				0.0116	KLF2,TNFAIP3
ULK2		kinase				0.00435	SQSTM1
MLH1	0.015	enzyme				0.0216	CLU
LDB1	0.095	transcription regulator				0.0245	ENG,SQSTM1,TNFAIP3
EFEMP1	-0.149	enzyme				0.0173	SERPINE1
USP2		peptidase				0.0258	SERPINE1
PML	0.142	transcription regulator				0.00566	HLA-DRA,SQSTM1,TNFAIP3
ACKR1		G-protein coupled receptor				0.0447	TNFAIP3
TP73		transcription regulator		0.6		0.00197	ENG,HBG2,PLK2,PROCR,SERPINE1
IFI30		enzyme				0.00652	HLA-A
DNMT3A	0.041	enzyme				0.0082	AKAP12,PLK2,TSC22D1
MYD88	0.055	other		-1.886	bias	0.0039	HLA-A,SERPINE1,TNFAIP3,TSC22D1	11 (4)
SYK		kinase		-1.289		5.08e-06	AKAP12,GIMAP7,KLF2,TNFSF10,TSC22D1
HHEX	0.223	transcription regulator				0.00249	ENG,TNFSF10
RAF1	0.042	kinase		-1	bias	0.00129	AKAP12,CD74,IER2,TSC22D1
ODC1	-0.071	enzyme				0.0468	SERPINE1
TPH1		enzyme				0.0141	GIMAP4,GIMAP7
TAF12	0.063	transcription regulator				0.00868	HLA-DRA
FOXO1	0.452	transcription regulator		1.212		0.0198	KLF2,PRCP,SERPINE1,TNFSF10
STK16	0.019	kinase				0.00652	SERPINE1
S100A6	-0.306	transporter				0.00181	STC1,TNFAIP3
SP3	0.056	transcription regulator				0.00124	AKAP12,JAM2,PROCR,SERPINE1
SYVN1	0.049	transporter				0.0398	CAVIN1,HLA-A
THRA	0.442	ligand-dependent nuclear receptor				0.00443	ENG,SERPINE1,SQSTM1
NTRK2		kinase				0.0132	SERPINE1,TNFSF10
IL2RG		transmembrane receptor				0.00884	HLA-A,KLF2
PTPRE	-0.038	phosphatase				0.03	TSC22D1
PFN1	0.182	other				0.0108	SQSTM1
TICAM1	0.011	other		-1	bias	0.000287	SERPINE1,TNFAIP3,TNFSF10,TSC22D1	12 (8)
TCF20		transcription regulator				0.0108	SQSTM1
NRAS	0.051	enzyme				0.0108	AKAP12,CFH,HLA-A
SMAD4	0.13	transcription regulator				0.0254	ENG,JAM2,SERPINE1
LPA		other				0.0173	SERPINE1
ERBB3		kinase				0.00202	CLU,IER2,SERPINE1
RAC2		enzyme				0.00574	CD74,TSC22D1
IAPP		other				0.0427	LEPR
PIK3R1	-0.074	kinase				0.0158	ENG,SERPINE1
PIK3C3	0.069	kinase				0.0151	HLA-A
MAILR		other				0.0364	PLK2
CCN5		growth factor				0.00596	PROCR,SERPINE1
MAP3K14		kinase				0.0135	TNFAIP3,TNFSF10
HDAC2	-0.061	transcription regulator				0.0052	RNASE1,SQSTM1,TNFSF10
KDM1A	0.133	enzyme				0.00126	CD74,HBG2,HLA-A,KLF2,SERPINE1
E2F3	-0.099	transcription regulator				0.00696	JAM2,SERPINE1,SPARCL1
PTH		other				0.00665	LMNA,RAMP3,STC1
BRCA2	0.147	transcription regulator				0.0108	SERPINE1
TRHR		G-protein coupled receptor				0.0108	LEPR
HOXA3		transcription regulator		1.982		3.9e-06	ENG,HBG2,KLF2,NR2F2
STRAP	-0.068	other				0.00652	SERPINE1
IL1RN		cytokine				0.034	SERPINE1,TNFSF10
ARG1		enzyme				0.0364	SQSTM1
ACVRL1	0.271	kinase				0.00279	ENG,SERPINE1
MFAP4	-0.136	other				0.0237	SERPINE1
EP300	-0.011	transcription regulator				4.93e-06	AKAP12,DDX3Y,GIMAP4,GIMAP7,HLA-B,LMNA,TNFAIP3,XIST	11 (2)
AICDA		enzyme				0.0406	CD74
SNCA	-0.119	enzyme		0.557		0.00153	CD74,HLA-DRA,KLF2,LMNA,SERPINE1	13 (4)
HOXA9		transcription regulator				0.000659	HBG2,IER2,RPL27A,TSC22D1
BGLAP		other				0.03	CD74
RFX1	0.144	transcription regulator				0.00086	HLA-DRA,LMNA
N4BP1	0.011	enzyme				0.000775	HLA-A,HLA-B
KCNIP3		transcription regulator				0.0427	TNFAIP3
GIPC1	0.119	other				0.00868	SERPINE1
CDX2		transcription regulator				0.0428	CLU,NR2F2
SKI	0.015	transcription regulator				0.0489	SERPINE1
TNK1		kinase				0.0364	TNFSF10
APOE	-0.298	transporter				0.0456	CLU,ENG,SERPINE1
STK11	0.15	kinase		0.577		0.00413	SERPINE1,SPARCL1,TNFAIP3,TNFSF10
NLRP12		other				0.00279	HLA-A,HLA-B
IL1A		cytokine		-0.861	bias	0.00216	JAM2,NR2F2,SERPINE1,TNFAIP3
GDNF		growth factor				0.0108	RPS4Y1,STC1
FAS		transmembrane receptor				0.0487	SERPINE1,TNFAIP3,TNFSF10
ITGB6		other				0.0364	SERPINE1
VLDLR		transporter				0.000356	SERPINE1,TNFAIP3
JAK2	0.098	kinase				0.00036	AKAP12,PLK2,TSC22D1,XIST
TRIM33	0.17	transcription regulator				0.013	SERPINE1
FGF2		growth factor				0.000803	LMNA,PLK2,SERPINE1,SQSTM1,TNFSF10,XIST	7 (3)
KLF6	-0.25	transcription regulator				0.0248	ENG,TNFAIP3
CLTC	0.18	other				0.000129	CD74,HLA-A
ACVR1B	0.046	kinase				0.03	SERPINE1
AFP		transporter				0.0237	TSC22D1
IKBKG	0.076	kinase				0.000244	CLU,HLA-A,TNFAIP3,TNFSF10	24 (11)
EGR1	0.515	transcription regulator				0.000852	CAVIN1,CLU,SERPINE1,TNFSF10
PTGS2	-0.094	enzyme				0.00855	CLU,STC1,TNFSF10
DIO3		enzyme				0.00634	CFH,HLA-A,STC1
SFTPA1		transporter		0		2.64e-05	HBG2,KLF2,PMEL,SERPINE1
TIMP3	-0.338	other				0.00553	ENG,SERPINE1
TGFB1	0.229	growth factor		-0.008		1.22e-05	APLNR,CD74,CFH,CLU,ENG,HLA-DRA,IER2,KLF2,MEG3,PLK2,PROCR,SERPINE1,SPARCL1,TNFAIP3,TSC22D1	26 (8)
ING2	0.013	transcription regulator				0.00435	SERPINE1
SMAD3	-0.059	transcription regulator				0.0252	ENG,JAM2,SERPINE1
F2		peptidase		0.471	bias	2.95e-05	CLU,IER2,PROCR,SERPINE1,TNFAIP3,TNFSF10	19 (8)
INSR	-0.175	kinase				0.0333	IER2,LEPR,SERPINE1,TSC22D1
IBTK	0.031	other				0.00435	SQSTM1
LY6E	-0.029	other				0.00086	HLA-DRA,SERPINE1
NR4A1	-0.205	ligand-dependent nuclear receptor				0.0252	RAMP3,SERPINE1,TNFSF10
HOXD3		transcription regulator				0.0427	SERPINE1
CCN3		growth factor				0.0468	SERPINE1
HELZ2	0.132	transcription regulator				0.0194	LEPR
TBP		transcription regulator				0.000499	HLA-A,RPS10,TNFAIP3
YAP1	-0.203	transcription regulator				0.000111	LMNA,RPL27A,RPS10,RPS26,RPS4Y1,SERPINE1	13 (2)
MED21	0.02	transcription regulator				0.00218	TNFAIP3
ACOD1		enzyme				0.0108	TNFAIP3
ITGA3		other				0.0258	SERPINE1
DKC1	0.12	enzyme				0.0173	SERPINE1
MLXIPL		transcription regulator		1	bias	0.000302	RPL27A,RPS10,RPS26,RPS4Y1
KAT2B	0.069	transcription regulator				0.00532	HLA-B,KLF2
RFX3	0.175	transcription regulator				0.0427	HLA-DRA
TAL1	-0.018	transcription regulator		-1		0.00145	HLA-A,HLA-B,TNFAIP3,TNFSF10	11 (4)
TLR1		transmembrane receptor				0.0427	TNFAIP3
SCUBE3		other				0.0194	SERPINE1
CNOT3	-0.012	other				0.000618	KLF2,LEPR
SIRT1	-0.203	transcription regulator		0.152		0.0158	CD74,HLA-A,KLF2,SERPINE1
PLA2G2E		enzyme				0.0279	SERPINE1
NLRC5		transcription regulator				0.000949	HLA-A,HLA-B
SP2	-0.039	transcription regulator				0.0322	SERPINE1
TLR9		transmembrane receptor				0.0164	PROCR,SERPINE1,TNFSF10
KLF7	-0.154	transcription regulator				0.0237	TNFSF10
ERBIN	0.019	other				0.0151	SERPINE1
MLANA		other				0.0173	PMEL
TNIP1	-0.013	other				0.0036	HLA-A,HLA-B
SMPD1	0.072	enzyme				0.00663	SQSTM1,TNFSF10	4 (3)
THY1	0.104	other				0.0364	CLU
LMO2	0.348	transcription regulator				0.0248	ENG,SQSTM1,TNFAIP3
STAU1	0.111	transporter				0.0427	KLF2
MAP2K3	-0.068	kinase				0.0105	SERPINE1,TNFSF10
TGFBR3	0.245	kinase				0.0343	SERPINE1
TAZ	0.062	enzyme				0.0245	HLA-A,PLK2,SERPINE1
MYCN	0.001	transcription regulator		-0.277		0.000789	CLU,HLA-A,RPL27A,RPS26,SERPINE1
YY1	0.141	transcription regulator				0.000564	CLU,HLA-DRA,KLF2,STC1,XIST
TCF4	-0.057	transcription regulator				0.0435	GIMAP4,PLK2,TNFSF10
HDAC4	-0.032	transcription regulator				0.0383	HLA-DRA,KLF2
NR0B2		ligand-dependent nuclear receptor				0.0326	SERPINE1,TNFAIP3
ILF3	0.121	transcription regulator				0.0165	CFH,HLA-DRA
NFATC2	-0.098	transcription regulator				0.0105	PLK2,PMEL,TSC22D1
RTKN	0.134	other				0.0194	TNFAIP3
LRPPRC	0.034	other				0.0237	SQSTM1
PDPK1	0.129	kinase				2.08e-06	KLF2,PMEL,SERPINE1,XIST
KRIT1	0.194	other				0.0258	KLF2
RHO		G-protein coupled receptor				0.00937	CD74,TNFAIP3
SIN3A	0.023	transcription regulator				0.00833	HLA-DRA,SERPINE1
MAP1LC3B	-0.14	other				0.0151	SQSTM1
NPC2	0.143	transporter				0.00181	CREB5,SQSTM1
IFNB1		cytokine				0.000479	DDX3Y,HLA-A,PMEL,TNFSF10,XIST	14 (4)
NR3C2	0.212	ligand-dependent nuclear receptor				0.0408	PROCR,SERPINE1
DACH1	-0.038	transcription regulator				9.74e-05	IER2,SERPINE1,TNFAIP3
AIM2		other				0.00279	HLA-A,TNFAIP3
SMURF2	0.199	enzyme				0.0406	SERPINE1
TAPBP	0.222	transporter				0.000129	HLA-A,HLA-B
PRDM1	0.017	transcription regulator		0.378		3.17e-06	CD74,CFH,GIMAP7,HLA-A,HLA-B,HLA-DRA,TNFSF10
GATA1		transcription regulator				0.00385	CAVIN1,HBG2,LEPR,RPL27A
Smad2/3/4		group				0.0343	SERPINE1
CYP1A1		enzyme				0.0201	LMNA,TSC22D1
ENTPD1	0.119	enzyme				0.0237	SERPINE1
IL15	0.155	cytokine		1.091		0.00338	CD74,HLA-DRA,KLF2,SERPINE1,TNFSF10	22 (10)
SRSF6	-0.002	other				0.0108	LMNA
IFNA2		cytokine				0.0166	HLA-A,HLA-B,TNFSF10
FOXO3	0.049	transcription regulator				0.0403	PRCP,SERPINE1,TNFSF10
HGF		growth factor				0.0233	AKAP12,SERPINE1,STC1,TNFAIP3
TNFRSF1A	0.301	transmembrane receptor				0.00556	SERPINE1,SQSTM1,TNFAIP3
HNRNPD	0.092	transcription regulator				0.0322	KLF2
BCL10	0.005	transcription regulator				0.0364	TNFAIP3
FOS	0.466	transcription regulator				0.0383	CLU,HLA-B,PLK2,SERPINE1
CD40	0.161	transmembrane receptor				0.0128	SERPINE1,TNFAIP3,TNFSF10
SNW1	0.037	transcription regulator				0.0173	SERPINE1
KISS1R		G-protein coupled receptor				0.0447	DDX3Y
MAPK1	0.193	kinase				0.000191	AKAP12,HLA-B,LMNA,SERPINE1,STC1,TNFSF10	13 (4)
CRP		other				0.00532	SERPINE1,TNFSF10	13 (4)
HDAC1	0.191	transcription regulator				0.00349	AKAP12,HBG2,SERPINE1,SQSTM1
CBLC		enzyme				0.013	SQSTM1
COL1A2	-0.199	other				0.00868	SERPINE1
SNAI1	0.167	transcription regulator				0.048	SERPINE1,SPARCL1
NR3C1	0.176	ligand-dependent nuclear receptor				0.0241	IER2,PLK2,SERPINE1,STC1,TNFAIP3
EGF		growth factor				0.0132	CLU,IER2,SERPINE1,TNFAIP3,XIST
HRAS	0.134	enzyme		-0.842		0.000733	CFH,CLU,HLA-B,RPL27A,RPS10,SERPINE1,TSC22D1	14 (3)
CLEC11A	-0.167	growth factor				0.0071	CD74,TSC22D1
TNFSF10	0.696	cytokine				0.00207	HLA-A,TNFAIP3,TNFSF10	11 (7)
ITK		kinase				0.0148	HLA-A,TNFSF10
GDF10		growth factor				0.00218	SERPINE1
EPO		cytokine				0.0282	HBG2,RPS4Y1,TNFSF10
ELK3	0.249	transcription regulator				0.0237	SERPINE1
EDN1	0.096	cytokine				0.0103	LEPR,RAMP3,SERPINE1
RBCK1	0.211	transcription regulator				0.0173	TNFAIP3
IL6		cytokine		-0.376		0.00169	CD74,CFH,CLU,HLA-A,PLK2,SERPINE1,TNFSF10	24 (10)
GSK3A	0.152	kinase				9.16e-06	SERPINE1,SQSTM1,TNFSF10
SAFB	0.062	other				0.000235	CD74,HLA-DRA,TNFSF10
CDK7	0.056	kinase				0.0279	TNFAIP3
DAXX	0.114	transcription regulator				0.0364	SERPINE1
PARP9	0.172	enzyme				0.0385	CD74
SMARCA4	0.062	transcription regulator		0.816	bias	6.72e-05	CD74,HLA-B,HLA-DRA,LMNA,NR2F2,PMEL,SERPINE1,TNFSF10
IL7		cytokine				0.0413	KLF2,TNFSF10
PTPN3		phosphatase				0.0468	SERPINE1
GSK3B	0.023	kinase				0.00267	SERPINE1,SQSTM1,TNFSF10	4 (2)
NAB2	0.188	transcription regulator				0.0427	TNFSF10
RFX2		transcription regulator				0.00114	HLA-DRA,LMNA
RET		kinase				0.0423	CLU,STC1
BHLHA15		transcription regulator				0.0385	CLU
TGFB3		growth factor				0.0281	ENG,SERPINE1
IL1B		cytokine		-1.879		1.75e-05	CD74,CLEC14A,ENG,HLA-A,HLA-DRA,IER2,NR2F2,RNASE1,SERPINE1,TNFAIP3,TNFSF10	23 (9)
NFKBIA	-1.101	transcription regulator		0.84		0.000473	CD74,CLU,HLA-A,RPL27A,TNFAIP3,TNFSF10	14 (7)
PLAA		other				0.0108	CLU
SSBP1	-0.006	other				0.0108	HLA-DRA
DYSF	0.039	other				0.0186	CD74,HLA-A
TGFB2	0.131	growth factor				0.0269	JAM2,SERPINE1
ELK1	0.03	transcription regulator				0.0111	JAM2,SOX18
CFTR		ion channel				0.0168	CFH,TNFAIP3
CCN1	0.23	other				0.0154	SERPINE1,TNFSF10
CREBBP	0.015	transcription regulator				1.13e-08	AKAP12,DDX3Y,GIMAP4,GIMAP7,HLA-B,HLA-DRA,KLF2,TNFAIP3,TNFSF10,XIST	11 (2)
DCN	-0.14	other				0.0064	ENG,SERPINE1	13 (4)
NR6A1		ligand-dependent nuclear receptor				0.0447	LMNA
NEDD9	-0.127	other				0.0161	SERPINE1,STC1
TWNK		enzyme				0.0489	SQSTM1
CTNNB1	0.045	transcription regulator		-0.147		1.84e-07	CLU,JAM2,LMNA,PROCR,RPL27A,RPS10,RPS26,RPS4Y1,SERPINE1,SQSTM1,TNFAIP3,TNFSF10,TSC22D1	13 (2)
RCOR1	-0.003	transcription regulator				0.000546	HBG2,SERPINE1	4 (2)
KLRC4-KLRK1/KLRK1		transmembrane receptor				0.0427	TNFSF10
IRX5		transcription regulator				0.0385	TNFSF10
RCOR2		transcription regulator				0.0216	HBG2
CRTAP	0.016	other				0.00435	SERPINE1
Ncoa6		transcription regulator				0.0237	SERPINE1
CALCA		other		0		0.000619	LMNA,RAMP3,SERPINE1,TNFAIP3
Ewsr1		other				0.00652	LMNA
FLT1	-0.313	kinase				0.0141	APLNR,HLA-B
GBP2	-0.011	enzyme				0.00652	HLA-A
C5		cytokine				0.0312	SERPINE1,TNFAIP3
HRG		other				0.0427	CD74
CCL7		cytokine				0.0194	SOX18
ESRRA	0.043	transcription regulator				0.0211	APLNR,PLK2,PRCP
Brd4		kinase				0.0151	SERPINE1
PPBP		cytokine				0.0237	SERPINE1
MAP3K7	0.075	kinase				0.0128	SERPINE1,TNFSF10
RNF11	-0.015	enzyme				0.00435	SERPINE1
IFITM1	-0.202	transmembrane receptor				0.0385	LEPR
TREM2		transmembrane receptor				0.00858	HLA-A,TNFAIP3
Rfx5		other				0.000129	HLA-A,HLA-DRA
RFX5	0.035	transcription regulator				4.33e-06	CD74,HLA-B,HLA-DRA
TIGAR	0.017	enzyme				0.00652	TNFAIP3
CYP4V2		enzyme				0.00868	SQSTM1
RFX4		transcription regulator				0.0173	HLA-DRA
TP53COR1		other				0.0427	PLK2
PRKN		enzyme				0.0189	PLK2,SERPINE1
EBI3		cytokine		1.067		7.7e-06	HLA-A,HLA-B,HLA-DRA,TNFSF10	13 (4)
RFXANK	0.007	transcription regulator				9.66e-08	HLA-A,HLA-B,HLA-DRA
TAB1	0.106	enzyme				0.00235	SERPINE1,TNFSF10
TFE3	0.019	transcription regulator				0.00574	KLF2,SERPINE1
NBN	0.108	other				0.00868	CLU
SMAD6	0.161	transcription regulator				0.0364	SERPINE1
NET1	0.122	other				0.013	SERPINE1
TP53	0.159	transcription regulator		0.833		0.00902	AKAP12,CLU,ENG,HLA-B,KANK3,PLK2,RAMP3,RPS26,SERPINE1,TNFSF10	25 (10)
WT1		transcription regulator				0.00252	SERPINE1,SQSTM1,TNFSF10,TSC22D1
CD28		transmembrane receptor		0.152		0.00744	KLF2,TNFAIP3,TNFSF10,TSC22D1
ESR1		ligand-dependent nuclear receptor		0.651		0.0108	CD74,HLA-B,LEPR,RAMP3,SERPINE1,SQSTM1,TNFAIP3,TNFSF10
ACTN4	0.007	transcription regulator				0.0406	SERPINE1
SERPINH1	0.2	other				0.0194	SERPINE1
MYC	0.21	transcription regulator		-1.129		1.26e-05	AKAP12,CLEC3B,CLU,HLA-A,HLA-B,RPL27A,RPS10,RPS26,RPS4Y1,SERPINE1,TNFSF10,XIST	12 (2)
KLF11	0.175	transcription regulator				0.0335	ENG,SERPINE1
TLR3		transmembrane receptor		1	bias	0.000281	CLU,PLK2,PROCR,SERPINE1,TNFSF10	13 (6)
WNT3A		cytokine				0.0412	ENG,JAM2,PROCR
CYBA	-0.093	enzyme				0.0237	SERPINE1
ZFYVE16	-0.075	other				0.00435	SERPINE1
miR-101b-3p (miRNAs w/seed UACAGUA)		mature microRNA				0.00435	STC1
ULBP1		transmembrane receptor				0.0173	HLA-A
CSNK2A1	-0.047	kinase				0.0489	KLF2
RPS19	-0.23	other				0.00435	CD74
SOD1	0.029	enzyme				0.0228	CLU,SQSTM1,TNFAIP3
Gm26313		other				0.0151	PLK2
TUG1		other				0.0447	KLF2
HULC		other				0.0427	SQSTM1
Complement		complex				0.0279	CLU
CoREST		complex				0.00652	JAM2
SMAD3-EP300		complex				0.00218	SERPINE1
cytokine		group				0.0449	CLU,SERPINE1
growth factor		group				0.000415	CLU,KLF2
Ngf		group				0.000439	CLU,IER2,SERPINE1
TCF		group				0.0168	SERPINE1,TSC22D1

## Sheet: Schwann cells
Upstream Regulator	Expr Log Ratio	Molecule Type	Predicted Activation State	Activation z-score	Flags	p-value of overlap	Target Molecules in Dataset	Mechanistic Network
PDGF BB		complex	Activated	2.171		1.29e-08	COL3A1,DUSP1,FOS,IER2,JUN,POSTN,RHOB,ZFP36	20 (16)
IGF1	-0.104	growth factor	Activated	2.645		4.58e-09	COL3A1,DUSP1,FOS,IER2,JUN,MIF,POSTN,PRNP,SOX2,ZFP36	13 (16)
LARP1	-0.186	translation regulator	Activated	2.236	bias	1.02e-07	RPL13A,RPL27A,RPL37A,RPS18,RPS29
GPER1		G-protein coupled receptor	Activated	2.136		1.85e-08	DUSP1,FOS,IER2,JUN,ZFP36	21 (15)
TNF		cytokine	Activated	2.116		5.34e-06	CD59,COL3A1,DUSP1,FOS,IER2,JUN,MCAM,MIF,POSTN,PRNP,RHOB,ZFP36	18 (17)
TGFB1	0.173	growth factor	Activated	2.257		4.33e-06	CD59,COL3A1,DUSP1,FOS,IER2,JUN,MFAP4,POSTN,RHOB,SEMA3B,SOX2,ZFP36	16 (17)
SMAD3	-0.08	transcription regulator	Activated	2.225		9.95e-08	CD59,COL3A1,FOS,JUN,RHOB,SOX2,ZFP36	19 (11)
EGF		growth factor	Activated	2.347		1.4e-07	COL3A1,DUSP1,FOS,IER2,JUN,RHOB,SOX2,XIST,ZFP36	16 (14)
IL6		cytokine	Activated	2.359		0.000692	COL3A1,DUSP1,FOS,JUN,MFAP4,PRNP	15 (15)
NFKBIA	0.022	transcription regulator	Activated	2.2		0.000389	COL3A1,FOS,JUN,RPL27A,RPS18
RB1	-0.033	transcription regulator	Inhibited	-2.177		0.000644	DUSP1,FOS,JUN,RHOB,ZFP36	18 (20)
Histone h2a		group				0.0178	JUN
Ap2		group				0.0472	MCAM
CSDE1 HNRNPD PABP PAIP1 SYNCRIP		complex				0.00138	FOS
Srebp		group				0.0259	FOS
TEAD		group				0.0137	POSTN
lnc-HAND2-2		other				0.0137	ZFP36
collagenase		group				0.0433	JUN
Cop9 Signalosome		complex				0.00276	JUN
dopamine receptor		group				0.0124	FOS
EPHB1		kinase				0.000101	FOS,JUN	8 (8)
ADRA1		group				0.00688	FOS
CSF2RB		transmembrane receptor				0.000218	FOS,JUN	8 (12)
Agtr1b		G-protein coupled receptor				0.0124	FOS
SOX2-OT		other				0.0164	SOX2
MEG3	0.247	other				0.0192	JUN
Ren2		peptidase				0.0246	COL3A1
JINK1/2		group				0.0366	RHOB
Sos		group				0.0315	FOS,SEMA3B
Hdac		group				0.0222	FOS,JUN
MEF2		group				0.0446	JUN
Notch		group				0.0177	DUSP1,SOX2
Creb		group		1.72		6.05e-06	CD59,DUSP1,FOS,JUN,MCAM,MIF	10 (9)
Pkg		group				0.000458	FOS,JUN	8 (9)
Neurotrophin		group				0.00825	FOS
PI3K (complex)		complex		0.332		2.94e-06	DUSP1,FOS,JUN,MCAM,POSTN,RHOB	13 (13)
Tgf beta		group		0.319		3.36e-06	COL3A1,FOS,JUN,MIF,POSTN,RHOB	15 (16)
ERK1/2		group		-0.366		1.76e-07	COL3A1,DUSP1,FOS,JUN,POSTN,PTN,SOX2	11 (13)
Nos		group				0.000191	CD59,FOS
P38 MAPK		group		1.169		3.29e-08	COL3A1,DUSP1,FOS,JUN,MIF,POSTN,RHOB,ZFP36	17 (16)
G protein alpha		group				0.0076	FOS,MATN2
CaMKII		complex				0.0299	FOS
Gsk3		group				0.00545	FOS,JUN	3 (4)
TCR		complex				0.0148	FOS,JUN,RPL13A
STAT5a/b		group				0.0132	DUSP1,FOS
Ras homolog		group				0.0286	FOS
RNA polymerase II		complex				4.11e-05	DUSP1,FOS,JUN,RPL13A,XIST
Calcineurin A		group				1.38e-05	COL3A1,FOS,JUN	10 (8)
ADCY		group				0.000499	COL3A1,FOS
Rap1		group				0.0151	FOS
Pkc(s)		group		1.855		0.000233	COL3A1,DUSP1,FOS,JUN	12 (17)
MAP2K1/2		group				0.000175	DUSP1,FOS,JUN	14 (16)
Cyclin D		group				0.0151	SOX2
Dynamin		group				0.00825	FOS
Pka		complex				0.000996	DUSP1,FOS,JUN	14 (15)
RAS		group				0.0143	FOS,JUN
Fgfr		group				0.00031	FOS,SOX2
IL1		group		1.273		0.00136	CD59,DUSP1,FOS,JUN	11 (15)
nicotinic acetylcholine receptor		complex				3.85e-05	FOS,JUN
Jnk		group		1.55		4.68e-07	COL3A1,DUSP1,FOS,JUN,POSTN,ZFP36	17 (16)
Pde		group				0.0124	FOS
cyclooxygenase		group				0.0272	FOS
Calcineurin protein(s)		complex				0.00456	DUSP1,FOS	10 (9)
Histone h3		group				0.00422	FOS,JUN,RPL13A,RPS29
SERCA		group				2.75e-05	JUN,ZFP36
Mek		group				0.0117	FOS,IER2,JUN
Ck2		complex				6.59e-05	FOS,ZFP36
ROCK		group				0.00252	COL3A1,FOS
Fgf		group				0.000947	FOS,JUN	10 (14)
Rac		group				0.0192	FOS
IL-1R		group				0.0379	COL3A1
NMDA Receptor		complex				0.0246	FOS
MSK1/2		group				1.84e-06	DUSP1,FOS
Mapk		group				0.00972	FOS,JUN	9 (10)
L-type Calcium Channel		complex				0.011	FOS
PLA2		group				0.00276	FOS
ETS		group				0.0299	FOS
growth factor receptor		group				0.00138	FOS
Akt		group		0.222		7.71e-07	COL3A1,FOS,JUN,MCAM,PTN,RHOB,SOX2	16 (10)
Pdgf (complex)		complex				0.00855	FOS,JUN	4 (11)
PDGF-AA		complex				0.000587	FOS,SOX2
Stat1-Stat3		complex				0.00413	FOS
Stat dimer		complex				0.00551	FOS
Pdgf Ab		complex				0.0246	FOS
Stat3-Stat3		complex				0.0433	FOS
Ap1		complex				0.026	FOS,JUN
Integrin		complex				0.000247	FOS,JUN	4 (11)
PLC		group				0.0246	FOS
JUN/JUNB/JUND		group				0.000633	FOS,JUN
Esr1-Estrogen-Sp1		complex				0.00413	FOS
CPT1		group				0.00688	SOX2
LDL		complex				0.00633	DUSP1,FOS,JUN	13 (14)
Insulin		group		1.958		0.00237	COL3A1,DUSP1,FOS,JUN,MIF	15 (20)
NPS		other				0.00276	FOS
GC-GCR dimer		complex				0.0406	DUSP1
TFIIA		complex				0.0151	FOS
PSMB11		peptidase				0.0125	COL3A1,RHOB
NORAD	0.155	other				0.00146	JUN,RHOB
RAB1B	-0.003	other				0.0459	JUN
C17orf98		other				0.00138	XIST
G-Actin		group				0.00138	JUN
thyroid hormone receptor		group				0.0353	FOS
ERK		group		1.993		3.74e-08	COL3A1,DUSP1,FOS,JUN,MCAM,POSTN,ZFP36	13 (13)
Raf		group				0.000117	FOS,IER2,JUN	5 (7)
Retinoic acid-RAR-RXR		complex				0.011	DUSP1
IL12 (complex)		complex				0.00294	FOS,JUN,MIF	11 (10)
ZNF426	0.075	transcription regulator				0.00138	XIST
trypsin		group				0.000142	FOS,MIF
FTO	0.025	enzyme				0.0419	SOX2
IgG		complex		-1		0.000895	COL3A1,DUSP1,IER2,ZFP36
FSH		complex				0.000217	DUSP1,FOS,JUN,PRNP,RHOB	17 (11)
RNF187	0.167	enzyme				0.00688	JUN
DGCR8	0.161	enzyme				0.00234	FOS,SOX2
DRD3		G-protein coupled receptor				0.00688	FOS
NADPH oxidase		complex				0.000458	FOS,JUN
Beta Arrestin		group				0.00825	FOS
BLVRA	0.061	enzyme				0.0124	JUN
EOMES		transcription regulator				0.0108	COL3A1,SOX2
HTR7		G-protein coupled receptor				0.0124	FOS
ESRP1		other				0.0137	SOX2
IRF2BP1	-0.006	transcription regulator				0.00132	DUSP1,FOS
BDNF		growth factor				0.00112	DUSP1,FOS,JUN,RPL37A	13 (16)
MRPS18B	0.112	other				0.00962	SOX2
ANO1		ion channel				0.011	SOX2
RNF165	0.064	enzyme				0.00138	XIST
TET1	-0.16	enzyme				0.000947	FOS,SOX2
RNF20	-0.106	enzyme				0.000587	FOS,RHOB
Jpx		other				0.00551	XIST
DAND5		other				0.00551	SOX2
RHOJ	0.039	enzyme				0.0259	PTN
OGA	0.019	enzyme		-1.342		0.000259	GFRA3,JUN,MCAM,RHOB,SOX2
SAV1	0.215	other				0.0272	COL3A1
EIF2A	-0.029	translation regulator				0.0192	JUN
ZNF100		transcription regulator				0.00962	POSTN
NANOG		transcription regulator				0.000861	COL3A1,FOS,SOX2	8 (4)
MRTFB	0.057	transcription regulator				0.0234	COL3A1,POSTN
FBXO25	0.016	enzyme				0.00276	FOS
ZNF85		transcription regulator				0.00962	POSTN
SULF2		enzyme				0.0326	POSTN
UCN2		other				0.0232	FOS
ZNF254	0.019	transcription regulator				0.00962	POSTN
DLX6-AS1		other				0.0151	SOX2
TET3		enzyme				0.0472	SOX2
SLC22A5		transporter				0.0419	COL3A1
Fcer1		complex				0.00341	FOS,JUN	4 (11)
SRF-ELK1		complex				0.00138	FOS
MHC II		group				0.00161	RPS29,ZFP36
Gpcr		group				1.84e-05	FOS,JUN	14 (18)
GPR17	0.062	G-protein coupled receptor				0.00688	FOS
AKIRIN2	0.141	other				0.00962	DUSP1
IPMK		kinase				0.000499	FOS,JUN
SUCNR1		G-protein coupled receptor				0.0272	COL3A1
FAT1	0.035	other				0.0259	JUN
LIN28B		other				0.0498	SOX2
PRKAG3		kinase				0.0219	RPL13A,ZFP36
SOX17		transcription regulator				0.00101	FOS,SOX2	5 (3)
RND2	0.025	enzyme				0.00138	RHOB
RASSF8	-0.071	other				0.00962	POSTN
PRR7		other				0.00413	JUN
LEO1	0.062	other				0.00551	SOX2
TMEM184A		other				0.00138	DUSP1
IGF2		growth factor				0.00164	DUSP1,IER2,RHOB
KDM2B		enzyme				0.00126	FOS,XIST
MEMO1	-0.022	other				6.59e-05	FOS,JUN	8 (5)
LLGL2		other				0.0406	DUSP1
ATE1	-0.004	enzyme				0.00962	JUN
Ftx		other				0.00688	JUN
C1QL1	0.327	other				0.00413	FOS
ZMIZ2	0.096	transcription regulator				0.00688	JUN
ZNF431	-0.128	transcription regulator				0.00962	POSTN
RRP1B	0.041	transcription regulator				0.000465	RPL13A,RPL37A,RPS26
IGF1R	-0.145	transmembrane receptor				0.000729	COL3A1,FOS,RPL37A,RPS26
SOX11	0.041	transcription regulator				0.0166	IER2,POSTN
TEX11		other				0.00551	FOS
RICTOR	0.079	other		0.447		4.32e-05	RPL13A,RPS18,RPS26,RPS29,RPS4Y1	17 (3)
KDM4C		enzyme				0.0299	SOX2
potassium channel		group				5.52e-06	FOS,JUN	2 (4)
endothelin receptor		group				0.00551	FOS
DRD1/5		group				0.00688	FOS
sGC		complex				0.00688	FOS
GNRH		group				1.94e-05	DUSP1,FOS,JUN	15 (14)
Shc		group				0.0137	FOS
ADRB		group				0.0164	FOS,JUN
TCF/LEF		group				0.0286	JUN
KMT5B	-0.036	enzyme				0.00962	DUSP1
LAYN		other				0.00276	XIST
EIF3M	-0.168	translation regulator				0.00825	MIF
PHF20L1	0.163	other				0.00138	SOX2
PYGO1	-0.019	other				0.00276	XIST
KLHL2		other				0.00413	JUN
BATF2		transcription regulator				0.00276	JUN
MKX		transcription regulator				0.0124	COL3A1
GRHL2		transcription regulator				0.0406	SEMA3B
KCTD10		ion channel				0.00138	RHOB
BPIFB1		other				0.0299	JUN
FGF14		growth factor				0.00138	FOS
FBXO8	0.092	other				0.00138	XIST
FAM3B		cytokine				0.0313	PTN
LINC00324		other				0.0164	SOX2
KLHL21		enzyme				0.00413	DUSP1
TEAD1	0.036	transcription regulator				0.00443	COL3A1,POSTN
Sox2ot		other				0.0192	SOX2
CRBN	0.082	enzyme				0.0246	JUN
KDM4A	0.103	transcription regulator				0.0313	SOX2
SALL4		transcription regulator				0.0299	SOX2
NSD2	-0.02	enzyme				0.00132	FOS,JUN
FANK1		transcription regulator				0.00138	JUN
TCF7L1	-0.037	transcription regulator				0.0419	JUN
SEMA7A		transmembrane receptor				0.0313	COL3A1
AGAP2-AS1		other				0.00551	SOX2
26s Proteasome		complex				0.0186	PRNP,SOX2
Presenilin		group				0.0124	PRNP
Sapk		group				0.00551	FOS
IL-2R		complex				0.011	FOS
SOX2-OCT4		complex				0.00962	SOX2
Growth hormone		group				0.00454	COL3A1,FOS,JUN	13 (12)
PDS5B	-0.009	other				0.011	SOX2
RPE65		enzyme				0.00688	FOS
GPR68		G-protein coupled receptor				0.00688	DUSP1
MAC		complex				0.000836	CD59,ZFP36
sphingomyelinase		group				0.00962	JUN
estrogen receptor		group				0.00519	CD59,FOS,JUN	12 (13)
Endothelin		group				0.000278	FOS,JUN	9 (12)
CG		complex		1.969		0.00392	DUSP1,FOS,JUN,MCAM	13 (14)
Lh		complex		0.863		7.27e-10	DUSP1,FOS,JUN,RHOB,RPL13A,RPL27A,RPS18,RPS26,RPS4Y1
HMGA1	-0.235	transcription regulator				0.00208	FOS,IER2,RHOB
MEN1		transcription regulator				0.00225	FOS,PTN
EIF2AK3		kinase				0.0181	JUN,ZFP36
MAPK8IP3		other				0.0219	JUN
PRKCD		kinase		0.911		0.000133	FOS,JUN,SOX2,ZFP36	16 (12)
OMG		G-protein coupled receptor				0.00276	FOS
ATP1A2	-0.212	transporter				0.00413	FOS
POLG	0.038	enzyme				0.0406	RPL27A
Immunoglobulin		complex		1.411		0.00541	COL3A1,DUSP1,FOS,POSTN,SOX2	18 (16)
mediator		complex				0.00138	FOS
INTERLEUKIN		group				0.00276	FOS
HLA-DQ		complex				0.00962	FOS
7S NGF		complex				0.00688	FOS
Ppp2c		group				0.0178	DUSP1
Gap		group				0.00413	FOS
Rho gdi		group				0.00138	RHOB
ZNF467		transcription regulator				0.00551	FOS
CNTF		cytokine				0.00585	FOS,ZFP36
JDP2	0.151	transcription regulator				0.00962	JUN
DMRT1		transcription regulator				0.00791	GFRA3,SOX2
MAPK8IP1		other				0.000418	FOS,JUN	3 (4)
GRP		growth factor				0.000731	FOS,JUN	7 (11)
PPP1R1B		phosphatase				0.0232	FOS
HSF1	0.079	transcription regulator				0.0422	JUN,POSTN
TSIX	-0.162	other				0.00413	XIST
TRH		other				2.1e-05	DUSP1,FOS,JUN	14 (18)
EIF4G2	-0.084	translation regulator				0.000418	JUN,SOX2
XDH		enzyme				0.0498	DUSP1
STAT3	-0.055	transcription regulator		1.987		0.00205	COL3A1,FOS,PTN,SOX2,ZFP36	16 (9)
GAB2	-0.004	other				0.0459	FOS
MAP2K4	-0.036	kinase				0.0029	FOS,JUN	4 (6)
NFATC3	0.109	transcription regulator				0.00385	FOS,JUN
GRK2	0.129	kinase				0.0246	FOS
TEAD4		transcription regulator				0.000417	COL3A1,JUN,POSTN
SERPINC1		enzyme				0.011	MIF
E2F1		transcription regulator				0.0333	DUSP1,FOS,ZFP36
IRS1	0.113	enzyme				0.0149	COL3A1,FOS
ZNF202		transcription regulator				0.0272	ZFP36
ARHGEF17	0.099	other				0.00138	FOS
AREG		growth factor				0.00655	FOS,JUN	4 (7)
RAB11FIP3	0.039	other				1.1e-05	FOS,JUN	7 (4)
Atf		group				0.00688	JUN
SRF		transcription regulator				0.0125	FOS,IER2,JUN
ARHGEF1	0.183	other				0.011	FOS
MAPK13		kinase				0.0299	FOS
NCOR2	0.12	transcription regulator				0.003	FOS,JUN
SOX5	-0.036	transcription regulator				0.0178	XIST
PRKCE	-0.006	kinase				0.00518	FOS,JUN	11 (16)
VCAN	-0.23	other				0.0222	CD59,MIF
STAT1	0.058	transcription regulator		-0.762		0.00178	COL3A1,FOS,JUN,PTN	15 (5)
PRRX1	-0.38	transcription regulator				0.0124	FOS
Betacatenin/TCF		complex				0.0205	JUN
Cdk		group				0.0446	DUSP1
ALOX12		enzyme				0.0164	JUN
PRKG2		kinase				0.00962	FOS
NFATC4	0.077	transcription regulator				0.0406	COL3A1
SOX2	0.546	transcription regulator		-0.447		0.000584	ARPC1B,DUSP1,FOS,JUN,SOX2
FGFR4		kinase				0.0459	FOS
AURKA		kinase				0.00031	SOX2,XIST
MAPK8IP2		other				0.00276	FOS
PTEN	0.111	phosphatase		0.728		0.00272	DUSP1,FOS,JUN,MCAM,PTN	14 (14)
THPO		cytokine				0.00888	FOS,SOX2
HTATIP2		transcription regulator				0.000458	FOS,SOX2
BMP10		growth factor				0.000293	COL3A1,FOS,PTN	8 (4)
CXCL8		cytokine				0.000218	COL3A1,SOX2,ZFP36	8 (4)
CARTPT		other				0.0151	FOS
IGF2R	0.01	transmembrane receptor				0.0137	POSTN
CCK		other				0.0313	FOS
APOA4		transporter				0.0192	FOS
CSF1		cytokine				0.00565	DUSP1,FOS,JUN	12 (14)
MYOG		transcription regulator				0.0433	FOS
KCNJ2		ion channel				0.00551	FOS
LCK		kinase				0.000139	FOS,JUN,SOX2	10 (15)
HLX		transcription regulator				0.0446	JUN
GMNN	-0.087	transcription regulator				0.00585	DUSP1,SOX2
PDE6B		enzyme				0.00962	FOS
DEF6		other				0.0313	FOS
MRTFA	-0.081	transcription regulator				0.0274	ARPC1B,FOS
GADD45G		other				0.0124	FOS
SETD2	0.158	enzyme				0.00176	JUN,RHOB
EPAS1		transcription regulator				0.00486	FOS,MIF,SOX2
TNFSF14		cytokine				0.0485	POSTN
GHRH		other				0.0339	FOS
NTF4		growth factor				0.0219	FOS
REL	-0.076	transcription regulator				0.00444	CD59,FOS,JUN	8 (4)
NOD1		other				0.0272	DUSP1
RAP1GAP		other				0.00962	FOS
S100B	0.282	other				0.000278	FOS,JUN	11 (11)
AGTRAP	0	G-protein coupled receptor				0.0137	FOS
PRL		cytokine				0.00692	COL3A1,FOS,JUN	13 (11)
SOX4	-0.066	transcription regulator				0.0336	FOS,SEMA3B
MBNL1	0.168	other				0.000121	POSTN,SOX2
ELL		transcription regulator				0.00413	FOS
PLCG1		enzyme				0.0272	FOS
OXT		other				0.0406	FOS
CDK1		kinase				0.0272	JUN
WNT1		cytokine				0.000807	COL3A1,FOS,JUN	9 (6)
ITGA5		transmembrane receptor				0.00208	FOS,JUN	11 (12)
CD244		transmembrane receptor				0.0137	FOS
F2R	-0.002	G-protein coupled receptor		1.253		1.19e-05	DUSP1,FOS,MCAM,MIF	10 (7)
MST1		growth factor				0.0353	FOS
FGF20		growth factor				0.00276	SOX2
NREP	0.268	other				0.0219	COL3A1
CCL3		cytokine				0.0339	FOS
KCNN4		ion channel				0.0137	FOS
AGT		growth factor		1.35		2.31e-07	COL3A1,DUSP1,FOS,JUN,MATN2,MFAP4,MIF,POSTN,PTN,ZFP36	16 (14)
IL11		cytokine				0.0031	FOS,POSTN
PMP22	0.454	other				0.000218	JUN,SOX2
GDF2		growth factor				0.000275	FOS,POSTN,SEMA3B
INHBB		growth factor				0.0406	COL3A1
FGF4		growth factor				0.0313	FOS
MAP2K1	0.136	kinase				0.000147	COL3A1,DUSP1,FOS,JUN	17 (17)
CTF1	0.085	cytokine				0.0498	FOS
OPRK1		G-protein coupled receptor				0.00825	FOS
COL2A1	-0.082	other				0.0286	COL3A1
NGF		growth factor				0.00399	DUSP1,FOS,JUN	14 (16)
KIFAP3	0.193	other				0.00138	FOS
DNMT1	-0.011	enzyme				0.00729	PTN,XIST
MAP3K12	-0.046	kinase		1.941		6.87e-08	JUN,RPL27A,RPL37A,RPS18
CST3	0.351	other				0.0164	FOS
IL2RA		transmembrane receptor				0.000458	FOS,JUN
IL10		cytokine		0.532		0.00375	DUSP1,FOS,JUN,ZFP36	13 (15)
ZFP36	1	transcription regulator				7.95e-06	COL3A1,FOS,JUN,ZFP36
AGR2		other				0.00962	FOS
PDGFB	0.106	growth factor				0.00408	COL3A1,FOS
ITGAV	-0.054	transmembrane receptor				0.0433	FOS
GPNMB	0.533	enzyme				0.0219	FOS
HOXA10		transcription regulator				0.0263	COL3A1,RPL37A
ALDH1A2		enzyme				0.0433	COL3A1
MDK	-0.069	growth factor				0.0485	PTN
HMOX1		enzyme				0.0138	FOS,ZFP36
HIF1A	-0.072	transcription regulator				0.0333	FOS,JUN,MIF
CHRM1		G-protein coupled receptor				0.000142	FOS,JUN	9 (14)
SEL1L	-0.054	other				0.0259	SOX2
CXCL5		cytokine				0.0137	COL3A1
NTS		other				0.0299	FOS
PPY		other				0.00138	FOS
STC1		kinase				0.011	XIST
MED14	0.016	transcription regulator				0.0164	DUSP1
MYOCD		transcription regulator				0.00729	COL3A1,FOS
ITGB1	-0.042	transmembrane receptor				0.000956	FOS,JUN,MATN2	5 (11)
PROK2		other				0.00825	FOS
AGTR2		G-protein coupled receptor				0.000891	COL3A1,FOS
TUNAR		other				0.00138	SOX2
ADAM10	0.077	peptidase				0.0159	FOS,PRNP
MAPK8	0.066	kinase		1.041		4.73e-06	DUSP1,FOS,JUN,MIF,ZFP36	15 (16)
COL18A1	0.492	other				0.0067	FOS,JUN	3 (3)
ADAM17	0.055	peptidase				0.000139	COL3A1,PRNP,SOX2
GPHA2		other				0.00138	FOS
TRPV1		ion channel				0.0192	FOS
FN1	0.197	enzyme				0.0347	FOS,SOX2
PDE1C	0.103	enzyme				0.00551	SOX2
CXCL10		cytokine				0.0419	FOS
OSMR		transmembrane receptor				0.00341	FOS,ZFP36
SPTBN1	0.143	other				0.00413	FOS
EDN3	0.07	other				0.000381	FOS,MCAM	8 (5)
DMD	-0.059	other				0.0365	COL3A1,POSTN
RCAN1	0.241	other				0.0446	FOS
PRKG1	-0.005	kinase				0.000891	COL3A1,FOS
RPSA	-0.223	translation regulator				0.0406	DUSP1
HMGN1	0.045	transcription regulator				0.0379	FOS
IL3		cytokine				0.0116	FOS,JUN,RPS4Y1
NPPB		other				0.0446	COL3A1
CD24		other				0.00044	FOS,JUN,MCAM	5 (7)
CREM	-0.215	transcription regulator				6.23e-05	COL3A1,DUSP1,FOS,RHOB	9 (7)
SP100	0.022	transcription regulator				0.0286	FOS
MAPT		other				0.039	FOS,JUN,PRNP
NMB		other				1.84e-06	FOS,JUN	8 (4)
ELAVL1	0.038	other				0.00385	DUSP1,FOS,ZFP36
GLI1		transcription regulator		-0.456		8.03e-05	CD59,FOS,RHOB,RPL27A,SOX2,ZFP36
ARHGAP31	0.047	other				0.0446	JUN
SMAD7		transcription regulator				0.00126	COL3A1,MATN2,SOX2
HMGCR	0.029	enzyme				0.00962	PRNP
MPZ	0.318	other				0.000458	JUN,SOX2
PDGFA	0.135	growth factor				0.0137	SOX2
IL4		cytokine		1.558		0.000151	COL3A1,FOS,IER2,JUN,POSTN,PRNP,SOX2,ZFP36	18 (16)
SP1	-0.027	transcription regulator				0.00111	CD59,FOS,JUN,PRNP,PTN
ARID1B	0.032	transcription regulator				0.00551	FOS
MC4R		G-protein coupled receptor				0.0286	FOS
SPP1		cytokine				0.0279	FOS,JUN
MBIP	0.086	other				0.0137	JUN
LEP		growth factor		1.963		0.00447	COL3A1,FOS,JUN,ZFP36	17 (18)
FOXP3		transcription regulator				0.0258	FOS,JUN
CDK5R1	0.058	kinase				0.0259	FOS
AGRP		other				0.0137	FOS
MAP3K3	0.125	kinase				4.72e-06	FOS,JUN,POSTN	10 (14)
NGFR	0.261	transmembrane receptor				1.51e-05	FOS,JUN,RHOB	12 (18)
TFRC		transporter				0.000249	FOS,JUN,PTN
PIAS2	0.046	transcription regulator				0.0164	FOS
DAB2	0.16	other				0.00962	FOS
DUSP4		phosphatase				0.0164	DUSP1
GATA4		transcription regulator				0.000431	COL3A1,FOS,JUN,POSTN
TEAD3	0.083	transcription regulator				0.00234	COL3A1,POSTN
ROCK1	0.1	kinase				0.0393	COL3A1
CHRM3		G-protein coupled receptor				0.0151	FOS
SERPINE1	-0.098	other				0.000139	DUSP1,FOS,ZFP36
NTF3		growth factor				0.000633	FOS,JUN	4 (8)
CAMK4		kinase				0.00132	FOS,JUN	2 (3)
PRKCA	-0.122	kinase				0.0129	FOS,JUN
TEC		kinase				0.0137	FOS
SLC7A11-AS1		other				0.00825	JUN
PKP2		other				0.0124	COL3A1
PNN	0.077	other				0.0205	JUN
MIR101		group				0.0219	DUSP1
miR-221-3p (and other miRNAs w/seed GCUACAU)		mature microRNA				0.0485	FOS
miR-223-3p (miRNAs w/seed GUCAGUU)		mature microRNA				0.0393	RHOB
miR-10a-5p (and other miRNAs w/seed ACCCUGU)		mature microRNA				0.0205	SOX2
miR-148a-3p (and other miRNAs w/seed CAGUGCA)		mature microRNA				0.0192	DUSP1
miR-124-3p (and other miRNAs w/seed AAGGCAC)		mature microRNA				0.0409	ARPC1B,CD59
mir-9		microRNA				0.0353	ZFP36
mir-196		microRNA				0.0205	FOS
miR-7a-5p (and other miRNAs w/seed GGAAGAC)		mature microRNA				0.0366	FOS
miR-451a (and other miRNAs w/seed AACCGUU)		mature microRNA				0.0164	MIF
mir-101		microRNA				0.000458	COL3A1,DUSP1
let-7		microRNA				0.00414	COL3A1,SOX2,ZFP36	8 (4)
mir-140		microRNA				0.0205	SOX2
mir-127		microRNA				0.0178	DUSP1
mir-21		microRNA				0.00692	COL3A1,RHOB,SOX2
mir-143		microRNA				0.0259	COL3A1
mir-8		microRNA				0.029	SOX2,ZFP36
mir-142		microRNA				0.00271	MCAM,SOX2
miR-24-3p (and other miRNAs w/seed GGCUCAG)		mature microRNA				0.0459	DUSP1
miR-450a-5p (and other miRNAs w/seed UUUGCGA)		mature microRNA				0.0485	COL3A1
let-7a-5p (and other miRNAs w/seed GAGGUAG)		mature microRNA				0.0304	COL3A1,RHOB
mir-126		microRNA				0.0472	SOX2
MAPK11		kinase				0.0433	FOS
TLR2		transmembrane receptor				0.00246	DUSP1,FOS,POSTN	12 (14)
F2RL1		G-protein coupled receptor				0.00855	FOS,GFRA3
KISS1		other				0.0353	FOS
HGS	-0.104	other				0.0124	FOS
MAPK15		kinase				0.00413	JUN
CD44	0.417	other				0.00298	COL3A1,JUN,SOX2
REN		peptidase				0.000681	COL3A1,FOS
NEUROG1		transcription regulator				0.00363	COL3A1,MFAP4
GHRHR		G-protein coupled receptor				0.0205	FOS
BLNK		other				0.0219	JUN
TGFA		growth factor				0.00571	FOS,PRNP
ADCYAP1		other		0.659		1.77e-05	COL3A1,FOS,MCAM,POSTN,RHOB	17 (17)
SFRP2		transmembrane receptor				0.0124	SOX2
NUCB2	-0.022	other				0.00825	FOS
DICER1	-0.044	enzyme		-0.246		0.000844	FOS,JUN,MCAM,SOX2	15 (8)
PDE3A		enzyme				0.00962	DUSP1
SS18	0.148	transcription regulator				0.0498	SOX2
SLC1A1		transporter				0.00688	FOS
IGHE		other				0.0219	ZFP36
HIF3A	-0.194	transcription regulator				0.0178	SOX2
CSF2RA		transmembrane receptor				0.000142	FOS,JUN	4 (7)
JUN	0.731	transcription regulator		0.934		4.4e-06	DUSP1,FOS,JUN,PRNP,RHOB,SOX2,ZFP36	18 (12)
FYN	0.014	kinase				0.002	DUSP1,FOS	7 (6)
CREB1	0.116	transcription regulator		1.914		0.000119	DUSP1,FOS,IER2,JUN,MCAM,ZFP36	10 (5)
UCN		other				0.0326	FOS
IRAK4		kinase				4.36e-06	FOS,IER2,JUN,ZFP36	11 (9)
CSK	0.182	kinase				0.0219	FOS
PRKCZ		kinase				0.0472	JUN
BMP4		growth factor				0.00395	JUN,POSTN,SOX2
ARHGAP5	-0.076	enzyme				0.0124	COL3A1
S100A9		other				0.00169	GFRA3,POSTN,SEMA3B
RTN4	-0.1	other				0.00252	JUN,RHOB
TWIST2		transcription regulator				0.00126	POSTN,SOX2
ADAR	0.094	enzyme				0.00825	FOS
NPVF		other				0.00138	FOS
POMC		other				0.000362	DUSP1,FOS,JUN	13 (15)
NCK1	-0.082	kinase				0.0137	FOS
FGF1		growth factor		0.659		2.98e-05	FOS,JUN,POSTN,SOX2	15 (10)
NPY1R		G-protein coupled receptor				0.0232	FOS
CYSLTR1		G-protein coupled receptor				0.011	FOS
CALCR		G-protein coupled receptor				0.00551	FOS
PARP1	-0.038	enzyme				0.000628	COL3A1,FOS,JUN	8 (6)
FBN1	0.042	other				0.0326	COL3A1
MTA2		transcription regulator				0.0366	JUN
FBXW7	0.048	enzyme				0.00443	JUN,RHOB
ADIPOQ		other				0.00475	COL3A1,DUSP1,FOS	12 (11)
CSF3		cytokine				0.025	FOS,JUN
F10	0.071	peptidase				0.0192	MIF
PTH1R		G-protein coupled receptor				0.0433	DUSP1
DRD1		G-protein coupled receptor				0.0164	FOS
CCL20		cytokine				0.00551	POSTN
TSC2	0.047	other				0.021	FOS,ZFP36
SEMA3A		other				0.0124	MCAM
ANXA2	0.031	other				0.0459	JUN
NUP107	-0.04	other				0.00962	FOS
TLE1	0.152	transcription regulator				0.000142	DUSP1,FOS
EMX2		transcription regulator				0.011	SOX2
CUL3	0.056	enzyme				0.00261	MFAP4,RHOB
BORCS8-MEF2B		transcription regulator				0.00138	JUN
FECH		enzyme				0.0419	COL3A1
STAT6	0.027	transcription regulator		1.067		0.00369	COL3A1,IER2,PRNP,ZFP36	11 (4)
HCRT		other				0.0137	FOS
MAPK12		kinase				0.000418	FOS,JUN	13 (11)
HEIH		other				1.15e-05	DUSP1,FOS,JUN
CX3CR1		G-protein coupled receptor				0.0242	FOS,XIST
CDKN2A		transcription regulator		-1.016		0.0012	DUSP1,FOS,JUN,SOX2	17 (16)
INHA		growth factor				0.00938	COL3A1,MATN2
RBX1	-0.034	enzyme				0.00962	RHOB
TIAM1	0.002	other				0.00551	JUN
UTS2		other				0.00688	FOS
SOCS1	0.238	other				0.000976	DUSP1,FOS,JUN	14 (13)
GCGR		G-protein coupled receptor				0.0246	DUSP1
ATM	-0.071	kinase				0.00456	DUSP1,JUN	6 (3)
ALOX15		enzyme				0.0446	JUN
ANGPT1	0.069	growth factor				0.00176	COL3A1,DUSP1
TBX3	0.366	transcription regulator				0.0205	SOX2
ZNF665		other				0.00962	POSTN
GH1		growth factor				0.00057	FOS,JUN,ZFP36	9 (14)
CXCL12	0.167	cytokine				0.00275	COL3A1,FOS,JUN	12 (15)
RLN2		other				0.0192	FOS
APP	0.392	other		1.267		0.0418	CD59,FOS,JUN,PRNP
POM121/POM121C	-0.136	other				0.0339	ZFP36
NRG1		growth factor		0		1.74e-06	DUSP1,FOS,IER2,JUN,SOX2,ZFP36	13 (15)
Nisch		other				0.00825	FOS
CR1L		transmembrane receptor				0.0446	COL3A1
HDAC9	-0.016	transcription regulator				0.0366	JUN
ZNF528	0.018	other				0.00962	POSTN
EGFR		kinase		0.127		1.68e-08	COL3A1,DUSP1,FOS,IER2,JUN,MATN2,POSTN,RHOB,SOX2	21 (18)
LINC-ROR		other				0.0151	SOX2
MACC1-AS1		other				0.00962	SOX2
ADORA2A		G-protein coupled receptor				0.000918	COL3A1,DUSP1,FOS	11 (9)
CSF2		cytokine				0.00605	FOS,JUN,PRNP,ZFP36	12 (7)
NPR1		enzyme				0.0366	COL3A1
PENK		other				0.00688	FOS
CX3CL1		cytokine				0.0159	COL3A1,POSTN
PDGFRA	0.085	kinase				0.0246	FOS
COX4I1	-0.168	enzyme				0.0205	POSTN
FGFR3		kinase				0.00126	COL3A1,FOS
GNB2	0.059	enzyme				0.0498	DUSP1
GNAO1		enzyme				0.00962	FOS
SRSF3	0.017	other				0.0192	JUN
ELK4	0.067	transcription regulator				0.0286	FOS
CD40LG		cytokine				0.00211	DUSP1,FOS,JUN,MIF	13 (19)
MTTP		transporter				0.0459	JUN
LIPE		enzyme				0.013	FOS,POSTN
SUB1	-0.031	transcription regulator				0.0393	FOS
MAPK9	0.029	kinase		0.04		4.01e-06	FOS,IER2,JUN,MIF,ZFP36	15 (16)
IL2		cytokine				0.0135	CD59,FOS,JUN,RHOB
VAV1		transcription regulator				0.000836	FOS,JUN	9 (10)
NFIX	0.372	transcription regulator				0.0366	POSTN
CRY2		enzyme				0.0178	FOS
NKX2-3		transcription regulator				0.00344	POSTN,RPS29,SOX2
DDR1	0.026	kinase				0.0232	COL3A1
TNFRSF11A		transmembrane receptor				0.0286	SOX2
SELE		transmembrane receptor				0.0137	FOS
SCN1B		ion channel				0.00413	FOS
MET		kinase				0.000861	FOS,JUN,SOX2	10 (13)
CDH1		other				0.00613	JUN,MCAM
KRAS	0.175	enzyme		-1.179		0.000701	COL3A1,DUSP1,FOS,JUN,MCAM,RHOB	17 (17)
GCLC		enzyme				1.1e-05	FOS,JUN
MAGED1	0.062	transcription regulator				0.00825	JUN
CAV1		transmembrane receptor				0.0191	FOS,SOX2
DLG4		kinase				0.011	FOS
ALK		kinase				0.0205	SOX2
ADRB3		G-protein coupled receptor				0.000418	FOS,JUN	5 (8)
RAD51AP1		other				0.00962	SOX2
PPARGC1A		transcription regulator		1.257		0.00315	FOS,POSTN,PTN,SOX2
SAFB2	0.013	other				0.000499	FOS,JUN	8 (5)
GAL		other				0.0232	FOS
EGR2		transcription regulator				0.021	FOS,JUN
COL4A3		other				0.0326	COL3A1
AATF	-0.069	transcription regulator				0.00825	JUN
PDE4B	-0.014	enzyme				0.000142	DUSP1,SOX2
DUSP1	0.756	phosphatase		-1.109		5.5e-05	COL3A1,DUSP1,JUN,ZFP36	17 (12)
P2RY1	0.093	G-protein coupled receptor				0.00962	FOS
RACK1	-0.215	enzyme				0.0406	FOS
SART1	0.002	other				0.0151	SOX2
MAP2K2	0.146	kinase				0.0379	FOS
FOXM1		transcription regulator				0.00108	FOS,JUN,SOX2	4 (5)
RPS6KA4		kinase				6.74e-07	DUSP1,FOS,JUN	14 (16)
ATF6	0.175	transcription regulator				0.00352	FOS,PRNP
TGFB1I1	0.142	transcription regulator				0.0326	FOS
BCL2	-0.052	transporter				0.00972	FOS,MCAM
ZBTB7A	0.275	transcription regulator				0.0459	FOS
S100A8		other				0.00202	GFRA3,POSTN,SEMA3B
PTX3	0.155	other				0.000836	FOS,JUN	6 (3)
ADRA1B		G-protein coupled receptor				5.53e-07	COL3A1,DUSP1,FOS,JUN	16 (13)
MAPK10		kinase				0.000218	FOS,JUN	3 (3)
MAP2K5	-0.006	kinase				0.00234	FOS,JUN	4 (7)
INS		other				7.56e-05	DUSP1,FOS,IER2,JUN	13 (14)
ARHGEF25	0.084	other				0.00688	JUN
LDLR		transporter				0.0441	DUSP1,MIF
ADRA1A		G-protein coupled receptor				7.08e-07	COL3A1,DUSP1,FOS,JUN	17 (15)
MYD88		other				0.00712	DUSP1,FOS,JUN	12 (14)
MFGE8	0.132	other				0.0205	COL3A1
ADRA1D		G-protein coupled receptor				5.53e-07	COL3A1,DUSP1,FOS,JUN	15 (6)
RAF1	-0.032	kinase				0.00331	FOS,IER2,JUN	10 (17)
HMMR		transmembrane receptor				0.0124	SOX2
ADORA1		G-protein coupled receptor				0.0246	COL3A1
FOXO1	0.331	transcription regulator				0.0272	FOS,JUN,SOX2
P2RY2		G-protein coupled receptor				0.0353	JUN
S100A6	0.152	transporter				0.0393	PRNP
SP3	0.063	transcription regulator				0.00323	DUSP1,FOS,JUN	5 (2)
SYVN1	-0.026	transporter				0.0166	DUSP1,MCAM
THRA	0.198	ligand-dependent nuclear receptor				0.0184	FOS,JUN
NT5E		phosphatase				0.0326	COL3A1
IL2RG		transmembrane receptor				0.00363	FOS,JUN	3 (4)
CAPN3		peptidase				0.0205	DUSP1
AVP		other				0.002	COL3A1,FOS	9 (6)
RAC1	0.344	enzyme				0.00057	DUSP1,FOS,JUN	12 (14)
ERBB4	-0.015	kinase				0.000258	COL3A1,DUSP1,JUN
NFYA		transcription regulator				0.00641	JUN,RHOB
TICAM1		other				0.0172	DUSP1,RHOB
SLC1A2		transporter				0.00138	FOS
MAP3K1	-0.04	kinase		1.938		8.94e-07	COL3A1,DUSP1,FOS,JUN	17 (18)
SMAD4	-0.067	transcription regulator				0.00712	FOS,SOX2,ZFP36	9 (7)
ERBB3	0.074	kinase				0.000529	DUSP1,IER2,MATN2
RAC2		enzyme				0.00234	FOS,MIF
IAPP		other				0.0272	FOS
AXIN1	-0.033	other				0.0286	FOS
ARHGEF28		other				0.00276	FOS
AIF1		other				0.0192	COL3A1
ARAF	0.006	kinase				0.011	FOS
SETD7	0.036	enzyme				0.0137	SOX2
NRG2		growth factor				0.00363	IER2,SOX2
KIDINS220	0.059	transcription regulator				0.00688	FOS
GPHB5		other				0.00138	FOS
SOCS3	0.489	phosphatase				0.00714	FOS,JUN	11 (14)
SCN7A	0.461	ion channel				0.00138	FOS
RNF7	-0.19	enzyme				0.00138	JUN
PGR		ligand-dependent nuclear receptor				0.00833	CD59,FOS,POSTN
MYOD1		transcription regulator				0.0467	DUSP1,POSTN
TBX5		transcription regulator				0.00545	COL3A1,POSTN
IGFBP2	-0.049	other				0.00261	POSTN,PTN
PTAFR		G-protein coupled receptor				0.0326	MCAM
LOX		enzyme				0.0313	COL3A1
ATF1	0.09	transcription regulator				0.00153	FOS,JUN
TP63		transcription regulator		1.389		0.000495	FOS,JUN,POSTN,PRNP,SOX2	15 (9)
SRC	0.036	kinase		1.938		2.81e-05	DUSP1,FOS,JUN,POSTN	12 (17)
SMARCE1	-0.032	transcription regulator				0.0286	FOS
IGFBP4	0.155	other				0.00962	MCAM
PTH		other				9.71e-05	DUSP1,FOS,JUN,POSTN	13 (17)
S1PR2	0.092	G-protein coupled receptor				0.00031	FOS,JUN	3 (3)
BCL3	0.032	transcription regulator				0.00341	FOS,JUN	6 (3)
G3BP1	-0.025	enzyme				0.011	SOX2
PTPRR		phosphatase				0.00791	FOS,JUN	3 (3)
STRAP	-0.106	other				0.00413	JUN
CSF1R		kinase				0.00161	FOS,JUN	8 (8)
CSF3R		transmembrane receptor				0.0192	FOS
FGFR1	-0.052	kinase				0.000383	COL3A1,FOS,JUN	10 (14)
LMNA	0.094	other				0.000444	COL3A1,JUN,MCAM,ZFP36
ANGPT2		growth factor		-1.493		0.000217	COL3A1,MIF,POSTN,RHOB	9 (7)
TMPO	-0.002	other				0.00962	COL3A1
CD3E		transmembrane receptor				0.00374	FOS,JUN	11 (14)
CYBB		enzyme				0.00113	COL3A1,DUSP1
GRM5		G-protein coupled receptor				0.00962	FOS
EP300	-0.095	transcription regulator		1.944		2.82e-05	CD59,DUSP1,FOS,JUN,SOX2,XIST	14 (12)
ASF1A	0.038	other				0.0124	SOX2
MAP3K5		kinase				0.0299	JUN
RARB	0.202	ligand-dependent nuclear receptor				0.0247	JUN,SOX2
F7		peptidase				2.45e-05	FOS,IER2,ZFP36
HOXA9		transcription regulator				0.00011	IER2,JUN,RPL27A,RPL37A
AHR	0.158	ligand-dependent nuclear receptor		-0.008		0.000348	COL3A1,FOS,JUN,MATN2,SOX2	17 (10)
MAPK14	-0.084	kinase		0.489		7.85e-06	DUSP1,FOS,JUN,SOX2,ZFP36	18 (17)
ZNF43	-0.025	transcription regulator				0.00962	POSTN
ZNF429		transcription regulator				0.00962	POSTN
N4BP1	0.143	enzyme				0.0259	JUN
DYNLL1	-0.14	other				0.00825	FOS
ANKS1A		other				0.00138	FOS
KCNIP3		transcription regulator				0.0259	FOS
AGTR1		G-protein coupled receptor		1.154		3.2e-07	COL3A1,DUSP1,FOS,JUN	16 (15)
CDX2		transcription regulator				0.0177	JUN,SOX2
TRAF3IP2		enzyme				0.00456	COL3A1,POSTN
B4GALNT1		enzyme				0.0178	FOS
RANBP9	-0.042	other				8.23e-05	FOS,JUN
SOX10	0.282	transcription regulator				0.000947	FOS,PTN
VIM	-0.063	other				0.0339	SOX2
RARG	0.118	ligand-dependent nuclear receptor				8.29e-06	DUSP1,FOS,JUN,SOX2	16 (8)
OGT	-0.214	enzyme				0.00955	FOS,JUN
ATF7	0.072	transcription regulator				0.011	DUSP1
PDIA3	0.219	peptidase				0.00551	PRNP
GAD1		enzyme				0.00276	FOS
DLST	0.19	enzyme				0.00413	JUN
DLK1	-0.254	other				0.0326	SOX2
PRKAR2B		kinase				0.0379	FOS
NLRP12		other				0.0485	JUN
CD160		transmembrane receptor				6.59e-05	FOS,JUN
VANGL1	0.102	other				0.00276	JUN
TOR2A		other				0.00413	FOS
TACR1		G-protein coupled receptor				0.0246	FOS
TRAF7	0.03	enzyme				0.0151	JUN
IL1A		cytokine				0.00492	FOS,JUN,MCAM	11 (14)
FOXD3	0.431	transcription regulator				0.0164	SOX2
FAS		transmembrane receptor				1.11e-05	CD59,COL3A1,FOS,JUN,MIF,ZFP36	13 (15)
FGFR2		kinase				0.0145	COL3A1,SOX2
ITGB6		other				0.0232	COL3A1
VLDLR		transporter				0.0151	FOS
MAP3K8	-0.044	kinase				0.0191	FOS,JUN
JAK2	-0.128	kinase				0.0193	FOS,XIST
FGF2	0.166	growth factor		0.56		4.52e-06	COL3A1,FOS,JUN,MCAM,MIF,SOX2,XIST	17 (7)
ARF6	0.275	transporter				0.0164	RHOB
NTRK1		kinase				0.0326	FOS
GADD45A	0.016	other				0.0299	JUN
SH2B2		other				0.00688	FOS
CCL5		cytokine		1.091	bias	4.14e-06	DUSP1,FOS,IER2,ZFP36	8 (3)
GCNT1		enzyme				0.00413	FOS
PTPN11	0.073	phosphatase				0.00545	FOS,JUN	4 (11)
AFP		transporter				0.0151	FOS
ACSL5		enzyme				0.0232	MCAM
OXTR		G-protein coupled receptor				0.0164	FOS
ACVR1C		kinase				0.0299	FOS
PTGS2	-0.078	enzyme				0.0279	DUSP1,FOS
CCN2	0.127	growth factor				0.0101	JUN,SOX2
POU4F3		transcription regulator				0.00276	FOS
GABRG2		ion channel				0.00276	FOS
ING1	0.079	transcription regulator				0.0472	ZFP36
MEF2C	-0.206	transcription regulator		1.123		1.05e-06	COL3A1,FOS,JUN,POSTN,ZFP36	5 (2)
TIMP3	0.346	other				0.00225	FOS,JUN	9 (6)
NOS1		enzyme				0.0353	FOS
MEF2A	0.051	transcription regulator				0.00571	FOS,JUN
ERG		transcription regulator				0.00331	CD59,GFRA3,RPL27A
F2		peptidase		1.456	bias	1.81e-06	DUSP1,FOS,IER2,JUN,MIF,RHOB	15 (18)
INSR	0.059	kinase				0.000909	DUSP1,FOS,IER2,RHOB,SOX2
BMX		kinase				0.000166	COL3A1,FOS
GNRH1		other				0.0029	FOS,JUN	12 (14)
C9		other				0.0164	COL3A1
SMARCB1	0.004	transcription regulator				0.00271	FOS,POSTN,PTN
FGF19		growth factor				0.0067	FOS,MCAM
GNA13	0.139	enzyme				0.0286	FOS
YAP1	0.07	transcription regulator				5.21e-10	FOS,RPL13A,RPL27A,RPL37A,RPS18,RPS26,RPS29,RPS4Y1,SOX2	17 (3)
DDX17	-0.15	enzyme				0.0232	JUN
SOX21		transcription regulator				0.00413	SOX2
F2RL3		G-protein coupled receptor				0.00825	FOS
GPS1	0.011	other				0.00825	FOS
APLP2	0.088	other				0.00551	PRNP
BMPR1B		kinase				0.0379	POSTN
COCH	0.15	other				0.0124	SOX2
OSTM1	0.164	other				0.0151	FOS
SIX5	-0.009	transcription regulator				0.0326	PTN
KLB		enzyme				0.0151	FOS
HOXA5		transcription regulator				0.000499	IER2,PTN
Igkv1-117		other				0.0137	JUN
IL2RB		transmembrane receptor				0.000218	FOS,JUN	4 (5)
KNG1		other				0.0433	FOS
DKC1	0	enzyme				0.011	COL3A1
MLXIPL		transcription regulator		-1.134	bias	1.07e-09	RPL13A,RPL27A,RPL37A,RPS18,RPS26,RPS29,RPS4Y1
MYB		transcription regulator				0.0252	JUN,SOX2
RASGRF1		other				0.0164	FOS
SHCBP1		other				0.00962	SOX2
SORL1	0.219	transporter				0.00688	FOS
SOX3		transcription regulator				0.00545	DUSP1,SOX2
ETS2	0.105	transcription regulator				0.000133	FOS,JUN,SOX2	8 (9)
EPGN		growth factor				0.00138	FOS
MAPK3	0.047	kinase				0.00627	FOS,JUN	8 (14)
TAF4B		transcription regulator				0.0353	JUN
SP2		transcription regulator				0.0205	FOS
TAX1BP3	0.226	transcription regulator				0.00138	FOS
RASSF10		other				0.011	JUN
RPS6KA5	0.103	kinase				3.6e-06	DUSP1,FOS,JUN	13 (16)
ADCYAP1R1		G-protein coupled receptor				0.00962	FOS
Mir200		group				3.11e-06	COL3A1,JUN,SOX2
CMA1		peptidase				0.00688	COL3A1
YBX3	0.036	transcription regulator				0.0124	JUN
GRB10		other				0.0151	FOS
FAAH		enzyme				0.000782	FOS,RPS18
CCR4		G-protein coupled receptor				0.00962	FOS
VCP	0.059	enzyme				0.0406	DUSP1
NDRG1	0.045	kinase				0.002	FOS,JUN	4 (3)
NKX3-2		transcription regulator				0.00962	POSTN
PDCD4	-0.043	other				0.0259	JUN
HTT	-0.087	transcription regulator				0.00279	FOS,JUN,MCAM,MFAP4,RPS29
MAPK7		kinase				0.00599	DUSP1,JUN
RAMP3		G-protein coupled receptor				0.00276	FOS
APEX1	0.091	enzyme				0.0433	FOS
MVP		other				0.0192	JUN
IL13		cytokine				0.0229	COL3A1,JUN,POSTN
PRKCB		kinase				0.003	FOS,JUN	9 (14)
MYCN	0.022	transcription regulator		-1.342		8.84e-05	ARPC1B,RPL13A,RPL27A,RPL37A,RPS26
EPCAM		other				6.8e-06	FOS,JUN,SOX2
HDAC4	0.123	transcription regulator				0.0157	FOS,JUN
PPP1CA	0.26	phosphatase				0.0124	FOS
TRPV4		ion channel				0.0366	FOS
YWHAB	0.158	other				0.00962	DUSP1
RTKN	0.212	other				0.0124	FOS
PDPK1	0.076	kinase				0.0472	XIST
PTTG1	-0.283	transcription regulator				0.00518	MIF,SOX2
KRIT1	-0.063	other				0.0164	JUN
CDK5	0.031	kinase				0.0446	JUN
GTF2I	-0.149	transcription regulator				0.0205	FOS
TH		enzyme				0.00276	FOS
ADRB1		G-protein coupled receptor				0.0299	COL3A1
IL11RA	0.188	transmembrane receptor				4.2e-05	FOS,POSTN,SOX2
PEA15	0.065	transporter				0.0137	JUN
PTPN22		phosphatase				0.0419	FOS
TERF2	0.115	transcription regulator				0.011	MIF
DACH1		transcription regulator				2.9e-07	FOS,IER2,JUN,SOX2
PLAT	0.136	peptidase				0.00113	FOS,JUN	7 (4)
ITPR1	0.051	ion channel				0.0232	FOS
AKAP13	0.118	other				0.00551	FOS
SMURF2	0.034	enzyme				0.0259	JUN
SCX		transcription regulator				0.0286	POSTN
GTF2IRD1	0.079	transcription regulator				0.00139	FOS,POSTN
CDK5R2		other				0.00413	FOS
NFKB1	-0.054	transcription regulator				0.00768	CD59,DUSP1,FOS	12 (8)
RELA	0.011	transcription regulator		1.982		4.16e-05	CD59,DUSP1,FOS,IER2,JUN,MIF	19 (18)
TNFRSF14	0.13	transmembrane receptor				0.00962	POSTN
DNMT3B		enzyme				0.0247	PRNP,PTN
Tnxa-ps1		other				0.00138	DUSP1
RPS6KA3	-0.047	kinase				0.0246	FOS
PTGFR		G-protein coupled receptor				0.0246	FOS
FOSB	0.314	transcription regulator				0.0498	FOS
GAST		other				0.00627	FOS,JUN	8 (10)
LIF		cytokine				0.00331	FOS,JUN,SOX2	5 (14)
BTG1	0.185	transcription regulator				0.00413	JUN
CXCL3		cytokine				0.0246	POSTN
IL15		cytokine		-0.152		0.00366	CD59,JUN,MIF,ZFP36
TCF7L2	0.065	transcription regulator				0.00221	FOS,JUN,MCAM,SOX2	15 (6)
CCR1		G-protein coupled receptor				0.0379	FOS
IFNG		cytokine		0.981		2.57e-05	DUSP1,FOS,IER2,JUN,MIF,PRNP,PTN,RHOB,XIST,ZFP36	18 (14)
MAPKAPK3		kinase				0.0259	ZFP36
DUSP5	0.041	phosphatase				0.0272	ZFP36
ELF4		transcription regulator				0.0498	DUSP1
NF1	-0.079	other				0.0446	XIST
FOXO3	0.085	transcription regulator				0.0119	FOS,MCAM,PRNP
HGF		growth factor				0.00477	COL3A1,FOS,RHOB,SOX2	17 (11)
PTGER1		G-protein coupled receptor				0.0178	FOS
HNRNPD	-0.01	transcription regulator				0.0205	FOS
FOS	0.987	transcription regulator				0.00815	FOS,JUN,RPS18,SEMA3B
HP		peptidase				0.0124	FOS
FOSL1		transcription regulator				0.00627	FOS,JUN
MTHFD2		enzyme				0.00276	SOX2
PAX3		transcription regulator				0.0301	MCAM,RHOB
CD40	0.159	transmembrane receptor				0.00358	DUSP1,FOS,JUN	12 (15)
GRIA2		ion channel				0.00688	PRNP
DRD2		G-protein coupled receptor				0.00176	FOS,JUN	13 (15)
MIF	-0.621	cytokine				0.000773	DUSP1,FOS,JUN	13 (13)
CUL4B	0.069	other				0.00176	SOX2,ZFP36
KISS1R		G-protein coupled receptor				0.0286	FOS
MMP1		peptidase				0.00252	FOS,JUN	6 (6)
MAPK1	-0.004	kinase				0.00192	DUSP1,FOS,JUN,POSTN	19 (16)
SH3BP2	0	other				0.0246	FOS
EIF2AK2	-0.005	kinase				0.00822	FOS,JUN	2 (3)
EDNRA		transmembrane receptor				0.000191	COL3A1,FOS
GLP1R		G-protein coupled receptor				0.011	FOS
HDAC1	0.093	transcription regulator				0.000617	DUSP1,FOS,RHOB,SOX2	9 (3)
TAF6	0.033	transcription regulator				0.0379	JUN
GRAP		other				0.00276	FOS
HIVEP2	0.026	transcription regulator				0.00825	FOS
XPA	-0.115	other				0.00962	FOS
RAB7A	0.172	enzyme				0.00825	FOS
SOSTDC1	0.035	growth factor				0.00962	SOX2
S1PR3		G-protein coupled receptor				0.000247	FOS,JUN
EPHA2		kinase				0.0353	SOX2
SNAI1	0.012	transcription regulator				0.0202	FOS,SOX2
CFL1	-0.06	other				0.00551	JUN
NR3C1	0.165	ligand-dependent nuclear receptor				0.000433	COL3A1,DUSP1,FOS,IER2,JUN,RHOB	17 (13)
FKBP10	0.114	enzyme				8.11e-05	COL3A1,POSTN,PRNP
RAB5B	-0.001	enzyme				0.00138	FOS
CRY1	-0.031	enzyme				0.0178	FOS
HRAS	0.009	enzyme		-1.082		2.22e-07	COL3A1,DUSP1,FOS,JUN,MCAM,POSTN,PRNP,RHOB,RPL27A	18 (18)
NR5A2		ligand-dependent nuclear receptor				0.0143	FOS,JUN
HDC		enzyme				0.0232	FOS
MPL		transmembrane receptor				0.0124	FOS
CLEC11A	0.136	growth factor				0.0029	FOS,MIF
PTK2B		kinase				0.00031	FOS,JUN	8 (13)
TNFSF10		cytokine				0.0111	FOS,JUN
EPO		cytokine				0.00782	FOS,JUN,RPS4Y1	5 (12)
DDX5	0.089	enzyme				0.00352	FOS,JUN
AGXT		enzyme				0.00276	COL3A1
EPOR		transmembrane receptor				0.0393	JUN
ELK3	-0.336	transcription regulator				0.0151	FOS
BMP2		growth factor				0.000245	FOS,JUN,POSTN,SOX2	15 (9)
ERBB2	0.187	kinase				0.00163	CD59,COL3A1,FOS,JUN,MIF,RHOB	17 (20)
EDN1		cytokine				0.00286	FOS,JUN,MCAM	13 (13)
THBS4		other				0.0459	COL3A1
FRAT1		other				0.00276	JUN
KLF5		transcription regulator				0.000249	DUSP1,JUN,SOX2
SSTR2		G-protein coupled receptor				0.0339	FOS
VAV2		transcription regulator				0.0419	FOS
SAFB	-0.169	other				0.00261	FOS,JUN	8 (5)
PPP5C	0.097	phosphatase				0.0178	DUSP1
SMARCA4	0.094	transcription regulator				0.0109	FOS,JUN,SEMA3B,SOX2
DBH		enzyme				0.0137	FOS
TNFSF11		cytokine		1.899		0.000497	DUSP1,FOS,JUN,RHOB	17 (19)
DSP		other				0.0259	COL3A1
ARHGEF11	-0.088	other				0.00413	FOS
OSM		cytokine		1.936		0.00727	COL3A1,FOS,JUN,ZFP36	13 (13)
GALP		other				0.011	FOS
TFF3		other				0.0299	FOS
NAB2	0.04	transcription regulator				0.0272	FOS
JAG1	0.203	growth factor				0.003	DUSP1,SOX2
RHOA	0.33	enzyme				9.78e-06	COL3A1,FOS,JUN,RHOB	17 (17)
RET		kinase				0.0011	FOS,PRNP,PTN
Gm33994		other				0.00413	SOX2
PLA2G5		enzyme				0.011	COL3A1
TGFB3		growth factor		1.715		2.18e-05	CD59,COL3A1,FOS,JUN	9 (4)
IL1B		cytokine		1.493		7.63e-05	DUSP1,FOS,IER2,JUN,MIF,POSTN,RHOB,ZFP36	13 (15)
PIGA		enzyme				0.00276	CD59
RARA	0.179	ligand-dependent nuclear receptor				0.00152	DUSP1,FOS,JUN,SOX2	18 (14)
TEAD2	0.087	transcription regulator				0.00225	COL3A1,POSTN
CORT		other				0.0485	MIF
PARK7	-0.072	enzyme				0.0353	SOX2
UBE2V1		transcription regulator				0.00276	FOS
TGFB2	0.14	growth factor				0.000556	CD59,COL3A1,FOS
ELK1	0.012	transcription regulator				0.000128	FOS,JUN,ZFP36
MST1R		kinase				0.00031	FOS,JUN	6 (9)
ADM2		other				0.0286	FOS
CREBBP	-0.055	transcription regulator				0.000193	CD59,DUSP1,FOS,JUN,XIST	12 (12)
TXN	-0.053	enzyme				0.00208	FOS,MIF	6 (3)
BAG1	-0.002	other				0.000587	FOS,JUN	10 (7)
EXOSC10	0.009	kinase				0.00276	FOS
IL16		cytokine				0.0219	FOS
FASLG		cytokine				0.00217	FOS,SOX2
ZBTB17	-0.008	transcription regulator				0.00571	JUN,ZFP36
CAMK2A		kinase				0.0137	FOS
GNAQ	0.093	enzyme				0.0164	FOS,RHOB
CTNNB1	0.094	transcription regulator				5.46e-07	FOS,JUN,RPL13A,RPL27A,RPL37A,RPS18,RPS26,RPS29,RPS4Y1,SOX2	17 (2)
RING1	0.15	transcription regulator				5.52e-06	FOS,JUN
YY2		transcription regulator				0.000278	FOS,SOX2
ZNF91	0.007	transcription regulator				0.011	POSTN
MYZAP		other				0.0151	FOS
Nrg1		other				0.00688	FOS
ACP1	0.002	phosphatase				0.00551	FOS
NCOA6	0.154	transcription regulator				0.0164	FOS
Ncoa6		transcription regulator				0.0151	FOS
CALCA		other				0.0252	COL3A1,FOS
CDC42	0.149	enzyme				0.000891	FOS,JUN	10 (14)
Cox5b/Gm34962		other				0.00688	POSTN
Usp17la (includes others)		peptidase				0.0286	SOX2
EWSR1	0.025	other				0.0459	FOS
Sik1		kinase				0.0137	DUSP1
C5		cytokine				0.0132	CD59,ZFP36
HMGA2	-0.322	enzyme				0.0286	SOX2
Hspa1b		other				0.00413	FOS
HSPA1A/HSPA1B	0.438	enzyme				0.0178	FOS
CYP2C9		enzyme				0.00413	DUSP1
MEIS1		transcription regulator				0.0472	FOS
Mt1		other				0.000633	FOS,JUN
Mt2		other				0.000499	FOS,JUN
MYH9	-0.267	enzyme				0.0205	SOX2
SRGN		other				0.00825	SOX2
RBPJ	-0.011	transcription regulator		-0.392		6.87e-05	DUSP1,FOS,JUN,SOX2	15 (5)
ZNF708		other				0.00962	POSTN
TCF7	0.087	transcription regulator				0.00192	FOS,SOX2
Brd4		kinase				0.00688	FOS
PCDH11Y		other				0.0286	JUN
H1-1		other				0.00413	FOS
USP17L2 (includes others)		peptidase				0.0124	SOX2
ILF2	0.094	transcription regulator				6.59e-05	FOS,SOX2	5 (3)
TBPL1	0.006	transcription regulator				0.00551	FOS
FADD	0.066	other				0.00655	FOS,JUN
PBX2	-0.068	transcription regulator				0.011	FOS
AQP1	0.239	transporter				0.0219	MATN2
GCLM	-0.036	enzyme				1.84e-05	FOS,JUN
TAB1	0.071	enzyme				0.0446	JUN
RASA1	-0.101	transporter				0.00825	FOS
ST8SIA1	0.029	enzyme				0.0286	SOX2
EMD	0.048	other				0.0259	SOX2
WNT3		other				0.0192	POSTN
GNRH2		other				6.59e-05	FOS,JUN
ATF2	0.005	transcription regulator				7.95e-06	DUSP1,FOS,JUN,RHOB	17 (10)
TP53	0.06	transcription regulator		1.287		9.55e-09	ARPC1B,CD59,COL3A1,DUSP1,FOS,JUN,MCAM,POSTN,PRNP,PTN,RHOB,RPS18,RPS26,SOX2,ZFP36	17 (14)
NPPA		other				0.0419	DUSP1
PDX1		transcription regulator				0.0296	COL3A1,JUN
ACTN4	0.108	transcription regulator				0.0259	FOS
ARHGDIA	0.107	other				0.0178	FOS
MYC	0.118	transcription regulator		-1.441		5.4e-14	COL3A1,DUSP1,FOS,JUN,MIF,PTN,RHOB,RPL13A,RPL27A,RPL37A,RPS18,RPS26,RPS29,RPS4Y1,SOX2,XIST,ZFP36	17 (2)
TLR3		transmembrane receptor				0.00577	DUSP1,FOS,RHOB	7 (3)
MEF2D	-0.069	transcription regulator		1.732		3.55e-06	COL3A1,FOS,JUN,ZFP36	5 (2)
ZYX	-0.083	other				0.00825	FOS
CFLAR	0.146	other				0.0419	FOS
SMARCC1	0.01	transcription regulator				0.0299	SOX2
VGF		growth factor				0.00962	FOS
mir-290		microRNA				0.0219	SOX2
RP11_469A152		other				0.00276	SOX2
CSNK2A1	0.164	kinase				0.0272	ZFP36
RPS19	-0.383	other				0.00276	MIF
LAMTOR3	0.132	other				0.00551	SOX2
LOC105372576		other				0.0459	FOS
TUG1		other				0.0286	SOX2
Muscarinic cholinergic receptor		group				3.85e-05	FOS,JUN	8 (9)
cytokine		group				0.00126	DUSP1,FOS,JUN	13 (15)
growth factor		group				0.000166	DUSP1,FOS	7 (4)
Ngf		group		1.505		2.27e-06	DUSP1,FOS,IER2,JUN	13 (14)
CALC		group				0.0205	FOS

## Sheet: Melanocytes
Upstream Regulator	Expr Log Ratio	Molecule Type	Predicted Activation State	Activation z-score	Flags	p-value of overlap	Target Molecules in Dataset	Mechanistic Network
G protein alphai		group	Activated	2.236	bias	2.19e-06	CEBPD,FOS,KLF4,MAFF,SOCS3	30 (4)
P38 MAPK		group	Activated	2.411	bias	3.34e-11	CEBPD,DDIT3,DUSP1,FOS,JUN,JUNB,KLF4,MIF,MITF,PTEN,RCAN1,SOCS3,ZFP36	39 (20)
IL1		group	Activated	2.38	bias	0.000468	BHLHE40,CEBPD,DUSP1,FOS,JUN,SOCS3	36 (18)
PDGF BB		complex	Activated	2.572	bias	2.06e-09	BHLHE40,CEBPD,CRYAB,DDIT3,DUSP1,FOS,JUN,JUNB,MAT2A,SOCS3,ZFP36	40 (23)
ERK		group	Activated	2.576	bias	4.38e-07	BTG2,CEBPD,DUSP1,FOS,JUN,JUNB,MAFF,ZFP36	29 (13)
CG		complex	Activated	2.77		6.62e-06	BHLHE40,BTG2,CEBPD,CRYAB,DUSP1,FOS,JUN,JUNB,KLF4	40 (18)
Lh		complex	Activated	2.164	bias	3.35e-09	DUSP1,FOS,GADD45B,JUN,JUNB,PDLIM3,RPL17,RPL27A,RPS10,RPS26,RPS4Y1	29 (12)
TRH		other	Activated	2.379		1.16e-09	DUSP1,FOS,JUN,JUNB,MITF,PMEL	30 (17)
PRL		cytokine	Activated	2.552	bias	1.45e-05	CEBPD,FOS,ID1,ID2,JUN,SOCS3,VIM	43 (21)
AGT	-0.075	growth factor	Activated	2.254		1.7e-07	BHLHE40,DUSP1,FOS,IGFBP7,JUN,KLF4,MIF,PIR,PTEN,PTGDS,RCAN1,SOCS3,VIM,ZFP36	47 (22)
GDF2		growth factor	Activated	2.335	bias	2.25e-07	CRYAB,FOS,GADD45B,ID1,ID2,SERPINF1	6 (3)
GPER1		G-protein coupled receptor	Activated	2.117	bias	5.5e-12	BHLHE40,CEBPD,DDIT3,DUSP1,FOS,JUN,MT2A,ZFP36	45 (25)
IKBKB	-0.051	kinase	Activated	2.563	bias	8.21e-09	CEBPD,CH25H,CTSF,FOS,IGFBP7,JUNB,MAT2A,PTEN,RCAN1,SOCS3	43 (16)
IL4		cytokine	Activated	2.759	bias	0.00155	BHLHE40,CITED1,DCT,FOS,GADD45B,JUN,JUNB,SOCS3,VIM,ZFP36	36 (17)
CHUK		kinase	Activated	2.613	bias	7.94e-09	CEBPD,CH25H,CTSF,FOS,GADD45B,JUNB,MAT2A,RCAN1,SOCS3	38 (17)
LEP		growth factor	Activated	2.38		0.00253	FOS,JUN,JUNB,SOCS3,VIM,ZFP36	41 (21)
ADCYAP1		other	Activated	2.173		0.000556	BTG2,CEBPD,FOS,SERPINF1,SOCS3	38 (24)
CREB1	0.042	transcription regulator	Activated	2.586		4.56e-11	BHLHE40,BTG2,CEBPD,CH25H,DUSP1,FOS,GAD2,GADD45B,ID1,JUN,JUNB,KLF4,MAT2A,VIM,ZFP36	31 (9)
POMC	0.083	other	Activated	2.067		1.35e-08	DCT,DUSP1,FOS,JUN,JUNB,MITF,TYRP1	33 (20)
POU5F1		transcription regulator	Activated	2.174		0.000863	CITED1,DUSP1,KLF4,RCAN1,SOCS3,VIM	12 (2)
HEIH		other	Activated	2.17	bias	2.8e-08	DUSP1,FOS,GADD45B,JUN,VIM	28 (7)
CXCL12		cytokine	Activated	2.621	bias	1.65e-06	FOS,ID1,IGFBP7,JUN,JUNB,SOCS3,VIM	39 (24)
CSF2		cytokine	Activated	2.599	bias	0.000122	DDIT3,FOS,ID2,JUN,JUNB,MAT2A,SOCS3,ZFP36	42 (22)
IL17A		cytokine	Activated	2.202	bias	0.00147	CEBPD,FOS,JUN,SOCS3,VIM	42 (20)
TNF		cytokine	Activated	2.078		4.34e-13	BHLHE40,BTG2,CEBPD,CH25H,CRYAB,CTSF,DDIT3,DUSP1,FOS,GADD45B,HSP90B1,ID1,JUN,JUNB,KLF4,MAFF,MAT2A,MIF,MITF,MT2A,PTEN,RCAN1,SERPINF1,SOCS3,VIM,VMP1,ZFP36	43 (22)
MET	0.131	kinase	Activated	2.2		4e-05	FOS,JUN,KLF4,SOCS3,VIM	43 (22)
KLF4	0.506	transcription regulator	Activated	2.225		0.00223	CITED1,DUSP1,KLF4,RCAN1,VIM
MYD88		other	Activated	2.2	bias	1.55e-05	CEBPD,CH25H,DUSP1,FOS,JUN,MAFF,SOCS3	36 (19)
SMAD4	-0.156	transcription regulator	Activated	2.397		1.55e-05	FOS,GADD45B,ID1,ID2,PTEN,VIM,ZFP36	40 (15)
SRC	-0.039	kinase	Activated	2.382	bias	1.58e-06	CAVIN1,DUSP1,FOS,ID1,JUN,VIM	44 (18)
MAPK14	0.088	kinase	Activated	2.184	bias	5e-09	CEBPD,CRYAB,DUSP1,FOS,JUN,JUNB,PTEN,SOCS3,ZFP36	41 (22)
IL1A		cytokine	Activated	2.157	bias	0.000693	FOS,JUN,JUNB,MT2A,VIM	28 (17)
MAP3K8		kinase	Activated	2.144		7.23e-05	CEBPD,FOS,JUN,JUNB,SOCS3	42 (20)
TGFB1		growth factor	Activated	2.432		7.02e-07	BHLHE40,DUSP1,FOS,GADD45B,HSPB2,ID1,ID2,ID4,IGFBP7,JUN,JUNB,KLF4,MITF,PTEN,PTGDS,SERPINF1,SOCS3,VIM,ZFP36	47 (21)
IFNG		cytokine	Activated	2.265		1.1e-12	BCAN,CEBPD,CH25H,DCT,DDIT3,DUSP1,FOS,GAD2,GADD45B,ID1,ID2,JUN,JUNB,KLF4,MAFF,MAT2A,MIF,MITF,PMEL,SOCS3,TYRP1,VIM,XIST,ZFP36	36 (14)
EGF		growth factor	Activated	2.414	bias	2.06e-10	BTG2,CEBPD,DDIT3,DUSP1,FOS,ID1,ID2,JUN,JUNB,PTEN,PTTG1,SOCS3,VIM,XIST,ZFP36	43 (21)
BMP2		growth factor	Activated	2.426	bias	1.23e-08	BHLHE40,FOS,GADD45B,ID1,ID2,ID4,JUN,JUNB,KLF4	40 (23)
EDN1		cytokine	Activated	2.062	bias	1.14e-07	DCT,FOS,JUN,JUNB,MITF,SOCS3,TYRP1,VIM	40 (24)
IL6		cytokine	Activated	2.913		2.75e-07	BTG2,CEBPD,CRYAB,DUSP1,FOS,GADD45B,ID1,ID2,JUN,JUNB,PTTG1,SOCS3,VIM	41 (22)
TNFSF11		cytokine	Activated	2.554	bias	1.04e-05	DUSP1,FOS,GADD45B,JUN,JUNB,RCAN1,SOCS3	42 (20)
OSM		cytokine	Activated	3.089		4.65e-09	BHLHE40,CEBPD,CH25H,FOS,ID1,ID2,JUN,JUNB,MT2A,PTEN,SOCS3,VIM,ZFP36	41 (21)
NFKBIA	0.161	transcription regulator	Activated	3.7		1.15e-13	BTG2,CEBPD,CH25H,CRYAB,CTSF,DDIT3,FOS,GADD45B,GPX3,ID1,JUN,JUNB,PTEN,RCAN1,RPL27A,SOCS3	39 (19)
CTNNB1	0.187	transcription regulator	Activated	2.275	bias	1.66e-11	BHLHE40,CTSF,DCT,DDIT3,FOS,GADD45B,ID1,ID2,ID4,JUN,MITF,PTEN,RPL17,RPL27A,RPS10,RPS26,RPS29,RPS4Y1,VIM	40 (17)
TP53	-0.152	transcription regulator	Activated	2.593		1.8e-10	BHLHE40,BTG2,CEBPD,CRYAB,CTSF,DDIT3,DUSP1,FOS,GADD45B,GPX3,ID1,ID2,IGFBP7,JUN,JUNB,KLF4,PTEN,PTGDS,PTTG1,RPS26,TYRP1,VIM,VMP1,ZFP36	41 (21)
MEF2D	0.035	transcription regulator	Activated	2.19	bias	7.15e-08	FOS,JUN,JUNB,PTEN,VIM,ZFP36	9 (2)
IgG		complex	Inhibited	-2.236		2.77e-06	BHLHE40,CEBPD,DDIT3,DUSP1,GADD45B,JUNB,SERPINF1,ZFP36	38 (17)
SOCS1	-0.019	other	Inhibited	-2	bias	0.000682	DUSP1,FOS,JUN,SOCS3	34 (21)
TIMP3	-0.216	other	Inhibited	-2		1.27e-05	FOS,JUN,KLF4,VIM	25 (10)
Histone h2a		group				0.0359	JUN
Ap2		group				0.00434	MT2A,PTGDS
CSDE1 HNRNPD PABP PAIP1 SYNCRIP		complex				0.0028	FOS
lnc-HAND2-2		other				0.0277	ZFP36
collagenase		group				9.83e-05	CEBPD,JUN,JUNB	30 (7)
Cop9 Signalosome		complex				0.0056	JUN
dopamine receptor		group				0.025	FOS
TPPP2		other				0.0139	RCAN1
EPHB1		kinase				3.41e-06	FOS,JUN,JUNB	35 (24)
GPR55		G-protein coupled receptor				0.0112	PTEN
C9orf116		other				0.0167	PTEN
EOGT	0.029	enzyme				0.0167	GPX3
ADRA1		group				7.7e-05	FOS,JUNB	15 (7)
CSF2RB		transmembrane receptor				1.15e-05	FOS,JUN,JUNB	34 (24)
ANTXR2		transmembrane receptor				0.0331	VIM
Agtr1b		G-protein coupled receptor				0.025	FOS
SOX2-OT		other				0.0331	VIM
MEG3	-0.342	other				0.000689	JUN,VIM
Hdac		group		-1.236		0.00125	DDIT3,FOS,GADD45B,JUN	28 (7)
BMP		group				0.0026	ID1,ID2	2 (2)
Notch		group		0.29		0.000797	DUSP1,GADD45B,ID1,ID2
Pdgfr		group				0.0359	VIM
JAK		group				0.00649	SOCS3,VIM
Creb		group		1.719		4.65e-06	CEBPD,DUSP1,FOS,JUN,JUNB,MAT2A,MIF,MITF
Pkg		group				0.00188	FOS,JUN	29 (22)
Neurotrophin		group				0.0167	FOS
PI3K (complex)		complex		1.141	bias	1.84e-06	DDIT3,DUSP1,FOS,JUN,MITF,MT2A,PMEL,SOCS3	35 (18)
Tgf beta		group		1.823		1.28e-08	BHLHE40,FOS,GADD45B,ID1,JUN,JUNB,MIF,PTEN,SOCS3,VIM	42 (24)
ERK1/2		group		0.607	bias	2.54e-05	DDIT3,DUSP1,FOS,ID1,JUN,JUNB,SOCS3	37 (24)
Nos		group				0.0413	FOS
Gsk3		group				0.00148	DDIT3,FOS,JUN	39 (16)
TCR		complex		1.424	bias	9.91e-06	FOS,GADD45B,HSP90B1,JUN,JUNB,PTEN,RPL17,SOCS3	36 (20)
Actin		group				0.0386	CAVIN1
STAT5a/b		group		0.6		2.88e-05	DUSP1,FOS,ID2,NIFK,SOCS3	32 (12)
STAT		group		1.951	bias	3.86e-06	CEBPD,FOS,JUNB,SOCS3	22 (7)
RNA polymerase II		complex				9.75e-08	DDIT3,DUSP1,FOS,GADD45B,ID1,JUN,JUNB,SOCS3,XIST	16 (3)
Calcineurin A		group				0.0041	FOS,JUN	9 (3)
Rap1		group				0.0304	FOS
Pkc(s)		group		1.933	bias	1.88e-07	DDIT3,DUSP1,FOS,GADD45B,HSP90B1,ID2,JUN,JUNB	38 (17)
MAP2K1/2		group		1.37	bias	2.83e-06	DDIT3,DUSP1,FOS,JUN,VIM	35 (21)
CD3		complex		1.026	bias	6.92e-05	CH25H,FOS,HSP90B1,ID4,JUN,JUNB,PTEN,SOCS3,ZFP36	31 (16)
TGFBR		group				0.0386	SOCS3
Dynamin		group				0.0167	FOS
Pka		complex		0.532		1.5e-07	DCT,DDIT3,DUSP1,FOS,JUN,JUNB,TYRP1	42 (22)
RAS		group		0.363	bias	3.47e-05	FOS,JUN,MITF,PTEN,VIM	41 (20)
Ubiquitin		group				8.93e-05	CRYAB,DDIT3,HSP90B1	28 (7)
nicotinic acetylcholine receptor		complex		1	bias	1.95e-09	FOS,ID1,JUN,JUNB	33 (10)
Ikb		group				0.00205	MAT2A,PTEN
Jnk		group		1.4	bias	2.57e-06	DDIT3,DUSP1,FOS,JUN,PTEN,SOCS3,ZFP36	39 (21)
Pde		group				0.025	FOS
Calcineurin protein(s)		complex				0.00114	DUSP1,FOS,RCAN1	31 (8)
Histone h3		group				9.02e-07	DDIT3,FOS,ID1,ID2,JUN,MITF,PTEN,RCAN1,RPS29,SOCS3	20 (4)
SERCA		group				4.18e-07	BTG2,JUN,ZFP36	22 (7)
Mek		group		-0.071		1.88e-10	CRYAB,DCT,FOS,ID1,ID2,JUN,JUNB,MAFF,PMEL,PTEN,TYRP1,VIM	44 (21)
Ck2		complex				0.000275	FOS,ZFP36	14 (5)
ROCK		group				0.0101	CAVIN1,FOS
Fgf		group		0.89	bias	2.16e-06	FOS,JUN,JUNB,MITF	33 (21)
Vegf		group		1.915	bias	0.000103	CRYAB,DDIT3,ID1,JUN,MIF,RCAN1,SOCS3,VIM	40 (18)
Rac		group				0.0386	FOS
Rar		group				0.000118	BTG2,CRYAB,SERPINF1
NMDA Receptor		complex				0.0493	FOS
MSK1/2		group				7.74e-06	DUSP1,FOS
Mapk		group				0.000242	FOS,JUN,JUNB,PTEN	34 (15)
L-type Calcium Channel		complex				0.0222	FOS
PLA2		group				0.0056	FOS
growth factor receptor		group				0.0028	FOS
Akt		group		-0.218		0.000736	BHLHE40,BTG2,FOS,JUN,MT2A,SOCS3	32 (14)
Pdgf (complex)		complex				0.00288	FOS,JUN,JUNB	31 (19)
ZFAS1	-0.325	other				0.0304	VIM
PDGF-AA		complex				5.22e-05	FOS,ID4,VIM
Stat1-Stat3		complex				0.00839	FOS
Stat dimer		complex				0.0112	FOS
Pdgf Ab		complex				0.0493	FOS
Stat3-Stat3		complex				0.00364	FOS,SOCS3
Ap1		complex		1.408	bias	1.21e-05	DDIT3,FOS,HSP90B1,JUN,MT2A,SOCS3	34 (17)
Integrin		complex				1.39e-05	FOS,JUN,SOCS3	32 (20)
Ige		complex		1.342	bias	0.000349	GADD45B,JUNB,MIF,SOCS3,VIM,VMP1	37 (13)
PLC		group				0.0493	FOS
AMPK		complex				0.0454	MT-ATP6,VIM
JUN/JUNB/JUND		group				5.86e-05	FOS,JUN,PTEN	28 (11)
Esr1-Estrogen-Sp1		complex				0.00839	FOS
Rxr		group				0.0408	BTG2,SERPINF1
Nuclear factor 1		group				0.00341	DDIT3,ID1
NFkB (complex)		complex		1.589	bias	1.77e-06	CEBPD,DDIT3,FOS,GAD2,GADD45B,JUN,JUNB,PTEN,SOCS3,VIM,ZFP36	35 (23)
LDL		complex		0.377	bias	7.19e-08	DDIT3,DUSP1,FOS,HSP90B1,ID1,JUN,PTEN,RCAN1,SOCS3	43 (22)
Rbp		group				0.0056	SOCS3
Insulin		group		1.634		5.52e-09	CEBPD,CRYAB,DDIT3,DUSP1,FOS,HSP90B1,JUN,JUNB,KLF4,MIF,PTEN,SERPINF1,SOCS3,VIM	44 (24)
NPS		other				0.0056	FOS
Bvht		other				0.00123	HBG2,SERPINF1,VIM
PRKAA		group				0.00869	DUSP1,VIM
TFIIA		complex				0.0304	FOS
PSMB11		peptidase				0.0468	GADD45B,MT-ATP6
Ptprd		phosphatase				0.0386	CEBPD
NR2F1-AS1		other				0.0112	VIM
NORAD	-0.036	other		1.109	bias	1.02e-07	BHLHE40,DDIT3,GADD45B,JUN,JUNB	22 (7)
C17orf98		other				0.0028	XIST
G-Actin		group				0.0028	JUN
thyroid hormone receptor		group				0.00241	FOS,PTTG1
LINC00842		other				0.0167	VIM
UCA1		other				0.0222	PTEN
Rbx1		enzyme				0.0056	PTTG1
Interferon alpha		group				0.0401	BTG2,CH25H,FOS,SOCS3
Smad		complex				0.00223	ID1,ID2
Raf		group				1.44e-06	FOS,ID2,JUN,MAFF,PTEN	43 (15)
Retinoic acid-RAR-RXR		complex				0.0222	DUSP1
IL12 (complex)		complex		1.993	bias	0.000301	FOS,GADD45B,JUN,MIF,SOCS3	29 (18)
ZNF426	0.024	transcription regulator				0.0028	XIST
MAFA		transcription regulator				0.0466	DDIT3
PKNOX2	-0.045	transcription regulator				0.00142	BTG2,VIM
FOXQ1		transcription regulator				0.0167	VIM
CCDC88B		enzyme				0.0112	DDIT3
CDK19	-0.019	kinase				0.00489	BTG2,JUN,KLF4
trypsin		group				0.000592	FOS,MIF	15 (3)
FSH		complex		1.572		1.2e-09	BTG2,CH25H,CITED1,DUSP1,FOS,ID1,ID4,JUN,JUNB,MT2A,PDLIM3,PTEN	40 (23)
UFL1	0.132	enzyme				0.0167	DDIT3
NSD3	-0.026	enzyme				0.0167	VIM
RNF187	0.131	enzyme				0.0139	JUN
DGCR8	-0.062	enzyme		0		1.37e-05	FOS,ID2,ID4,MITF
ALKBH1		enzyme				0.0222	MT-ATP6
DRD3		G-protein coupled receptor				0.0139	FOS
PARP		group				0.0277	VIM
Tlr		group				0.00435	DUSP1,ID2,SOCS3	30 (7)
NADPH oxidase		complex				0.00188	FOS,JUN	21 (10)
Beta Arrestin		group				0.0167	FOS
CTNS	0.051	transporter				0.0222	DDIT3
ANKRD17	-0.022	other				0.0277	SOCS3
PRCP	0.053	peptidase				0.0195	KLF4
BLVRA	0.112	enzyme				0.025	JUN
HOXA-AS2		other				0.0304	DDIT3
HTR7		G-protein coupled receptor				0.025	FOS
IRF2BP1	0.008	transcription regulator				0.00536	DUSP1,FOS
BDNF		growth factor		0.956		4.36e-06	BHLHE40,DUSP1,FOS,GAD2,JUN,KLF4,PTEN,VIM	45 (21)
MRPS18B	0.198	other				0.0195	VIM
CERS5	0.073	transcription regulator				0.0167	DDIT3
EIF4A3	0.184	enzyme				0.0167	PTEN
LINC01139		other				0.0277	BHLHE40
CCAR1	-0.113	transcription regulator				0.0167	CEBPD
RNF165		enzyme				0.0028	XIST
NSUN3	-0.087	enzyme				0.0222	MT-ATP6
PDCD10	0.039	other				0.0195	KLF4
Jpx		other				0.0112	XIST
PIMREG		other				0.0195	SOCS3
SENP7	0.005	peptidase				0.0222	VIM
NPAS4		transcription regulator				0.0139	DDIT3
TFAP2D		transcription regulator				0.0028	MT2A
DELE1	0.094	other				0.0028	DDIT3
NPC1	0.038	transporter				0.0254	DDIT3,KLF4
OGA	0.007	enzyme		0		0.00117	CH25H,IGFBP7,JUN,PTGDS,SOCS3,VIM
EIF2A	0.204	translation regulator				0.000689	DDIT3,JUN
TOX		transcription regulator				0.0139	ID2
UBA5	0.075	enzyme				0.0112	DDIT3
OTUD3	-0.016	peptidase				0.0028	PTEN
FOXL2		transcription regulator				0.00176	CH25H,FOS,MAFF
NANOG		transcription regulator				0.00661	FOS,KLF4,RCAN1
DLX6		transcription regulator				0.0493	CITED1
PRDM4	-0.007	transcription regulator				0.0195	PTEN
METTL3	-0.008	enzyme				0.0026	KLF4,SOCS3
ST6GALNAC1		enzyme				0.0195	VIM
PANX1	0.033	transporter				0.0277	MITF
PAF1	0.055	other				0.00836	KLF4,ZFP36
ATF6B	0.258	transcription regulator				4.63e-05	DDIT3,RCAN1	4 (2)
FA2H		enzyme				0.025	VIM
FBXO25	-0.15	enzyme				0.0056	FOS
ZNF652	0.075	other				0.0195	VIM
UCN2		other				0.0466	FOS
RASSF6		other				0.025	BTG2
CYB561A3	0.018	enzyme				0.0493	MT2A
Fcer1		complex				0.0135	FOS,JUN
SRF-ELK1		complex				0.0028	FOS
MHC II		group				0.00649	RPS29,ZFP36
Gpcr		group				7.7e-05	FOS,JUN	25 (17)
HOXA-AS3		other				0.00839	VIM
SNHG11		other				0.0331	VIM
GPR17		G-protein coupled receptor				0.0139	FOS
USE1	0.087	other				0.0112	DDIT3
FGF21		growth factor				0.0112	DDIT3,FOS
BPIFA1		other				0.0359	PTEN
SLC39A14	-0.056	transporter				0.0222	DDIT3
AKIRIN2	-0.045	other				0.0195	DUSP1
MIR9-1HG		other				0.0195	VIM
GLIPR2	-0.093	other				0.0112	VIM
KLF17		transcription regulator				0.0413	VIM
NIPBL	0.09	transcription regulator				0.00839	KLF4
ZMPSTE24	-0.019	peptidase				0.000274	BTG2,GADD45B,SOCS3	30 (7)
SNHG7	-0.017	other				0.025	VIM
IPMK	0.055	kinase				4.08e-05	FOS,JUN,JUNB	34 (12)
BCAR4		other				0.0195	VIM
CERS2	0.068	transcription regulator				0.0304	DDIT3
OMA1	0.11	peptidase				0.0466	DDIT3
MGAT1	0.067	enzyme				0.0304	VIM
CLCF1		cytokine				0.0222	SOCS3
ANKHD1/ANKHD1-EIF4EBP3	0.069	other				0.0167	KLF4
IL10R		group				0.00839	SOCS3
STAT1/3/5 dimer		complex				0.000502	MT2A,SOCS3
SIRT3	0.059	enzyme				0.014	MT-ATP6,VIM
FAT1	0.03	other				0.00128	JUN,VIM	23 (7)
Snhg5		other				0.0056	KLF4
PRDM5		transcription regulator				0.00188	GADD45B,ID2,SOCS3
PRKAG3		kinase				4.14e-07	BTG2,GPX3,ID1,JUNB,KLF4,MAT2A,ZFP36
TFCP2L1		transcription regulator				0.0304	KLF4
PHF8	0.021	enzyme				0.025	ID1
PNPLA8	0.04	enzyme				0.0222	HSP90B1
NYX		other				0.0028	TRPM1
CHD5		enzyme				0.00839	VIM
MTF2	-0.065	transcription regulator				0.0139	KLF4
SPRED2	-0.019	cytokine				0.00839	VIM
MYOC		other				0.0254	DDIT3,PTEN
LINC00887		other				0.0112	VIM
PRR7	0.008	other				0.00839	JUN
ZGPAT		transcription regulator				0.0277	PTEN
EDEM1	0.046	enzyme				0.00839	DDIT3
Mir124a-1hg		other				0.00839	DDIT3
TMEM184A		other				0.0028	DUSP1
TMPRSS6		peptidase				0.0139	ID1
IGF2		growth factor				8.17e-06	DDIT3,DUSP1,JUNB,PTEN,SOCS3,ZFAND5	34 (19)
KDM2B	0.014	enzyme				0.0051	FOS,XIST
WWC1		transcription regulator				0.0331	VIM
MT-TE		other				0.0195	MT-ATP6
MEMO1	-0.091	other				0.000275	FOS,JUN	18 (7)
UFC1	-0.013	enzyme				0.0112	DDIT3
NLGN2		enzyme				0.0139	GAD2
SGF29	0.02	other				0.0056	DDIT3
Ctf2		cytokine				0.0028	SOCS3
ATE1	0.004	enzyme				0.0195	JUN
CERS6	-0.074	transcription regulator				0.0222	DDIT3
Ftx		other				7.7e-05	JUN,PTEN
YTHDF2	0.124	other				0.0112	KLF4
C1QL1		other				0.00839	FOS
ZMIZ2		transcription regulator				0.0139	JUN
CUZD1		other				0.0139	ID2
RRP1B	-0.157	transcription regulator				0.0382	RPS10,RPS26
NBR2		other				0.0112	VIM
IGF1R	-0.15	transmembrane receptor				0.00151	DDIT3,FOS,ID2,MT-ATP6,RPS26	26 (7)
G6PC3	-0.015	phosphatase				0.0139	DDIT3
DPY30	-0.056	other				0.0277	ID1
SELENOS	-0.185	other				0.0413	DDIT3
TEX11		other				0.0112	FOS
IL31		other				0.00188	JUNB,SOCS3	13 (5)
TNRC6B	0.15	other				0.0028	PTEN
RBM27	-0.042	other				0.0028	DDIT3
RETREG1		other				0.0028	DDIT3
RICTOR	-0.053	other		-0.816	bias	0.000155	PTEN,RPL17,RPS10,RPS26,RPS29,RPS4Y1	34 (10)
potassium channel		group				2.32e-05	FOS,JUN	2 (3)
endothelin receptor		group				0.0112	FOS
DRD1/5		group				0.0139	FOS
ERBB		group				0.0056	MITF
sGC		complex				0.0139	FOS
GNRH		group				0.000165	DUSP1,FOS,JUN	43 (23)
Shc		group				0.0277	FOS
Laminin (complex)		complex				0.00649	ID2,VIM
ADRB		group		-1.134		1.43e-07	BHLHE40,CRYAB,DDIT3,FOS,JUN,JUNB,KLF4	43 (24)
TCF/LEF		group				2.7e-05	JUN,MITF,VIM
OPN3	-0.009	G-protein coupled receptor				4.63e-05	DCT,MITF
KMT5B	-0.013	enzyme				0.000161	DUSP1,MT2A
MTF1	0.054	transcription regulator				0.0304	MT2A
CNOT6L	-0.007	enzyme				0.0466	PTEN
PLCL2		enzyme				0.0331	ID1
USP24	-0.032	peptidase				0.0112	PTTG1
LAYN		other				0.0056	XIST
ERFE		other				0.000592	ID1,ID2
EIF3M	-0.02	translation regulator				0.000115	MIF,MT2A
GSTK1	0.178	enzyme				0.0222	DDIT3
MAN2C1	0.07	enzyme				0.0028	DDIT3
PYGO1	-0.004	other				0.0056	XIST
VGLL3		other				0.0493	GADD45B
SLC25A27	0.07	transporter				0.0028	DDIT3
ZDHHC2		enzyme				0.0167	VIM
KLHL2	0.093	other				0.00839	JUN
BATF2		transcription regulator				0.0056	JUN
CMKLR1		G-protein coupled receptor				0.0439	PTEN
ALX3		transcription regulator				0.0112	MITF
CTDSP1	0.109	phosphatase				0.025	VIM
BMPR2	0.045	kinase				0.0032	ID1,ID2	2 (3)
YARS2	-0.045	enzyme				0.0413	MT-ATP8
CDK5RAP3	0.133	other				0.0112	DDIT3
PPP1R15B	0.075	phosphatase				0.0304	DDIT3
IL33		cytokine				0.00342	GADD45B,ID2,JUNB,SOCS3,VMP1	34 (12)
FGF14		growth factor				0.0028	FOS
HJV		transmembrane receptor				0.0222	ID1
FBXO8	0.054	other				0.0028	XIST
PCLAF	-0.444	other				0.0359	KLF4
CTDSPL2	0.019	phosphatase				0.0056	ID1
GAS2L3	0.286	other				0.0439	BTG2
DGCR5		other				0.0304	VIM
PON2	0.099	enzyme				0.0222	DDIT3
EHD2		other				0.0222	CAVIN1
NELFCD	0.033	other				0.0222	JUNB
KDM4B	0.052	enzyme				0.025	VIM
RADIL	-0.055	other				0.00839	VIM
CREB3L4	0.119	transcription regulator				0.0139	ID2
DDX58		enzyme				0.00138	KLF4,MAT2A,SOCS3
IDO		group				0.0222	SOCS3
MAVS	0.065	other				0.0174	MAT2A,SOCS3
LRRC32		other				0.0277	VIM
KLHL21	0.088	enzyme				0.00839	DUSP1
STOX1		other				0.000689	GADD45B,RPL17
Sox2ot		other				0.0386	VIM
DUOXA1		other				0.0222	VIM
NCEH1		enzyme				0.0056	DDIT3
PTPN23	0.045	phosphatase				0.00839	VIM
DEPTOR		other				0.0331	VIM
CRBN	0.052	enzyme				0.0493	JUN
NSD2	0.004	enzyme				0.000179	BTG2,FOS,JUN
ZNF382		transcription regulator				0.000214	ID1,MITF
FZD8	0.069	G-protein coupled receptor				0.0493	VIM
FANK1		transcription regulator				0.0028	JUN
ATP13A2	-0.029	transporter				0.00839	DDIT3
TCF7L1	-0.076	transcription regulator				0.00341	JUN,KLF4
SBDS	0.23	other				5.14e-09	DDIT3,FOS,GADD45B,ID1,IGFBP7,MAFF,MT2A
SNHG20		other				0.0304	VIM
OIP5-AS1		other				0.0386	PTEN
DANCR		other				0.0359	VIM
LTBP4	0.236	growth factor				0.000214	ID1,ID2
2700046G09Rik		other				0.0028	PTEN
CYSLTR2		G-protein coupled receptor				3.41e-06	DCT,MITF,TYRP1
TRIM65		other				0.0112	PTEN
Alpha catenin		group				0.00489	IGFBP7,SOCS3,VIM
BCR (complex)		complex		0.483	bias	0.000564	FOS,HSP90B1,JUNB,KLF4	32 (20)
MITF-p300/CBP		complex				4.63e-05	DCT,TYRP1
26s Proteasome		complex		0		4.29e-06	CTSF,DDIT3,JUNB,PTEN,SOCS3,VIM	38 (17)
Ap2 alpha		group				0.0167	PTGDS
Sapk		group				0.0112	FOS
IL-2R		complex				0.0222	FOS
SMAD1/5		group				0.000275	ID1,ID2
Growth hormone		group		1.787		5.39e-06	CEBPD,DDIT3,FOS,ID1,JUN,JUNB,SOCS3	43 (23)
MAP3K21		kinase				0.0056	VIM
RPE65		enzyme				0.0139	FOS
GPR68		G-protein coupled receptor				0.0139	DUSP1
OVOL1		transcription regulator				0.0222	RCAN1
PACS1	0.049	other				0.0413	DDIT3
Ifn		group				0.0461	CH25H,FOS
48s		complex				0.0413	DDIT3
MTORC1		complex				0.0104	KLF4,MAT2A
sphingomyelinase		group				0.0195	JUN
estrogen receptor		group				0.0352	FOS,JUN,VIM
hemoglobin		complex				0.0493	PIR
Endothelin		group				0.00115	FOS,JUN	26 (18)
Collagen type I (complex)		complex				0.0161	PTEN,VIM
TH2 Cytokine		group				0.0195	SOCS3
HMGA1	-0.213	transcription regulator		0.956		8.59e-07	CITED1,CRYAB,DDIT3,FOS,IGFBP7,JUNB,VIM	14 (3)
EIF2AK3	-0.019	kinase		0.751	bias	6.38e-05	BTG2,DDIT3,JUN,KLF4,ZFP36	42 (17)
MAPK8IP3		other				0.0439	JUN
PRKCD	-0.062	kinase		0.785		1.59e-05	DDIT3,FOS,JUN,JUNB,RCAN1,ZFP36	43 (23)
PDLIM1	0.313	transcription regulator				0.0112	VIM
IDH2	-0.084	enzyme				0.0386	VIM
TAF1C	0.054	transcription regulator				0.0222	RCAN1
OMG		G-protein coupled receptor				0.0056	FOS
DLG1	-0.035	kinase				0.0304	PTEN
ATP1A2		transporter				0.00839	FOS
XIST	-0.704	other				0.0195	PTEN
Immunoglobulin		complex		-0.426		0.00229	CEBPD,CH25H,DUSP1,FOS,KLF4,MAFF,PTEN,SOCS3	36 (13)
mediator		complex				0.0028	FOS
INTERLEUKIN		group				0.0056	FOS
HLA-DQ		complex				0.0195	FOS
7S NGF		complex				0.0139	FOS
Ppp2c		group				0.000592	DUSP1,ID1
Gap		group				0.00839	FOS
ZNF467		transcription regulator				0.0112	FOS
ICAM1	0.181	transmembrane receptor				0.000497	FOS,KLF4,VIM
CNTF		cytokine				1.21e-07	CEBPD,FOS,JUNB,SOCS3,VIM,ZFP36	33 (15)
JDP2	0.071	transcription regulator				0.0195	JUN
MAPK8IP1		other				0.00172	FOS,JUN	8 (4)
GRP		growth factor				0.00299	FOS,JUN	19 (15)
PPP1R1B		phosphatase				0.0466	FOS
HSF1	0.114	transcription regulator				0.000535	CRYAB,HSPB2,JUN,MAT2A,MITF
TSIX	-0.106	other				0.00839	XIST
EIF4G2	0.116	translation regulator				0.00172	JUN,KLF4
SMYD3	0.068	enzyme				0.0493	CEBPD
CCND1	-0.041	transcription regulator				0.015	ID1,MAFF,PDLIM3,RPL27A
DNAJC3	-0.03	other				0.0386	DDIT3
XDH		enzyme				0.00484	DUSP1,VIM	23 (7)
STAT3	0.338	transcription regulator		1.536		3.37e-08	CEBPD,DDIT3,FOS,ID1,ID2,JUNB,KLF4,MITF,MT-ATP6,PTTG1,SOCS3,VIM,ZFP36	41 (18)
MAP2K4	-0.076	kinase				0.0116	FOS,JUN
NFATC3	0.065	transcription regulator				0.0152	FOS,JUN
GRK2	-0.038	kinase				0.0493	FOS
TEAD4	-0.005	transcription regulator				0.0033	JUN,JUNB,RCAN1
MAX	0.053	transcription regulator				0.000142	DDIT3,GADD45B,ID1,ID2
SERPINC1		enzyme				0.0222	MIF
E2F1	-0.101	transcription regulator		-0.338	bias	9.12e-05	CRYAB,DDIT3,DUSP1,FOS,HSP90B1,PTTG1,VIM,ZFP36	37 (20)
IRS1	0.005	enzyme		1.073		3.86e-05	CEBPD,DDIT3,FOS,ID2,KLF4	42 (17)
ARHGEF17		other				0.0028	FOS
NR1H3		ligand-dependent nuclear receptor				0.0277	CH25H,GPX3,MIF
AREG		growth factor				0.0254	FOS,JUN
RAB11FIP3		other				4.63e-05	FOS,JUN	7 (3)
Atf		group				0.0139	JUN
ATXN2	-0.11	other				0.0222	PABPC1
CASQ1		other				0.00839	DDIT3
SRF	-0.017	transcription regulator				0.0173	CEBPD,FOS,JUN,JUNB
ARHGEF1	0.102	other				0.0222	FOS
NCOR2	0.058	transcription regulator				0.0119	FOS,JUN
FEV		transcription regulator				0.00188	CITED1,FOS,VIM
RGS2	0.065	enzyme		-0.447		8.61e-06	BTG2,CEBPD,HSP90B1,ILVBL,RCAN1
TNFRSF1B		transmembrane receptor				0.0033	JUN,PTEN,SOCS3	39 (16)
SOX5	-0.068	transcription regulator				0.0359	XIST
PRKCE	-0.055	kinase				0.00138	FOS,JUN,JUNB	30 (20)
SCAP	0.069	other				0.0254	DDIT3,ID1
STAT1	0.036	transcription regulator		1.507	bias	0.000688	CEBPD,CH25H,FOS,JUN,KLF4,SOCS3	39 (14)
IGF1		growth factor		1.686		4.63e-13	BHLHE40,BTG2,CEBPD,CRYAB,DDIT3,DUSP1,FOS,ID1,ID2,JUN,JUNB,MIF,PTEN,PTTG1,SOCS3,VIM,ZFP36	39 (23)
PRRX1		transcription regulator				0.025	FOS
LARP1	-0.172	translation regulator		0	bias	3.84e-06	PABPC1,RPL17,RPL27A,RPS29,VIM
LYL1		transcription regulator				1.66e-05	BTG2,ID1,ID4
Pdi		group				0.00839	DDIT3
Betacatenin/TCF		complex				0.0413	JUN
immune complex		complex				0.0222	SOCS3
PI3K (family)		group				0.00395	DDIT3,FOS,PTEN	42 (21)
ALOX12		enzyme				0.0331	JUN
NELFB	-0.008	other				0.0331	GADD45B
IL10RB		transmembrane receptor				0.0277	SOCS3
HDAC10	0.043	transcription regulator				1.74e-06	DCT,MITF,TYRP1	7 (3)
PRKG2	0.005	kinase				0.0195	FOS
SOX2		transcription regulator		-1.19		1.4e-07	BCAN,BHLHE40,CITED1,DUSP1,FOS,GADD45B,ID2,JUN,KLF4,RCAN1,VIM	12 (2)
AURKA		kinase				0.00128	PTEN,XIST
H6PD	0.005	enzyme				0.0167	DDIT3
MAPK8IP2	0.036	other				0.0056	FOS
GATA2		transcription regulator				0.0295	GPX3,IGFBP7,KLF4,RCAN1
PTEN	0.546	phosphatase		0.699		5.76e-07	BTG2,DUSP1,FOS,GPX3,HSPB2,ID4,JUN,MAT2A,MT-ATP6,MT2A,PTEN,SOCS3	41 (23)
THPO		cytokine				0.00304	FOS,KLF4,SOCS3	38 (16)
VHL	0.029	transcription regulator				0.00716	BHLHE40,MIF,VIM	31 (7)
BMP10		growth factor		1.969		0.000142	FOS,ID1,ID2,IGFBP7	4 (2)
HDAC5	0.152	transcription regulator				0.0243	JUN,PTEN
NCOR1	0.193	transcription regulator				0.00272	DUSP1,PTGDS,SERPINF1
CARTPT		other				0.0304	FOS
VIP		other				0.00357	CEBPD,FOS,VIM	37 (18)
APOA4		transporter				0.0386	FOS
CSF1		cytokine		1.381	bias	0.00087	DUSP1,FOS,HSP90B1,JUN,JUNB	30 (18)
KCNJ2		ion channel				0.0112	FOS
LCK		kinase				0.00114	FOS,GADD45B,JUN	22 (13)
SMAD2	-0.032	transcription regulator				0.0357	GADD45B,VIM
GMNN	-0.139	transcription regulator				0.0228	CITED1,DUSP1
PDE6B		enzyme				0.0195	FOS
ZFHX3	-0.121	transcription regulator				0.00207	ID2,MIF,PTTG1
DEF6		other				0.00188	FOS,VIM	23 (7)
GADD45G		other				0.025	FOS
TREM1		transmembrane receptor				0.0184	GADD45B,MAFF,RCAN1
SETD2	-0.026	enzyme				0.000274	JUN,PTEN,SERPINF1
CSDE1	0.358	enzyme				0.00102	PTEN,VIM
EPAS1	0.163	transcription regulator				7.15e-05	BHLHE40,DDIT3,FOS,GADD45B,MAFF,MIF
GIP		other				0.0123	FOS,SOCS3
NTF4		growth factor				0.0439	FOS
REL	0.227	transcription regulator				0.000588	FOS,GADD45B,JUN,PTGDS,VIM	31 (10)
PAK4	0.072	kinase				0.0359	VIM
PRKAA1	0.015	kinase				0.0121	DDIT3,ID2,SOCS3
RAP1GAP		other				0.0195	FOS
S100B	-0.064	other				0.00115	FOS,JUN	42 (22)
AGTRAP	0.091	G-protein coupled receptor				0.0277	FOS
LEF1		transcription regulator		-0.359	bias	8.92e-05	DCT,ID2,MITF,TRPM1,VIM
EIF4EBP1	-0.335	translation regulator				0.000421	CEBPD,DDIT3,PTEN	13 (3)
MBNL1	-0.049	other				0.0331	PTEN
ELL	0.098	transcription regulator				0.00839	FOS
TYRO3	0.089	kinase				0.0331	MITF
OXT		other				0.0032	FOS,RCAN1
WNT1		cytokine				0.00622	FOS,JUN,JUNB	40 (22)
ITGA5		transmembrane receptor				0.000353	FOS,JUN,JUNB	37 (20)
JUNB	0.848	transcription regulator				0.00945	DUSP1,ID2,JUNB
CD244		transmembrane receptor				0.0277	FOS
F2R	-0.001	G-protein coupled receptor		1.506	bias	1.05e-05	DUSP1,FOS,IGFBP7,MIF,VIM	38 (15)
RPS11	-0.358	other				0.0139	PTEN
PPARG		ligand-dependent nuclear receptor		1.236		0.00314	IGFBP7,JUN,KLF4,PTEN,SOCS3,VIM	45 (19)
KCNN4		ion channel				0.0277	FOS
NAMPT	0.129	cytokine				0.000256	ID1,JUN,MITF	17 (6)
PRKAA2		kinase				0.00635	DDIT3,SOCS3,VIM	27 (9)
A2M	0.085	transporter				0.00709	DDIT3,GADD45B
IL11		cytokine				2.43e-05	CEBPD,FOS,JUNB,SOCS3	39 (16)
PMP22	-0.063	other				0.0439	JUN
CBLB	-0.025	enzyme				0.0439	DDIT3
MKNK1	-0.04	kinase				0.0137	FOS,ID2,VIM
JAK1	0.051	kinase		1.981	bias	5.58e-05	FOS,ID1,JUNB,SOCS3	36 (15)
SMAD1	-0.047	transcription regulator				9.15e-06	BTG2,GADD45B,ID1,ID4
BCL11A	-0.125	transcription regulator				0.025	HBG2
EGR3		transcription regulator				0.000353	BHLHE40,JUN,SOCS3
PHB2	0.111	transcription regulator				0.0493	SOCS3
FGF4		growth factor				0.00188	FOS,PTTG1
MAP2K1	-0.007	kinase		1.965	bias	0.000224	CRYAB,DUSP1,FOS,JUN,MITF	33 (21)
CTF1	0.072	cytokine				3.46e-06	CEBPD,FOS,JUNB,SOCS3	40 (16)
OPRK1		G-protein coupled receptor				0.0167	FOS
POLR2A	-0.077	enzyme				0.0148	FOS,VIM
ACVR1	0.064	kinase				0.000312	ID1,ID2,XIST	3 (5)
NGF		growth factor		1.682	bias	2.81e-07	BTG2,CRYAB,DUSP1,FOS,ID1,JUN,JUNB,PTEN	39 (24)
FAF1	0.016	other				0.0195	VIM
POU3F2		transcription regulator				0.0439	MITF
NOTCH1	-0.049	transcription regulator		0.808		0.000107	CEBPD,FOS,ID1,ID2,PTEN,PTGDS
KIFAP3	0.013	other				0.0028	FOS
DNMT1	-0.261	enzyme				0.0281	HBG2,XIST
MAP3K12	-0.169	kinase				0.00299	JUN,RPL27A
CNGB3		ion channel				0.0167	DDIT3
CST3	0.141	other				0.0331	FOS
LRP6	-0.05	transmembrane receptor				0.00938	FOS,VIM	24 (4)
IL2RA		transmembrane receptor				0.00188	FOS,JUN
VCL	-0.09	enzyme				0.0222	PTEN
IL10		cytokine		1.054		0.01	DUSP1,FOS,JUN,SOCS3,ZFP36
ZFP36	0.701	transcription regulator				0.00228	FOS,JUN,ZFP36	42 (20)
IL27		cytokine		0.61		5.8e-05	CEBPD,FOS,ID2,SOCS3,VIM	40 (20)
AGR2		other				0.0195	FOS
PDGFB	0.08	growth factor				0.000965	FOS,PTEN,SERPINF1	16 (7)
GPNMB	0.249	enzyme				0.000905	FOS,MITF
CDK9	-0.087	kinase				0.000497	DDIT3,FOS,VIM	11 (3)
TAF4	-0.081	transcription regulator				0.000154	DDIT3,ID2,KLF4,MAFF
TLR4		transmembrane receptor		-0.692	bias	0.00543	CEBPD,DDIT3,FOS,MIF,SOCS3	42 (22)
SLK	0.021	kinase				0.0028	DDIT3
ERN2		kinase				0.0139	DDIT3
SOD2	0.052	enzyme				0.0345	DDIT3,ID2
HMOX1		enzyme		0		0.00049	FOS,GPX3,ID1,ZFP36
GLI3	-0.083	transcription regulator				0.0298	DUSP1,JUNB
HIF1A	0.029	transcription regulator		1.042		1.49e-09	BHLHE40,CAVIN1,FOS,GADD45B,ID1,ID2,JUN,MAFF,MIF,MITF,PTEN,SOCS3,VIM	49 (19)
CHRM1		G-protein coupled receptor				0.000592	FOS,JUN	23 (17)
LOXL2		enzyme				0.0386	VIM
CLDN1		other				0.0167	VIM
IL5		cytokine				0.048	HSP90B1,MAT2A,VIM
SEL1L	0.089	other				0.00128	DDIT3,PTEN
IL24		cytokine				0.00836	DDIT3,HSP90B1
PPY		other				0.0028	FOS
SLC7A5	0.134	transporter				0.0304	DDIT3
RORA	0.03	ligand-dependent nuclear receptor				0.0225	CH25H,GADD45B,SOCS3
IL31RA		transmembrane receptor				0.0139	SOCS3
STC1		kinase				0.0222	XIST
MED14	0.03	transcription regulator				0.0331	DUSP1
BMP15		growth factor				0.00188	ID1,ID2	6 (4)
MYOCD		transcription regulator				0.00228	DDIT3,FOS,PDLIM3
MSTN	-0.122	growth factor				0.0179	FOS,VIM
ACVR2A	-0.022	kinase				0.000592	ID1,ID2	3 (3)
ITGB1	-0.047	transmembrane receptor		0.487		4.76e-05	BCAN,FOS,JUN,JUNB,VIM	28 (19)
CEBPA		transcription regulator		1.49		5.09e-08	BTG2,CEBPD,FOS,ID1,ID2,JUN,JUNB,KLF4,MT2A,SERPINF1,SOCS3	42 (20)
PROK2		other				0.0167	FOS
IDH1	-0.039	enzyme				0.0123	DDIT3,VIM
POU2F1	-0.087	transcription regulator				0.0461	GPX3,PTGDS
TCDD-AHR		complex				0.0056	DCT
PDGF (family)		group				0.0277	VIM
TSH		complex		1.445		3.55e-05	FOS,JUNB,PTEN,SOCS3	30 (21)
IFNGR		complex				0.0195	SOCS3
CBR3-AS1		other				0.0195	VIM
LINC01234		other				0.0277	BTG2
TFAP4	0.138	transcription regulator		1.067		1.08e-05	FOS,ID1,RCAN1,VIM
CCAT1		other				0.0331	VIM
FGD5-AS1	-0.006	other				0.00839	VIM
HES1	-0.519	transcription regulator				0.000706	DUSP1,PTEN,PTGDS
ADAM10	0.078	peptidase				0.000647	CRYAB,FOS,GAD2,RPS10
MAPK8	0.005	kinase		1.317		7.7e-07	DDIT3,DUSP1,FOS,JUN,MIF,PTEN,ZFP36	44 (20)
DLX1		transcription regulator				0.025	GAD2
DHPS	-0.092	enzyme				0.00839	DDIT3
COL18A1	-0.024	other		-1.98	bias	0.000115	FOS,ID1,JUN,JUNB	37 (22)
CTNND1	0	other				0.025	VIM
GPHA2		other				0.0028	FOS
TRPV1		ion channel				0.0386	FOS
BHLHE40	0.636	transcription regulator				0.0441	ID1,MITF
FN1	-0.152	enzyme		1.732	bias	0.00302	FOS,MAT2A,SOCS3,VIM	28 (18)
PLCD1		enzyme				0.0222	VIM
MTOR	-0.042	kinase		0.651		0.000558	CEBPD,DDIT3,DUSP1,HSP90B1,PTEN,SOCS3	35 (11)
OSMR		transmembrane receptor				2.95e-05	FOS,JUNB,SOCS3,ZFP36	40 (15)
SPTBN1	0.003	other				0.00839	FOS
Il3		cytokine				0.0193	BHLHE40,FOS
RUNX1		transcription regulator				0.00604	BTG2,DDIT3,HBG2,ID2
PTP4A1	0.121	phosphatase				0.0441	IGFBP7,VIM
RCAN1	0.624	other				0.00386	FOS,RCAN1
PRKG1	0.036	kinase				0.00364	FOS,ID1
TTN		kinase				0.0222	CRYAB
GNAS	0.291	enzyme				0.00133	FOS,KLF4,MAFF
IL3		cytokine		0.179	bias	2.71e-09	BTG2,DDIT3,FOS,GADD45B,HSP90B1,JUN,JUNB,NIFK,RPS4Y1,SOCS3,ZFAND5	35 (14)
KRT19		other				0.0304	PTEN
CD24		other				0.037	FOS,JUN
CREM	-0.177	transcription regulator		0.869		2.84e-07	BHLHE40,BTG2,CH25H,DUSP1,FOS,GADD45B,JUNB	21 (5)
CIC	-0.021	transcription regulator				0.0331	MAFF
RASSF1	0.046	other				0.00214	BHLHE40,FOS,KLF4
NMB	-0.007	other				7.74e-06	FOS,JUN	25 (13)
ELAVL1	-0.05	other				0.000467	DUSP1,FOS,MAT2A,VIM,ZFP36
GLI1		transcription regulator		-0.905		2.14e-10	FOS,GADD45B,ID1,ID2,IGFBP7,KLF4,MAFF,MT2A,PTTG1,RPL27A,SOCS3,VIM,VMP1,ZFP36	38 (12)
ARHGAP31	0.038	other				0.000108	GADD45B,ID2,JUN
H1-2	0.164	other				0.0439	DDIT3
VEGFA		growth factor		1.956	bias	0.0106	FOS,ID1,JUNB,RCAN1
SPTLC2	0.031	enzyme				0.0413	DDIT3
MMP9		peptidase				0.00143	DDIT3,FOS,VIM	32 (12)
WNT5A		cytokine		-0.168		1.78e-05	BTG2,CRYAB,ID2,PTEN,SOCS3,VIM	30 (7)
UBA1	-0.016	enzyme				4.08e-05	DDIT3,HSP90B1,VIM	8 (3)
MPZ	0.01	other				3.58e-05	DDIT3,ID2,JUN
BCL2L12	0.011	other				0.0167	CRYAB
NR2C1	0.052	transcription regulator				0.0139	HBG2
CNBP	0.029	transcription regulator				0.025	PABPC1
SP1	-0.125	transcription regulator		0.223	bias	4.61e-06	CEBPD,CRYAB,FOS,HBG2,ID4,JUN,KLF4,MAT2A,PTTG1,VIM	28 (10)
ARID1B	-0.007	transcription regulator				0.0112	FOS
INHBA		growth factor				0.017	JUNB,KLF4,PTEN
MC4R		G-protein coupled receptor				0.00157	FOS,MITF
SPP1	0.164	cytokine		-0.254	bias	0.00196	FOS,JUN,SERPINF1,VIM	36 (21)
MBIP	0.045	other				0.0277	JUN
NPY		other				0.0144	FOS,RCAN1
IL22RA2		transmembrane receptor				0.025	SOCS3
FOXP3		transcription regulator				0.0143	FOS,ID2,JUN
RLIM	0.049	enzyme				0.0304	VIM
AGRP		other				0.0277	FOS
MAP3K3	-0.009	kinase				0.00205	FOS,JUN	35 (15)
DAB2IP	-0.104	other				0.0277	VIM
NGFR		transmembrane receptor				0.00434	FOS,JUN	14 (12)
CCL2		cytokine				0.00235	CEBPD,FOS,PTGDS
SERPINA1		other				0.00771	DDIT3,HSP90B1
GNE	0.036	kinase				0.0195	DDIT3
GFI1		transcription regulator				0.00088	ID2,JUN,MAFF,PTEN
TFRC	-0.014	transporter		-0.277	bias	5.11e-06	DDIT3,FOS,GPX3,ID2,JUN
PIAS2	0.074	transcription regulator				0.0331	FOS
DAB2	-0.423	other				0.0195	FOS
SPI1		transcription regulator		-1.091		2.06e-05	FOS,ID2,JUN,KLF4,MT2A,PTEN,VIM	27 (8)
NCK2	0.095	kinase				0.0139	DDIT3
DUSP4	-0.041	phosphatase				0.0331	DUSP1
ESR2		ligand-dependent nuclear receptor		0.426		1.11e-08	BTG2,CEBPD,FOS,GAD2,GADD45B,GPX3,JUNB,KLF4,PABPC1,PDLIM3,PTEN,PTGDS,SOCS3,VIM	42 (18)
GATA4		transcription regulator		0.555		8.87e-05	FOS,ID1,JUN,PDLIM3,PTGDS,VIM
CHRM3		G-protein coupled receptor				0.0304	FOS
SERPINE1	-0.088	other		1.406		1.91e-06	DUSP1,FOS,JUNB,VIM,ZFP36	42 (22)
NTF3		growth factor				0.0026	FOS,JUN	37 (22)
CAMK4		kinase				0.000179	FOS,JUN,JUNB	32 (16)
PRKCA	0.014	kinase		-1.119		2.67e-05	FOS,ID1,ID2,JUN,PTEN	46 (23)
DSCAM		other				0.0292	KLF4,VIM
STRA6		transporter				0.0195	SOCS3
TEC		kinase				0.0277	FOS
ENO1	-0.221	enzyme				0.0277	VIM
SLC7A11-AS1		other				0.0167	JUN
IGF2BP1		translation regulator				0.0041	DDIT3,PTEN
PNN	-0.074	other				0.0413	JUN
MIR101		group				0.000905	DUSP1,MITF
TAF1	-0.084	transcription regulator				0.0493	RPS10
miR-96-5p (and other miRNAs w/seed UUGGCAC)		mature microRNA				0.0413	MITF
mir-338		microRNA				0.025	VIM
miR-221-3p (and other miRNAs w/seed GCUACAU)		mature microRNA				0.00014	FOS,MITF,PTEN
miR-17-5p (and other miRNAs w/seed AAAGUGC)		mature microRNA				0.00201	MT2A,PTEN,VIM
mir-190		microRNA				0.0222	VIM
miR-10a-5p (and other miRNAs w/seed ACCCUGU)		mature microRNA				9.33e-06	KLF4,PTEN,VIM
miR-148a-3p (and other miRNAs w/seed CAGUGCA)		mature microRNA				0.0386	DUSP1
miR-100-5p (and other miRNAs w/seed ACCCGUA)		mature microRNA				0.0466	ID1
miR-382-5p (miRNAs w/seed AAGUUGU)		mature microRNA				0.0139	VIM
miR-494-3p (miRNAs w/seed GAAACAU)		mature microRNA				0.0195	PTEN
miR-508-3p (miRNAs w/seed GAUUGUA)		mature microRNA				0.0139	VIM
mir-506		microRNA				0.0277	VIM
mir-25		microRNA				0.00591	MITF,PTEN
miR-296-3p (miRNAs w/seed AGGGUUG)		mature microRNA				0.00839	JUNB
miR-29b-3p (and other miRNAs w/seed AGCACCA)		mature microRNA				0.0254	KLF4,PTEN
mir-29		microRNA				0.00228	KLF4,PTEN,VIM
mir-322		microRNA				0.0493	VIM
mir-217		microRNA				0.0277	PTEN
mir-196		microRNA				0.0413	FOS
miR-7a-5p (and other miRNAs w/seed GGAAGAC)		mature microRNA				5.86e-05	FOS,KLF4,VIM
mir-7		microRNA				0.00128	KLF4,VIM
mir-19		microRNA				0.0074	PTEN,SOCS3
mir-183		microRNA				0.000471	KLF4,PTEN,VIM
miR-200b-3p (and other miRNAs w/seed AAUACUG)		mature microRNA				0.0074	PTEN,VIM
miR-137-3p (miRNAs w/seed UAUUGCU)		mature microRNA				0.000115	DCT,MITF
mir-483		microRNA				0.0112	SOCS3
miR-451a (and other miRNAs w/seed AACCGUU)		mature microRNA				0.0331	MIF
miR-132-3p (and other miRNAs w/seed AACAGUC)		mature microRNA				0.0413	PTEN
mir-329		microRNA				0.00839	GAD2
let-7		microRNA		-1.772	bias	5.19e-05	BTG2,CEBPD,ID2,RCAN1,VIM,ZFP36
mir-218		microRNA				2.32e-05	DCT,MITF,TYRP1
miR-370-3p (and other miRNAs w/seed CCUGCUG)		mature microRNA				0.0112	GAD2
mir-370		microRNA				0.00839	GAD2
mir-140		microRNA				0.0413	VIM
miR-203a-3p (and other miRNAs w/seed UGAAAUG)		mature microRNA				0.00279	KLF4,SOCS3
mir-127		microRNA				0.0359	DUSP1
miR-214-3p (and other miRNAs w/seed CAGCAGG)		mature microRNA				0.0304	PTEN
mir-204		microRNA				0.000611	DDIT3,ID2,TYRP1
miR-320b (and other miRNAs w/seed AAAGCUG)		mature microRNA				0.0167	VIM
miR-532-3p (miRNAs w/seed CUCCCAC)		mature microRNA				0.0222	PTEN
miR-125b-5p (and other miRNAs w/seed CCCUGAG)		mature microRNA				0.00339	ID1,ID2,JUN	30 (7)
miR-21-5p (and other miRNAs w/seed AGCUUAU)		mature microRNA				0.00101	BTG2,MITF,PTEN
mir-21		microRNA				0.0456	BTG2,NIFK,PTEN
mir-8		microRNA		-1.941	bias	0.00212	KLF4,PTEN,VIM,ZFP36	12 (3)
miR-1285-3p (and other miRNAs w/seed CUGGGCA)		mature microRNA				0.0139	VIM
mir-138		microRNA				0.0112	VIM
miR-142-5p (and other miRNAs w/seed AUAAAGU)		mature microRNA				0.00839	VIM
miR-145-5p (and other miRNAs w/seed UCCAGUU)		mature microRNA				0.00118	KLF4,MITF,TYRP1
miR-186-5p (miRNAs w/seed AAAGAAU)		mature microRNA				0.0304	VIM
mir-186		microRNA				0.0056	PTTG1
miR-718 (miRNAs w/seed UUCCGCC)		mature microRNA				0.0112	PTEN
miR-216a-5p (miRNAs w/seed AAUCUCA)		mature microRNA				0.0028	PTEN
miR-205-5p (and other miRNAs w/seed CCUUCAU)		mature microRNA				0.0493	PTEN
mir-205		microRNA				0.0466	VIM
miR-873-5p (and other miRNAs w/seed CAGGAAC)		mature microRNA				0.0139	PTEN
miR-92a-3p (and other miRNAs w/seed AUUGCAC)		mature microRNA				0.00458	KLF4,PTEN
mir-32		microRNA				0.0112	BTG2
miR-185-5p (and other miRNAs w/seed GGAGAGA)		mature microRNA				0.0304	DDIT3
miR-625-5p (and other miRNAs w/seed GGGGGAA)		mature microRNA				0.00839	PTEN
mir-3473		microRNA				0.0056	PTEN
miR-126a-5p (and other miRNAs w/seed AUUAUUA)		mature microRNA				0.0386	MITF
AKT1	0.137	kinase		1.287		0.00153	CEBPD,FOS,MT2A,SERPINF1,VIM	25 (7)
TLR2		transmembrane receptor		0.728	bias	0.00224	CEBPD,DUSP1,FOS,SOCS3	34 (17)
HPGDS		enzyme				0.0222	PTGDS
KISS1		other				0.00241	FOS,RCAN1
HGS	-0.077	other				0.025	FOS
PIK3CA	-0.003	kinase				0.00123	CEBPD,PTEN,VIM	28 (7)
MAPK15		kinase				0.00839	JUN
BMI1	0.087	transcription regulator				0.000848	BTG2,ID4,VIM
MXI1	-0.007	transcription regulator				0.00102	ID1,ID2	4 (2)
SOX6	-0.179	transcription regulator				0.00223	HBG2,SOCS3
CD44	0.291	other				0.0212	DDIT3,JUN,VIM
TRIM28	0.128	transcription regulator				1.16e-06	DCT,HBG2,MITF,RCAN1,TYRP1
ACLY	0.037	enzyme		0.956	bias	8.01e-07	DCT,MITF,PMEL,TYRP1
EMILIN1	0.13	other				0.0056	PTEN
GHRHR		G-protein coupled receptor				0.0413	FOS
BLNK		other				0.0439	JUN
TGFA		growth factor		0.713	bias	8.33e-05	FOS,JUNB,PTTG1,VIM	40 (23)
ATG16L1		enzyme				0.0439	CH25H
SPRY4-IT1		other				0.0277	VIM
SFRP2		transmembrane receptor				0.025	KLF4
NUCB2	0.016	other				0.0167	FOS
DICER1	-0.074	enzyme		-0.728		2.46e-06	FOS,GAD2,JUN,MITF,MT2A,SERPINF1,SOCS3,VIM	32 (15)
GUSB	0.121	enzyme				0.025	CEBPD
STRN	-0.001	other				0.0222	VIM
GDF9		growth factor				0.0051	ID1,ID2	6 (4)
PDE3A		enzyme				0.0195	DUSP1
SS18	0.106	transcription regulator				0.00484	GADD45B,SOCS3
NCOA1	0.081	transcription regulator				0.00834	BTG2,FOS,JUNB	25 (4)
MRAS	0.002	enzyme				0.0139	VIM
SLC1A1		transporter				0.0139	FOS
IGHE		other				0.0439	ZFP36
CSF2RA		transmembrane receptor				5.89e-06	FOS,JUN,JUNB	26 (20)
JUN	0.611	transcription regulator		0.782	bias	8.87e-11	DUSP1,FOS,HSPB2,ID2,IGFBP7,JUN,JUNB,MAT2A,MT2A,PTEN,PTGDS,SOCS3,VIM,ZFP36	37 (17)
MB		transporter				0.025	HSPB2
FYN	0.014	kinase				0.000332	DUSP1,FOS,SOCS3	36 (21)
PDE3B	-0.038	enzyme				0.0304	SOCS3
IRAK4	0.036	kinase				7.57e-05	BTG2,FOS,JUN,ZFP36	42 (21)
SUZ12	-0.048	enzyme				0.00661	GAD2,KLF4,PTEN
CSK	0.04	kinase				0.0439	FOS
XBP1	-0.316	transcription regulator				0.0305	DDIT3,HSP90B1,KLF4
SREBF1	0.047	transcription regulator		-0.492	bias	0.000128	BHLHE40,CEBPD,GPX3,MT-ATP6,MT-ATP8,PTGDS
MED16	-0.021	transcription regulator				0.0359	VIM
BMP4	0.069	growth factor		1.729	bias	3.87e-06	ID1,ID2,JUN,JUNB,KLF4,MITF,TYRP1	26 (7)
S100A9		other				0.0125	BHLHE40,SOCS3,TYRP1
ADAR	-0.015	enzyme				0.0167	FOS
APAF1	0.053	other				0.000115	DDIT3,VIM
NPVF		other				0.0028	FOS
NCK1	0.009	kinase				0.000343	DDIT3,FOS	13 (3)
ARNT	-0.001	transcription regulator				0.000385	BHLHE40,ID2,SOCS3,VIM	31 (7)
NPY1R		G-protein coupled receptor				0.0466	FOS
CYSLTR1		G-protein coupled receptor				0.0222	FOS
CALCR		G-protein coupled receptor				0.0112	FOS
CEBPB	0.138	transcription regulator		1.91	bias	4.96e-05	CEBPD,DDIT3,FOS,ID1,JUN,RCAN1,SOCS3,VIM,XIST	35 (13)
PARP1	-0.07	enzyme				0.00489	FOS,JUN,MITF	31 (10)
MIR5590		microRNA				0.0056	VIM
HDAC3	-0.021	transcription regulator				0.00016	FOS,HBG2,PTEN,VIM	14 (4)
MTA2	-0.009	transcription regulator				0.0026	ID2,JUN
FBXW7	0.052	enzyme				0.00109	CEBPD,JUN,MT-ATP6
ADIPOQ		other		0.283		0.00519	DUSP1,FOS,PTEN,SOCS3	34 (21)
CSF3		cytokine		1.954		0.000143	CEBPD,FOS,GADD45B,JUN,SOCS3	38 (17)
F10		peptidase				0.0386	MIF
ID3	0.69	transcription regulator				0.00237	BTG2,DUSP1,GADD45B,SOCS3	30 (7)
DRD1		G-protein coupled receptor				0.000502	FOS,JUNB	19 (9)
TSC2	0.169	other		-1.437	bias	6.2e-06	CRYAB,DDIT3,FOS,PTEN,SOCS3,ZFP36	25 (8)
MED1	-0.083	transcription regulator				0.0228	BHLHE40,ID2,KLF4
ANXA2	0.33	other				0.0041	JUN,PTEN
NUP107	0.016	other				0.0195	FOS
TLE1	0.208	transcription regulator				0.000592	DUSP1,FOS	13 (4)
THRB		ligand-dependent nuclear receptor		0.555		0.000141	BTG2,FOS,ID1,JUN,PTGDS,PTTG1	37 (20)
EIF2S1	-0.154	translation regulator				0.0101	CH25H,DDIT3
ANGPTL2		other				0.0439	PTEN
UGDH	-0.034	enzyme				0.0277	BCAN
YBX1	-0.065	transcription regulator				0.00264	FOS,ID1,KLF4
PLAUR		transmembrane receptor				0.000193	JUN,JUNB,VIM	38 (22)
BORCS8-MEF2B		transcription regulator				0.0028	JUN
STAT6	-0.004	transcription regulator				0.0417	GADD45B,SERPINF1,VIM,ZFP36
TFEB		transcription regulator				0.00903	CTSF,TYRP1
PPARGC1B	-0.001	transcription regulator				0.0174	MITF,MT-ATP6
CLDN7		other				0.0468	IGFBP7,MT2A
HCRT		other				0.0277	FOS
WIF1		other				0.0167	MITF
MAPK12		kinase				0.00172	FOS,JUN	26 (11)
ETV1	-0.061	transcription regulator				0.0032	MITF,VIM
CX3CR1		G-protein coupled receptor				0.0131	CRYAB,FOS,XIST
CDKN2A		transcription regulator		0.958		4.96e-06	BTG2,CEBPD,DUSP1,FOS,ID1,JUN,PTEN,VIM	38 (21)
FOXO4		transcription regulator		0.555		8.45e-07	CH25H,GADD45B,GPX3,HSP90B1,IGFBP7,ZFAND5
ALOX15B		enzyme				0.0277	KLF4
L3MBTL2	-0.007	transcription regulator				0.0112	DDIT3
LCN2		transporter				0.00201	MIF,PTEN,VIM	12 (3)
TIAM1		other				0.0112	JUN
UTS2		other				0.0139	FOS
NCSTN	0.095	peptidase				0.00458	CEBPD,VIM
GCGR		G-protein coupled receptor				0.0493	DUSP1
ZEB2	0.299	transcription regulator				4.48e-05	ID2,MITF,PTEN,VIM
SPRY2	0.15	other				0.000165	FOS,ID2,PTEN	35 (12)
ATM	0.073	kinase				0.00114	DUSP1,GADD45B,JUN	33 (11)
TPI1	-0.079	enzyme				0.0028	DDIT3
GH1		growth factor		0.941		1.1e-12	CEBPD,DDIT3,FOS,ID2,JUN,JUNB,PTEN,SOCS3,VIM,ZFP36	40 (23)
RLN2		other				0.0386	FOS
APP	0.039	other		1.586		6.63e-05	CH25H,FOS,HBG2,JUN,JUNB,MAFF,MT-ATP6,PTGDS,RCAN1,SERPINF1,SOCS3	36 (20)
NRG1		growth factor		1.273	bias	1.25e-11	CAVIN1,DDIT3,DUSP1,FOS,GPX3,ID1,JUN,JUNB,MITF,PTEN,VIM,ZFP36	46 (22)
SEPTIN9	-0.027	enzyme				0.0139	TYRP1
Nisch		other				0.0167	FOS
REG3A		enzyme				0.0056	SOCS3
ZNF613		transcription regulator				0.0028	ID2
EGFR		kinase		1.972		1.29e-08	CRYAB,DDIT3,DUSP1,FOS,HSP90B1,ID1,JUN,JUNB,PABPC1,PTEN,SOCS3,VIM	40 (22)
FALEC		other				0.000214	BTG2,PTEN
UBQLN1	-0.15	other				0.025	VIM
PENK		other				0.0139	FOS
PDGFRA		kinase				0.0493	FOS
EIF2AK1	0.151	kinase				0.0222	DDIT3
WWP2	0.029	enzyme				0.000419	PTEN,VIM
KLF2	0.135	transcription regulator				0.00018	HBG2,ID1,JUNB,MT2A,PTGDS
GNAO1		enzyme				0.0195	FOS
PKD1	0.081	ion channel				0.00259	CAVIN1,DDIT3,DDX3Y,HSPB2
SRSF3	-0.187	other				0.0386	JUN
ELK4	0.122	transcription regulator				0.00157	FOS,JUNB
CD40LG		cytokine		1.072	bias	0.000124	DUSP1,FOS,ID2,JUN,JUNB,MIF,MT2A	33 (20)
LIPE		enzyme				0.0488	FOS,ID2
SDC4	0.031	other				0.0195	KLF4
PPM1B	0.173	phosphatase				0.0195	CEBPD
GNB3		enzyme				0.0359	TRPM1
IL9R		transmembrane receptor				0.0277	JUNB
CXCR4	-0.286	G-protein coupled receptor		1.103	bias	2.95e-05	ID1,ID2,IGFBP7,JUNB	25 (7)
MAPK9	-0.066	kinase		0.033		3.24e-08	FOS,GADD45B,HSPB2,JUN,JUNB,MIF,PTEN,ZFP36	40 (19)
HSP90B1	-0.638	other				0.0119	HSP90B1,RPL27A
IL2		cytokine		1.531	bias	0.000586	BHLHE40,FOS,GADD45B,HSP90B1,JUN,NIFK,SOCS3,VIM	34 (20)
CLOCK	-0.007	transcription regulator				0.000798	BHLHE40,DDIT3,GADD45B,ID1,JUNB
VAV1		transcription regulator				0.00341	FOS,JUN	21 (14)
CRY2	0.16	enzyme				0.0359	FOS
NKX2-3		transcription regulator				0.0242	CRYAB,KLF4,RPS29
SELE		transmembrane receptor				0.0277	FOS
SCN1B		ion channel				0.00839	FOS
CDH1	-0.192	other				0.00176	JUN,PTEN,VIM	46 (23)
KRAS	-0.125	enzyme		0.277		2.83e-07	CAVIN1,CRYAB,DDIT3,DUSP1,FOS,ID1,JUN,JUNB,PABPC1,PTEN,PTTG1,VIM,VMP1	38 (19)
GCLC	-0.016	enzyme				8.39e-08	FOS,JUN,JUNB
GLI2		transcription regulator				0.000307	JUNB,MITF,RCAN1,VIM
MAGED1	0.071	transcription regulator				0.0167	JUN
CAV1	0.197	transmembrane receptor		1.945		4.63e-06	CAVIN1,FOS,ID1,PTEN,RPL17,VIM	44 (19)
DLG4		kinase				0.0222	FOS
SERPINF1	0.625	other				0.000552	CRYAB,SERPINF1,VIM
TRIB3	-0.016	kinase				0.00458	DDIT3,ID1
ADRB3		G-protein coupled receptor				3.12e-05	FOS,JUN,JUNB	35 (24)
MAPKAP1	-0.022	other				0.0439	PTEN
RAD51AP1		other				0.0195	KLF4
PPARGC1A		transcription regulator		-1.3		0.00155	CEBPD,FOS,GADD45B,IGFBP7,MITF,SOCS3
SAFB2	0.055	other				0.00205	FOS,JUN
GAL	-0.098	other				0.0466	FOS
EGR2		transcription regulator		1.038	bias	6.2e-06	BHLHE40,FOS,ID2,ID4,JUN,SOCS3	33 (17)
AATF	-0.039	transcription regulator				0.0167	JUN
GPI	-0.049	enzyme				0.0493	VIM
RETN		other				0.000706	FOS,PTEN,SOCS3	36 (20)
PDE4B		enzyme				0.0359	DUSP1
DUSP1	0.513	phosphatase		-0.956		4.29e-06	CH25H,DUSP1,JUN,PTEN,SOCS3,ZFP36	39 (20)
LIMA1	0.147	other				0.000419	ID2,VIM
HFE		transmembrane receptor				0.00188	DDIT3,HSP90B1
P2RY1		G-protein coupled receptor				0.0195	FOS
PTBP3	-0.1	other				0.0195	VIM
TNFAIP2		other				0.0439	VIM
FOXM1		transcription regulator				0.000777	FOS,JUN,PTTG1,VIM	27 (11)
RPS6KA4	0.088	kinase		1.992		3.94e-08	DUSP1,FOS,JUN,JUNB	37 (21)
WFS1	-0.012	enzyme				0.0139	DDIT3
HDAC6	0.062	transcription regulator				0.000312	JUN,JUNB,VIM	32 (20)
SOX1	-0.02	transcription regulator				0.0179	CITED1,DUSP1
ATF6	-0.002	transcription regulator		-0.106	bias	3.14e-05	DDIT3,FOS,HSP90B1,RCAN1	13 (3)
TGFB1I1	-0.035	transcription regulator				4.08e-05	FOS,ID1,KLF4
NR1I3		ligand-dependent nuclear receptor				0.0376	GADD45B,MAFF
LDB1	0.044	transcription regulator				0.0468	MITF,PTTG1,SERPINF1
LONP1	0.072	peptidase				0.0198	MT-ATP6,MT-ATP8
STAT5B	0.052	transcription regulator		0		0.00122	DDIT3,FOS,GADD45B,SOCS3,ZFP36	28 (7)
EFEMP1		enzyme				0.0222	VIM
BCL2	0.295	transporter				0.037	FOS,PTEN
ERN1	-0.007	kinase		-1.026		0.000757	CEBPD,DDIT3,HSP90B1,JUN	37 (12)
PML	0.052	transcription regulator				0.0112	ID2,MAFF,VIM
S100A8		other				0.0148	BHLHE40,SOCS3,TYRP1
PTX3		other				0.00341	FOS,JUN	12 (3)
ADRA1B		G-protein coupled receptor				9.96e-06	CEBPD,DUSP1,FOS,JUN	35 (21)
MAPK10		kinase				0.000905	FOS,JUN	13 (4)
MAP2K5	0.127	kinase				0.000421	FOS,ID1,JUN	16 (7)
INS		other		1.223		6.88e-06	DDIT3,DUSP1,FOS,JUN,JUNB,PTEN	42 (21)
BCL6	-0.035	transcription regulator				0.00455	JUNB,MITF,PTEN,SOCS3	31 (7)
TP73		transcription regulator		1.684		2.03e-07	BHLHE40,BTG2,CITED1,CRYAB,DDIT3,HBG2,ID2,PTEN,SERPINF1,VMP1
IFI16	-0.165	transcription regulator				0.0213	ID2,MIF
GNA12	-0.056	enzyme				0.0208	FOS,VIM
ARHGEF25		other				0.0139	JUN
VSX2		transcription regulator				0.0112	MITF
CDKN1A	0.114	kinase				0.0406	CRYAB,DUSP1,VIM
LDLR	-0.071	transporter				0.0309	DDIT3,DUSP1,MIF
ADRA1A		G-protein coupled receptor				1.27e-05	CEBPD,DUSP1,FOS,JUN	44 (24)
MAOA		enzyme				7.29e-05	CEBPD,SOCS3,VIM	36 (12)
PSEN1	-0.004	peptidase		1.106		0.0051	DUSP1,FOS,GADD45B,HBG2,TYRP1
EIF2B1	0.032	translation regulator				0.00839	DDIT3
ADRA1D		G-protein coupled receptor				9.96e-06	CEBPD,DUSP1,FOS,JUN	39 (17)
CRYAB	0.54	other				0.00279	CRYAB,HSPB2
RAF1	0.094	kinase				0.0234	CRYAB,FOS,JUN
HMMR		transmembrane receptor				0.025	VIM
NFE2L2	0.301	transcription regulator		1.195	bias	0.000338	DCT,DDIT3,GPX3,HSP90B1,MAFF,MITF,SOCS3
VDR		transcription regulator				0.0335	ID1,JUN,SOCS3
ATP2A2	-0.236	transporter				0.0493	DDIT3
HNF4A		transcription regulator				0.0377	CEBPD,GADD45B,HSP90B1,JUN,JUNB,MAT2A,MT2A,PMEL,PTGDS,VMP1,ZFP36
RXRA	0.109	ligand-dependent nuclear receptor				0.0112	CEBPD,CRYAB,FOS,PTGDS
FOXO1	0.029	transcription regulator		1.706		6.73e-06	CH25H,FOS,GADD45B,GPX3,IGFBP7,JUN,JUNB,KLF4,PTEN	30 (10)
CLCA2		ion channel				0.0331	VIM
SP3	0.054	transcription regulator				2.41e-06	DUSP1,FOS,JUN,KLF4,MAT2A,PTTG1,VIM	38 (12)
SYVN1	0.054	transporter				0.00759	BHLHE40,CAVIN1,DUSP1
THRA	0.087	ligand-dependent nuclear receptor				0.0088	FOS,JUN,PTTG1	33 (16)
NTRK2	0.184	kinase				0.00143	FOS,PTEN,VIM	39 (16)
IL2RG		transmembrane receptor				0.000811	FOS,ILVBL,JUN	18 (7)
ATF3	0.216	transcription regulator		0.218		4.15e-05	DDIT3,HSPB2,ID1,JUN,MT2A
CAPN3	-0.061	peptidase				0.000794	DUSP1,GPX3
RAC1	0.048	enzyme				0.00446	DUSP1,FOS,JUN	39 (25)
ERBB4	-0.045	kinase		-0.447		5.4e-06	BTG2,DDIT3,DUSP1,JUN,SOCS3	36 (21)
NFYA	-0.038	transcription regulator				0.000105	GADD45B,JUN,JUNB,PTTG1
TICAM1	0.034	other		1.982	bias	5.62e-05	CEBPD,CH25H,DUSP1,MAFF,SOCS3	24 (7)
MAPKAPK2	0.23	kinase				0.000611	CEBPD,DDIT3,ZFP36	28 (8)
SLC1A2		transporter				0.0028	FOS
MAP3K1	-0.008	kinase				0.000471	DUSP1,FOS,JUN	43 (21)
SPHK1		kinase				0.000445	DDIT3,JUN,SOCS3	40 (19)
ERBB3	-0.099	kinase				0.00415	DUSP1,PTEN,SOCS3	24 (8)
RAC2		enzyme				0.00938	FOS,MIF
TCF3	-0.014	transcription regulator		-1		0.00111	GADD45B,HSP90B1,ID2,JUN,KLF4,SOCS3
AKT2	0.072	kinase				0.0104	PTEN,VIM
PTGIS		enzyme				0.0195	DDIT3
ARHGEF28		other				0.0056	FOS
PIK3R1	0.031	kinase		0.537	bias	4.31e-06	DDIT3,FOS,HSP90B1,MITF,PTEN	38 (13)
ARAF	-0.049	kinase				0.0222	FOS
SLC2A1	-0.239	transporter				0.0493	DDIT3
KIDINS220	0.069	transcription regulator				0.0139	FOS
GPHB5		other				0.0028	FOS
SOCS3	0.986	phosphatase				0.00221	FOS,JUN,SOCS3	34 (20)
NDRG2	0.181	other				0.025	MITF
SCN7A		ion channel				0.0028	FOS
RNF7	-0.027	enzyme				0.0028	JUN
CCN5		growth factor		-1.98		1.48e-05	IGFBP7,JUN,KLF4,VIM	23 (8)
PGR		ligand-dependent nuclear receptor		0.747		0.00162	CEBPD,FOS,ID1,KLF4,MAT2A	39 (17)
MYOD1		transcription regulator				0.00541	CRYAB,DUSP1,ID2,JUNB	23 (7)
TBX5		transcription regulator				0.0213	PDLIM3,VIM
MAP3K14	0.021	kinase				0.0218	PTEN,RCAN1
S100A4	0.142	other				0.0074	PTEN,VIM
KDM1A	0.035	enzyme				0.00384	HBG2,ID2,PTEN,PTTG1,VIM
ATF1	-0.026	transcription regulator				0.0062	FOS,JUN
TP63		transcription regulator		1.868		9.68e-08	BHLHE40,FOS,ID1,IGFBP7,JUN,JUNB,MAFF,PTEN,SERPINF1,VIM,VMP1	48 (24)
NOG		growth factor				0.0101	ID4,MITF
PTH		other		1.333	bias	6.14e-07	BHLHE40,DDIT3,DUSP1,FOS,ID4,JUN,SOCS3	33 (19)
TRHR		G-protein coupled receptor				0.0139	SOCS3
S1PR2	0.032	G-protein coupled receptor				0.00128	FOS,JUN	37 (13)
BCL3	0.289	transcription regulator		1.091		2.95e-05	FOS,ID1,ID2,JUN	40 (18)
PTPRR		phosphatase				0.00257	BTG2,FOS,JUN	20 (7)
STRAP	-0.043	other				0.00839	JUN
CSF1R		kinase				0.000239	FOS,JUN,JUNB	35 (22)
CSF3R		transmembrane receptor				0.0386	FOS
FGFR1	-0.201	kinase		1.982		1.05e-05	DDIT3,FOS,HSP90B1,JUN,VIM	42 (22)
LMNA	0.193	other				0.00628	JUN,MAFF,PTEN,ZFP36	22 (7)
ANGPT2		growth factor		1.016	bias	3.25e-05	CRYAB,DDIT3,HSPB2,MIF,RCAN1,VIM	28 (7)
ARG1		enzyme				0.0466	DDIT3
INSIG1	-0.049	other				0.0376	DDIT3,JUN
CD3E		transmembrane receptor				0.0148	FOS,JUN
ACVRL1	-0.04	kinase				0.00458	ID1,ID2	2 (2)
PROK1		growth factor				0.0195	RCAN1
EZH2	-0.167	transcription regulator				0.0298	ID1,KLF4,PTEN,SOCS3
CYBB		enzyme				0.00458	DDIT3,DUSP1
CRH		cytokine				0.00101	FOS,JUNB,SOCS3	36 (20)
ASH2L	-0.027	transcription regulator				0.0139	DDIT3
USP4	0.049	peptidase				0.0331	ID1
LAMP2	0.144	enzyme				0.000419	DDIT3,RCAN1
GRM5		G-protein coupled receptor				0.0195	FOS
EP300	0.028	transcription regulator				4.2e-07	DDX3Y,DUSP1,FOS,ID1,ID2,JUN,PTEN,SOCS3,TRPM1,XIST	39 (17)
NELFA	0.042	other				0.025	JUNB
ACSL4	-0.022	enzyme				0.0108	SERPINF1,XIST
RARB	0.021	ligand-dependent nuclear receptor		-0.762		0.000139	CRYAB,GAD2,ID1,JUN,KLF4
MITF	0.684	transcription regulator		0.833	bias	6.46e-07	DCT,FOS,MITF,PIR,PMEL,SERPINF1,TRPM1,TYRP1
F7		peptidase				0.00591	FOS,ZFP36
HOXA9		transcription regulator				7.7e-07	DCT,HBG2,ID2,JUN,JUNB,RPL27A,VIM
AHR		ligand-dependent nuclear receptor		0.436		0.00026	BTG2,FOS,JUN,JUNB,MT2A,SOCS3,VIM	42 (21)
DST	-0.031	other				0.0056	DDIT3
RAPSN		other				0.0112	SOCS3
N4BP1	-0.099	enzyme				0.00128	JUN,JUNB
DYNLL1	-0.123	other				0.0167	FOS
ANKS1A		other				0.0028	FOS
AGTR1		G-protein coupled receptor				0.000223	DUSP1,FOS,JUN	36 (23)
CDX2		transcription regulator				0.00834	JUN,KLF4,PTEN	12 (3)
B4GALNT1		enzyme				0.0359	FOS
ETV6	0.162	transcription regulator				0.0359	ID1
NME3	0.063	kinase				0.0139	VIM
RANBP9	0.016	other				0.000343	FOS,JUN
SOX10	-0.205	transcription regulator				0.00386	FOS,MITF
CEBPG	0.025	transcription regulator				0.0304	DDIT3
BACE1	-0.084	peptidase				0.0331	PTEN
RARG	0.016	ligand-dependent nuclear receptor				6.68e-06	CRYAB,DUSP1,FOS,JUN,KLF4	6 (3)
PTPRJ	-0.043	phosphatase				0.0108	CEBPD,FOS
OGT	-0.01	enzyme				0.00339	FOS,JUN,VIM	43 (18)
AP2A1	0.032	transporter				0.0112	MT2A
APOE	0.058	transporter				6.66e-06	DDIT3,FOS,GPX3,HSP90B1,JUN,KLF4,RCAN1,SOCS3	41 (22)
NKX3-1		transcription regulator				0.0112	BTG2,FOS
SOD3	0.179	enzyme				1.66e-05	DCT,MITF,TYRP1
MAP2K6	-0.02	kinase				0.0198	CRYAB,JUN
ATF7	-0.064	transcription regulator				0.000214	DDIT3,DUSP1
GAD1		enzyme				0.0056	FOS
SMARCA2	0.062	transcription regulator				0.00101	DCT,PMEL,TYRP1
STK11	0.091	kinase		1.067		0.0099	GADD45B,ID1,JUNB,PTEN	37 (11)
NUMBL		other				0.0331	KLF4
DLST	-0.012	enzyme				0.00839	JUN
CCNT1	0.114	transcription regulator				0.0331	DDIT3
SND1	-0.027	enzyme				0.0041	ID1,VIM
CDK6	0.05	kinase				0.0359	SOCS3
CD160		transmembrane receptor				0.000275	FOS,JUN
VANGL1	0.12	other				0.0056	JUN
NFASC		other				0.0493	BCAN
TOR2A	-0.053	other				0.00839	FOS
TACR1		G-protein coupled receptor				0.0493	FOS
TRAF7	0.023	enzyme				0.0304	JUN
FAS	0.132	transmembrane receptor				0.0041	CEBPD,FOS,JUN,MIF,ZFP36	42 (20)
OTX1		transcription regulator				0.0359	MITF
AFF1		transcription regulator				0.0304	PTEN
VLDLR	0.044	transporter				0.0304	FOS
ATF4	-0.103	transcription regulator		-0.555	bias	9.79e-08	DDIT3,HSP90B1,IGFBP7,JUN,KLF4,MITF,MT2A,SERPINF1
RB1	-0.234	transcription regulator		-1.726		1.58e-06	DDIT3,DUSP1,FOS,GADD45B,ID1,ID2,JUN,JUNB,PTTG1,ZFP36	39 (20)
TIAM2	-0.026	enzyme				0.0056	VIM
CUL7	-0.017	enzyme				0.0222	VIM
GATA3		transcription regulator				0.00519	FOS,KLF4,RCAN1,VIM
HNF1B		transcription regulator		1		0.000397	BHLHE40,DUSP1,ID1,ID4
JAK2	0.051	kinase				0.00945	FOS,SOCS3,XIST	25 (13)
HSPB8		kinase				0.0331	MITF
FGF2		growth factor		0.964		9.34e-11	BTG2,CRYAB,DDIT3,FOS,ID2,JUN,JUNB,MIF,MITF,PTEN,PTTG1,SOCS3,VIM,XIST	47 (21)
IL12B		cytokine				0.0123	CEBPD,SOCS3
SH2B2		other				0.0139	FOS
CCL5		cytokine		0.218	bias	7.2e-05	DUSP1,FOS,PTGDS,ZFP36	29 (13)
APC	0.203	enzyme		-1.091		0.0001	ID1,ID2,JUN,KLF4,PTEN	40 (10)
GCNT1		enzyme				0.00839	FOS
PTPN11	-0.094	phosphatase				0.00148	FOS,JUN,SOCS3	30 (18)
ANKRD1		transcription regulator				0.0139	DDIT3
DNAJB6	-0.048	transcription regulator				0.0466	VIM
TRIM14	-0.036	other				0.0195	SOCS3
ACVR1B		kinase				0.0386	KLF4
AFP		transporter				0.0304	FOS
IKBKG	0.043	kinase	Activated	2	bias	5.39e-09	CEBPD,CH25H,CTSF,FOS,JUNB,PTEN,RCAN1,SOCS3	43 (17)
RUVBL1	-0.02	transcription regulator				0.0074	GADD45B,SOCS3
MEOX2		transcription regulator				0.00536	ID1,ID4
OXTR		G-protein coupled receptor				0.0331	FOS
NFIL3	0.467	transcription regulator				0.0041	GADD45B,ID2
IL18		cytokine				0.0175	GADD45B,JUN,PTEN
EGR1	0.078	transcription regulator				0.000214	CAVIN1,GADD45B,JUN,JUNB,PTEN
PAX6		transcription regulator				0.0215	CRYAB,DDX3Y,MITF
LEPR		transmembrane receptor		1		0.00192	FOS,GADD45B,ID2,SOCS3	35 (14)
ACVR1C		kinase				3.12e-05	FOS,JUNB,KLF4	31 (7)
CCNT2	-0.061	transcription regulator				0.0056	DDIT3
HOXB4		transcription regulator				0.00102	GPX3,JUNB
ARID4A	0.093	transcription regulator				0.0304	PTGDS
NRP1		transmembrane receptor				0.00102	ID1,RCAN1
SFTPA1		transporter				0.00143	FOS,HBG2,PMEL
PAX4		transcription regulator				0.000502	ID2,VIM
PDK1		kinase				0.0195	VIM
ATG7	-0.061	enzyme				0.0321	RCAN1,SOCS3
POU4F3		transcription regulator				0.0056	FOS
GABRG2		ion channel				0.0056	FOS
MEF2C	0.022	transcription regulator		1.673	bias	2.07e-06	FOS,JUN,JUNB,PDLIM3,VIM,ZFP36	8 (2)
NLRP3		other				0.0292	PTTG1,VIM
LASP1	0.156	transporter				0.0222	VIM
MEF2A	-0.039	transcription regulator				0.0223	FOS,JUN
HERPUD1	-0.125	other				0.0112	DDIT3
SMAD3	0.021	transcription regulator		1.82		6.51e-09	DDIT3,FOS,GADD45B,HSP90B1,ID1,ID2,JUN,JUNB,VIM,ZFP36	48 (22)
SPARC	0.022	other		1		0.000288	BHLHE40,CEBPD,CTSF,VIM
F2		peptidase		1.523	bias	0.000121	DUSP1,FOS,JUN,JUNB,MIF,RCAN1	42 (22)
IL18R1		transmembrane receptor				0.0413	SOCS3
RBP3		transporter				0.0386	DDIT3
INSR	0.14	kinase				0.0198	DUSP1,FOS,JUNB,SOCS3,ZFAND5
BMX		kinase				0.0386	FOS
GNRH1		other				0.000581	FOS,JUN,JUNB	30 (18)
TSC1	0.033	other				0.0203	CRYAB,DDIT3
DDIT3	-0.504	transcription regulator				0.00559	CEBPD,DDIT3,VIM	39 (11)
NR4A1	0.055	ligand-dependent nuclear receptor				0.0472	DDIT3,MAT2A,PTGDS
MAD2L1	-0.176	other				0.0222	PTTG1
SLC12A6		transporter				0.00839	VIM
SOAT1	-0.06	enzyme				0.0222	DDIT3
LAMC1	-0.126	other				0.0386	VIM
SFN		other				0.00279	BTG2,VIM
TGFBR1	-0.094	kinase		1.153		6.01e-06	BHLHE40,ID4,KLF4,VIM,ZFP36	34 (7)
FGF19		growth factor				0.00201	FOS,ID1,PTGDS
NFKB2	0.057	transcription regulator				0.00849	FOS,MAT2A,PTEN
TBP	-0.045	transcription regulator				0.017	FOS,RPS10
RBM3	0.16	other				0.0056	DDIT3
PRMT1	-0.261	enzyme				0.00148	KLF4,MT2A,VIM
NFATC1	0.202	transcription regulator				0.00435	HSP90B1,PTEN,RCAN1
OTULIN	-0.068	peptidase				0.0112	ID1
PTCD1	0.049	other				0.0277	MT-ATP6
C8orf44-SGK3/SGK3	0.151	kinase				0.0112	DDIT3
PEMT	0.012	enzyme				0.0386	DDIT3
YAP1	-0.044	transcription regulator				2.26e-09	FOS,ID1,ID2,PTEN,RPL17,RPL27A,RPS10,RPS26,RPS29,RPS4Y1,VIM	31 (6)
MAD2L2	-0.015	enzyme				0.0195	VIM
SEC23B	0.033	transporter				0.00839	HSP90B1
DDX17	-0.047	enzyme				0.0466	JUN
CEBPD	0.635	transcription regulator		-0.9		0.000202	CEBPD,DDIT3,FOS,MITF	9 (2)
MXD4	0.205	transcription regulator				0.00839	ID2
KRT5		other				0.00839	SERPINF1
PTPRT		phosphatase				0.0056	SOCS3
OSBPL8	-0.008	transporter				0.0439	DDIT3
F2RL3		G-protein coupled receptor				0.0167	FOS
ATP2A1		transporter				0.0112	DDIT3
TNC		other				0.00679	FOS,ID2
GPS1	0.004	other				0.0167	FOS
BIRC5		other				0.0108	PTTG1,VIM
DMPK		kinase				0.0056	HSPB2
SOX9	0.095	transcription regulator				0.000259	DCT,FOS,MITF,PTGDS
FABP5	-0.325	transporter				0.0466	SOCS3
FASN	0.055	enzyme				0.0161	DDIT3,VIM
GJA8		transporter				0.0167	DDIT3
OSTM1	-0.114	other				0.0304	FOS
KLB		enzyme				0.0304	FOS
Igkv1-117		other				0.000343	JUN,JUNB
IL2RB		transmembrane receptor				0.000905	FOS,JUN	23 (12)
IMPACT	0.183	other				0.0056	DDIT3
ITGB3		transmembrane receptor				0.0165	FOS,HSP90B1
DKC1	-0.134	enzyme				0.0222	VIM
MLXIPL		transcription regulator		0.816	bias	3.68e-06	RPL17,RPL27A,RPS10,RPS26,RPS29,RPS4Y1
MC1R		G-protein coupled receptor				0.025	MITF
MNT	0.09	transcription regulator				0.00128	DDIT3,GADD45B
MYB		transcription regulator				0.000147	BHLHE40,JUN,KLF4,MAT2A,VIM
RASGRF1		other				0.0331	FOS
PTP4A2	-0.129	phosphatase				0.0112	PTEN
RPS5	-0.092	other				0.0112	PTEN
SIN3B	0.002	transcription regulator				0.00157	DDIT3,GADD45B
SNAI2	0.221	transcription regulator				0.0152	ID4,VIM
SORL1		transporter				0.0139	FOS
SOX3		transcription regulator				0.0213	CITED1,DUSP1
ETS2	0.067	transcription regulator				0.00109	FOS,JUN,JUNB	29 (12)
Sry		transcription regulator				0.0277	PTGDS
SRY		transcription regulator				0.0359	PTGDS
SCUBE3		other				0.025	VIM
NBEAL2		other				0.0466	MITF
SIRT1	-0.13	transcription regulator		1.091		0.034	DDIT3,ID1,MAT2A,SOCS3
EPGN		growth factor				0.0028	FOS
HSF4	0.135	transcription regulator				0.0331	VIM
Hsf4		transcription regulator				0.0056	CRYAB
MAPK3	0.083	kinase				0.00182	FOS,JUN,JUNB	33 (21)
PAGR1		other				0.00839	CEBPD
MYOZ2		other				0.00839	RCAN1
SP2	-0.04	transcription regulator				0.000794	FOS,MAT2A
TAX1BP3	0.217	transcription regulator				0.0028	FOS
RASSF10		other				0.0222	JUN
RPS6KA5	0.021	kinase		1.999		3.95e-07	DUSP1,FOS,JUN,JUNB	32 (16)
UACA	0.092	other				0.000214	CEBPD,DDIT3
Manf		other				0.00839	HSP90B1
TLR9		transmembrane receptor				0.0315	DUSP1,GADD45B,SOCS3
SLC37A4	-0.07	transporter				0.0139	DDIT3
ADCYAP1R1		G-protein coupled receptor				0.0195	FOS
MLANA	0.295	other				0.0222	PMEL
YBX3	-0.024	transcription regulator				0.025	JUN
GRB10	0.003	other				0.0304	FOS
FAAH		enzyme				0.0032	FOS,RPL17
CCR4		G-protein coupled receptor				0.0195	FOS
RPTOR	-0.096	other				0.00648	JUN,PTEN,SOCS3
PRNP	0.42	other				0.0203	HSP90B1,ID2
VCP	0.162	enzyme				0.0032	DDIT3,DUSP1
NDRG1	0.109	kinase				0.000332	FOS,JUN,VIM	27 (10)
PAPOLA	-0.101	enzyme				0.0112	MT-ATP6
IRF3	0.092	transcription regulator				0.0207	JUNB,TYRP1,VIM
THY1		other				0.0466	VIM
HTT	0.042	transcription regulator				2.85e-05	BHLHE40,CRYAB,DDIT3,FOS,GPX3,JUN,JUNB,KLF4,RPS29,SERPINF1	36 (20)
MAPK7		kinase		1.151	bias	3.84e-06	DUSP1,ID1,JUN,KLF4,VIM	41 (16)
RAMP3		G-protein coupled receptor				7.74e-06	FOS,VIM
LMO2		transcription regulator				0.0472	MITF,PTTG1,SERPINF1
APEX1	0.024	enzyme				0.00364	FOS,JUNB
MVP	0.142	other				0.0386	JUN
DLX5		transcription regulator				0.0026	CITED1,GAD2
TGFBR3	-0.02	kinase				0.0413	PTEN
IL13		cytokine		1.432		0.0081	GPX3,JUN,SERPINF1,SOCS3,TYRP1
PRKCB		kinase				0.0119	FOS,JUN
LRP1	-0.007	transmembrane receptor				0.00938	DDIT3,SERPINF1
MYCN		transcription regulator		0.176		3.01e-08	ID2,IGFBP7,JUNB,MAT2A,MITF,RPL17,RPL27A,RPS26,VIM,ZFAND5
YY1	-0.188	transcription regulator		-0.44		1.99e-07	BTG2,CRYAB,FOS,ID2,ID4,KLF4,MAT2A,VIM,XIST	14 (3)
EPCAM		other				5.86e-05	FOS,ID1,JUN	38 (16)
TCF4		transcription regulator		-1.568		6.8e-07	BHLHE40,DCT,HSP90B1,ID2,MITF,NIFK,SERPINF1,SOCS3,TYRP1
TP53BP2	-0.141	other				0.0277	VIM
PPID	0.008	enzyme				0.0167	VIM
PPP1CA	-0.083	phosphatase				0.025	FOS
HSPA5	-0.386	enzyme				0.000398	DDIT3,HSP90B1,PTEN	11 (4)
ILF3	0.01	transcription regulator				0.00207	CH25H,FOS,ID2
NFATC2	-0.169	transcription regulator		-0.343		2.56e-05	CRYAB,JUN,MITF,PMEL,RCAN1,SOCS3
TRPV4		ion channel				0.0026	FOS,SOCS3
YWHAB	-0.011	other				0.0195	DUSP1
PGK1	0.198	kinase				0.0195	VIM
RTKN	0.069	other				0.000275	FOS,VIM
LRPPRC	-0.106	other				0.0304	MT-ATP6
PDPK1	0.118	kinase				0.000129	DCT,PMEL,XIST
PTTG1	-0.546	transcription regulator				0.0203	MIF,VIM
LGALS3	0.361	other				0.00366	CTSF,PTEN,SOCS3
KRIT1	0.04	other				0.000502	JUN,KLF4
SMAD5	0.075	transcription regulator				0.00364	ID1,ID4
ARID1A	0.027	transcription regulator				0.031	CITED1,KLF4
GTF2I	0.136	transcription regulator				0.0413	FOS
RHO		G-protein coupled receptor				0.000886	CEBPD,DDIT3,FOS	36 (13)
TH		enzyme				0.0056	FOS
CASR		G-protein coupled receptor				0.00675	ID1,PTTG1,SOCS3
SIN3A	-0.07	transcription regulator				0.0131	DDIT3,GADD45B
PPP3CA	0.003	phosphatase				0.00159	CRYAB,RCAN1,VIM
IL11RA	0.176	transmembrane receptor				0.000353	FOS,JUNB,SOCS3	38 (16)
PEA15	0.144	transporter				0.0277	JUN
MAGI2	0.099	enzyme				0.00839	PTEN
IFNB1		cytokine		0.853		2.02e-05	BHLHE40,CH25H,CRYAB,DDX3Y,FOS,PMEL,XIST
CDC23	0.031	enzyme				0.0056	PTTG1
TERF2	-0.033	transcription regulator				0.0222	MIF
NR3C2		ligand-dependent nuclear receptor				0.00818	GPX3,JUNB,PTGDS
DACH1		transcription regulator		-1.154		5.26e-06	FOS,ID1,JUN,KLF4	13 (3)
CREB3	0.028	transcription regulator				0.0493	DDIT3
DAP3	0.082	other				0.000592	MT-ATP6,MT-ATP8
EEF2K	-0.024	kinase				0.0167	VIM
PLAT	0.182	peptidase				0.00014	DDIT3,FOS,JUN	32 (15)
ITPR1		ion channel				0.0466	FOS
AKAP13	-0.036	other				0.0112	FOS
ELANE		peptidase				0.000256	CEBPD,DDIT3,FOS	40 (17)
EDNRB	0.211	G-protein coupled receptor				0.0413	MITF
CDK5R2		other				0.00839	FOS
PRDM1		transcription regulator		-0.152		0.00913	FOS,ID2,MT2A,TSPAN10
GIPR		G-protein coupled receptor				0.0304	SOCS3
NFKB1	-0.063	transcription regulator				0.000177	BHLHE40,BTG2,DUSP1,FOS,HSP90B1,MAT2A	38 (14)
GATA1		transcription regulator		1		0.000177	BTG2,CAVIN1,HBG2,JUNB,MITF,RPL27A
RELA	0.079	transcription regulator		1.292	bias	3.1e-12	BHLHE40,BTG2,CRYAB,DDIT3,DUSP1,FOS,HSP90B1,ID1,JUN,JUNB,MAT2A,MIF,PTEN,PTGDS,VIM	42 (22)
IL6ST	0.128	transmembrane receptor				0.000925	JUN,JUNB,SOCS3	32 (21)
SDC1		enzyme				0.0466	JUNB
DNMT3B		enzyme				0.0135	DDIT3,PTEN,RCAN1
MCAM	0.089	other				0.000275	ID1,VIM
Tnxa-ps1		other				0.0028	DUSP1
RPS6KA3	0.068	kinase				0.00115	DDIT3,FOS	31 (10)
PTGFR		G-protein coupled receptor				0.0493	FOS
mir-10		microRNA		-1.223	bias	0.000288	DCT,KLF4,PTEN,TYRP1
RND3	-0.141	enzyme				0.00157	PTEN,VIM
CCAT2		other				0.0466	VIM
BLACAT1		other				0.0222	VIM
FOSB	0.378	transcription regulator				0.00484	FOS,MT2A	13 (3)
GAST		other				0.0243	FOS,JUN
BIN1	-0.002	other				0.025	PTEN
LIF		cytokine		1.88		3.34e-05	CEBPD,FOS,JUN,JUNB,MT-ATP6,SOCS3	30 (16)
RPL22	-0.004	translation regulator				0.0359	DDIT3
BTG1	0.045	transcription regulator				0.00839	JUN
RUNX2		transcription regulator				0.00535	CEBPD,GADD45B,PTGDS
IL15		cytokine				0.00977	ID4,JUN,JUNB,MIF,ZFP36	37 (11)
BMP7		growth factor		1.496		1.13e-05	CEBPD,ID1,ID2,KLF4,SOCS3,VIM	30 (10)
BMP6		growth factor				0.00313	ID1,ID2,KLF4	3 (3)
IRAK2		kinase				0.0439	MAT2A
TCF7L2	0.033	transcription regulator		-0.447	bias	0.000932	FOS,ID1,ID2,ID4,JUN,VIM	37 (11)
DUSP22	0.082	phosphatase				0.0277	PTEN
CCR1		G-protein coupled receptor				0.00279	FOS,VIM
MAPKAPK3	0.1	kinase				0.00128	DDIT3,ZFP36
DUSP5	0.22	phosphatase				2.32e-05	CH25H,ID2,ZFP36
ELF4		transcription regulator				0.000153	DUSP1,KLF4,RCAN1
MFAP5		other				0.000471	CTSF,DUSP1,GPX3
TFPI2		other				3.58e-05	BTG2,GADD45B,JUNB
IFNA2		cytokine				0.00511	MT-ATP6,MT2A,PTTG1,SOCS3
FOXO3	-0.053	transcription regulator		-0.098		4.2e-08	CH25H,DDIT3,FOS,GADD45B,GPX3,IGFBP7,JUNB,PTEN,PTTG1,VIM	39 (21)
HGF		growth factor		1.307	bias	7.63e-05	CRYAB,DDIT3,FOS,ID1,MAT2A,PTTG1,SOCS3,VIM	39 (19)
PTGER1		G-protein coupled receptor				0.0359	FOS
KAT2A	0.038	enzyme				0.00501	JUN,JUNB,MITF
INHBC		growth factor				0.00839	JUNB
HNRNPD	-0.05	transcription regulator				0.0413	FOS
FOS	0.733	transcription regulator		-0.943		4.83e-06	FOS,HSP90B1,JUN,JUNB,MT2A,PTEN,PTGDS,PTTG1,SOCS3,VIM	39 (18)
HP		peptidase				0.025	FOS
RPS18	-0.212	other				0.0112	PTEN
FOSL1	0.023	transcription regulator				0.0001	FOS,JUN,JUNB,MT2A	26 (7)
HIPK2	-0.085	kinase				0.0179	CITED1,VIM
CRTC1	0.045	transcription regulator				0.000794	MT2A,PTEN
CBL	-0.051	transcription regulator				0.0108	DDIT3,FOS
PAX3	0.166	transcription regulator		1.033		0.000229	DCT,ID2,ID4,MITF,TYRP1
CD40		transmembrane receptor		0	bias	0.000414	DUSP1,FOS,HSP90B1,JUN,KLF4	41 (17)
DRD2		G-protein coupled receptor				0.000274	CRYAB,FOS,JUN	41 (21)
MIF	-0.816	cytokine				0.00596	DUSP1,FOS,JUN	36 (23)
CUL4B	0.044	other				0.00709	PTEN,ZFP36	9 (3)
KISS1R		G-protein coupled receptor				2.7e-05	DDX3Y,FOS,RCAN1
MMP1		peptidase				0.0101	FOS,JUN
ZNF217		transcription regulator				0.0193	CITED1,RCAN1
BRCA1	-0.04	transcription regulator		-1.172		0.000151	CTSF,DDIT3,GADD45B,PTEN,VIM	36 (12)
MAPK1	0.007	kinase		1.564		1.27e-05	DUSP1,FOS,IGFBP7,JUN,JUNB,MITF,PDLIM3,VIM	39 (21)
SH3BP2	-0.025	other				0.00115	FOS,MITF
EIF2AK2	0.007	kinase		1.424	bias	3.48e-07	BHLHE40,CEBPD,DDIT3,FOS,JUN,SOCS3	31 (19)
EDNRA		transmembrane receptor				0.0413	FOS
GLP1R		G-protein coupled receptor				0.0222	FOS
NDFIP2	-0.042	other				0.0139	PTEN
HDAC1	0.235	transcription regulator				0.00124	DUSP1,FOS,HBG2,ID1,PTEN	39 (15)
CBLC		enzyme				0.0167	DDIT3
GRAP		other				0.0056	FOS
PROKR1		G-protein coupled receptor				0.0222	VIM
HIVEP2	-0.018	transcription regulator				0.0167	FOS
XPA	0.076	other				0.0195	FOS
RAB7A	0.153	enzyme				0.000115	FOS,VIM
KLKB1		peptidase				0.0195	KLF4
S1PR3		G-protein coupled receptor				0.00102	FOS,JUN	37 (13)
SNAI1		transcription regulator		1.081		8.41e-05	FOS,ID1,ID4,PTEN,VIM	44 (11)
CFL1	-0.035	other				0.0112	JUN
NR3C1	0.123	ligand-dependent nuclear receptor		-0.374		3.44e-05	BHLHE40,CEBPD,CRYAB,DUSP1,FOS,GADD45B,GPX3,JUN,MT2A,PTEN	41 (22)
RAB5B	-0.077	enzyme				0.0028	FOS
CRY1	0.059	enzyme				0.0359	FOS
GFAP		other				0.0439	VIM
PLK3	0.203	kinase				0.0112	PTEN
HRAS	-0.054	enzyme		-0.16		4.42e-09	BTG2,CEBPD,DDIT3,DUSP1,FOS,GPX3,ID2,JUN,JUNB,PTEN,RPL27A,RPS10,SOCS3,VIM	39 (18)
STAT5A	0.05	transcription regulator		1.964		0.00128	FOS,ID1,ID2,SOCS3,ZFP36	36 (17)
PDIA6	-0.128	enzyme				0.0056	HSP90B1
DGAT1	0.015	enzyme				0.0439	DDIT3
NR5A2		ligand-dependent nuclear receptor		1.342	bias	3.47e-05	CEBPD,FOS,JUN,JUNB,PTGDS	26 (8)
HDC		enzyme				0.0466	FOS
MPL		transmembrane receptor				0.025	FOS
CLEC11A	0.095	growth factor				0.0116	FOS,MIF
PTK2B		kinase				0.00128	FOS,JUN	18 (12)
TNFSF10		cytokine				0.00425	FOS,JUN,RCAN1	30 (16)
ITK		kinase				0.0238	FOS,PTEN
EPO		cytokine		1.111		1.38e-07	DDIT3,FOS,HBG2,ID1,ID2,JUN,JUNB,RPS4Y1,SOCS3	43 (20)
DDX5	0.18	enzyme				0.014	FOS,JUN
DDB1	-0.009	other				0.025	PTEN
EPOR	0.132	transmembrane receptor				7.29e-05	JUN,JUNB,SOCS3	38 (21)
ELK3	-0.045	transcription regulator				0.0304	FOS
ERBB2	0.117	kinase		0		5.72e-10	BHLHE40,BTG2,CAVIN1,DDIT3,FOS,GPX3,ID1,ID2,JUN,JUNB,KLF4,MIF,MITF,PTEN,RPL17,RPS10,VIM	47 (19)
CGA		other				0.00313	DDIT3,HSP90B1,ID1
FRAT1		other				0.0056	JUN
KLF5	0.236	transcription regulator		-0.896		5.11e-06	CAVIN1,CEBPD,DUSP1,JUN,MAFF	23 (7)
CBFA2T3		transcription regulator				0.0032	ID2,RCAN1
SSTR2		G-protein coupled receptor				0.00223	FOS,VIM
SECISBP2	0.15	translation regulator				0.0028	GPX3
VAV2		transcription regulator				0.00341	FOS,VIM	12 (3)
PLCL1	0.127	enzyme				0.0466	ID1
SAFB	-0.024	other				0.0104	FOS,JUN
HSD17B3		enzyme				0.0167	PTGDS
PPP5C	-0.032	phosphatase				0.000592	DUSP1,PTEN
PRKACA	0.015	kinase				0.0074	ID2,SOCS3	5 (2)
SMARCA4	0.131	transcription regulator		0.351	bias	6.67e-05	DCT,FOS,GADD45B,IGFBP7,JUN,MAFF,PMEL,TYRP1,VIM
DBH		enzyme				0.0277	FOS
SEPHS1	0.094	enzyme				0.0028	GPX3
CTH	0.088	enzyme				0.0195	DDIT3
LYN	0.027	kinase				0.0243	MITF,SOCS3
ARHGEF11	0.057	other				0.00839	FOS
GSK3B	0.009	kinase				0.0488	DDIT3,FOS
RAB11FIP1	0.085	other				0.00839	VIM
GALP		other				0.0222	FOS
JMJD1C	-0.112	enzyme				0.0304	ID1
NAB2	0.045	transcription regulator				2.32e-05	FOS,ID2,ID4	10 (4)
JAG1	0.075	growth factor				0.0119	DUSP1,VIM
CDK2	0.193	kinase				0.000293	FOS,MT2A,PTTG1
RHOA	0.018	enzyme				0.031	FOS,JUN
Gm12602		other				0.000905	BTG2,CRYAB
Ptgs2os2		other				0.0413	DDIT3
Gm19378		other				0.0167	PTEN
ANXA7	0.189	ion channel				0.0161	DDIT3,PTEN
GJD2		other				0.0056	DDIT3
OPRM1		G-protein coupled receptor				0.0359	VIM
TGFB3		growth factor		0.975	bias	0.000361	BHLHE40,FOS,JUN,PTEN	33 (9)
ATF5	0.067	transcription regulator				0.0277	ID1
IL1B		cytokine		1.836		5.4e-11	BTG2,CEBPD,CRYAB,CTSF,DDIT3,DUSP1,FOS,GAD2,GADD45B,ID2,JUN,JUNB,MIF,MT2A,PTGDS,RCAN1,SOCS3,VIM,ZFP36	38 (17)
farnesyl transferase		complex				0.0222	CRYAB
RARA	-0.01	ligand-dependent nuclear receptor				0.00358	DUSP1,FOS,JUN,KLF4,PTTG1	29 (10)
QKI	-0.016	other				0.0131	ID1,VIM
PARK7	-0.118	enzyme				0.00241	PTEN,VIM
UBE2V1	-0.084	transcription regulator				0.0056	FOS
TNRC6A	-0.062	other				0.0222	PTEN
GHRL		growth factor				0.00118	DDIT3,FOS,SOCS3	36 (24)
TGFB2		growth factor				0.000328	BHLHE40,FOS,ID4,PTEN	34 (7)
CHD4	-0.094	enzyme				4e-05	HBG2,ID2,ID4,JUN	10 (3)
ELK1	-0.026	transcription regulator		1.898	bias	4.74e-05	FOS,JUN,JUNB,ZFP36	26 (11)
MST1R		kinase				1.97e-05	FOS,JUN,VIM	46 (24)
INHBE		growth factor				0.0028	JUNB
KIT	-0.038	transmembrane receptor				0.000307	DCT,MITF,SOCS3,TYRP1	9 (2)
CREBBP	0.024	transcription regulator				0.000119	DDX3Y,DUSP1,FOS,JUN,SOCS3,TRPM1,XIST	37 (13)
TXN	-0.13	enzyme				0.00836	FOS,MIF	20 (6)
MXD3		transcription regulator				0.00839	ID2
BAG1	-0.036	other				5.22e-05	FOS,JUN,MT2A	25 (3)
EXOSC10	0.005	kinase				0.0056	FOS
NDFIP1	0.049	other				0.0304	PTEN
NEDD9	0.091	other				0.00201	BHLHE40,FOS,VIM	36 (10)
CSHL1		growth factor				0.0135	FOS,SOCS3
IL16	0.065	cytokine				0.0439	FOS
ZBTB17	0.03	transcription regulator				3.41e-06	BHLHE40,DCT,DDIT3,JUN,ZFP36	34 (7)
CAMK2A		kinase				0.000343	FOS,GAD2
GNAQ	-0.01	enzyme				0.000682	BTG2,FOS,MAFF,SOCS3	29 (17)
RING1	0.113	transcription regulator				2.32e-05	FOS,JUN
YY2		transcription regulator				0.0493	FOS
RCOR1	-0.035	transcription regulator				0.0439	HBG2
MTUS1	0.125	other				0.0167	VIM
MYZAP		other				0.0304	FOS
RCOR2		transcription regulator				0.0277	HBG2
CELF1	-0.04	translation regulator				0.0304	RCAN1
Nrg1		other				0.0139	FOS
ACP1	-0.223	phosphatase				0.0112	FOS
ACTA2	-0.013	other				0.0222	VIM
NCOA6	-0.069	transcription regulator				0.0331	FOS
Ncoa6		transcription regulator				0.0304	FOS
Mt3		other				4.63e-05	CEBPD,MT2A
CALCA		other		0.305		0.00161	FOS,GADD45B,ID2,JUNB	39 (13)
CD36		transmembrane receptor				0.00321	DDIT3,HSP90B1,IGFBP7	15 (6)
CDC42	0.023	enzyme				0.00364	FOS,JUN	38 (20)
CRABP2		transporter				0.0112	BTG2
EWSR1	0.143	other				0.0041	FOS,SYNPR
AP2B1	-0.309	transporter				0.00839	PTGDS
FLT1		kinase				0.0228	FOS,MAT2A
GCG		other				0.0228	BTG2,FOS
Sik1		kinase				0.0277	DUSP1
C5		other				0.0466	SOCS3
Hspa1b		other				0.00839	FOS
HSPA1A/HSPA1B	0.215	enzyme				0.0359	FOS
CYP2C9		enzyme				0.00839	DUSP1
HAVCR1		other				0.037	JUN,SOCS3
CXCL1		cytokine				0.0331	SOCS3
Cxcl3		cytokine				0.0304	CEBPD
Mt1		other				0.0026	FOS,JUN	27 (10)
Mt2		other				0.00205	FOS,JUN	24 (7)
NDP		growth factor				0.0304	SERPINF1
NEDD4	0.124	enzyme				0.0466	PTEN
OTX2		transcription regulator		0.391	bias	1.07e-06	DCT,MITF,PMEL,TRPM1,TYRP1
Pln		other				0.0112	HSP90B1,VIM
PLN		transporter				0.014	HSP90B1,VIM
Ppp1cc		phosphatase				0.0167	ID2
SRGN	0.07	other				0.0167	VIM
PODXL		kinase				0.0112	VIM
RBPJ	-0.174	transcription regulator				0.0105	DUSP1,FOS,JUN
TBX2	-0.022	transcription regulator		-0.326		6.19e-05	BHLHE40,DDIT3,PTEN,TYRP1
Tcf7		transcription regulator		-1.982		0.00345	ID2,PTEN,SOCS3,TRPM1
TCF7	0.115	transcription regulator				0.00771	CEBPD,FOS
PAK2	-0.125	kinase				0.0051	DUSP1,ID1
Brd4		kinase				0.0139	FOS
BRD4	0.144	kinase				0.000858	BHLHE40,DDIT3,FOS,ID2
PDE4D	-0.015	enzyme				0.0195	MITF
TWSG1	-0.012	other				0.0139	ID2
MAP3K7	-0.026	kinase				0.0208	CH25H,JUN
Map3k7		kinase				0.00114	BHLHE40,ID4,JUN
NELFE	0.061	other				0.025	JUNB
PRSS1		peptidase				0.0028	DDIT3
H1-1		other				0.00839	FOS
USP17L2 (includes others)		peptidase				0.025	KLF4
ILF2	0.1	transcription regulator				0.025	FOS
GPAT4	-0.027	enzyme				0.000343	DDIT3,HSP90B1
ARID4B	0.04	transcription regulator				0.0277	PTGDS
SYT7		transporter				0.0028	DDIT3
GIMAP1-GIMAP5		other				0.00839	HSP90B1
RPL5	0.081	other				0.0112	PTEN
RPS4Y1	2.234	other				0.0056	VIM
TBPL1	-0.024	transcription regulator				0.0112	FOS
FADD	0.004	other		-0.277		0.00011	FOS,GADD45B,JUN,JUNB	40 (21)
PBX2	0.095	transcription regulator				0.0222	FOS
PELP1	0.013	other				0.0461	FOS,PTEN
BUB1B		kinase				0.00839	PTTG1
CAPN2	0.092	peptidase				0.0222	DDIT3
SRSF2	-0.135	transcription regulator				0.00649	DDIT3,VIM
GCLM	0.022	enzyme				2.09e-07	FOS,JUN,JUNB
TAB1	0.095	enzyme				0.00386	CH25H,JUN
TFE3	-0.055	transcription regulator				0.000375	DCT,MT-ATP6,TYRP1
RASA1	0.035	transporter				0.0167	FOS
VIPR2		G-protein coupled receptor				0.0222	JUNB
GNRH2		other				0.000275	FOS,JUN	18 (7)
BACH2	-0.089	transcription regulator				0.0144	JUN,JUNB
ATF2	0.002	transcription regulator				7.58e-09	DDIT3,DUSP1,FOS,JUN,MAT2A,MT2A,PTEN	43 (20)
WT1		transcription regulator				0.000826	BTG2,HSP90B1,JUNB,KLF4,PIR
ID2	1.095	transcription regulator				0.00362	BTG2,DUSP1,GADD45B,SOCS3
RBFOX2	-0.053	transcription regulator				0.025	PTEN
IRF6		transcription regulator				0.0116	KLF4,RCAN1
PDX1		transcription regulator		0		0.000219	ID1,ID2,JUN,JUNB,MITF	16 (4)
HDAC8	0.054	transcription regulator				0.0466	VIM
CD28		transmembrane receptor		1.498	bias	0.000482	BHLHE40,CH25H,FOS,JUN,PTEN,SOCS3	32 (20)
TGFBR2	0.034	kinase		-1.982		9.33e-05	BHLHE40,CITED1,CRYAB,GADD45B,JUN,PTGDS,SOCS3
ESR1		ligand-dependent nuclear receptor		-0.651		0.000126	CEBPD,FOS,GAD2,GADD45B,HSP90B1,ID1,JUN,JUNB,PDLIM3,PTEN,PTGDS,PTTG1,VIM	43 (20)
RHOC	-0.102	enzyme				0.0222	DDIT3
ARHGDIA	0.138	other				0.0359	FOS
SERPINH1	-0.177	other				0.025	VIM
EIF4A1	-0.131	translation regulator				0.0056	DDIT3
MYC	0.405	transcription regulator		1.488		1.1e-15	CEBPD,CITED1,CRYAB,DDIT3,DUSP1,FOS,GADD45B,ID1,ID2,JUN,KLF4,MAT2A,MIF,MITF,PTEN,RCAN1,RPL17,RPL27A,RPS10,RPS26,RPS29,RPS4Y1,VIM,XIST,ZFP36	41 (19)
TLR3		transmembrane receptor		1.98	bias	0.000101	DUSP1,FOS,GADD45B,ID1,JUNB,SOCS3	42 (21)
ID4	0.578	transcription regulator				0.0386	VIM
WNT3A		cytokine		0.651		0.000378	ID1,JUN,KLF4,MITF,TYRP1,VIM	26 (8)
ECM1	-0.02	transporter				0.0466	VIM
ZYX	0.033	other				0.0167	FOS
GADD45GIP1	-0.109	other				0.0222	DDIT3
NCR2		transmembrane receptor				0.0493	RCAN1
GNA15		enzyme				0.000288	CEBPD,CRYAB,DDIT3,MAT2A
LPCAT1	-0.063	enzyme				0.0056	DDIT3
VGF	-0.22	growth factor				0.0195	FOS
BGLT3		other				0.0028	PTEN
mir-297		microRNA				0.00839	JUNB
RP11_598D141		other				0.0056	DDIT3
CSNK2A1	-0.215	kinase				0.00142	VIM,ZFP36
RPL9	-0.043	other				0.0028	VIM
ERH	-0.117	other				0.0056	SOCS3
RPS12	-0.136	other				0.0139	PTEN
RPS19	-0.187	other				0.0056	MIF
CHCHD2	-0.23	other				0.0167	ID1
RPS15	-0.1	other				0.0108	PTEN,RPS29
SOD1	0.058	enzyme				0.000128	CRYAB,FOS,GPX3,HSPB2,JUN,JUNB	35 (18)
Immunoglobulin Lambda Light Chain		group				0.0195	DDIT3
Mia2		other				0.0056	DDIT3
MALAT1		other				0.0359	VIM
histone deacetylase		complex				0.00564	ID2,JUNB
Mt		group				0.0331	DDIT3
Muscarinic cholinergic receptor		group				0.000161	FOS,JUN	23 (12)
cytokine		group		1.41	bias	7.46e-05	DDIT3,DUSP1,FOS,JUN,SOCS3	31 (18)
growth factor		group				0.000689	DUSP1,FOS	31 (8)
Ngf		group				0.000925	DUSP1,FOS,JUN	30 (21)
G protein q		complex				0.0028	RCAN1
CALC		group				0.0413	FOS
TCF		group				0.027	FOS,JUNB

## Sheet: Pericytes
Upstream Regulator	Expr Log Ratio	Molecule Type	Predicted Activation State	Activation z-score	Flags	p-value of overlap	Target Molecules in Dataset	Mechanistic Network
RETNLB		other	Activated	2	bias	0.00317	CCL2,COL1A1,COL1A2,ELN
Tgf beta		group	Activated	2.074		2.89e-09	ALDH1A1,CASP1,CCL2,CCND2,COL1A1,COL1A2,COL3A1,COL6A2,FOS,GADD45B,ID1,ID3,IGFBP5,JUN,JUNB,LIF,MIF,RHOB,SOCS3	97 (20)
P38 MAPK		group	Activated	2.783	bias	4.92e-10	CCL2,CCND2,COL3A1,CXCL12,DUSP1,EGR1,FOS,HSPA5,ID3,IGFBP5,JUN,JUNB,MIF,MYH11,RHOB,RND3,SOCS3,ZFP36	100 (25)
TCR		complex	Activated	2.039	bias	1.06e-06	APOE,EGR1,FOS,GADD45B,HSP90B1,HSPA5,ID3,IFIT3,IRF1,JUN,JUNB,RPL17,SOCS3,SPRY1	77 (23)
Pkc(s)		group	Activated	2.162	bias	8.79e-07	CCL2,COL1A1,COL3A1,DUSP1,EGR1,FOS,GADD45B,HSP90B1,HSPA5,JUN,JUNB	91 (24)
Jnk		group	Activated	2.355	bias	1.08e-08	A2M,BTG1,CCL2,COL1A1,COL3A1,CXCL12,DUSP1,EGR1,FOS,HSPA5,JUN,SOCS3,ZFP36	93 (22)
PDGF BB		complex	Activated	2.493	bias	3.4e-23	ARF5,BMP4,CASP4,CCL2,CCNL1,CDO1,COL1A1,COL1A2,COL3A1,CP,DUSP1,DUSP5,EGR1,FBLN5,FHL1,FOS,GEM,HLA-E,ID3,IER2,JUN,JUNB,LIF,MYH11,NFIL3,PLCG2,RHOB,RND3,SOCS3,ZFP36	96 (21)
Ap1		complex	Activated	2.17	bias	0.000456	CCL2,CXCL12,FOS,HSP90B1,JUN,MT2A,SOCS3	94 (19)
NFkB (complex)		complex	Activated	2.696	bias	3.63e-09	A2M,APOE,C1R,CASP1,CASP4,CCL2,CCND2,COL1A2,CREM,CXCL12,DUSP5,EGR1,FOS,GADD45B,IGFBP2,IRF1,JUN,JUNB,LIF,NFKBIZ,SOCS3,ZFP36	109 (17)
ERK		group	Activated	2.284	bias	4.07e-07	BTG2,CCL2,COL1A1,COL3A1,DUSP1,EGR1,FOS,JUN,JUNB,LIF,NFKBIZ,ZFP36	81 (19)
IL12 (complex)		complex	Activated	2.073	bias	0.000178	CASP1,CCL2,FOS,GADD45B,IRF1,JUN,MIF,SOCS3	82 (17)
ZBTB10		transcription regulator	Activated	2.219	bias	0.00667	ANXA1,CASP4,HLA-E,IFIT3,IRF1
Tlr		group	Activated	2.195	bias	0.00185	CASP4,CCL2,DUSP1,IRF1,SOCS3	79 (18)
PAF1		other	Activated	2	bias	0.000485	CITED2,IFIT3,NFKBIZ,ZFP36
SLC22A5		transporter	Activated	2		8e-05	BMP4,COL3A1,JUNB,LTBP4
S1PR4		G-protein coupled receptor	Activated	2.449		2.69e-06	C1R,C1S,COL1A2,OLFML2B,SERPING1,SPRY1
SOX11		transcription regulator	Activated	2	bias	0.0223	BMP4,CP,EGR1,IER2
GNRH		group	Activated	2.221	bias	8.9e-06	DUSP1,EGR1,FOS,IGFBP5,JUN	82 (20)
SEMA7A		transmembrane receptor	Activated	2.236	bias	6.53e-07	COL1A1,COL1A2,COL3A1,EGR1,ELN
Growth hormone		group	Activated	2.586		4.53e-12	APOE,BMP4,CCND2,CITED2,COL1A1,COL3A1,EGR1,FOS,ID1,IGFBP2,IGFBP5,IRF1,JUN,JUNB,MT-ND5,SOCS3,TXNIP	95 (21)
Ifnar		group	Activated	2.213	bias	0.00088	CASP1,CCL2,HLA-E,IFIT3,IRF1	69 (18)
CG		complex	Activated	3.599	bias	1.9e-15	ALDH1A1,BMP4,BTG1,BTG2,C1R,C1S,CASP4,CCL2,CCND2,CLDN11,CREM,CXCL12,DUSP1,EFEMP1,EGR1,FHL1,FOS,GADD45B,HLA-E,IFIT3,IGFBP2,JUN,JUNB,LIF,MRPS6,SELENOP,SFRP4,SOCS3	116 (21)
FEV		transcription regulator	Activated	2	bias	0.0041	CNTN1,FOS,NR2F2,RORB
IGF1		growth factor	Activated	2.41	bias	1.13e-15	A2M,BMP4,BTG2,CCND2,CITED2,COL1A1,COL1A2,COL3A1,CP,DUSP1,EGR1,ELN,FBLN1,FOS,HSPA1A/HSPA1B,HSPA5,ID1,IER2,IGFBP2,IGFBP5,IL1R1,JUN,JUNB,MIF,MYH11,SOCS3,SPARCL1,TXNIP,ZFP36	103 (26)
LARP1		translation regulator	Activated	2.333	bias	1.3e-08	RPL17,RPL23,RPL27A,RPL35,RPL37A,RPS11,RPS18,RPS27,RPS29
PTEN		phosphatase	Activated	2.309		3.89e-06	ANXA1,BTG1,BTG2,CITED2,COL15A1,COL1A1,COL3A1,DUSP1,FOS,HSPA1A/HSPA1B,IGFBP2,IGFBP5,JUN,MT2A,NFIL3,NR2F2,SELENOP,SLC26A7,SOCS3	98 (21)
F2R		G-protein coupled receptor	Activated	2.051	bias	1.22e-05	CASP4,CCL2,CXCL12,DUSP1,EGR1,FOS,MIF	85 (21)
AGT		growth factor	Activated	2.578	bias	4.24e-17	ANXA1,CCL2,CCND2,COL15A1,COL1A1,COL1A2,COL3A1,COL6A1,COL6A2,CP,CREM,CXCL12,DUSP1,EFEMP1,EGR1,ELN,FBLN5,FOS,HSPA1A/HSPA1B,ID3,IGFBP2,IGFBP5,JUN,LIF,LTBP4,MFAP4,MIDEAS,MIF,MYH11,NFIC,PDGFD,PTGDS,SEMA3D,SFRP4,SOCS3,TXNIP,ZFP36	102 (23)
MKNK1		kinase	Activated	2.219	bias	0.000386	CP,EGR1,FOS,PLTP,RGS5,SPARCL1,TXNIP	62 (7)
PDGFB		growth factor	Activated	2.211	bias	1.27e-05	COL1A1,COL1A2,COL3A1,EGR1,FOS,RGS5	85 (19)
GLI3		transcription regulator	Activated	2.132		5.57e-08	BMP4,CCND2,COL1A1,DUSP1,DUSP5,EGR1,IRF1,JUNB,NFKBIZ
IKBKB		kinase	Activated	3.375	bias	9.49e-09	CCL2,CH25H,COL1A1,COL3A1,CP,CXCL12,EGR1,FOS,FOXF2,IGFBP2,IRF1,JUNB,LIFR,PCDH7,SOCS3	110 (17)
TFAP4		transcription regulator	Activated	2		0.000485	EGR1,FOS,ID1,LIF	75 (7)
IL4		cytokine	Activated	2.28	bias	6.63e-10	ALDH2,ANXA1,APOE,CARD16,CCL2,CCND2,CITED2,COL1A1,COL1A2,COL3A1,COL6A2,DCT,EPHX1,FOS,GADD45B,HSPA1A/HSPA1B,ID3,IER2,IFIT3,IFITM1,IL1R1,IRF1,JUN,JUNB,LIF,LIFR,NFIL3,NFKBIZ,PMP22,SDF2L1,SOCS3,ZFP36	91 (19)
CHUK		kinase	Activated	3.117	bias	7.97e-08	CASP4,CCL2,CH25H,CP,CXCL12,FOS,FOXF2,GADD45B,JUNB,LIFR,PCDH7,SOCS3	99 (14)
LEP		growth factor	Activated	2.475		4.13e-08	BMP4,CASP1,CCL2,COL1A1,COL3A1,EGR1,FOS,HSPA5,IGFBP2,IL1R1,IRF1,JUN,JUNB,LIF,LIFR,SELENOP,SOCS3,ZFP36	101 (22)
CCL2	0.976	cytokine	Activated	2		0.00991	CCL2,FOS,PTGDS,SLC40A1	72 (16)
DSCAM		other	Activated	2	bias	0.0056	CNTN1,GSN,ID3,SFRP4
F3		transmembrane receptor	Activated	2.2	bias	0.000165	CCL2,EFEMP1,EGR1,FOS,SPRY1	100 (25)
CREB1		transcription regulator	Activated	2.122		6.71e-08	APOE,BTG2,CH25H,CREM,DUSP1,EGR1,FOS,GABARAP,GADD45B,GEM,HSPA5,ID1,IER2,JUN,JUNB,NFIL3,SFRP4,TCEAL9,ZFP36	89 (18)
CSF3		cytokine	Activated	2.061		0.000277	CCND2,CXCL12,EGR1,FOS,GADD45B,JUN,NFIL3,SOCS3	96 (23)
GH1		growth factor	Activated	2.379		3.48e-05	EGR1,FOS,ID3,JUN,JUNB,SOCS3,ZFP36	87 (24)
CXCL12	0.84	cytokine	Activated	2.471	bias	4.83e-07	CCL2,COL1A1,COL3A1,CXCL12,EGR1,FOS,HLA-B,ID1,JUN,JUNB,SOCS3	92 (24)
CSF2		cytokine	Activated	2.172	bias	1.23e-05	ANXA1,CARD16,CASP1,CCL2,CCND2,EGR1,ELN,FOS,ID3,IL1R1,JUN,JUNB,PMP22,SOCS3,ZFP36	95 (23)
CD40LG		cytokine	Activated	2.281	bias	8.42e-09	ANXA7,BTG1,CASP1,CCL2,DUSP1,DUSP5,EGR1,FOS,HSPA1A/HSPA1B,ID3,IFIT3,IFITM1,IRF1,JUN,JUNB,MIF,MT2A	126 (23)
IL17A		cytokine	Activated	2.004	bias	4.26e-06	CCL2,COL1A1,COL3A1,CXCL12,FOS,IRF1,JUN,LIF,MT1A,MT2A,NFKBIZ,SOCS3	80 (20)
TNF		cytokine	Activated	2.094		1.47e-33	A2M,ALDH2,ANXA1,APOE,BMP4,BTG1,BTG2,CARD16,CASP1,CASP4,CCL2,CCND2,CD59,CDC42EP4,CDC42EP5,CDO1,CH25H,CHST2,CITED2,CLDN11,COL15A1,COL1A1,COL1A2,COL3A1,CP,CREM,CXCL12,DUSP1,DUSP5,EGR1,FOS,FOXF2,GADD45B,GEM,HLA-B,HLA-E,HSP90B1,HSPA1A/HSPA1B,HSPA5,HSPA8,ID1,ID3,IER2,IFIT3,IFITM1,IGFBP2,IGFBP5,IL1R1,IL34,IRF1,JUN,JUNB,LIF,LIFR,MIF,MSC,MT1A,MT2A,NFKBIZ,OLFML2B,PCDH7,RARRES2,RCAN2,RGS5,RHOB,RND3,RPS11,SE…	129 (19)
MYD88		other	Activated	2.561	bias	5.8e-08	ALDH1A1,CASP4,CCL2,CH25H,CXCL12,DUSP1,EGR1,FOS,HSPA5,IGFBP5,IRF1,JUN,NFKBIZ,SOCS3	95 (22)
TICAM1		other	Activated	2.927	bias	1.49e-07	CASP4,CCL2,CH25H,DUSP1,EGR1,IFIT3,IRF1,NFKBIZ,RHOB,SOCS3	88 (19)
MAP3K1		kinase	Activated	2.166	bias	5.09e-05	COL3A1,DUSP1,EGR1,FOS,JUN	88 (25)
PGR		ligand-dependent nuclear receptor	Activated	2.378	bias	1.85e-05	BTG1,CD59,COL6A1,COL6A2,FOS,FOXC1,ID1,IFIT3,IGFBP5,IL1R1,SELENOP	105 (16)
PTH		other	Activated	2.337	bias	8.14e-10	CCL2,COL1A1,COL1A2,CREM,CXCL12,DUSP1,FOS,HSPA5,IGFBP5,JUN,NFIL3,SFRP4,SOCS3	95 (22)
CYBB		enzyme	Activated	2	bias	0.00018	CCL2,COL3A1,CXCL12,DUSP1	93 (22)
EP300		transcription regulator	Activated	2.587	bias	4.33e-07	CCL2,CD59,COL1A2,DDX3Y,DUSP1,EGR1,FOS,HLA-B,ID1,ID3,IL1R1,JUN,MYH11,SOCS3,TXNIP,XIST	91 (16)
NCOA2		transcription regulator	Activated	2	bias	0.0365	C1R,EGR1,IRF1,PLTP
KLF6		transcription regulator	Activated	2.718	bias	7e-06	CASP1,CASP4,CCL2,CCNL1,COL1A1,GADD45B,HSPA5,IRF1,JUNB,RHOB,SOCS3	93 (20)
IKBKG		kinase	Activated	2.969	bias	1.15e-06	CH25H,CP,CXCL12,FOS,FOXF2,JUNB,LIFR,PCDH7,SOCS3	108 (16)
TGFB1	0.29	growth factor	Activated	2.921		1.84e-19	ALDH2,APOE,BMP4,BTG1,C1R,C1S,CAMK2N1,CASP1,CASP4,CCL2,CCND2,CD59,CDC42EP4,CITED2,COL1A1,COL1A2,COL3A1,COL6A1,COL6A2,CXCL12,DUSP1,EGR1,ELN,FBLN5,FHL1,FOS,FOXC1,GABARAP,GADD45B,GEM,GSN,HSP90B1,HSPA1A/HSPA1B,HSPA5,ID1,ID3,IER2,IFIT3,IGFBP2,IGFBP5,IL1R1,IRF1,JUN,JUNB,LIF,LIFR,MFAP4,MRPS6,MYH11,PTGDS,RHOB,SLC3A2,SOCS3,SPARCL1,SPRY1,TXNIP,ZFP36	119 (24)
SMAD3		transcription regulator	Activated	2.448	bias	6.89e-14	CCL2,CCND2,CD59,COL1A1,COL1A2,COL3A1,COL6A1,COL6A2,EGR1,ELN,FBN2,FOS,GADD45B,HSP90B1,HSPA5,ID1,ID3,JUN,JUNB,RHOB,ZFP36	101 (24)
F2		peptidase	Activated	2.758	bias	2.7e-09	CASP1,CCL2,CCND2,COL1A1,DUSP1,EGR1,FHL1,FOS,IER2,IGFBP5,JUN,JUNB,MIF,MYH11,RHOB	86 (24)
YAP1		transcription regulator	Activated	2.433	bias	2.47e-11	COL1A1,CXCL12,EGR1,FOS,ID1,LIFR,PHACTR2,RPL17,RPL23,RPL27A,RPL35,RPL37A,RPS10,RPS11,RPS18,RPS26,RPS29,RPS4Y1,SULT1E1	86 (11)
HOXA5		transcription regulator	Activated	2	bias	2.81e-05	COL1A1,EGR1,GADD45B,IER2
ADGRE2		other	Activated	2		0.000162	CCL2,COL6A1,FOS,JUN	60 (7)
HTT		transcription regulator	Activated	2.164		4.15e-09	APOE,C1R,CASP1,CITED2,COL6A1,DUSP5,EGR1,FHL1,FOS,GSN,HSPA5,HSPA8,IGFBP5,JUN,JUNB,MFAP4,NFIC,NFIL3,PRELP,RPS29,SELENOP,SERPING1,SLC40A1	96 (23)
IFNG		cytokine	Activated	3.314		2.68e-19	A2M,BTG1,C1R,CASP1,CASP4,CCL2,CCND2,CH25H,COL1A1,COL1A2,CP,CREM,CXCL12,DCT,DUSP1,DUSP5,EGR1,ELN,FBLN1,FOS,GADD45B,GGT5,HLA-B,HLA-E,HSPA1A/HSPA1B,HSPA5,HSPA8,ID1,IER2,IFIT3,IFITM1,IL1R1,IRF1,JUN,JUNB,LIF,LIFR,MIF,MT1A,MT2A,NFKBIZ,PHACTR2,RHOB,SELENOP,SERPING1,SLC40A1,SOCS3,TXNIP,XIST,ZFP36	114 (16)
IFNA2		cytokine	Activated	2.134	bias	3.58e-07	ANXA1,C1R,C1S,CCL2,GEM,HLA-B,HLA-E,IFIT3,IFITM1,IRF1,MT2A,SOCS3	73 (16)
FOXO3		transcription regulator	Activated	2.092		7.65e-08	ANXA1,BTG1,CARD16,CASP4,CCND2,CH25H,EGR1,FOS,FOXC1,GADD45B,ID1,IL1R1,JUNB,SLC40A1,TXNIP	107 (18)
MMP1		peptidase	Activated	2.219	bias	5.09e-05	CXCL12,EGR1,FOS,JUN,PLTP	88 (21)
EPHA2		kinase	Activated	2.646		3.42e-08	DUSP1,EGR1,FOS,JUN,JUNB,NFKBIZ,ZFP36	91 (24)
EGF		growth factor	Activated	2.733	bias	1.95e-11	BTG2,CASP1,CCL2,CCND2,COL1A1,COL1A2,COL3A1,CREM,DUSP1,DUSP5,EGR1,FOS,GGT5,ID1,IER2,IGFBP2,IGFBP5,IL1R1,JUN,JUNB,RHOB,SOCS3,TSPAN8,XIST,ZFP36	96 (23)
NR5A2		ligand-dependent nuclear receptor	Activated	2	bias	0.0172	FOS,JUN,JUNB,PTGDS
MAFB		transcription regulator	Activated	2.433	bias	3.98e-06	CCL2,CCND2,CXCL12,FBLN5,OLFML2B,SELENOP,SLC40A1
EPO		cytokine	Activated	2.179		5.32e-07	BMP4,BTG1,CCND2,CXCL12,EGR1,FOS,ID1,JUN,JUNB,MID1IP1,RPS4Y1,SOCS3,TXNIP	90 (26)
ARHGAP21		other	Activated	2	bias	0.000293	CITED2,IFIT3,IRF1,NFKBIZ
EDN1		cytokine	Activated	2.331	bias	4.6e-07	ANXA1,CCL2,COL1A2,DCT,EGR1,FOS,HSPA5,HSPA8,JUN,JUNB,SOCS3	77 (23)
IL6		cytokine	Activated	2.758	bias	1.72e-11	A2M,ANXA1,APOE,BTG2,CASP1,CASP4,CCL2,COL1A1,COL3A1,CP,DUSP1,EGR1,FOS,GADD45B,HSPA5,ID1,IGFBP5,IL1R1,IRF1,JUN,JUNB,LIF,LIFR,MFAP4,MT1A,MT2A,SLC40A1,SOCS3	112 (16)
SMARCA4		transcription regulator	Activated	2.418	bias	5.94e-15	A2M,ALDH2,BMP4,CARD16,CASP1,CCL2,CCND2,CNTN1,COL1A1,CP,DCT,DYNLT3,EGR1,FOS,GADD45B,HLA-B,HLA-E,ID3,IFITM1,IGFBP5,IRF1,JUN,MYH11,NFKBIZ,NR2F2,PITX2,SELENOP,SLC40A1,TSPAN8	109 (23)
TNFSF11		cytokine	Activated	3.509	bias	2.1e-07	BMP4,CCL2,CDC42EP4,DUSP1,FOS,GADD45B,JUN,JUNB,NFIL3,NFKBIZ,PCDH7,RHOB,SOCS3	104 (21)
OSM		cytokine	Activated	3.418		2.63e-18	A2M,ANXA1,C1R,C1S,CASP4,CCL2,CCND2,CDC42EP4,CH25H,COL1A1,COL1A2,COL3A1,COL6A1,CXCL12,EGR1,FOS,FOXC1,HLA-B,HSPA5,ID1,IRF1,JUN,JUNB,LIF,LIFR,MSC,MT2A,PITX2,SERPING1,SOCS3,ZFP36	95 (19)
RET		kinase	Activated	2.19	bias	1.93e-07	ANXA1,CCL2,COL1A1,COL1A2,CXCL12,EGR1,ELN,FOS,HSPA1A/HSPA1B,HSPA8	93 (22)
TGFB3		growth factor	Activated	2.219	bias	3.33e-06	CD59,CLDN11,COL1A1,COL1A2,COL3A1,ELN,FOS,JUN	98 (26)
NFKBIA		transcription regulator	Activated	3.477		9.85e-18	A2M,BTG2,CASP4,CCL2,CCND2,CH25H,COL1A2,COL3A1,CP,CXCL12,FOS,FOXF2,GADD45B,HSPA5,HSPA8,ID1,ID3,IRF1,JUN,JUNB,LIF,LIFR,MSC,PCDH7,RPL27A,RPS18,SOCS3,TCEAL9	112 (19)
ELK1		transcription regulator	Activated	2.143	bias	2.22e-05	CCL2,EGR1,FOS,JUN,JUNB,ZFP36	92 (24)
CCR2		G-protein coupled receptor	Activated	2.646	bias	2.26e-06	CCL2,COL1A1,COL1A2,COL6A1,COL6A2,CXCL12,FBLN1,PRELP	53 (7)
HIC1		transcription regulator	Activated	2		0.00111	CDO1,LIF,SMPDL3A,TMEM47
TP53		transcription regulator	Activated	2.261		2.6e-16	A2M,ALDH1A1,ANXA1,APOE,BTG1,BTG2,CAMK2N1,CASP1,CASP4,CCL2,CCND2,CCNL1,CD59,CITED2,COL1A1,COL1A2,COL3A1,COL6A2,CP,CXCL12,DUSP1,DUSP5,EGR1,EPHX1,FHL1,FOS,GADD45B,GSN,HLA-B,HSPA1A/HSPA1B,HSPA5,HSPA8,ID1,ID3,IGFBP2,IGFBP5,JUN,JUNB,LIF,MT-ND5,PCDH7,PLTP,PTGDS,RHOB,RND3,RPS18,RPS26,SERPING1,SLC26A7,TMSB10/TMSB4X,VMP1,ZFP36	94 (19)
TLR3		transmembrane receptor	Activated	2.96	bias	8.18e-07	CCL2,DUSP1,FOS,GADD45B,ID1,IFIT3,IRF1,JUNB,NFKBIZ,RHOB,SOCS3,SPRY1	84 (18)
MEF2D		transcription regulator	Activated	2.236	bias	1.6e-06	COL1A2,COL3A1,FOS,JUN,JUNB,MT-ND6,ZFP36	57 (6)
cytokine		group	Activated	2.157	bias	2.53e-06	CCL2,DUSP1,EGR1,FOS,IGFBP2,IRF1,JUN,LIF,SOCS3	90 (21)
PSMB11		peptidase	Inhibited	-2.728	bias	4.5e-13	COL1A1,COL1A2,COL3A1,COL6A1,COL6A2,CXCL12,GADD45B,HSPA1A/HSPA1B,LIFR,MT-ND5,MT-ND6,OLFML2B,RARRES2,RHOB
SAV1	0.286	other	Inhibited	-2	bias	1.31e-05	COL1A1,COL3A1,GPC3,PITX2
Alpha catenin		group	Inhibited	-3.077	bias	7.44e-12	COL15A1,COL1A1,COL1A2,COL3A1,COL6A1,COL6A2,CXCL12,ELN,IGFBP2,IRF1,NFKBIZ,SOCS3,TSPAN8	64 (7)
GMNN		transcription regulator	Inhibited	-2	bias	0.00346	DUSP1,DUSP5,EFEMP1,PITX2
miR-124-3p (and other miRNAs w/seed AAGGCAC)		mature microRNA	Inhibited	-2.224	bias	0.0326	CCL2,CD59,EGR1,GSN,NFIC
miR-29b-3p (and other miRNAs w/seed AGCACCA)		mature microRNA	Inhibited	-2.199	bias	0.000921	COL15A1,COL1A1,COL1A2,COL3A1,PMP22
mir-29		microRNA	Inhibited	-2.228	bias	0.000803	COL1A1,COL1A2,COL3A1,ELN,PMP22
mir-802		microRNA	Inhibited	-2.236	bias	0.00508	CXCL12,GSN,MYH11,PDGFD,RHOB
NCOA1		transcription regulator	Inhibited	-2.236		0.00568	BTG2,EGR1,FOS,JUNB,NFKBIZ	101 (18)
TSC2		other	Inhibited	-2.01	bias	1.52e-13	A2M,ANXA1,CASP1,CCND2,CP,CXCL12,EGR1,FOS,GSN,HSPA5,IGFBP5,IL1R1,PRELP,SMPDL3A,SOCS3,ZFP36	99 (18)
CLDN7		other	Inhibited	-2.236		0.0023	APOE,C1S,HLA-B,MT1A,MT2A
CR1L		transmembrane receptor	Inhibited	-2.236	bias	4.34e-06	COL15A1,COL1A1,COL1A2,COL3A1,COL6A1
SOX1		transcription regulator	Inhibited	-2	bias	0.00217	DUSP1,DUSP5,EFEMP1,PITX2
PTPRR		phosphatase	Inhibited	-2	bias	0.00602	BTG2,COL6A1,FOS,JUN	25 (7)
EZH2		transcription regulator	Inhibited	-2.219		7.73e-05	BMP4,CCND2,COL1A1,COL1A2,DUSP5,EGR1,FBLN1,FOXF2,ID1,PITX2,SFRP4,SOCS3	114 (26)
FAS		transmembrane receptor	Inhibited	-2.185		5.34e-06	CCL2,CD59,COL15A1,COL1A1,COL1A2,COL3A1,COL6A1,EGR1,FOS,IRF1,JUN,MIF,ZFP36	86 (20)
NR4A1		ligand-dependent nuclear receptor	Inhibited	-2.201		0.00167	APOE,CCND2,COL1A1,COL1A2,COL6A1,COL6A2,CXCL12,PTGDS	85 (14)
SOX3		transcription regulator	Inhibited	-2	bias	0.00303	DUSP1,DUSP5,EFEMP1,PITX2
THBS1		other	Inhibited	-2		0.00022	COL1A1,COL1A2,COL3A1,EGR1	90 (21)
SIN3A		transcription regulator	Inhibited	-2	bias	0.000116	CCND2,COL1A1,COL1A2,GADD45B,TXNIP	62 (7)
GRIN3A		ion channel	Inhibited	-2	bias	0.0105	CADM2,DYNLT3,GUCY1A1,RCAN2
BMP7		growth factor	Inhibited	-2.272		1.12e-05	BMP4,CAMK2N1,CCL2,COL1A1,COL1A2,DUSP1,ID1,ID3,IGFBP5,SOCS3	92 (22)
FOSL1		transcription regulator	Inhibited	-2.39		4.64e-06	CCL2,EGR1,ELN,FOS,JUN,JUNB,MT2A	94 (17)
FKBP10		enzyme	Inhibited	-2.449	bias	6.19e-06	COL15A1,COL1A1,COL1A2,COL3A1,COL6A1,COL6A2
Histone h2a		group				8e-05	EGR1,IGFBP2,IGFBP5,JUN
Ap2		group				0.028	MT2A,PTGDS
CSDE1 HNRNPD PABP PAIP1 SYNCRIP		complex				0.00745	FOS
collagenase		group		1.633	bias	1.21e-07	CXCL12,EGR1,IL1R1,IRF1,JUN,JUNB	99 (11)
Cop9 Signalosome		complex				0.0148	JUN
Collagen type II		complex				0.0426	BMP4,IL1R1
NKX1-2		transcription regulator				0.00745	NR2F2
EPHB1		kinase		1.948	bias	9.42e-07	EGR1,FOS,JUN,JUNB	98 (24)
MALSU1		other				0.0439	MT-ND6
ADRA1		group				4.02e-06	EGR1,FOS,JUNB	81 (26)
CSF2RB		transmembrane receptor		1.131	bias	8.39e-06	CCND2,FOS,JUN,JUNB	88 (25)
RNY3		other				0.0171	IFIT3,SERPING1
MEG3		other				0.00473	COL1A1,JUN
Hdac		group		-1.795		0.0016	EGR1,FOS,GADD45B,JUN,SPRY1,TXNIP	109 (24)
BMP		group				0.0171	ID1,IRF1
MEF2		group				0.025	JUN,MYH11
Notch		group		1.446		0.00508	DUSP1,GADD45B,GUCY1A1,ID1,ID3
Pdgfr		group				0.00408	CCL2,EGR1	84 (19)
JAK		group				0.00403	CCL2,IFIT3,SOCS3	92 (17)
Creb		group		0.601	bias	0.000244	CASP1,CD59,CREM,DUSP1,EGR1,FOS,JUN,JUNB,MIF,MT-ND5	85 (20)
Pkg		group				0.000645	EGR1,FOS,JUN	88 (21)
G protein alphai		group		0.923	bias	4.71e-09	C1R,C1S,FOS,GEM,IFIT3,LIF,MYH11,SERPING1,SOCS3	66 (11)
Neurotrophin		group				0.0439	FOS
SHP		group				0.0295	EGR1
PI3K (complex)		complex		-0.105	bias	5.8e-08	CCL2,CCND2,COL1A1,DUSP1,FBLN5,FOS,IGFBP2,JUN,MT2A,RHOB,RND3,RPL23,SOCS3,TXNIP	95 (22)
ERK1/2		group		1.793	bias	9.42e-08	CCL2,CCND2,CDC42EP5,COL1A1,COL3A1,DUSP1,EGR1,FOS,HSPA5,ID1,ID3,JUN,JUNB,SOCS3	90 (22)
Nos		group				0.000212	CD59,EGR1,FOS	63 (14)
CaMKII		complex				0.0116	FOS,IRF1
STAT5a/b		group		1		0.000385	CCND2,CDC42EP5,DUSP1,FOS,IRF1,SOCS3	78 (23)
Ras homolog		group				0.0106	EGR1,FOS
STAT		group		1.592	bias	3.55e-07	A2M,CASP1,FOS,IRF1,JUNB,SOCS3
RNA polymerase II		complex				3.33e-08	CCND2,CDO1,COL1A2,DUSP1,FOS,FOXC1,GADD45B,HSPA1A/HSPA1B,ID1,JUN,JUNB,RND3,SOCS3,XIST	94 (11)
Calcineurin A		group				5.05e-06	COL1A1,COL1A2,COL3A1,FOS,JUN	70 (18)
ADCY		group				0.000733	COL3A1,CREM,FOS	73 (11)
IFN alpha/beta		group				0.0234	CCL2,IFIT3,IRF1
MAP2K1/2		group		0.521	bias	2.08e-06	CCND2,DUSP1,EGR1,ELN,FOS,HSPA5,JUN	92 (25)
Vegf Receptor		group				0.0148	COL1A1
CD3		complex		-1.029	bias	1.34e-08	ANXA1,BTG1,C1R,CCND2,CH25H,CREM,FOS,GGT5,HSP90B1,HSPA1A/HSPA1B,HSPA5,HSPA8,ID3,IFITM1,IGFBP5,IL1R1,IRF1,JUN,JUNB,SOCS3,ZFP36	111 (20)
NFkB (family)		group		1.406	bias	2.86e-05	CASP1,CASP4,CCL2,CXCL12,IL1R1
MKNK		group				0.0367	SPRY1
Tap		complex				0.0148	HLA-E
chitinase		group				0.0295	CCL2
Dynamin		group				0.0439	FOS
Pka		complex		1.551	bias	1.3e-06	APOE,CREM,DCT,DUSP1,EGR1,FOS,IRF1,JUN,JUNB	83 (22)
RAS		group		1.817	bias	6.37e-05	CCL2,EGR1,FOS,IRF1,JUN,LIF,MYH11	77 (22)
Ubiquitin		group				0.0223	HSP90B1,HSPA5
Fgfr		group				0.00868	FOS,HSPA5	74 (15)
IL1		group		1.931	bias	4.55e-07	APOE,CASP1,CCL2,CD59,COL1A1,CP,DUSP1,EGR1,FOS,IL1R1,IRF1,JUN,LIF,SOCS3	90 (19)
nicotinic acetylcholine receptor		complex		0	bias	1.02e-07	FOS,ID1,JUN,JUNB	94 (22)
FKHR		group				0.0222	A2M
Ikb		group				0.0137	CCL2,HSPA5
lipoxygenase		group				0.0222	CCL2
cyclooxygenase		group				0.0096	FOS,LIF	65 (7)
Calcineurin protein(s)		complex		0.368	bias	0.00217	DUSP1,EGR1,FOS,NFIL3	87 (24)
Histone h3		group				2.07e-05	BMP4,CCL2,CCND2,COL1A2,EGR1,FOS,HSPA5,ID1,IGFBP2,JUN,MTUS1,PITX2,RPS29,SOCS3	96 (18)
SERCA		group		-1.964	bias	4.41e-08	BTG2,EGR1,JUN,ZFP36	72 (10)
Dgk		group				0.0439	CCL2
Mek		group		0.721		9.93e-10	APOE,BCAM,CCND2,COL1A2,DCT,DUSP5,EGR1,FOS,GGT5,ID1,IER2,IRF1,JUN,JUNB,RND3,RPL23,SPRY1	99 (24)
Ck2		complex				0.00192	FOS,ZFP36	69 (17)
Cbp/p300		group				0.0137	ID1,IRF1
ROCK		group				5.09e-05	CAVIN1,CCL2,COL1A1,COL3A1,FOS	90 (23)
Fgf		group				0.00188	FOS,JUN,JUNB	78 (24)
Vegf		group		1.266	bias	4.82e-07	A2M,CASP1,CXCL12,DUSP5,EGR1,ELN,FOS,GEM,ID1,IL1R1,IRF1,JUN,MIF,NR2F2,PMP22,SHISA2,SOCS3	92 (19)
TFIIH		complex				0.0222	COL6A1
Rac		group				0.00473	CCL2,FOS	67 (17)
Gli		group				0.00868	CCND2,COL1A1
Rar		group				0.0265	BTG2,EGR1
MSK1/2		group				5.52e-05	DUSP1,FOS	61 (6)
Mapk		group		1.951	bias	0.00016	CCL2,COL1A1,EGR1,FOS,JUN,JUNB	83 (20)
L-type Calcium Channel		complex				3.3e-05	APOE,EGR1,FOS	102 (24)
PLA2		group				0.0148	FOS
ETS		group				0.0126	EGR1,FOS
growth factor receptor		group				0.00745	FOS
Akt		group		0.176		1.73e-09	A2M,BCAM,BTG2,CCL2,CCND2,COL3A1,CP,CXCL12,FOS,GGT5,IGFBP2,IL1R1,JUN,MT2A,NFIL3,RHOB,RPS4Y1,SOCS3	104 (21)
Hsp90		group				0.0289	CCND2,COL3A1,HSPA1A/HSPA1B
Pdgf (complex)		complex		1.847	bias	0.000111	CCL2,CCND2,EGR1,FOS,JUN,JUNB	90 (25)
NPM1		transcription regulator		0.333	bias	3.64e-06	CCL2,COL6A2,EGR1,GEM,HSPA5,IGFBP5,JUN,JUNB,LIF	103 (21)
Stat1-Stat3		complex				0.000165	A2M,FOS
Stat dimer		complex				0.0295	FOS
Stat1 dimer		complex				0.0029	DUSP1,IRF1
Stat3-Stat3		complex				0.00242	A2M,FOS,SOCS3
Smad2/3-Smad4		complex				0.00129	COL1A1,COL1A2,IGFBP5	17 (4)
Integrin		complex				0.000256	FOS,JUN,SOCS3	93 (24)
Ige		complex		1.32	bias	8.48e-06	ANXA1,CCL2,CCND2,CDC42EP5,EGR1,GADD45B,GSN,JUNB,LIF,MIF,SOCS3,VMP1	91 (22)
LXR ligand-LXR-Retinoic acid-RXRα		complex				0.00408	APOE,PLTP
PLC		group				0.00781	CCL2,FOS	93 (22)
Nr1h		group		0.572		0.00018	ALDH1A1,APOE,CCL2,CCND2,GGT5,NFKBIZ,PLTP	81 (17)
AMPK		complex		1.091		0.0129	CCL2,CCND2,CXCL12,EGR1
JUN/JUNB/JUND		group				0.0171	FOS,JUN
Esr1-Estrogen-Sp1		complex				0.0222	FOS
FXR ligand-FXR-Retinoic acid-RXRα		complex				0.0148	APOE,PLTP
RAR-RXR		complex				0.0367	IRF1
Nuclear factor 1		group				0.0223	COL1A1,ID1
IFN alpha receptor		complex				0.0367	COL1A2
LDL		complex		0.707	bias	2.88e-10	APOE,CASP1,CCL2,CREM,DUSP1,EGR1,FOS,HSP90B1,HSPA5,ID1,IFITM1,IGFBP2,JUN,MSC,RND3,SOCS3	105 (23)
Ifn gamma		complex		0.981	bias	8.83e-05	CASP1,CCL2,IGFBP5,LIF,PCDH7,SOCS3	89 (16)
HDL-cholesterol		complex				0.0342	CREM,EGR1
Glucocorticoid-GCR		complex				0.00239	A2M,CCL2	72 (7)
Rbp		group				0.0148	SOCS3
Insulin		group		1.952		6.37e-10	APOE,CASP1,CCL2,COL1A1,COL1A2,COL3A1,COL6A1,DUSP1,EGR1,FOS,HSP90B1,HSPA5,HSPA8,IFIT3,IGFBP2,IGFBP5,JUN,JUNB,LIFR,MIF,NFIL3,RARRES2,SELENOP,SOCS3	105 (21)
NCOR-LXR-Oxysterol-RXR-9 cis RA		complex				0.0148	APOE,PLTP
CRNDE		other				0.00242	DUSP5,GADD45B,IL1R1
NPS		other				0.0148	FOS
Nfat (family)		group				0.0418	CCL2,FHL1,SPARCL1
GC-GCR dimer		complex				0.0209	ANXA1,DUSP1
TFIIA		complex				0.0029	CCND2,FOS
SFTPA2		other				0.0148	HSPA5
Ptprd		phosphatase				0.000139	A2M,CCL2,IGFBP5	71 (7)
CFC1/CFC1B		other				0.0222	PITX2
NORAD		other		0.956	bias	2.04e-08	COL6A2,GADD45B,HSPA5,ID3,JUN,JUNB,RHOB	51 (7)
RAB1B		other				0.0265	GEM,JUN
DEFA1 (includes others)		other				0.0222	CASP1
C17orf98		other				0.00745	XIST
G-Actin		group				0.00745	JUN
Interferon alpha		group		1.683	bias	9.57e-12	ALDH2,ANXA1,BMP4,BTG2,CASP1,CCL2,CCND2,CH25H,COL15A1,COL1A1,COL1A2,FOS,HLA-B,HSPA1A/HSPA1B,IFIT3,IFITM1,IL1R1,IRF1,LIF,NFIL3,SDF2L1,SOCS3,SPRY1,TSPAN8	73 (14)
Smad		complex				3.33e-05	COL1A1,COL1A2,ID1,ID3	17 (4)
Igm		complex				0.0166	CCND2,EGR1,ID3
Raf		group				8.23e-07	EGR1,FOS,IER2,JUN,MYH11,RND3,SPRY1	85 (22)
RNASEH2B		other		-1.698	bias	0.000236	CASP1,IFIT3,IFITM1,IL34,IRF1,TXNIP
ALKBH5	0.311	enzyme				0.0289	CLDN11,CREM,HSPA8
ZNF426		transcription regulator				0.00745	XIST
KDM3A		transcription regulator				0.0391	CCL2,MYH11
PKNOX2		transcription regulator				0.000422	BTG2,EGR1,IGFBP5
FOXQ1		transcription regulator				0.0439	FOXF2
INTS11		enzyme				0.0222	EGR1
CDK19		kinase		0.447	bias	0.00031	BTG2,CCND2,EPHX1,JUN,LIF,TXNIP
trypsin		group				0.00011	ELN,FOS,MIF	71 (17)
LRP4		other				0.0295	BMP4
FTO		enzyme				0.00242	ALDH1A1,HSPA1A/HSPA1B,JUN	78 (7)
IgG		complex		-0.535		8.64e-12	APOE,CCL2,CCND2,COL1A1,COL3A1,DUSP1,EGR1,GADD45B,HLA-E,HSPA5,IER2,IFITM1,IRF1,JUNB,LIF,RHOB,RND3,SLC40A1,ZFP36	110 (18)
FSH		complex		0.942		7.68e-08	BTG2,CASP4,CCND2,CDC42EP4,CH25H,COL15A1,CREM,DUSP1,FOS,GEM,ID1,JUN,JUNB,MT2A,RGS5,RHOB	96 (21)
UFL1		enzyme				0.0439	HSPA5
RNF187		enzyme				0.0367	JUN
DGCR8		enzyme				0.00687	EGR1,FOS,PMP22
DRD3		G-protein coupled receptor				0.0367	FOS
GBP5		enzyme				0.0295	CASP1
NLR		group				0.0367	CASP1
NADPH oxidase		complex				0.000645	CCL2,FOS,JUN	91 (23)
IFN Beta		group		1.937	bias	0.000106	BTG2,CASP4,CCL2,DUSP1,HLA-B,IFIT3,IFITM1,IRF1,SPRY1	66 (14)
Beta Arrestin		group				0.0439	FOS
STAMBPL1		enzyme				0.00745	DUSP1
FICD		enzyme				0.0367	HSPA1A/HSPA1B
EOMES		transcription regulator		-1.633		0.000215	ANXA1,COL3A1,FOXC1,PITX1,PMP22,RND3
ZIC5		transcription regulator				0.0148	PDGFD
CNOT6		enzyme				0.00192	IGFBP5,MAPK10
IRF2BP1		transcription regulator				0.00305	CCL2,DUSP1,FOS
BDNF		growth factor		1.106		9.55e-06	CCND2,CP,DUSP1,EGR1,FOS,HSPA5,JUN,LAMP5,PLTP,PRSS12,RPL37A,TXNIP	75 (24)
CHIA		enzyme				0.0295	CCL2
Snhg20		other				0.0439	COL1A1
CLEC14A	0.973	other				0.00239	CCL2,EGR1
GLDN		other				0.0222	NFASC
CERS5		transcription regulator				0.0439	CASP1
RNF165		enzyme				0.00745	XIST
TET1		enzyme				0.0295	FOS,SLC40A1
THRAP3	0.272	transcription regulator				0.00618	RARRES2,TXNIP
RNF20		enzyme				0.0159	FOS,RHOB
DACT1		other				0.0367	JUN
Jpx		other				0.0295	XIST
USP6		peptidase				0.0222	BMP4
MARCHF5		enzyme				0.0295	COL6A1
RHOJ		enzyme				0.000361	ANXA1,GSN,RND3
TIFA		other				0.00544	CASP1,CCL2
TFAP2D		transcription regulator				0.00745	MT2A
PDLIM2	0.49	other		-1		0.00539	CITED2,IFIT3,SLC40A1,TXNIP
SQSTM1		transcription regulator				0.00687	CITED2,IRF1,JUN	69 (7)
OGA		enzyme		0.277		1.77e-05	APOE,CASP1,CCL2,CH25H,FBLN1,GSN,IFIT3,IGFBP5,JUN,LIF,PTGDS,RHOB,SOCS3	84 (12)
EIF2A		translation regulator				2.81e-05	HSPA5,IGFBP2,JUN,PMP22	73 (9)
TOX		transcription regulator				0.0137	ID3,NFIL3
UBA5		enzyme				0.0295	HSPA5
COLGALT1		enzyme				0.0148	COL1A1
ZXDC		transcription regulator				0.0295	CCL2
NUS1		enzyme				0.0439	HSPA5
CDHR1		other				0.0439	SOCS3
FOXL2		transcription regulator		1	bias	0.00393	CH25H,FOS,LIF,SPRY1
NANOG		transcription regulator		1.224		5.22e-07	BMP4,CCND2,COL3A1,EGR1,FOS,HSPA1A/HSPA1B,ID1,ID3,PHACTR2,PITX2	92 (9)
DNAJA4		other				0.00745	APOE
KCNK2		ion channel				0.0439	CCL2
MRTFB		transcription regulator		1.744		5.94e-06	COL3A1,EGR1,FHL1,ID1,IGFBP5,MYH11,NFKBIZ,SELENOP,SULT1E1
OLFM2	0.389	other				0.0295	MYH11
METTL3		enzyme		1.109	bias	0.000841	BTG2,CCL2,PLTP,SOCS3,ZNF385A
ATF6B	0.186	transcription regulator				0.0295	HSPA5
FBXO25		enzyme				5.52e-05	EGR1,FOS	32 (5)
METTL14		enzyme				0.00868	IGFBP5,NFASC
UCN2		other				0.00697	CCL2,FOS	94 (24)
CYB561A3		enzyme				0.000305	DUSP5,HSPA1A/HSPA1B,MT2A
Fcer1		complex				0.00126	CCL2,FOS,JUN,LIF	91 (23)
SRF-ELK1		complex				0.00745	FOS
MHC II		group				0.00403	RPL23,RPS29,ZFP36
Gpcr		group				0.000544	FOS,JUN	82 (23)
TET2		enzyme				0.0255	FOXC1,IFIT3,IL1R1,RND3
GPR17		G-protein coupled receptor				0.0367	FOS
ELOVL2		enzyme				0.00239	CASP1,EGR1
USE1	0.277	other				0.0295	HSPA5
FGF21		growth factor		0.496		0.000331	COL1A1,COL3A1,EGR1,FOS,HSPA5	81 (20)
USP48		peptidase				0.0439	CCND2
SLC15A4		transporter		1.348	bias	8.89e-06	ANXA1,CCL2,COL1A1,FOS,IFIT3,IL1R1,SDF2L1,TSPAN8	90 (17)
CHI3L1		enzyme				0.00104	COL6A1,COL6A2,IGFBP5
AKIRIN2		other				0.00113	CCND2,DUSP1	47 (7)
CLEC1B		transmembrane receptor				0.00347	CXCL12,PLCG2
ZMPSTE24		peptidase		-1.177	bias	0.000349	BTG2,GADD45B,IGFBP5,SOCS3	66 (7)
IPMK		kinase		1.961	bias	5.29e-05	FOS,JUN,JUNB,PMP22	75 (15)
SUCNR1		G-protein coupled receptor				0.000422	COL1A1,COL1A2,COL3A1
SLC30A5		transporter				0.0367	CD59
BMPR1A		kinase				0.0461	ID1,ID3
ZFP90		transcription regulator				0.0367	BMP4
AMBRA1		other		-0.655	bias	0.000413	CCND2,COL15A1,COL1A1,COL3A1	70 (7)
ZBTB20	0.431	transcription regulator				0.00886	GPC3,IGFBP2,SOCS3
IL10R		group				0.0222	SOCS3
STAT1/3/5 dimer		complex				0.00347	MT2A,SOCS3
SIRT3		enzyme				0.0137	HSPA5,MT-ND5,MT-ND6
ABRAXAS2		other				0.0222	CASP1
RNASEH2A		enzyme				0.0374	IFIT3,IRF1
CREBZF		transcription regulator				0.000361	HSPA1A/HSPA1B,HSPA5,MAPK10
PRDM5		transcription regulator				0.0273	CDC42EP4,GADD45B,SOCS3
PRKAG3		kinase				4.93e-08	BTG2,EGR1,HSPA5,ID1,IGFBP5,JUNB,MID1IP1,SHISA2,SLC40A1,TSPAN8,ZFP36
PNPLA8		enzyme				0.0015	HSP90B1,HSPA5	44 (5)
MBTD1		other				0.0326	SELENOP,XIST
HSPBP1		other				0.0295	HSPA1A/HSPA1B
HMG20A		transcription regulator		1	bias	0.00961	CHST2,ELN,JUN,LIF
DCAF1		kinase				0.0171	SOCS3,TXNIP
HP1BP3		other				0.0222	IGFBP2
MYOC		other				0.00427	ANXA1,HSPA5,IGFBP5,NFASC
RND2		enzyme				0.00745	RHOB
MIR17HG		other		-1.633	bias	0.000369	BMP4,FBN2,GPC3,PITX1,PITX2,RGS5
DOCK8		other		1.342	bias	0.000177	CCND2,CITED2,IFIT3,IRF1,NFKBIZ
PRR7		other				0.0222	JUN
EDEM1		enzyme				0.0222	HSPA5
ENTPD5		enzyme				0.000544	COL1A1,COL1A2
TMEM184A		other				0.00745	DUSP1
TMPRSS6		peptidase				0.0367	ID1
IGF2		growth factor				5.4e-06	DUSP1,EGR1,IER2,IGFBP2,IGFBP5,JUNB,RHOB,SELENOP,SOCS3	97 (23)
KDM2B		enzyme				0.0326	FOS,XIST
SPATA2		other				0.0295	CASP1
MT-TE		other				0.00113	MT-ND5,MT-ND6
MEMO1		other				0.00192	FOS,JUN	77 (12)
IKBIP		other				0.0439	NFKBIZ
UFC1		enzyme				0.0295	HSPA5
SGF29		other				0.0148	HSPA5
SIRT6		enzyme				0.00264	COL1A1,COL3A1,RPL23,SLC40A1	71 (7)
Ctf2		cytokine				0.00745	SOCS3
JADE2		enzyme				0.0367	BTG2
CPXM1		peptidase				0.000812	COL15A1,COL6A1
Ftx		other				0.0367	JUN
C1QL1		other				0.0222	FOS
ZMIZ2		transcription regulator				0.0367	JUN
UTP3		other				0.0295	CCND2
Histone h4		group				0.0266	FOS,GADD45B,IRF1,SOCS3
RNF138		enzyme				0.0137	CCND2,GADD45B
SLCO1C1		transporter				0.0295	ALDH1A1
RRP1B		transcription regulator				0.0492	RPL37A,RPS10,RPS26
IGF1R		transmembrane receptor		0.693	bias	9.61e-05	COL1A1,COL3A1,EGR1,FOS,GABARAP,HSPA5,IGFBP2,IGFBP5,RPL37A,RPS26	104 (25)
RANBP3L		other				0.0102	ALDH2,PHACTR2,PMP22
DPY30		other				0.0029	ID1,ID3
TEX11		other				0.0295	FOS
IL31		other				0.000931	CCL2,JUNB,SOCS3	92 (25)
TASL		enzyme				0.0148	CCL2,IFIT3
FUT8		enzyme				0.0116	ALDH2,ELN
RICTOR		other		0.102	bias	6.31e-05	CDC42EP5,EGR1,RPL17,RPL23,RPS10,RPS11,RPS18,RPS26,RPS29,RPS4Y1	77 (11)
SLC30A7		transporter				0.00697	CD59,EPHX1
potassium channel		group				0.000165	FOS,JUN	37 (6)
endothelin receptor		group				0.0295	FOS
DRD1/5		group				0.0367	FOS
ROR		group				0.0222	NFIL3
sGC		complex				0.000544	EGR1,FOS	101 (25)
Shc		group				0.00239	CCND2,FOS	63 (13)
Laminin (complex)		complex				0.0408	CCL2,COL1A1
ADRB		group		-1.195		9.62e-05	CASP4,CREM,FOS,IFIT3,JUN,JUNB,SLC40A1	93 (26)
SRC (family)		group				0.00687	CCL2,EGR1,ID1	92 (21)
RPS6KA		group				0.0222	COL1A2
OPN3		G-protein coupled receptor				0.0295	DCT
KMT5B	0.27	enzyme				0.00113	DUSP1,MT2A
CNOT6L		enzyme				0.000305	IGFBP5,MAPK10,RPL35
Ribosomal Subunit 80S		complex				0.0222	EGR1
ALKBH7		other				0.00347	MT-ND5,MT-ND6
LAYN		other				0.0148	XIST
EIF3M		translation regulator				0.000812	MIF,MT2A
SH3TC2		other				0.0196	EGR1,PMP22
COL1A1	0.95	other				0.00618	CCL2,COL1A1	46 (5)
TSHZ3		transcription regulator				0.00803	CASP4,IER2,TXNIP
DGKH		kinase				0.0222	CCL2
CP	1.033	enzyme				0.0222	SLC40A1
PYGO1		other				0.0148	XIST
SPDEF		transcription regulator				0.0185	COL1A1,COL6A1,COL6A2
VGLL3		other				0.000305	COL1A1,COL1A2,GADD45B
FLVCR1		transporter				0.0367	RPL35
KLHL2		other				0.0222	JUN
BATF2		transcription regulator				0.0148	JUN
MKX		transcription regulator				3.3e-05	COL1A1,COL1A2,COL3A1
KMT2C		transcription regulator				0.0439	CCL2
C10orf99		cytokine				0.00328	IFIT3,JUN,SOCS3
SNHG3		other				0.0367	CCND2
STIL		other				0.0295	PITX2
BMPR2		kinase				0.0223	CXCL12,ID1
ZNF24		transcription regulator				0.0439	CCND2
CCN6		growth factor				0.0439	BMP4
LETM1		transporter				0.0295	MT-ND6
KCTD10		ion channel				0.00745	RHOB
CDK5RAP3		other				0.0295	HSPA5
IL33		cytokine		1.541	bias	1.96e-05	APOE,CASP1,CCL2,COL3A1,CREM,GADD45B,JUNB,MIF,NFIL3,NFKBIZ,SOCS3,VMP1,ZFP36	96 (19)
ASCL1		transcription regulator				0.00073	ID1,ID3,LAMP5,NFASC,RORB
CPB1		peptidase				0.00745	CASP4
ADAP1		other				0.00408	FOS,JUN	78 (13)
FGF14		growth factor				0.00745	FOS
HJV		transmembrane receptor				0.0015	ID1,SLC40A1
SHARPIN		other				0.00618	CASP1,CASP4
FBXO8		other				0.00745	XIST
N6AMT1		enzyme		-0.152	bias	0.0266	CDO1,MIF,PRELP,SHISA2
CLPP		peptidase				0.0185	ALDH2,IFIT3,IFITM1
IGSF11		other				0.0295	CLDN11
CTDSPL2		phosphatase				0.0148	ID1
GAS2L3		other		0	bias	5.05e-06	BTG2,CCND2,EPHX1,LIF
STK40		kinase				0.0192	APOE,CCL2,JUN
Fendrr		other				0.0439	CASP1
HNRNPH3		other				0.00745	HSPA1A/HSPA1B
TRPM3		ion channel				0.000165	EGR1,FOS
DDX58		enzyme		1.455	bias	1.13e-08	C1S,CASP1,CASP4,CCL2,CXCL12,GEM,IFIT3,IFITM1,IRF1,SERPING1,SOCS3	82 (15)
SUCO		other				0.000165	COL1A1,COL1A2
MAVS		other		1.89	bias	6.37e-05	C1S,CASP1,CXCL12,IFIT3,IFITM1,SERPING1,SOCS3	55 (10)
KLHL21		enzyme				0.000165	DUSP1,NFKBIZ
HMX2		transcription regulator				0.0295	BMP4
MLXIP		transcription regulator				0.0148	TXNIP
STOX1		other				0.00473	GADD45B,RPL17
NCEH1		enzyme				0.0148	HSPA5
CRBN	0.256	enzyme				0.00781	HSPA5,JUN	47 (7)
SDF4		other				0.0222	HSPA5
STING1		other		0.447	bias	0.000324	CASP1,HSPA5,IFIT3,IFITM1,LIF,SERPING1	78 (13)
SLC39A13		transporter				0.00745	MT1A
SALL4		transcription regulator		-1.89		0.000325	BTG2,CCND2,DCT,ID3,JUN,RND3,SEMA3D
NSD2		enzyme				0.0002	BTG2,CCND2,FOS,JUN	94 (12)
ZC3H12A		enzyme		0.853		5.94e-06	ALDH2,CCL2,DUSP1,DUSP5,FOS,JUNB,NFKBIZ,SFRP4,ZFP36	91 (12)
FZD8		G-protein coupled receptor				0.000305	BMP4,COL1A1,IGFBP5	67 (7)
MRGPRX1		G-protein coupled receptor				0.0148	EGR1
PHF6		transcription regulator				0.0295	BTG2,JUN
FANK1		transcription regulator				0.00745	JUN
TCF7L1		transcription regulator				0.0223	CCND2,JUN
CLEC12A		other				0.0439	IFIT3
SBDS		other				4.3e-06	EGR1,FOS,GADD45B,HSPA5,ID1,MT2A,PCDH7	50 (6)
DDX25		enzyme		0.152	bias	0.0112	CCND2,FXYD1,GADD45B,SULT1E1
WBP2		transcription regulator		1.912		7e-05	BMP4,EGR1,FHL1,GGT5,JUN,RARRES2,SPRY1
LTBP4	0.703	growth factor				0.0015	BMP4,ID1
PARM1		other				0.0148	BMP4
GREB1		other				0.00745	COL1A2
CYSLTR2		G-protein coupled receptor				0.0029	DCT,EGR1
TLR7		transmembrane receptor		1.346	bias	0.00596	CCL2,IFIT3,IFITM1,IL1R1,IRF1,JUNB	82 (14)
PACS2		other				0.0148	HSPA5
BCR (complex)		complex		-0.165	bias	0.0274	CCND2,EGR1,FOS,HSP90B1,HSPA5,JUNB
MITF-p300/CBP		complex				0.0295	DCT
26s Proteasome		complex		0.192		0.0272	CCL2,JUNB,SOCS3,TXNIP
Ap2 alpha		group				0.0439	PTGDS
Sapk		group				0.0295	FOS
IL-2R		complex				0.0015	CCND2,FOS	49 (8)
IL12 (family)		group		1.165	bias	0.0266	IRF1,LIF,NFIL3,NFKBIZ
SMAD1/5		group				0.00192	ID1,ID3
RPE65		enzyme				0.0367	FOS
GPR68		G-protein coupled receptor				0.0367	DUSP1
FRS3		other				0.00239	CCL2,CXCL12	61 (7)
ECD		transcription regulator				0.0222	HSPA5
SYT11		transporter				0.0439	CAVIN1
Ifn		group		1.172	bias	0.00222	CH25H,FOS,IFITM1,IL1R1,IRF1	82 (16)
Eif2		complex				0.0295	HSPA5
MAC		complex		0.943	bias	8e-05	CD59,EGR1,IRF1,ZFP36	104 (21)
LOC100288798		other				0.000812	RORB,SEMA3D
estrogen receptor		group		-1.265		5.24e-07	ANXA1,CCND2,CD59,COL6A1,COL6A2,CXCL12,EGR1,FOS,HSPA1A/HSPA1B,JUN,PCDH7,PDGFD	92 (18)
Endothelin		group				0.00781	FOS,JUN	85 (24)
Lh		complex		1.78	bias	1.91e-15	CASP4,CCND2,CDC42EP4,COL15A1,DUSP1,EGR1,FOS,GADD45B,GEM,JUN,JUNB,RGS5,RHOB,RPL17,RPL23,RPL27A,RPL35,RPS10,RPS11,RPS18,RPS26,RPS4Y1,SFRP4	93 (21)
Pro-inflammatory Cytokine		group				0.0154	APOE,HSPA5,SOCS3
HMGA1		transcription regulator		1.554		1.47e-06	CCND2,COL1A1,COL1A2,EGR1,FOS,GSN,ID3,IER2,JUNB,RHOB	94 (23)
MEN1		transcription regulator				0.00844	FOS,FOXC1,IGFBP2	104 (13)
TAF9		transcription regulator				0.0367	IRF1
IFT88		other				0.0326	COL1A2,GUCY1A1
EIF2AK3		kinase		1.424	bias	0.000147	BTG2,EGR1,HSPA5,JUN,NFIL3,TXNIP,ZFP36	92 (21)
MAPK8IP3		other				0.00618	JUN,MAPK10
TRAM2	0.21	other				0.0148	COL1A1
AMH		growth factor				0.0171	BTG2,IRF1
PRKCD		kinase		0.989	bias	2.06e-07	CCL2,COL1A1,COL1A2,CXCL12,FOS,GEM,JUN,JUNB,LIF,SPRY1,ZFP36	93 (22)
EIF2B5		translation regulator				7.01e-05	APOE,COL1A1,COL1A2,DUSP1
IDH2		enzyme				0.00403	BTG2,EGR1,JUN
OMG		G-protein coupled receptor				0.0148	FOS
ABCB4		transporter				0.00687	COL1A1,COL1A2,SOCS3
ATP1A2		transporter				0.0222	FOS
POLG		enzyme				0.0209	RPL23,RPL27A
PRKDC		kinase				0.0196	APOE,EGR1
Immunoglobulin		complex		0.349		9.65e-12	APOE,BMP4,CASP1,CASP4,CCL2,CCND2,CH25H,CHST2,COL1A1,COL1A2,COL3A1,COL6A1,COL6A2,CXCL12,DUSP1,EGR1,ELN,FOS,HLA-B,HLA-E,IFIT3,IFITM1,IL1R1,IRF1,NFIL3,NFKBIZ,PLCG2,RPS11,SLC3A2,SOCS3,TXNIP	97 (18)
LOXL1		enzyme				0.00473	COL1A1,ELN
Pde4		group				0.0126	CCL2,COL1A1
Tnf (family)		group		0.956	bias	0.00384	CARD16,CCL2,CXCL12,IL1R1,JUN,SOCS3	93 (22)
mediator		complex				0.00745	FOS
Cathepsin		group				0.0367	CCND2
INTERLEUKIN		group				0.0148	FOS
7S NGF		complex				0.0367	FOS
Ppp2c		group				0.00408	DUSP1,ID1
Gap		group				0.0222	FOS
Rho gdi		group				0.00745	RHOB
ZNF467		transcription regulator				0.0295	FOS
EDAR		transmembrane receptor				0.0295	BMP4
CNTF		cytokine		0.934		6.7e-07	A2M,CP,EGR1,FOS,GABARAP,IRF1,JUNB,LIF,LIFR,SOCS3,ZFP36	89 (15)
RBM5		other				0.0443	ANXA1,BTG2
MAPK8IP1		other				0.0116	FOS,JUN
RRM2		enzyme				0.0367	ANXA1
MYO1C		enzyme				0.0148	GSN
GRP		growth factor				0.0196	FOS,JUN
HSF1	0.284	transcription regulator		0.781		0.00044	BMP4,COL6A2,EFEMP1,FBLN1,HSPA1A/HSPA1B,HSPA8,JUN,LIF
TSIX	-0.223	other				4.06e-07	COL1A1,COL1A2,XIST
FCGR2B		transmembrane receptor				0.0358	CCND2,SOCS3
ETV7		transcription regulator				0.00104	BTG1,CASP4,CCL2
TRH		other		1.94		0.0002	DUSP1,FOS,JUN,JUNB	84 (22)
EIF4G2		translation regulator				0.0116	CCND2,JUN
CCND1		transcription regulator				0.0136	CCND2,COL1A1,HSPA1A/HSPA1B,HSPA8,ID1,ID3,RPL27A
XDH		enzyme				0.031	DUSP1,ID3
SHH		peptidase		1.293	bias	0.000706	BMP4,CCND2,ID1,IGFBP5,NR2F2,PITX2,PMP22	47 (7)
STAT3		transcription regulator		1.927		5.36e-11	A2M,ALDH1A1,CASP1,CASP4,CCL2,CCND2,COL1A1,COL1A2,COL3A1,CP,DUSP5,EGR1,FOS,ID1,IFIT3,IFITM1,IGFBP5,IL1R1,IRF1,JUNB,LIF,MT-ND5,MT-ND6,NFKBIZ,SOCS3,ZFP36	88 (16)
GAB2		other				0.0265	FOS,GSN
PLP1		other				0.031	CCL2,HSPA5
NFATC3		transcription regulator				0.0143	COL1A1,FOS,JUN
GRK2		kinase				0.00868	FOS,MYH11	48 (7)
GFRA1		transmembrane receptor				0.0295	JUN
TEAD4		transcription regulator				0.000152	BMP4,COL3A1,IGFBP5,JUN,JUNB,NFKBIZ
DLL4		other				0.0498	NR2F2,RGS5
MEIS2		transcription regulator				0.0171	ID1,ID3
MAX		transcription regulator				0.0056	CCND2,GADD45B,ID1,TXNIP
E2F1		transcription regulator		1.202	bias	3.95e-05	BMP4,CCND2,CITED2,DUSP1,EGR1,FHL1,FOS,GABARAP,HSP90B1,HSPA8,ID3,RND3,SLC3A2,ZFP36	94 (20)
IRS1		enzyme				0.000472	COL3A1,COL6A1,EGR1,FHL1,FOS,SPARCL1	108 (27)
ZNF202		transcription regulator				0.000422	APOE,PLTP,ZFP36
ARHGEF17		other				0.00745	FOS
NR1H3	0.197	ligand-dependent nuclear receptor		1.991		0.00848	APOE,CCL2,CH25H,MID1IP1,MIF,PLTP	45 (10)
AREG		growth factor		1.067		0.00427	EGR1,FOS,IFIT3,JUN	93 (25)
RAB11FIP3		other				0.000328	FOS,JUN	65 (7)
ANTXR1		transmembrane receptor				0.00745	HSPA1A/HSPA1B
HEY2		transcription regulator				0.00352	IL34,MYH11,NR2F2
Atf		group				0.0367	JUN
PDGFRB		kinase				0.000173	COL1A2,MYH11,RGS5	46 (7)
IRGM		enzyme		-1	bias	0.000566	HLA-B,IFIT3,IFITM1,SOCS3
CASQ1		other				0.0222	HSPA5
SRF		transcription regulator		1.984		1.51e-05	A2M,DUSP5,EGR1,FHL1,FOS,GSN,IER2,JUN,JUNB,MAPK10,MYH11,RND3	78 (11)
MAPK13		kinase				0.000564	CITED2,EFEMP1,FOS
LPXN		transcription regulator				0.0222	MYH11
KCNQ1OT1		other				0.0439	CASP1
RGS2		enzyme		-0.447	bias	0.00088	BTG2,CXCL12,HSP90B1,RARRES2,SDF2L1
TNFRSF1B		transmembrane receptor				0.0449	CXCL12,JUN,SOCS3
PRKCE		kinase		1.387	bias	0.000312	EGR1,FOS,HSPA5,JUN,JUNB	66 (20)
TFAP2A		transcription regulator		0.339		0.000512	ANXA1,APOE,EFEMP1,GEM,MT2A,PITX2
HOXA11		transcription regulator				0.0106	ANXA1,COL1A1
EGLN		group		-0.277	bias	0.0074	A2M,CAVIN1,CCL2,HLA-B,MIF	69 (7)
VCAN		other		-0.291		3.02e-11	APOE,C1R,C1S,CASP1,CCL2,CD59,CXCL12,ELN,FBLN5,IFITM1,MIF,OLFML2B,PRELP,SERPING1
PGF		growth factor				0.00352	CASP1,CCL2,EGR1	55 (11)
NEFL		other				0.0439	CCL2
SRI		transporter				0.0222	HSPA5
STAT1		transcription regulator		1.003	bias	1.24e-14	A2M,APOE,BTG1,C1R,C1S,CASP1,CASP4,CCL2,CCND2,CH25H,COL1A1,COL3A1,CREM,EGR1,FOS,HLA-E,IFIT3,IFITM1,IL1R1,IRF1,JUN,LIF,SERPING1,SOCS3	97 (18)
HAND2		transcription regulator				0.00158	CCL2,COL1A1,COL1A2,COL3A1
LYL1		transcription regulator				8.39e-06	BTG2,EGR1,ID1,ID3
ALDH2	0.505	enzyme				0.0184	COL1A1,SLC3A2
NFAT5		transcription regulator		-0.896	bias	0.00113	CCL2,COL1A1,COL1A2,IFIT3,IRF1,LIF	69 (12)
Pdi		group				0.0222	HSPA5
Cdk		group				0.00188	CCL2,DUSP1,TXNIP
PI3K (family)		group		0.514	bias	0.00159	CCL2,CXCL12,FOS,HSPA5,TXNIP	84 (20)
NELFB		other				0.00347	COL6A1,GADD45B
HDAC10		transcription regulator				0.00192	DCT,TXNIP
LHX2		transcription regulator				0.000931	COL1A1,LIF,RARRES2
NFATC4		transcription regulator				0.0209	COL1A1,COL3A1
SOX2		transcription regulator		-1.542		2.52e-07	ALDH1A1,BMP4,CITED2,CLDN11,COL1A1,CXCL12,DUSP1,DUSP5,EFEMP1,FOS,GADD45B,GSN,ID3,JUN,NFASC,PITX2,SEMA3D	82 (8)
H6PD		enzyme				0.0439	HSPA5
MAPK8IP2		other				0.0148	FOS
THPO		cytokine		0.277	bias	0.00105	CCND2,FOS,IRF1,NFKBIZ,SOCS3	82 (14)
VHL		transcription regulator				0.025	ALDH1A1,CXCL12,MIF,SLC40A1
BMP10		growth factor		-1.219		6.68e-06	A2M,COL1A1,COL1A2,COL3A1,FOS,ID1,ID3	71 (8)
CXCL8		cytokine				0.00874	ANXA1,COL1A1,COL3A1,ZFP36	85 (17)
NCOR1		transcription regulator				0.00647	CREM,DUSP1,IFIT3,PTGDS
VIP		other				0.0481	CCL2,FOS,IRF1
CCK		other				2.36e-05	CREM,EGR1,FOS,HSPA5	73 (23)
CSF1		cytokine		1.002	bias	1.4e-06	APOE,CCL2,CCND2,DUSP1,DUSP5,EGR1,FOS,HSP90B1,HSPA5,IRF1,JUN,JUNB	87 (23)
PROCR	0.478	other				0.0171	IL1R1,LIF
KCNJ2		ion channel				0.0367	FOS
OAS1		enzyme				0.0295	IRF1
LCK		kinase		1.671	bias	1.21e-06	ANXA1,EGR1,FOS,GADD45B,IRF1,JUN,PLCG2	86 (21)
HLX		transcription regulator				0.025	EGR1,JUN
SLC13A1		transporter		0.816		6.57e-05	ALDH1A1,HSPA5,HSPA8,IGFBP2,SDF2L1,SULT1E1
SLC6A4		transporter				0.0358	ALDH1A1,COL1A1
ZFHX3		transcription regulator				0.0298	ID3,MIF,RORB
MRTFA		transcription regulator		1.294		8.28e-05	CXCL12,EGR1,FHL1,FOS,ID1,MYH11,SELENOP,SULT1E1	77 (10)
TREM1		transmembrane receptor		-1.134	bias	0.00075	EGR1,GADD45B,GEM,IL1R1,IRF1,LIF,TCEAL9	87 (14)
SETD2	0.318	enzyme				0.00458	CITED2,JUN,RHOB
NOTCH4		transcription regulator				0.00205	IRF1,MYH11,RGS5
EPAS1		transcription regulator		1.964	bias	3.53e-06	CDC42EP5,CITED2,CXCL12,FHL1,FOS,GADD45B,HSPA5,IGFBP5,MIF,NFIL3,SLC40A1	58 (7)
GIP		other		1.98	bias	0.00105	CCL2,FOS,IFIT3,SOCS3	92 (26)
REL		transcription regulator				0.000518	CCL2,CCND2,CD59,CREM,FOS,GADD45B,JUN,PTGDS	88 (17)
GLS		enzyme				0.0367	COL1A1
PRKAA1		kinase		0.535	bias	0.000373	BTG1,CXCL12,HSPA5,IL1R1,RND3,SOCS3,TXNIP	96 (22)
S100B		other				0.00868	FOS,JUN	86 (24)
TNFRSF8		transmembrane receptor				0.0107	CASP1,JUNB,PCDH7
PRL		cytokine		0.633	bias	2.8e-12	A2M,BTG1,CAMK2N1,CCL2,COL1A1,COL1A2,COL3A1,EGR1,FOS,ID1,ID3,IFIT3,IFITM1,IGFBP5,IRF1,JUN,LIF,SOCS3,TXNIP	105 (23)
ELL		transcription regulator				0.0222	FOS
PLCG1		enzyme				0.000422	CCL2,EGR1,FOS	93 (19)
NR4A3		ligand-dependent nuclear receptor		-1.287	bias	0.000571	CCND2,COL1A1,COL6A1,COL6A2,MYH11
GNA14		enzyme				1.63e-05	BMP4,BTG2,CREM,DUSP5,LIF,NFIL3
HSPB2	0.214	other				0.0439	CCL2
WNT1		cytokine		0.447	bias	9.38e-06	BMP4,CCND2,COL3A1,EGR1,FOS,JUN,JUNB,PITX2	103 (21)
ITGA5		transmembrane receptor				3.16e-05	APOE,FOS,IGFBP2,JUN,JUNB	87 (21)
JUNB	0.507	transcription regulator				0.0011	CASP4,COL1A1,COL1A2,DUSP1,FBLN5,JUNB	71 (7)
MED12		transcription regulator				0.0126	BMP4,LIF
CD244		transmembrane receptor				0.00239	EGR1,FOS	78 (24)
MST1		growth factor				0.0159	FOS,GPC3
PPARG		ligand-dependent nuclear receptor		-0.698		0.00177	APOE,CCL2,COL1A1,COL1A2,EPHX1,IGFBP5,JUN,NR2F2,RARRES2,RHOB,SOCS3	93 (22)
ALB		transporter				0.00616	CCL2,COL1A1,HSPA5	95 (25)
CCL3		cytokine				0.0148	CCL2,FOS
AFM		transporter				0.0148	APOE
PRKAA2		kinase		-0.692	bias	0.000621	CXCL12,EGR1,HSPA5,IL1R1,SOCS3,TXNIP	85 (14)
A2M	-0.619	transporter				0.00458	GADD45B,HSPA5,SLC40A1
IL11		cytokine		0.972		9.86e-08	A2M,FOS,IGFBP2,IGFBP5,IRF1,JUN,JUNB,SOCS3	77 (17)
PMP22	0.516	other				0.000212	APOE,JUN,PMP22
ACSL6		enzyme				0.0367	CASP1
IRF8	0.25	transcription regulator		-0.152		0.00011	CREM,EGR1,FOS,ID3,IFIT3,LIF,PCDH7	108 (19)
NEUROG3		transcription regulator				0.046	RHOB,RORB,SLC26A7
GDF2		growth factor		0.372	bias	7.16e-07	COL1A1,CXCL12,FOS,GADD45B,ID1,ID3,SLC3A2,SPARCL1	27 (6)
JAK1		kinase		1.26	bias	1.33e-06	CCL2,FOS,ID1,IRF1,JUNB,LIF,SOCS3	90 (16)
SMAD1		transcription regulator		1.067	bias	1.3e-06	BTG2,COL1A1,COL1A2,GADD45B,ID1,IRF1	56 (11)
PXDN		enzyme				0.000256	DUSP1,JUN,NFIL3
CBS/CBSL		enzyme				0.00781	CCL2,CDO1
AIRE		transcription regulator				0.0125	BMP4,C1R,IFIT3,IRF1
EGR3		transcription regulator		0		0.000485	ID3,JUN,MXRA8,SOCS3	45 (7)
COL6A3		other				0.0295	COL1A1
MAP2K1		kinase		1.751	bias	2.8e-07	APOE,CCL2,COL1A1,COL1A2,COL3A1,DUSP1,DUSP5,FOS,HSPA5,JUN,SULT1E1	94 (22)
CTF1		cytokine				3.55e-07	A2M,FOS,IRF1,JUNB,MYH11,SOCS3	81 (13)
OPRK1		G-protein coupled receptor				0.0439	FOS
COL2A1		other				0.00049	COL1A1,COL3A1,HSPA5	57 (9)
PPARD		ligand-dependent nuclear receptor		-0.314		0.0256	ALDH2,APOE,CCND2,CH25H,EGR1,IGFBP2
ARTN		growth factor				0.0295	ALDH1A1
ZIC1		transcription regulator				0.0184	APOE,CCL2
ACVR1		kinase				0.00518	C1R,ID1,XIST
CIITA		transcription regulator				0.00377	COL1A1,COL1A2,HLA-B	66 (6)
NGF		growth factor		1.138	bias	1.58e-10	A2M,BTG2,CITED2,DUSP1,EGR1,FOS,GUCY1A1,ID1,ID3,IER2,JUN,JUNB,LIFR,MT1A,SLC40A1,ZFP36	94 (26)
PPP2CA		phosphatase				0.0121	CASP1,IRF1,SOCS3
NOTCH1		transcription regulator		0.129		3.19e-08	ALDH1A1,CCND2,COL1A1,COL1A2,FOS,HSPA8,ID1,IGFBP2,IRF1,MYH11,NR2F2,PTGDS,RGS5,RND3	107 (19)
KIFAP3		other				0.00745	FOS
DNMT1		enzyme				0.0342	FOXF2,SFRP4,XIST
PLCG2	-0.613	enzyme				0.0199	CCL2,IFIT3,PLCG2
MAP3K12		kinase		1.941		6.11e-05	JUN,RPL27A,RPL37A,RPS18	70 (7)
CNGB3		ion channel				0.0439	HSPA5
CELA1		peptidase				0.0148	HSPA1A/HSPA1B
LRP6		transmembrane receptor				0.00929	ALDH1A1,COL1A1,FOS	110 (21)
IL2RA		transmembrane receptor				0.000645	CCND2,FOS,JUN	80 (17)
IL10		cytokine		1.217		0.000229	CCL2,CCND2,COL1A1,CXCL12,DUSP1,FOS,IL1R1,IRF1,JUN,LIF,SOCS3,ZFP36	92 (19)
PAPPA		peptidase				0.0439	IGFBP5
ZFP36	0.881	transcription regulator		-1.993	bias	0.000696	COL3A1,FOS,IRF1,JUN,ZFP36	91 (19)
IHH		enzyme		0.832		0.0056	ALDH1A1,BMP4,GPC3,NR2F2
IL27		cytokine		1.098	bias	1.64e-05	CCL2,CCND2,EGR1,FOS,HLA-B,HLA-E,IRF1,SOCS3	84 (18)
AGR2		other				0.00113	EGR1,FOS
ITGAV		transmembrane receptor		1.958	bias	0.000808	COL1A1,COL1A2,FOS,HLA-E	82 (18)
AHSG		other				0.00403	COL1A1,COL3A1,RPL17
CDK9		kinase				0.00803	CCND2,COL1A1,FOS	52 (7)
HOXA10		transcription regulator		1.667		9.81e-06	ALDH1A1,APOE,COL15A1,COL3A1,ID1,IGFBP5,IL1R1,RPL37A,SFRP4
ALDH1A2		enzyme				0.00172	ALDH1A1,COL1A2,COL3A1
MDK	0.365	growth factor				0.0295	CCL2,LIF
TLR4		transmembrane receptor		0.159	bias	7.06e-05	CCL2,CCND2,CITED2,FOS,HSPA5,IFIT3,IRF1,MIF,MT-ND6,NFKBIZ,SMPDL3A,SOCS3	89 (18)
GPER1		G-protein coupled receptor		1.912	bias	1.03e-12	DUSP1,DUSP5,EGR1,FOS,HSPA5,IER2,JUN,MT1A,MT2A,MYH11,ZFP36	87 (21)
ERN2		kinase				0.0367	HSPA5
GNLY		other				0.0222	CCL2
HPGD		enzyme				0.0222	ALDH1A1
HMOX1		enzyme		-0.415		6.07e-05	CCL2,COL1A1,CXCL12,FOS,ID1,ID3,ZFP36	90 (21)
HIF1A	-0.484	transcription regulator		0.158	bias	1.95e-07	APOE,CAVIN1,CCL2,CITED2,CXCL12,FHL1,FOS,GADD45B,HSPA5,ID1,IGFBP2,IGFBP5,JUN,LIFR,MIF,NFKBIZ,SLC40A1,SOCS3	104 (17)
CHRM1		G-protein coupled receptor				0.00011	EGR1,FOS,JUN	63 (23)
IL1R1	-0.625	transmembrane receptor		1.953	bias	8.49e-05	CXCL12,EGR1,FOS,LIFR,MYH11	96 (21)
IL5		cytokine		0.957	bias	2.89e-07	A2M,CASP4,CCL2,CCND2,CITED2,DUSP5,EGR1,HSP90B1,HSPA5,IER2,NFIL3,PMP22,SDF2L1	91 (15)
IFNGR1		transmembrane receptor		0.447		0.00538	COL1A1,COL3A1,CXCL12,IRF1,PLTP	60 (8)
CXCL5		cytokine				0.00473	COL1A1,COL3A1	65 (12)
PPY		other				0.00745	FOS
RORA		ligand-dependent nuclear receptor				0.0239	APOE,CH25H,GADD45B,SOCS3,SULT1E1
IL31RA		transmembrane receptor				0.0367	SOCS3
PSMC5		transcription regulator				0.0222	CCND2
BMP15		growth factor				0.0126	ID1,ID3
MYOCD		transcription regulator		-0.627	bias	0.000696	COL1A1,COL1A2,COL3A1,FOS,MYH11
TF		transporter				0.0137	CCL2,COL1A1
ITGB1		transmembrane receptor		-0.288		3.64e-06	APOE,CCL2,COL1A1,COL1A2,FBN2,FOS,HLA-E,JUN,JUNB	89 (22)
KCNK9		ion channel				0.0374	A2M,GADD45B
CEBPA		transcription regulator		1.003		3.13e-11	A2M,ANXA1,BTG1,BTG2,CCND2,COL1A1,COL1A2,DYNLT3,EPHX1,FHL1,FOS,HLA-B,HSPA5,ID1,JUN,JUNB,MT2A,NFIL3,RARRES2,SMPDL3A,SOCS3	101 (21)
PROK2		other				0.0439	FOS
IDH1		enzyme				0.0102	APOE,EGR1,MAPK10
POU2F1		transcription regulator				0.0023	A2M,CDO1,PTGDS,SELENOP,SERPING1
AGTR2		G-protein coupled receptor				0.0236	COL3A1,FOS
TCDD-AHR		complex				0.0148	DCT
PDGF (family)		group				0.00544	COL3A1,JUN	47 (7)
TSH		complex		1.314	bias	0.000144	EGR1,FOS,IGFBP5,JUNB,SOCS3	96 (25)
IFNGR		complex				1.39e-05	COL1A1,IRF1,SOCS3	56 (11)
IFNAR1		transmembrane receptor				0.00133	CH25H,IFIT3,IFITM1,IRF1,LIF,SOCS3	82 (14)
C3AR1		G-protein coupled receptor		1.044	bias	0.000413	CASP4,COL1A1,COL1A2,HSPA5
NGLY1		enzyme				0.0295	GABARAP,IFIT3
EN1		transcription regulator				0.000212	ALDH1A1,COL1A1,COL1A2
MAPK8		kinase		1.442		1.15e-06	APOE,BMP4,COL1A1,DUSP1,EGR1,FOS,JUN,LIF,MIF,ZFP36	86 (22)
RAG2		enzyme		0.447		0.0012	COL6A2,ID1,MIF,RPS4Y1,ZNF385A
COL18A1		other		-0.728	bias	5.45e-05	CCL2,FOS,ID1,ID3,JUN,JUNB	93 (24)
DNASE1		enzyme				0.0222	CCL2
IRF2		transcription regulator		0.447	bias	0.000575	C1S,CASP1,DUSP5,HLA-B,ID1,IRF1
GPHA2		other				0.00745	FOS
BHLHE40		transcription regulator		1.678	bias	1.5e-07	ANXA1,BTG1,CASP1,CASP4,CNTN1,CP,EPHX1,HSPA5,ID1,LIF,PCDH7,RND3,SOCS3,SPARCL1	62 (7)
NRCAM		other				0.0222	NFASC
IL10RA		transmembrane receptor		1.89		0.00247	ALDH2,BMP4,EFEMP1,FHL1,HSPA8,IRF1,PMP22,SOCS3
UFD1		peptidase				0.0295	CCL2
FN1		enzyme		1.484	bias	0.00118	APOE,CCL2,COL1A1,FOS,HLA-B,IL1R1,SOCS3	84 (19)
MTOR		kinase		-0.07		1.99e-05	CASP1,CCL2,CITED2,DUSP1,HSP90B1,IL1R1,IRF1,RPL23,RPS11,RPS18,SOCS3,TXNIP	94 (19)
PDE1C	0.236	enzyme				0.0295	ALDH1A1
IKZF2		transcription regulator				0.00262	HLA-E,IL1R1,IRF1
OSMR		transmembrane receptor				0.000107	CASP4,FOS,JUNB,SOCS3,ZFP36	95 (19)
SPTBN1		other				0.0295	FOS
NEUROG2		transcription regulator				0.0326	BMP4,GPC3
EDN3		other				0.0106	EGR1,FOS
TSC22D3		transcription regulator		0		0.000704	ANXA1,CCL2,COL1A1,DUSP1	89 (21)
HAMP		other				0.0439	SLC40A1
TGS1		enzyme				0.0342	CCND2,HSPA5
KCNIP2		transporter				0.0439	CREM
Il3		cytokine		1.141		0.00251	CCND2,EGR1,FOS,NFIL3	94 (26)
DMD		other				0.00609	BTG2,COL1A2,COL3A1,HSPA8,LIF,SELENOP
RUNX1		transcription regulator		0.152		0.0173	BTG2,CCND2,HSPA5,NFIL3,NR2F2,PCDH7
PTP4A1		phosphatase		0		0.002	COL15A1,COL6A1,COL6A2,HSPA1A/HSPA1B,MAPK10
PRKG1		kinase		-0.762		3.7e-06	COL1A1,COL3A1,FOS,GUCY1A1,ID1	94 (23)
UBB		enzyme				0.0367	CCL2
RPSA	-0.275	translation regulator				0.0209	DUSP1,IL1R1
HMGN1		transcription regulator				0.0184	FOS,SHISA2
TARDBP		transcription regulator				0.0173	HLA-E,MT-ND6,SERPING1
IL3		cytokine		-0.129	bias	9.93e-10	ALDH2,BTG2,CCL2,CCND2,CITED2,CREM,EGR1,FOS,GADD45B,HSP90B1,HSPA5,JUN,JUNB,LIF,RPS4Y1,SLC3A2,SOCS3	86 (24)
Nppb		other				0.0148	COL1A1,RND3
NPPB		other				0.00188	CASP1,COL1A1,COL3A1
Pzp		other				0.0439	APOE
CD24		other				0.00874	DUSP5,FOS,JUN,MTUS1	48 (12)
CREM	-0.713	transcription regulator		1.295		2.33e-10	APOE,BTG2,CCND2,CH25H,COL3A1,CREM,DUSP1,EGR1,FOS,GADD45B,JUNB,NFIL3,RHOB	93 (20)
SP100		transcription regulator				0.0106	FOS,HSPA8
MAPT		other		1.455	bias	2.74e-07	A2M,ARF5,C1R,C1S,CCL2,CP,EPHX1,FOS,GEM,HLA-E,HSPA1A/HSPA1B,HSPA5,HSPA8,IFIT3,IGFBP2,JUN,RARRES2,RPL23	98 (16)
RASSF1		other		1.29		5.55e-12	ALDH1A1,APOE,CASP4,CCND2,EFEMP1,EGR1,FOS,GSN,LIF,MTUS1,PCDH7,SELENOP	89 (15)
NMB		other				5.52e-05	FOS,JUN	91 (19)
ELAVL1		other		0	bias	0.00186	ARF5,DUSP1,FOS,IL1R1,IRF1,PLCG2,ZFP36
LGALS1		other				0.0265	CCND2,COL1A1,SOCS3
GLI1		transcription regulator		0.201		2.74e-13	ANXA1,C11orf96,CCND2,CD59,COL1A1,DUSP5,EGR1,FHL1,FOS,GADD45B,GPC3,ID1,ID3,IFITM1,LIF,MRPS6,MT2A,NR2F2,PCDH7,RHOB,RPL27A,SELENOP,SOCS3,VMP1,ZFP36	116 (20)
FBLN2		other				0.0295	FBLN1
ARHGAP31		other		-1		0.000103	COL6A1,COL6A2,GADD45B,JUN
VEGFA		growth factor		1.863	bias	1.51e-10	ALDH2,BMP4,CCL2,CITED2,COL1A1,CXCL12,DUSP5,EGR1,FOS,HSPA5,ID1,ID3,IGFBP5,JUNB,NR2F2,RGS5,TMSB10/TMSB4X	105 (25)
SPTLC2		enzyme				0.00544	COL1A1,HSPA5	36 (5)
SMAD7		transcription regulator		-1.787		2.43e-08	CCL2,CITED2,COL1A1,COL1A2,COL3A1,COL6A1,CXCL12,EFEMP1,ID1,ID3,PITX2	94 (21)
IRF4		transcription regulator		-1.982		0.0138	HSPA8,IL1R1,IRF1,RHOB,TMSB10/TMSB4X
WNT5A		cytokine		-0.102		2.81e-06	ALDH1A1,BTG2,CCL2,COL1A1,CXCL12,ID3,IRF1,MRPS6,PRSS12,SOCS3	97 (18)
UBA1		enzyme		0.218	bias	2.81e-05	APOE,HSP90B1,HSPA5,HSPA8
MPZ		other				2.36e-05	HSPA5,JUN,PMP22,SDF2L1
PDGFA		growth factor				0.00239	EGR1,ELN
MMP14		peptidase				0.031	ANXA7,BCAM
SP1		transcription regulator		1.839	bias	2.05e-06	APOE,BMP4,CCL2,CCND2,CD59,CITED2,COL1A1,COL1A2,CREM,CXCL12,EGR1,FOS,FOXF2,HSPA5,IRF1,JUN,MYH11	94 (21)
ARID1B		transcription regulator				0.0295	FOS
MC4R		G-protein coupled receptor				0.00172	COL1A1,COL1A2,FOS	75 (16)
SPP1		cytokine		1.153	bias	0.00057	CCL2,COL1A1,CXCL12,FOS,JUN,LIF,SPARCL1	88 (20)
PTK2		kinase				0.0127	COL1A1,COL1A2,FOS
IL22RA2		transmembrane receptor				0.00192	HLA-B,SOCS3
FOXP3		transcription regulator				0.0119	ANXA1,EGR1,FOS,JUN,NFIL3
FLI1		transcription regulator				0.00167	COL1A1,COL1A2,EGR1,HSPA8
HAO1		enzyme				0.0367	HSPA5
MAP3K3		kinase				0.0159	FOS,JUN
CASP7		peptidase				0.0222	CASP4
NR1H4	0.281	ligand-dependent nuclear receptor		1.484		2.38e-08	ABCA8,APOE,COL15A1,COL1A1,COL1A2,COL3A1,COL6A1,FBLN5,HSPA5,PLTP,RARRES2,SULT1E1,TXNIP	74 (13)
TJP1		other				0.0295	CCL2
NGFR		transmembrane receptor				0.0002	A2M,FOS,JUN,RHOB	90 (22)
IL20		cytokine				0.031	CCL2,RGS5
SERPINA1		other				0.00518	CCL2,HSP90B1,HSPA5	72 (12)
BMPER		other				0.0137	BMP4,ID1
GFI1		transcription regulator		-0.447	bias	0.00568	CASP1,CCND2,IL1R1,IRF1,JUN	75 (13)
TFRC		transporter		-0.277	bias	0.00444	COL1A1,FOS,HSPA5,JUN
PIAS2		transcription regulator				0.00347	FOS,IRF1	4 (2)
UBE2K		transcription regulator				0.0295	COL1A1
ATG5		other				0.0265	GABARAP,HSPA5,SLC40A1
SPI1		transcription regulator		-0.928		0.000454	CCND2,FOS,HSPA8,ID3,IFIT3,IFITM1,JUN,MT1A,MT2A	112 (18)
CLDN6		other				0.0184	CLDN11,HSPA5
SUMO2		enzyme				0.0043	CCND2,CD59,HSPA8	71 (7)
ESR2		ligand-dependent nuclear receptor		1.518		1.91e-10	ANXA1,APOE,BMP4,BTG2,CCL2,CHST2,CLDN11,COL1A1,COL1A2,CXCL12,EGR1,FBLN1,FBLN5,FHL1,FOS,GADD45B,IFIT3,IFITM1,IGFBP5,IL1R1,JUNB,MSC,PTGDS,SFRP4,SHISA2,SOCS3	122 (20)
GATA4		transcription regulator		-0.886		7.55e-07	CCL2,COL1A1,COL1A2,COL3A1,EPHX1,FOS,HSPA5,ID1,IGFBP5,JUN,PTGDS,SFRP4	28 (6)
TEAD3		transcription regulator				0.00687	COL3A1,IGFBP5,NFKBIZ
ROCK1		kinase		0.762	bias	6.11e-05	CCND2,COL1A1,COL3A1,COL6A2	84 (15)
CHRM3		G-protein coupled receptor				0.0029	EGR1,FOS	86 (23)
SERPINE1		other		1.982		0.000766	DUSP1,EGR1,FOS,JUNB,ZFP36	78 (20)
TERT		enzyme				0.00375	CCL2,EFEMP1,GSN,HLA-B,IFIT3,PLTP
NTF3		growth factor				0.00104	CCND2,FOS,JUN	95 (23)
CAMK4		kinase		0.924	bias	0.0002	CREM,FOS,JUN,JUNB	89 (23)
PRKCA		kinase		1.979	bias	4.17e-07	CCL2,COL1A1,EGR1,FOS,HSPA1A/HSPA1B,ID1,ID3,IFIT3,JUN	96 (25)
SLC7A11-AS1		other				0.0439	JUN
IGF2BP1		translation regulator				0.00205	COL1A1,COL1A2,COL6A2
MIRLET7		group				0.00697	COL1A1,COL1A2
mir-155		microRNA		-0.298		0.0044	CCL2,COL1A1,DUSP5,IFIT3,SOCS3	93 (22)
miR-338-3p (miRNAs w/seed CCAGCAU)		mature microRNA				0.0295	COL1A1,COL1A2
miR-17-5p (and other miRNAs w/seed AAAGUGC)		mature microRNA		-0.762	bias	0.005	CCND2,MT2A,RGS5,TXNIP
miR-515-3p (and other miRNAs w/seed AGUGCCU)		mature microRNA				0.0222	BTG1
miR-148a-3p (and other miRNAs w/seed CAGUGCA)		mature microRNA				0.00618	COL1A1,DUSP1
mir-148		microRNA				0.0358	COL1A1,EGR1
mir-15		microRNA				0.0265	CCL2,CCND2,HSPA1A/HSPA1B
mir-136		microRNA				0.0295	CXCL12
mir-1		microRNA		0	bias	0.0118	CCL2,CCND2,CXCL12,HSP90B1
miR-219a-5p (and other miRNAs w/seed GAUUGUC)		mature microRNA				0.0439	PLCG2
miR-296-3p (miRNAs w/seed AGGGUUG)		mature microRNA				0.0222	JUNB
miR-9-5p (and other miRNAs w/seed CUUUGGU)		mature microRNA		-1.949	bias	0.00206	ALDH2,COL1A1,PMP22,ZFP36
mir-9		microRNA				0.0171	PMP22,ZFP36
miR-196a-5p (and other miRNAs w/seed AGGUAGU)		mature microRNA				0.000139	ANXA1,CASP1,COL1A1
mir-196		microRNA				0.000212	ANXA1,COL1A1,FOS
miR-7a-5p (and other miRNAs w/seed GGAAGAC)		mature microRNA				0.0209	FOS,SLC3A2
mir-19		microRNA				0.0498	CCND2,SOCS3
mir-183		microRNA				0.00763	EGR1,FOXF2,IFITM1
miR-141-3p (and other miRNAs w/seed AACACUG)		mature microRNA		-1.981	bias	0.00264	COL1A2,FOXF2,PITX1,PITX2
miR-874-3p (miRNAs w/seed UGCCCUG)		mature microRNA				0.0439	COL1A1
miR-137-3p (miRNAs w/seed UAUUGCU)		mature microRNA				0.0439	DCT
mir-483		microRNA				0.0367	SOCS3
miR-411-5p (and other miRNAs w/seed AGUAGAC)		mature microRNA				0.0148	TXNIP
mir-101		microRNA				0.000645	COL1A1,COL3A1,DUSP1
let-7		microRNA		-1.536	bias	0.0341	BTG2,COL1A1,COL1A2,COL3A1,ZFP36
miR-335-3p (miRNAs w/seed UUUUCAU)		mature microRNA				0.0184	COL1A1,COL1A2
miR-140-5p (and other miRNAs w/seed AGUGGUU)		mature microRNA				0.0015	CXCL12,IGFBP5
miR-125b-5p (and other miRNAs w/seed CCCUGAG)		mature microRNA		-0.928	bias	0.000152	CBLN2,ID1,ID3,JUN,TSPAN8,ZNF385A
mir-21		microRNA		-0.863	bias	7.01e-05	BTG2,C1R,CASP4,CCL2,COL1A1,COL3A1,ELN,IRF1,RHOB,SELENOP,SPRY1	88 (18)
miR-455-3p (miRNAs w/seed CAGUCCA)		mature microRNA				0.0439	COL1A1
mir-135		microRNA				0.00205	CASP1,CXCL12,IL1R1
mir-142		microRNA				0.0154	HLA-E,IRF1,SOCS3
miR-24-3p (and other miRNAs w/seed GGCUCAG)		mature microRNA				0.0265	CASP1,DUSP1
miR-23a-3p (and other miRNAs w/seed UCACAUU)		mature microRNA				0.0223	CASP1,CXCL12
miR-450a-5p (and other miRNAs w/seed UUUGCGA)		mature microRNA				0.0295	COL1A2,COL3A1
miR-706 (miRNAs w/seed GAGAAAC)		mature microRNA				0.00745	SLC3A2
miR-199a-5p (and other miRNAs w/seed CCAGUGU)		mature microRNA		-1.091	bias	0.00264	BCAM,COL1A1,ID3,MYH11
mir-182		microRNA		0.13		0.000294	CCL2,CXCL12,FOXF2,NFASC,SOCS3
mir-32		microRNA				0.0295	BTG2
miR-374b-5p (and other miRNAs w/seed UAUAAUA)		mature microRNA				0.00544	NFKBIZ,ZFP36
mir-96		microRNA				0.0426	FOXF2,IFITM1
miR-292b-5p (and other miRNAs w/seed CUCAAAA)		mature microRNA				0.0367	BTG1
let-7a-5p (and other miRNAs w/seed GAGGUAG)		mature microRNA		-1.643	bias	0.00375	CASP1,CCND2,COL1A1,COL1A2,COL3A1,RHOB
NUPR1		transcription regulator		0		0.00553	BTG1,CAMK2N1,CITED2,COL1A1,COL1A2,COL3A1,DUSP5,LIF,NFIL3,PMP22
NNMT		enzyme				0.0295	COL1A1
AKT1		kinase		-0.254		0.000454	CCL2,CCND2,EGR1,FOS,IGFBP5,MT2A,MYH11,RHOB,SLC3A2	98 (23)
TLR2		transmembrane receptor		0.278	bias	0.00365	CCL2,DUSP1,FOS,IRF1,SLC40A1,SOCS3	78 (20)
ADAM12		peptidase				0.0185	IGFBP5,JUNB,SPARCL1
F2RL1		G-protein coupled receptor				0.000963	CCL2,FOS,LIF,MSC,TXNIP	56 (13)
KISS1		other				0.0159	EGR1,FOS
HGS		other				0.000422	FOS,JUN,PMP22	95 (19)
MAPK15		kinase				0.0222	JUN
TWIST1		transcription regulator		0.782		5.51e-07	ALDH1A1,CCL2,COL1A1,COL6A1,CXCL12,FBN2,FOS,GSN,IGFBP5,MXRA8
NACA		transcription regulator				0.0439	COL1A1
PALS1		kinase				0.0295	PMP22
CD44		other				0.0207	BCAM,CCND2,COL1A1,COL3A1,JUN
REN		peptidase				0.0184	COL3A1,FOS
NEUROG1		transcription regulator		1		0.00141	C1S,CCND2,COL3A1,MFAP4
AGER		transmembrane receptor				0.0199	CCL2,EGR1,TXNIP
BLNK		other				0.00618	CCND2,JUN	60 (10)
TGFA		growth factor		0.985	bias	0.00346	CASP1,CCL2,FOS,JUNB	87 (20)
ADCYAP1		other		-0.654		1.89e-06	BCAM,BTG2,COL3A1,EGR1,FOS,GPC3,ID3,IRF1,RHOB,SOCS3,TMSB10/TMSB4X	94 (22)
NR1H2		ligand-dependent nuclear receptor				0.0439	APOE,CH25H,PLTP
GAS6-AS1		other				0.0439	IL1R1
BGN		other				0.0209	CCL2,PLTP
IGK		other				0.0148	CCL2
NUCB2		other				0.0439	FOS
DICER1		enzyme		-1.928		7.64e-07	CCND2,EGR1,FOS,ID3,JUN,MT-ND5,MT2A,PITX2,PMP22,RGS5,SFRP4,SLC40A1,SOCS3	84 (16)
MLX		transcription regulator				0.0055	CASP4,MID1IP1,TXNIP
RFXAP		transcription regulator				0.00192	COL1A2,HLA-B	5 (3)
GDF9		growth factor				0.0326	ID1,ID3
PDE3A		enzyme				0.00113	CREM,DUSP1	61 (6)
SS18		transcription regulator				0.00262	C11orf96,GADD45B,SOCS3
STAT2		transcription regulator				9.19e-05	IFIT3,IFITM1,IRF1,PITX2,SOCS3	76 (12)
SLC1A1		transporter				0.0439	FOS
NOTCH3		transcription regulator				0.0107	ID1,MYH11,RGS5
GJA1		transporter				0.0326	BMP4,CCL2
CSF2RA		transmembrane receptor		0.849	bias	2.02e-06	CCND2,FOS,JUN,JUNB	91 (25)
JUN	0.902	transcription regulator		-0.449	bias	8.71e-15	A2M,ANXA1,APOE,BTG1,CASP4,CCL2,CCND2,COL1A1,COL1A2,DUSP1,DUSP5,FBLN5,FOS,FOXC1,HLA-B,IGFBP2,JUN,JUNB,LIF,MT2A,NFKBIZ,PTGDS,RHOB,SOCS3,ZFP36,ZNF385A	106 (16)
CD14		transmembrane receptor				0.000922	CCL2,CXCL12,IL1R1,SOCS3	79 (17)
GSTM5		enzyme				0.00192	EPHX1,SULT1E1
FYN		kinase				0.0055	DUSP1,FOS,SOCS3	97 (26)
MACROH2A1		other		-1		0.00331	CCND2,CITED2,EGR1,ID1	76 (11)
IRAK4		kinase				4.24e-10	BTG2,EGR1,FOS,GEM,IER2,IRF1,JUN,LIF,NFKBIZ,ZFP36	89 (19)
PRKCZ		kinase				0.028	COL1A2,JUN
SREBF1		transcription regulator		1.942	bias	8.59e-06	COL6A1,HSPA1A/HSPA1B,HSPA5,MT-ND5,MT-ND6,NFIL3,PLTP,PMP22,PTGDS,RPS27,SELENOP
Irs3		other				0.0439	EGR1
BMP4	0.943	growth factor		0.112	bias	0.00215	BMP4,ID1,ID3,JUN,JUNB,PITX2,SLC40A1	99 (20)
NOS3		enzyme				0.00616	CCL2,COL3A1,CXCL12	85 (13)
ARHGAP5		enzyme				3.3e-05	COL1A1,COL3A1,COL6A1
S100A9		other		0		6.49e-07	A2M,ALDH1A1,C1S,CASP1,CP,ELN,FXYD1,PRSS12,SOCS3,TXNIP	73 (7)
TWIST2		transcription regulator				0.00582	DUSP5,FBLN5,HSPA5
YWHAZ	-0.346	enzyme				0.00142	COL1A1,HSP90B1,HSPA5	68 (11)
APAF1		other				0.0439	HSPA5
NPVF		other				0.00745	FOS
POMC		other		1.593		0.000963	DCT,DUSP1,FOS,JUN,JUNB	86 (22)
NCK1		kinase				0.00239	FOS,HSPA5	47 (7)
ARNT		transcription regulator				0.00156	CCND2,CITED2,GADD45B,IL1R1,RGS5,SOCS3
FGF1		growth factor		1.931		0.0164	APOE,EGR1,FOS,JUN
CALCR		G-protein coupled receptor				0.0295	FOS
DNM1L		enzyme				0.00781	CAMK2N1,CCL2
CEBPB		transcription regulator		1.965	bias	3.89e-06	ALDH1A1,CCL2,CCND2,CDO1,COL1A1,COL1A2,CP,FBLN1,FHL1,FOS,HSPA8,ID1,IFIT3,JUN,NFKBIZ,SOCS3,XIST	95 (18)
PARP1		enzyme		-1.152	bias	8.04e-05	CASP4,COL1A1,COL3A1,CXCL12,FOS,JUN,LIF	85 (17)
FBN1		other				0.000733	COL1A2,COL3A1,MYH11
RBM5-AS1		other				0.00544	ALDH1A1,JUN
GSN	0.786	other				0.00781	COL1A1,COL3A1
SMARCD3		transcription regulator				0.0096	COL1A1,PITX2
FBXW7		enzyme				0.00331	COL1A1,HSPA8,JUN,RHOB	40 (5)
ADIPOQ		other		-0.246		0.0123	CCL2,COL3A1,DUSP1,EGR1,FOS,SOCS3
F10	0.377	peptidase				0.000139	CCL2,EGR1,MIF	94 (19)
ID3	-0.742	transcription regulator		1.067		0.00384	BTG2,CCND2,DUSP1,GADD45B,ID3,SOCS3	68 (8)
PTH1R		G-protein coupled receptor				0.0236	COL1A1,DUSP1
DRD1		G-protein coupled receptor				8.51e-05	EGR1,FOS,JUNB	87 (22)
POU5F1		transcription regulator		0.435		0.000219	BMP4,BTG1,CASP1,CXCL12,DUSP1,DUSP5,EFEMP1,ID3,NR2F2,PITX2,SOCS3	60 (3)
PYCR2	0.187	enzyme				0.0222	PITX2
PPRC1		transcription regulator				0.0055	DUSP5,NFKBIZ,RND3
TLE1		transcription regulator				0.00011	DUSP1,EGR1,FOS	61 (7)
THRB		ligand-dependent nuclear receptor		0.196		1.51e-06	BTG2,CASP1,CCL2,CCND2,FOS,GSN,ID1,IGFBP2,JUN,PITX2,PTGDS,SFRP4	96 (21)
HSPB3		other				0.0222	CCL2
ZEB1		transcription regulator		1.969		0.00647	ALDH1A1,COL1A1,COL1A2,COL3A1	75 (7)
IGFBP5	1.129	other				0.0159	COL1A1,EGR1
BCYRN1		other				0.028	CCNL1,SDF2L1
YBX1		transcription regulator		-0.664		0.00165	COL1A1,COL1A2,EFEMP1,FOS,ID1	70 (18)
PLAUR		transmembrane receptor				0.00458	CCL2,JUN,JUNB	91 (23)
BORCS8-MEF2B		transcription regulator				0.00745	JUN
STAT6		transcription regulator		0.648		1.42e-08	ALDH2,ANXA1,APOE,CCL2,CCND2,COL1A1,COL1A2,COL3A1,EGR1,EPHX1,GADD45B,IER2,IFIT3,IRF1,LIF,LIFR,NFIL3,ZFP36	109 (15)
SUMO3		other				0.00283	CCND2,CD59,HSPA8
PIAS1		transcription regulator				0.0199	CCL2,GUCY1A1,MYH11
PPARA		ligand-dependent nuclear receptor		0		0.000917	ALDH2,APOE,C1R,C1S,CXCL12,FOS,HLA-E,IGFBP2,IGFBP5,LIFR,PLTP	72 (13)
HCRT		other				0.00239	EGR1,FOS	97 (23)
MAPK12		kinase				0.000564	EFEMP1,FOS,JUN	88 (20)
SAMSN1		other		1.633	bias	6.18e-05	CCND2,CITED2,IFIT3,IRF1,NFKBIZ,SOCS3	58 (7)
NGEF		other				0.0265	CCND2,RCAN2,SERPING1
HEIH		other		1.944	bias	9.09e-05	DUSP1,FOS,GADD45B,JUN	83 (13)
ETV5		transcription regulator		0.277		0.0118	CAVIN1,CXCL12,MID1IP1,PMP22
EPHX2		enzyme				0.00781	CCL2,HSPA5
CDKN2A		transcription regulator		1.359		3.44e-06	A2M,BTG2,CCL2,CITED2,COL1A1,DUSP1,EGR1,FOS,GABARAP,ID1,IGFBP5,JUN,ZNF385A	89 (20)
FOXO4		transcription regulator		1.463		2.42e-06	CCND2,CH25H,FOXC1,GADD45B,HSP90B1,HSPA5,IL1R1,TXNIP
INHA		growth factor		-0.05		1.01e-07	CCND2,COL1A2,COL3A1,COL6A1,EPHX1,IL1R1,MYH11,PCDH7,SFRP4
EGR4		transcription regulator				0.0015	CREM,EGR1
TIAM1		other				0.0295	JUN
ATG4B		peptidase				0.0148	GABARAP
UTS2		other				0.0367	FOS
UPF2		other				0.025	CAMK2N1,TSPAN8
EYA2		phosphatase				0.0148	SOCS3
NBR1		other				0.0439	HSPA5
IFNL1		cytokine				0.0273	HLA-B,IFIT3,IFITM1
SOCS1	0.266	other		-1.728	bias	1.22e-06	A2M,CCL2,CCND2,DUSP1,FOS,IFIT3,IRF1,JUN,SOCS3	71 (16)
PLAU		peptidase				0.0166	CCL2,HSPA5,IGFBP2
ATM		kinase				0.00228	DUSP1,GADD45B,IRF1,JUN	91 (21)
IRS2		enzyme				0.0426	EGR1,FOS
ATP2B2		transporter				0.00458	A2M,HSPA5,IGFBP5
IL21		cytokine		1.408	bias	0.0106	CASP1,CCND2,EGR1,IFIT3,SOCS3
ALOX15		enzyme				0.0342	ID3,JUN
ANGPT1	0.488	growth factor		1		2.08e-05	CCL2,COL3A1,DUSP1,DUSP5,IL1R1	91 (21)
HEXIM1		transcription regulator				0.0159	ANXA1,COL1A1
PFN2		enzyme				0.0148	SLC40A1
HAVCR2		other				0.025	CASP1,CASP4
RLN2		other				0.0137	CASP1,FOS
APP		other		1.122		1.13e-11	APOE,ARF5,BMP4,C1R,C1S,CASP1,CCL2,CCND2,CD59,CH25H,CITED2,CP,CXCL12,EGR1,ELN,FOS,FXYD1,HLA-E,HSPA1A/HSPA1B,HSPA5,HSPA8,IGFBP2,IGFBP5,IRF1,JUN,JUNB,LIF,MT-ND5,MT-ND6,PTGDS,SOCS3	77 (14)
NRG1		growth factor		1.555	bias	1.51e-07	CAVIN1,CCND2,COL1A1,DUSP1,EGR1,FOS,ID1,IER2,JUN,JUNB,LIFR,PMP22,ZFP36	80 (24)
IL22		cytokine		1.953	bias	0.0239	CXCL12,HLA-B,HSPA5,SOCS3
Nisch		other				0.0439	FOS
REG3A		enzyme				0.0148	SOCS3
EGFR		kinase		0.014	bias	2.15e-14	ANXA1,BCAM,BTG1,CASP4,CCL2,COL1A1,COL3A1,COL6A1,COL6A2,CXCL12,DUSP1,EFEMP1,EGR1,FOS,HSP90B1,HSPA5,ID1,IER2,IGFBP5,IRF1,JUN,JUNB,RHOB,RND3,SDF2L1,SOCS3,TXNIP	101 (23)
ADORA2A		G-protein coupled receptor		0.094		0.0204	COL3A1,COL6A1,DUSP1,FOS
NPR1		enzyme				0.00116	COL1A1,COL3A1,GUCY1A1
PENK		other				0.0367	FOS
CX3CL1		cytokine				0.00414	CCL2,COL3A1,CXCL12,GSN,IFIT3	88 (15)
PDGFRA		kinase				0.00781	COL1A1,FOS	75 (20)
FSTL1		other				0.000733	CASP1,COL1A1,COL1A2	24 (5)
COL5A1		other				0.0295	APOE,FBLN5
DNASE2		enzyme				0.00157	CH25H,CP,IFIT3
AXIN2		other				0.0222	BMP4
FOXC1	0.548	transcription regulator		1.89	bias	1.81e-05	COL1A1,FOS,HLA-B,IFIT3,IFITM1,IRF1,PITX2,SOCS3
FGFR3		kinase				0.0002	BMP4,COL1A1,COL3A1,FOS	79 (24)
KLF2		transcription regulator		0.105		1.17e-05	BMP4,CCL2,ELN,FBLN1,ID1,ID3,JUNB,MT2A,PTGDS
GNB2		enzyme				0.031	CREM,DUSP1
PKD1		ion channel		-0.647		0.000184	ALDH1A1,CAVIN1,DDX3Y,HSP90B1,IER2,PCDH7,PITX2,SLC26A7
ELK4		transcription regulator				2.36e-05	CCL2,EGR1,FOS,JUNB	83 (14)
MTTP		transporter				0.0326	HSPA5,JUN
LIPE		enzyme				1.59e-07	ALDH1A1,CDO1,CITED2,COL1A1,COL1A2,CP,EGR1,FOS,HSPA1A/HSPA1B,RGS5
LGALS7/LGALS7B		other				0.0029	COL1A2,EGR1
CXCR4		G-protein coupled receptor		1.213	bias	0.000125	CCL2,CXCL12,EGR1,ID1,JUNB	79 (23)
MAPK9		kinase		-0.3		8.64e-09	BMP4,CCL2,EGR1,FOS,GADD45B,IER2,IGFBP2,JUN,JUNB,LIF,MIF,ZFP36	89 (19)
HSP90B1	-0.674	other		-1	bias	0.00105	ARF5,HSP90B1,HSPA5,RPL27A
FGF10		growth factor				0.00803	ANXA1,BMP4,TSPAN8
IL2		cytokine		0.32	bias	2.49e-11	ANXA1,CAMK2N1,CASP1,CASP4,CCL2,CCND2,CD59,CXCL12,DUSP1,DUSP5,EPHX1,FOS,GADD45B,GEM,HSP90B1,HSPA1A/HSPA1B,HSPA5,IL1R1,IRF1,JUN,JUNB,LIF,LIFR,RHOB,SLC3A2,SLC40A1,SOCS3	110 (16)
CLOCK		transcription regulator				0.000746	CADM2,GADD45B,ID1,IGFBP5,JUNB,MID1IP1,NFIL3,RGS5
VAV1		transcription regulator				0.00157	CCND2,FOS,JUN	82 (25)
PTGER4		G-protein coupled receptor		-1.633		0.00018	CCL2,CH25H,CITED2,CP,EGR1,IRF1,MYH11	55 (7)
NKX2-3		transcription regulator		-0.023		6.52e-06	BMP4,BTG1,CASP1,FBN2,HLA-B,MYH11,PRSS12,RPL23,RPS29,SLC40A1
DDR1		kinase				0.000256	COL1A1,COL3A1,ELN
SCN1B		ion channel				0.0222	FOS
SUPT16H		transcription regulator				0.0144	DUSP5,EGR1,HSPA1A/HSPA1B,IFITM1
MET		kinase		1.633	bias	0.000575	CCND2,CITED2,FOS,JUN,NFKBIZ,SOCS3	104 (24)
CDH1		other				0.0281	BMP4,IFITM1,JUN
KRAS		enzyme		-1.992		2.78e-14	BCAM,BMP4,CASP1,CAVIN1,CCL2,COL1A1,COL3A1,DUSP1,DUSP5,EFEMP1,EGR1,ELN,FOS,GGT5,GPC3,GSN,HSPA5,ID1,IFITM1,IGFBP2,IRF1,JUN,JUNB,LIF,LTBP4,MID1IP1,PMP22,RHOB,SLC3A2,SOCS3,TXNIP,VMP1	86 (25)
GCLC		enzyme				1.62e-06	FOS,JUN,JUNB	55 (7)
GLI2		transcription regulator		-0.254		0.0125	BMP4,CCND2,COL1A1,JUNB
MAGED1	0.349	transcription regulator				0.0439	JUN
CAV1		transmembrane receptor		1.091		0.00117	CAVIN1,EGR1,FOS,HSPA8,ID1,RPL17	90 (17)
ADRB3		G-protein coupled receptor		0.765	bias	1.06e-08	CCL2,CXCL12,EGR1,FOS,JUN,JUNB	89 (24)
PPARGC1A		transcription regulator		-1.616		3.62e-05	A2M,BMP4,COL1A2,COL6A2,FBLN1,FOS,GADD45B,IGFBP5,LIF,LIFR,NFKBIZ,SOCS3,SPARCL1	105 (19)
NR4A2		ligand-dependent nuclear receptor		-1		0.0056	COL1A1,COL6A1,COL6A2,JUN	58 (7)
MBD3		other				0.0234	APOE,CCND2,PITX2
SAFB2		other				0.000733	FOS,HLA-E,JUN
EGR2		transcription regulator		0.575	bias	0.000218	EGR1,FOS,HSPA5,ID3,JUN,PMP22,SOCS3	98 (23)
COL4A3		other				0.00283	COL1A1,COL1A2,COL3A1	25 (5)
AATF		transcription regulator				0.0439	JUN
RYBP		transcription regulator				0.0222	CCND2
CD38		enzyme		0.915	bias	0.0016	CCND2,CITED2,COL1A1,NFIL3,SDF2L1,SOCS3
IL6R		transmembrane receptor		1.839	bias	4.64e-06	A2M,CCL2,COL1A1,COL1A2,IGFBP5,IRF1,SOCS3	96 (19)
RETN		other				0.0116	CCL2,FOS,SOCS3
KLF4		transcription regulator		1.733	bias	0.000202	ALDH1A1,CCL2,CCND2,COL1A1,DUSP1,DUSP5,EFEMP1,ID3,MYH11,PITX2	86 (13)
DUSP1	0.537	phosphatase		-1.155		2.15e-06	CCL2,CH25H,COL3A1,DUSP1,IFIT3,IRF1,JUN,SOCS3,ZFP36	81 (17)
HFE		transmembrane receptor		0.378		3.48e-05	DCT,DUSP1,EGR1,HSP90B1,HSPA5,HSPA8,SOCS3
RACK1		enzyme				0.00142	COL1A2,FOS,IFIT3	82 (19)
TGM2		enzyme		1.671		0.00751	BTG2,CCL2,HLA-B,ID1,IFIT3,MT2A	100 (19)
MMP13		peptidase				0.0439	COL1A1
WNT4		cytokine				0.0358	COL1A1,ID1
TNFAIP2		other				0.00618	CITED2,IRF1
IRF7		transcription regulator		1.406	bias	0.0101	CARD16,CASP4,IFIT3,IFITM1,IRF1
FOXM1		transcription regulator				0.00818	ANXA1,CCND2,CXCL12,FOS,JUN	111 (23)
GHR		transmembrane receptor				0.0111	COL1A1,IGFBP2,SOCS3
SKIL		transcription regulator				0.0426	COL1A2,CXCL12
RPS6KA4		kinase		1.992		2.02e-06	DUSP1,FOS,JUN,JUNB	90 (26)
WFS1		enzyme				0.0367	HSPA5
HDAC6		transcription regulator				0.00518	COL1A1,JUN,JUNB	70 (19)
MYBL2		transcription regulator				0.000524	ELN,HSPA8,ID1,IGFBP5
ATF6		transcription regulator				0.0121	FOS,HSP90B1,HSPA5
TGFB1I1		transcription regulator				0.0137	FOS,ID1
NR1I3		ligand-dependent nuclear receptor		0.13	bias	0.00135	ALDH1A1,EPHX1,GADD45B,IL1R1,SULT1E1	67 (4)
LDB1		transcription regulator		0.632		6.13e-05	ANXA1,CASP1,CASP4,CCND2,FBLN1,GSN,IL34,PLCG2,SLC40A1,TXNIP
UTRN		transmembrane receptor				0.0439	BMP4
STAT5B		transcription regulator		0.843		2.68e-10	A2M,APOE,CASP4,CCND2,CD248,CDO1,CITED2,DUSP1,FBLN1,FOS,GADD45B,IRF1,JUN,PLTP,SMPDL3A,SOCS3,SULT1E1,ZFP36	91 (18)
ERN1		kinase		-1.413	bias	1.81e-05	CNTN1,COL6A1,HSP90B1,HSPA5,IFITM1,JUN,SDF2L1,TXNIP
ARRB2		other				0.00305	EGR1,JUNB,NFKBIZ	103 (25)
ACKR1		G-protein coupled receptor				0.0106	CCL2,CITED2
S100A8		other		0.302		1.26e-07	A2M,ALDH1A1,C1S,CASP1,CCL2,CP,ELN,FXYD1,PRSS12,SOCS3,TXNIP
PTX3		other				0.00157	CCL2,FOS,JUN	94 (23)
ADRA1B		G-protein coupled receptor				6.41e-08	COL3A1,CREM,DUSP1,EGR1,FOS,JUN,LIF	89 (23)
NFYC		transcription regulator				0.00403	COL1A1,COL1A2,RHOB
MAPK10	0.604	kinase				0.00618	FOS,JUN	92 (17)
MAP2K5		kinase		1.015	bias	0.000609	CREM,FOS,ID1,JUN	85 (19)
INS		other		1.514		4.94e-07	CITED2,DUSP1,EGR1,FOS,HSPA5,IER2,IGFBP2,IGFBP5,JUN,JUNB	94 (24)
BCL6	0.25	transcription regulator		-0.314		0.0022	A2M,CCL2,CCND2,COL1A1,IRF1,JUNB,SOCS3	86 (17)
TP73		transcription regulator		0.791		8.27e-05	BTG2,C1R,CASP1,CASP4,CCL2,COL1A1,EGR1,HSPA1A/HSPA1B,IGFBP5,PMP22,SERPING1,VMP1	91 (15)
MECP2		transcription regulator				1.56e-05	ANXA1,APOE,EGR1,FXYD1,HSPA5,JUNB,MT1A,SEMA3D,TXNIP
ARHGEF25		other				0.0367	JUN
TNFSF13B		cytokine		0.2		0.00523	CCL2,CCND2,DUSP5,ID1,JUN	94 (24)
LDLR		transporter				0.000491	APOE,CCL2,DUSP1,EGR1,HSPA5,MID1IP1,MIF,PLTP	92 (23)
ADRA1A		G-protein coupled receptor				1.14e-07	COL3A1,CREM,DUSP1,EGR1,FOS,JUN,LIF	90 (24)
MAOA		enzyme				0.00205	ALDH1A1,CCL2,SOCS3	74 (8)
DNMT3A		enzyme		-0.933		1.84e-05	CASP4,EFEMP1,FOXF2,GUCY1A1,IGFBP5,IRF1,JUN,RCAN2,SOCS3	53 (7)
MFGE8	0.413	other				0.00544	COL1A1,COL3A1	81 (13)
PSEN1		peptidase		0.951		0.000201	APOE,ARF5,C1R,C1S,DUSP1,EGR1,FOS,GADD45B,HLA-E,HSPA5,HSPA8	82 (17)
ADRA1D		G-protein coupled receptor				6.41e-08	COL3A1,CREM,DUSP1,EGR1,FOS,JUN,LIF	87 (22)
SYK		kinase		0.391		0.00172	CCL2,CITED2,CREM,IRF1,PLCG2	19 (4)
RAF1		kinase		1.937	bias	1.08e-08	ANXA1,BTG1,DUSP5,EGR1,FOS,ID3,IER2,IL1R1,JUN,LIF,LIFR,RND3,TXNIP	97 (22)
NFE2L2		transcription regulator		1.934	bias	0.00103	COL1A1,COL3A1,DCT,ELN,EPHX1,FXYD1,HSP90B1,MAPK10,PITX2,SOCS3,SULT1E1
VDR		transcription regulator		0.378		0.000908	CCND2,COL1A1,EGR1,ID1,IGFBP5,JUN,SOCS3,TXNIP	87 (25)
TPH1		enzyme				0.0242	HSPA1A/HSPA1B,HSPA8,JUN
IFIH1		enzyme				0.00687	CCL2,EGR1,RND3	52 (7)
HNF4A		transcription regulator		1.573		0.00571	ALDH1A1,ALDH2,APOE,BTG1,C1S,CP,EGR1,EPHX1,FHL1,GADD45B,GSN,HLA-B,HSP90B1,HSPA5,HSPA8,JUN,JUNB,MID1IP1,MT2A,NR2F2,PTGDS,RPS18,SULT1A1,SULT1E1,TXNIP,VMP1,ZFP36	89 (12)
RXRA		ligand-dependent nuclear receptor		0.492		0.000116	ALDH1A1,APOE,CDO1,COL1A1,EPHX1,FOS,MID1IP1,PLTP,PMP22,PTGDS	75 (9)
TAF12		transcription regulator				0.0295	IRF1
KCTD11		other				0.0367	CCND2
LAMA4		enzyme		0	bias	0.000105	CCND2,COL3A1,CXCL12,GGT5,IL1R1,LIFR
FOXO1		transcription regulator		1.037	bias	6.95e-05	A2M,CH25H,CITED2,COL1A1,EGR1,FOS,FOXC1,GADD45B,HSPA5,IL1R1,JUN,JUNB,TXNIP	95 (22)
AHNAK		other				0.0295	CCND2
SP3		transcription regulator		-0.728	bias	3.65e-05	CITED2,COL1A1,COL1A2,DUSP1,EGR1,FOS,HSPA5,JUN,MYH11	104 (23)
THRA	0.27	ligand-dependent nuclear receptor		0.577		0.00099	BMP4,CCL2,FOS,IRF1,JUN,RCAN2	73 (18)
NT5E		phosphatase				0.0137	COL1A1,COL3A1
NTRK2		kinase				0.00331	CASP1,CCND2,EGR1,FOS	94 (21)
IL2RG		transmembrane receptor				0.0127	COL6A2,FOS,JUN
ATF3		transcription regulator		0.723		0.000598	GSN,HSPA5,ID1,JUN,MT2A,NFKBIZ	100 (19)
FOXA2		transcription regulator				0.00247	A2M,DCT,EPHX1,IGFBP5,MTUS1,MYH11,PTGDS	9 (2)
SELPLG		other				0.0408	CCL2,FOS
SRCAP		transcription regulator				0.0367	CCND2
PPIF		enzyme		-1.213		0.000663	CCL2,CITED2,CXCL12,LIF,PITX2
NPLOC4		other				0.0295	CCL2
AVP		other		1.941	bias	3.85e-05	CCL2,COL3A1,EGR1,FOS,HSPA5	91 (23)
MYO6		other		0.816	bias	3.68e-05	COL6A2,DUSP1,DUSP5,MXRA8,NFKBIZ,RHOB
RAC1		enzyme		1.715	bias	0.002	COL1A2,DUSP1,FOS,GSN,JUN	87 (23)
ERBB4		kinase		-1.265		7.08e-11	BTG2,CASP4,CCL2,COL3A1,CXCL12,DUSP1,EGR1,IGFBP5,JUN,SOCS3,SPARCL1	97 (23)
NFYA		transcription regulator		1.673	bias	1.1e-09	COL1A2,EGR1,EPHX1,GADD45B,HSPA5,IRF1,JUN,JUNB,RHOB,TXNIP	61 (7)
MAPKAPK2		kinase		0.849	bias	0.000984	CCL2,CITED2,HSPA5,ZFP36	83 (11)
GZMA		peptidase				0.0439	CCL2
SLC1A2		transporter				0.00745	FOS
CALR		transcription regulator		1.965		0.000485	COL1A1,COL1A2,COL3A1,HSPA5	83 (14)
NRAS		enzyme		-1.037		0.00558	COL1A2,EGR1,EPHX1,FHL1,PLTP,RHOB
SPHK1		kinase		-0.132		0.000655	COL1A2,EGR1,JUN,SOCS3	97 (24)
SMAD4		transcription regulator		0.363		0.000374	BMP4,CCL2,CCND2,CITED2,COL1A2,FOS,GADD45B,ID1,ZFP36	112 (21)
PPP1R1A		phosphatase				0.0222	HSPA5
ERBB3		kinase		-0.594		2.04e-07	CCND2,COL1A1,COL6A1,CXCL12,DUSP1,EGR1,IER2,IGFBP5,SOCS3	89 (20)
RAC2		enzyme				0.000609	ANXA1,FOS,MIF,PMP22
AXIN1		other				0.000564	CCND2,FOS,PITX2	89 (8)
VAMP3	0.247	other				0.0367	MYH11
ELP1		other				0.0439	BMP4
SP4		transcription regulator				0.00582	CCL2,HSPA5,IL34
TCF3		transcription regulator		0.099		1.6e-05	CCND2,COL1A1,GADD45B,HSP90B1,ID3,IRF1,JUN,NFIL3,PLCG2,SDF2L1,SELENOP,SOCS3,TCEAL9	15 (2)
JAG2		growth factor				0.0342	IL1R1,MIF
ARHGEF28		other				0.0148	FOS
CTCF		transcription regulator				0.0244	EGR1,HSPA1A/HSPA1B,IL1R1,XIST
PIK3R1		kinase		-0.684	bias	4.3e-06	CCND2,COL1A2,CXCL12,FOS,HSP90B1,HSPA5,TXNIP	100 (18)
AIF1		other				0.00473	COL1A1,COL3A1
NRG2		growth factor				0.00141	EGR1,IER2,JUNB,LIFR
KIDINS220		transcription regulator				0.000544	EGR1,FOS	65 (12)
GPHB5		other				0.00745	FOS
RYK		kinase				0.0439	COL1A1
USP18		peptidase				0.0223	IRF1,SOCS3
SOCS3	1.419	phosphatase		-1.665	bias	0.000841	EGR1,FOS,IRF1,JUN,SOCS3	77 (21)
SCN7A		ion channel				0.00745	FOS
RNF7		enzyme				0.00745	JUN
MYOD1		transcription regulator				0.00282	CCL2,CDO1,DUSP1,IGFBP5,JUNB,LIF,MSC	73 (11)
TBX5		transcription regulator				0.00303	CCL2,COL1A1,COL1A2,COL3A1	31 (5)
HDAC2		transcription regulator				0.0326	COL1A1,COL1A2,EGR1,RHOB
IGFBP2	-0.551	other				0.00844	CCL2,EFEMP1,IGFBP2
KDM1A		enzyme		-0.655		0.00012	A2M,CCL2,CCND2,COL1A1,COL1A2,EPHX1,IFIT3,IGFBP2,RARRES2,SELENOP,SFRP4	79 (13)
BAP1		peptidase				0.0126	HSPA5,LIF
PTAFR		G-protein coupled receptor				0.0137	CASP1,CCL2
LOX		enzyme				0.0126	COL3A1,ELN
HSPB6		other				0.0295	CCL2
IGHM		transmembrane receptor				0.0426	CCND2,JUN
ATF1		transcription regulator				0.000267	EGR1,FOS,HLA-B,JUN	54 (10)
TP63		transcription regulator		-0.09		2.97e-05	A2M,BMP4,CCND2,CITED2,ELN,FOS,HSPA1A/HSPA1B,HSPA8,ID1,ID3,IGFBP2,JUN,JUNB,LIF,VMP1	99 (21)
SRC		kinase		0.767	bias	5.1e-07	ABCA8,CAVIN1,CCL2,CCND2,COL1A2,DUSP1,FOS,ID1,JUN	98 (21)
TRHR		G-protein coupled receptor				0.0367	SOCS3
S1PR2		G-protein coupled receptor				0.00868	FOS,JUN	88 (22)
MAP2K7	0.313	kinase				0.000864	HSPA5,IL1R1,JUNB,RHOB	92 (16)
TERC		other				0.028	CASP1,EGR1
BCL3		transcription regulator		-1.709		7.48e-06	DUSP5,EGR1,FOS,ID1,IRF1,JUN	92 (22)
MARK2		kinase				0.028	IRF1,NFKBIZ
STRAP		other				0.0222	JUN
CSF1R		kinase				0.000293	CCND2,FOS,JUN,JUNB	86 (23)
C3		peptidase		0.298	bias	0.00361	APOE,CASP4,CCL2,JUN	100 (21)
CSF3R		transmembrane receptor				0.00868	CXCL12,FOS	72 (7)
FGFR1		kinase		1.019		6.94e-09	BMP4,CCND2,COL1A1,COL3A1,FOS,HSP90B1,HSPA5,JUN,LIF,PITX1	88 (23)
LMNA		other				3.04e-05	COL1A1,COL3A1,ELN,FAM13C,ID3,IRF1,JUN,MSC,PCDH7,ZFP36	85 (13)
PSMC4		peptidase				0.00745	CCND2
ANGPT2		growth factor		0.808	bias	7.68e-07	C1R,COL1A1,COL1A2,COL3A1,HSPA1A/HSPA1B,HSPA5,MAPK10,MIF,RHOB,SERPING1,TXNIP	65 (10)
IL1RN		cytokine		0.128	bias	0.000492	CCL2,IFIT3,IGFBP5,IRF1,LIF,LIFR	104 (22)
TMPO		other				0.00113	COL1A1,COL3A1
INSIG1		other		-1	bias	0.00991	APOE,HSPA5,JUN,NFKBIZ
ACVRL1		kinase				0.0295	CXCL12,ID1
CRH		cytokine				0.0179	FOS,JUNB,SOCS3
ASH2L		transcription regulator				0.0367	HSPA5
P2RY12		G-protein coupled receptor				0.0367	COL1A1
USP4		peptidase				0.00408	ID1,ID3
LAMP2		enzyme		-0.447	bias	0.000331	CCL2,CXCL12,IGFBP2,LIF,MIF
GRM5		G-protein coupled receptor				0.00239	FOS,SPARCL1
RARB	-0.379	ligand-dependent nuclear receptor		0.816		5.63e-05	CASP4,CXCL12,EGR1,ID1,ID3,IFITM1,JUN,PITX2	90 (13)
FANCC		other				0.0149	CXCL12,IL1R1,RND3
TAC1		other				0.0289	CASP1,CCL2,FOS
MITF		transcription regulator		0.907	bias	0.0139	APOE,COL1A1,CREM,DCT,FOS,TXNIP
SNCA		enzyme		0.555		0.0123	ALDH1A1,APOE,CCL2,DUSP1,GSN,HSP90B1,HSPA5,IRF1
F7		peptidase		1.387	bias	5.67e-07	EGR1,FOS,IER2,LIF,RND3,ZFP36	88 (18)
HOXA9		transcription regulator				9.38e-06	ALDH1A1,CCL2,CREM,DCT,IER2,JUN,JUNB,RPL27A,RPL37A
IRF1	1.741	transcription regulator		1.573	bias	0.000772	C1R,CASP1,CCL2,IFIT3,IFITM1,IRF1,PCDH7	94 (16)
FBXO32		enzyme				0.0249	CCND2,HSPA5,IL1R1
AHR		ligand-dependent nuclear receptor		0.756		7.22e-15	A2M,ALDH2,BTG2,CAMK2N1,CDO1,CHST2,COL1A1,COL1A2,COL3A1,COL6A1,EFEMP1,ELN,FBLN5,FBN2,FOS,HSPA5,IL1R1,IL34,IRF1,JUN,JUNB,MT2A,MYH11,NFASC,PMP22,SOCS3	107 (22)
A4GALT		enzyme				0.0295	IRF1
LCAT		enzyme				0.0137	APOE,HSPA5
MAPK14		kinase		1.885	bias	8.79e-07	BTG2,CCL2,COL1A1,DUSP1,EFEMP1,FOS,JUN,JUNB,MYH11,SOCS3,ZFP36	86 (19)
DST	0.357	other				0.0148	HSPA5
RPS6	-0.201	other				0.0295	CLDN11
RAPSN		other				0.0295	SOCS3
RFX1		transcription regulator				0.0096	COL1A1,COL1A2
N4BP1		enzyme				0.000361	HLA-B,JUN,JUNB	75 (10)
DYNLL1		other				0.0439	FOS
ANKS1A		other				0.00745	FOS
KCNIP3		transcription regulator		-1		0.00217	CREM,FOS,SOCS3,ZFP36	46 (6)
AGTR1		G-protein coupled receptor		0.294		6.57e-07	COL3A1,CP,DUSP1,FOS,JUN,TXNIP	95 (24)
TRAF3IP2		enzyme				0.0173	COL1A1,COL3A1,NFKBIZ
RANBP9		other				0.00239	FOS,JUN	62 (10)
SOX10		transcription regulator				0.00242	FOS,IRF1,PMP22
GTF2H4		transcription regulator				0.0367	CCND2
ISG15		other		0.6		2.58e-05	ALDH2,COL15A1,COL1A1,COL1A2,HLA-B
RARG		ligand-dependent nuclear receptor				7.41e-05	DUSP1,EGR1,FOS,FOXC1,JUN,PITX2	116 (20)
PTPRJ		phosphatase				0.00844	CITED2,FOS,NFKBIZ	51 (10)
OGT		enzyme				0.0492	FOS,IGFBP2,JUN
HNRNPA2B1		other				0.000119	ANXA7,CP,FHL1,GSN,IGFBP2,PHACTR2,SULT1A1
HTR4		G-protein coupled receptor				0.0439	CXCL12
AP2A1	0.298	transporter				0.0295	MT2A
APOE	1.366	transporter		-1.96	bias	6.55e-07	APOE,BCAM,BMP4,CASP1,CCND2,COL1A1,EGR1,FOS,HSP90B1,HSPA1A/HSPA1B,HSPA5,JUN,SOCS3,TXNIP	97 (23)
STXBP3		transporter				0.00745	HSPA5
MAP2K6		kinase				0.0199	CCL2,JUN,MYH11
ATF7		transcription regulator				0.0015	DUSP1,DUSP5	35 (4)
CHRM4		G-protein coupled receptor				0.0295	EGR1
GAD1		enzyme				0.0148	FOS
SMARCA2		transcription regulator				0.0154	CP,DCT,IGFBP5
TRADD		other				0.0184	CCL2,IRF1
STK11		kinase		-0.333		9.88e-05	A2M,ARF5,CCL2,CNTN1,COL3A1,GADD45B,ID1,IGFBP5,JUNB,SPARCL1	101 (21)
DLST		enzyme				0.0222	JUN
SND1		enzyme				0.0265	ADIRF,ID1
IGBP1		phosphatase				0.00239	CASP1,IRF1
PRKAR2B		kinase				0.0184	EGR1,FOS
NLRP12		other		0	bias	6.77e-06	CASP1,CXCL12,HLA-B,HLA-E,JUN
MAT2A		enzyme				0.0439	FOS
CDK6		kinase				0.00618	NFKBIZ,SOCS3	53 (5)
CTBP1		enzyme				0.00687	CLDN11,COL1A2,FOS
PGD		enzyme				0.0222	SLC3A2
CD160		transmembrane receptor				0.00192	FOS,JUN
VANGL1		other				0.0148	JUN
NFASC	0.587	other				0.00781	DYNLT3,NFASC
TOR2A		other				0.0222	FOS
SATB1		transcription regulator		0.555		0.00859	ARF5,GADD45B,HSPA8,ID3,MT1A
IL1A		cytokine		1.359	bias	4.82e-07	ALDH1A1,CCL2,CXCL12,FOS,IGFBP5,IRF1,JUN,JUNB,LIF,MT2A,NFKBIZ,NR2F2	89 (18)
HNF1A		transcription regulator		-0.152	bias	0.0037	C1S,CDO1,COL3A1,DCT,HSPA5,MID1IP1,SERPING1,SLC26A7,SLC40A1,SOCS3
PITX2	0.607	transcription regulator		1.664	bias	0.000115	CCND2,COL1A2,EGR1,FOXC1,MSC,PITX1,PITX2	85 (12)
FGFR2		kinase		1.091		0.000492	BMP4,CCND2,COL1A1,COL3A1,PITX2,TSPAN8	80 (13)
ITGB6		other				0.000256	COL1A1,COL1A2,COL3A1	82 (13)
STEAP3		transporter				0.00844	COL1A1,COL3A1,HSPA8	69 (7)
HEPH		transporter				0.000544	CP,SLC40A1
ASAH1		enzyme				0.0358	CLDN11,COL1A2
MED13		transcription regulator				0.0479	ELN,LIF
ATF4		transcription regulator		-0.06	bias	4.73e-08	APOE,BTG1,CCL2,HSP90B1,HSPA5,IGFBP2,IGFBP5,JUN,MID1IP1,MT2A,PMP22,SLC3A2	91 (14)
RB1		transcription regulator		-1.796		7.7e-06	CASP4,CCNL1,CITED2,DUSP1,EGR1,FOS,FXYD1,GADD45B,GEM,ID1,JUN,JUNB,RHOB,SLC26A7,ZFP36	90 (19)
IFNGR2		transmembrane receptor				0.0222	IRF1
GFRA2		transmembrane receptor				0.0222	EGR1
TREX1		enzyme		-1.4	bias	0.00016	CASP1,CCL2,GSN,IFIT3,IFITM1,IRF1,TXNIP	53 (7)
MAP3K8		kinase		1.935		0.000173	APOE,EGR1,FOS,JUN,JUNB,SOCS3,TXNIP	83 (25)
STAG2		other				0.0391	IFIT3,IFITM1
HNF1B		transcription regulator		-0.447		0.0023	CITED2,DUSP1,ID1,ID3,PMP22
ABI1		other				0.0295	EGR1
JAK2		kinase		1.757	bias	2.53e-06	CASP1,CCL2,CCND2,EGR1,FOS,IRF1,NFKBIZ,SOCS3,XIST	88 (16)
HSPB8		kinase				0.0196	BMP4,CCL2
Rhox5		transcription regulator				0.0223	PLTP,TMEM47
FGF2		growth factor		1.724	bias	2.36e-10	BMP4,BTG2,CCL2,CCND2,COL1A1,COL1A2,COL3A1,CXCL12,EGR1,ELN,FOS,ID3,IGFBP2,IGFBP5,JUN,JUNB,MIF,PITX2,SOCS3,SPRY1,XIST	102 (25)
RPS6KA2		kinase				0.0222	EGR1
NTRK1		kinase				0.0137	EGR1,FOS
SH2B2		other				0.0367	FOS
CCL5		cytokine		1.706	bias	2.77e-05	CCL2,DUSP1,FOS,IER2,PTGDS,ZFP36	79 (19)
APC		enzyme		0.655		0.00209	CCND2,CXCL12,ID1,ID3,IGFBP5,JUN	103 (13)
GCNT1		enzyme				0.0222	FOS
PTPN11		phosphatase				0.000963	EGR1,FOS,IFIT3,JUN,SOCS3	93 (24)
MYL2		other				0.00242	ANXA1,ANXA7,HSPA5
EBF1		transcription regulator		0.911	bias	0.00102	COL1A1,CXCL12,IRF1,MAPK10,NFIL3,SOCS3
COL4A1		other				0.0439	HSPA5
AFP		transporter				0.0029	EGR1,FOS	59 (7)
RUVBL1		transcription regulator				0.00488	CCND2,GADD45B,SOCS3
MEOX2		transcription regulator				0.00305	CCL2,ID1,ID3
IL18		cytokine		1.794	bias	1.99e-05	CCL2,CXCL12,GADD45B,IRF1,JUN,LIF,NFIL3,NFKBIZ,SLC3A2	89 (19)
EGR1	0.696	transcription regulator		1.451	bias	2.53e-07	CAVIN1,CCL2,CCND2,COL1A1,COL1A2,CREM,EGR1,GADD45B,ID1,JUN,JUNB	92 (25)
TBX1		transcription regulator				0.0029	BMP4,PITX2
LEPR		transmembrane receptor		1.134		1.63e-05	APOE,BTG1,COL1A1,FOS,GADD45B,HSPA1A/HSPA1B,HSPA5,LIF,SOCS3	109 (17)
ACVR1C		kinase				0.0137	FOS,JUNB
PSMA2		peptidase				0.00745	CCND2
PTGS2		enzyme		1.561		0.000626	ANXA1,CCL2,CXCL12,DUSP1,EGR1,FOS,PCDH7	95 (18)
HOXB4		transcription regulator				0.00697	CCND2,JUNB
DIO3		enzyme		1.698		0.00192	ALDH1A1,CLDN11,COL6A1,DCT,GPC3,PTGDS
HBEGF		growth factor				0.00458	CCND2,EGR1,ELN	72 (24)
CCN2		growth factor		0.501	bias	0.00961	COL1A1,EGR1,JUN,SFRP4	111 (23)
SFTPA1		transporter		-1		0.00289	COL1A1,EGR1,FOS,GUCY1A1	91 (23)
SCD		enzyme		-0.428		8.92e-05	ALDH1A1,EGR1,FOS,HSPA5,IGFBP2,JUN,LIFR,SOCS3	94 (22)
CD200R1		transmembrane receptor				0.0127	EGR1,JUN,JUNB
ATG7		enzyme		-1.982		0.00903	APOE,COL1A1,JUN,SOCS3	90 (17)
POU4F3		transcription regulator				0.0148	FOS
GABRG2		ion channel				0.0148	FOS
BTK		kinase		0.2	bias	0.002	CCND2,IFIT3,IFITM1,IRF1,JUN	82 (21)
ING1		transcription regulator				0.00223	CCL2,HSPA1A/HSPA1B,ZFP36
MEF2C		transcription regulator		0.109	bias	7.56e-06	CCL2,COL1A1,COL1A2,COL3A1,FOS,JUN,JUNB,ZFP36	50 (10)
TIMP3		other				0.00651	BMP4,FOS,JUN	83 (14)
NOS1		enzyme				0.0159	EGR1,FOS
MEF2A		transcription regulator		1.015	bias	0.00331	FOS,IFIT3,IRF1,JUN
ERG		transcription regulator		0.896	bias	0.000322	CD59,FHL1,GUCY1A1,NFIL3,PHACTR2,RCAN2,RPL27A,RPS11
INSR		kinase		0.896	bias	1.06e-06	ALDH1A1,ALDH2,BMP4,CCL2,CCND2,CITED2,DUSP1,EGR1,FBLN1,FHL1,FOS,IER2,JUNB,PITX2,RHOB,SELENOP,SOCS3	94 (24)
BMX		kinase				0.000139	COL3A1,FOS,HSPA1A/HSPA1B	79 (12)
ARRB1	0.18	transcription regulator				0.00352	COL1A1,EGR1,JUNB	89 (23)
GNRH1		other		1.663	bias	4.6e-06	CREM,EGR1,FOS,IGFBP5,JUN,JUNB	81 (24)
DDIT3		transcription regulator		-0.2		0.00274	CAMK2N1,CASP4,HSPA5,NFIL3,TXNIP
C9		other				0.00347	COL1A1,COL3A1
NOTCH2		transcription regulator				0.00803	COL1A1,MYH11,RGS5
CCKAR		G-protein coupled receptor				0.0295	EGR1
CRADD		other				0.0148	CCL2
SMARCB1		transcription regulator		-0.447	bias	5.55e-06	A2M,BMP4,BTG1,COL1A1,FOS,GPC3,GSN,IFITM1,IGFBP2,RND3	72 (7)
LHX6		transcription regulator				0.000812	GUCY1A1,PITX2
SFN		other				0.0184	BTG2,IL1R1
CCN3		growth factor				0.000564	BMP4,CCL2,COL1A1	61 (12)
TGFBR1		kinase		1.982		0.00215	BMP4,COL1A1,COL1A2,FBLN5,ZFP36	95 (20)
FGF19		growth factor				5.45e-05	ALDH1A1,APOE,EGR1,FOS,ID1,PTGDS	84 (13)
GNA13		enzyme				0.000564	EGR1,FOS,MYH11	103 (22)
GNB1		enzyme				0.00305	CREM,DUSP1,MYH11
NFKB2	0.359	transcription regulator		0.818		0.00523	BMP4,CXCL12,FOS,IGFBP5,IL34
ETS1	-0.47	transcription regulator		1.446	bias	8.25e-06	BMP4,CASP1,CCL2,CITED2,COL1A2,EGR1,HSPA1A/HSPA1B,HSPA8,JUNB,NFIL3	100 (17)
ACADS		enzyme				0.0222	HSPA5
TBP		transcription regulator				0.0179	COL1A1,FOS,RPS10
HOXA4		transcription regulator				0.00473	CCND2,MYH11
NFATC1		transcription regulator		0	bias	0.0115	CCND2,COL1A1,HSP90B1,MYH11
OTULIN		peptidase				0.000328	ID1,ID3	2 (2)
IKZF1		transcription regulator		-0.765	bias	0.0176	CCND2,CITED2,DUSP5,IFIT3,NFKBIZ,TXNIP
PEMT		enzyme				0.00473	COL1A1,HSPA5
Yap1		transcription regulator				0.0295	MYH11
SEC23B		transporter				0.0222	HSP90B1
KDELR1		transporter				0.00745	HSPA5
PTPRT		phosphatase				0.0148	SOCS3
C5AR1		G-protein coupled receptor				0.0132	COL1A1,COL1A2,HSPA5
OSBPL8		transporter				0.00618	APOE,HSPA5
F2RL3		G-protein coupled receptor				0.000812	EGR1,FOS	47 (7)
ATP2A1		transporter				0.0295	HSPA5
TNC		other				0.00032	CASP1,CCL2,CXCL12,FOS	92 (22)
GPS1		other				0.0439	FOS
BIRC5		other				0.00844	COL1A1,COL3A1,FBLN1	70 (7)
CLU		other				0.000808	CCL2,CCND2,HSPA1A/HSPA1B,HSPA5	83 (18)
BMPR1B		kinase				0.0184	ID1,ID3
DMPK		kinase				0.0148	FXYD1
ENG		transmembrane receptor				0.0358	ELN,ID1
SOX9		transcription regulator		1.182	bias	5.1e-07	ALDH1A1,COL1A1,COL3A1,DCT,FOS,FOXC1,MYH11,PTGDS,TSPAN8	74 (10)
FABP5		transporter				0.00781	IFIT3,SOCS3	8 (3)
GDF5		growth factor				0.0439	COL1A1
GNG2		enzyme				0.0222	MYH11
SIX5		transcription regulator				0.0137	IGFBP5,PLTP
GLIS1		transcription regulator		0.816	bias	2.53e-07	COL1A2,COL6A2,EFEMP1,FBLN1,FBLN5,FBN2
KLB		enzyme				0.0029	EGR1,FOS	65 (13)
HOXC6		transcription regulator				0.0391	CASP1,CNTN1
Igkv1-117		other				4.69e-05	CCND2,JUN,JUNB	88 (22)
IL2RB		transmembrane receptor				0.000212	CCL2,FOS,JUN	82 (24)
ITGB3		transmembrane receptor				0.00186	COL1A1,COL1A2,FOS,HSP90B1	89 (21)
KNG1		other				0.00172	COL1A1,COL1A2,FOS	91 (20)
MLXIPL		transcription regulator		-0.087	bias	8.75e-11	MID1IP1,RPL17,RPL23,RPL27A,RPL35,RPL37A,RPS10,RPS11,RPS18,RPS26,RPS29,RPS4Y1,TXNIP
MNT		transcription regulator		-1	bias	7.2e-05	ALDH1A1,CCND2,GADD45B,ID1,TXNIP
MYB		transcription regulator		1.962		0.000399	COL1A2,CXCL12,HSPA5,HSPA8,IGFBP5,JUN,LIF	78 (11)
KAT2B		transcription regulator		1	bias	0.000864	CCL2,COL1A2,HLA-B,HSPA5	90 (17)
PTCH2		transmembrane receptor				0.0295	CXCL12
RORC		ligand-dependent nuclear receptor				0.000728	ALDH2,COL1A2,COL3A1,GADD45B,IL1R1,MSC,SULT1E1
SIN3B		transcription regulator				0.00049	COL1A2,GADD45B,TXNIP
STS		enzyme				0.0223	HSPA1A/HSPA1B,IGFBP2
ETS2		transcription regulator		1.98	bias	0.0024	BMP4,FOS,JUN,JUNB	78 (22)
TAL1		transcription regulator		-1.342		0.0269	GUCY1A1,HLA-B,HLA-E,JUN,NFKBIZ
ZBTB7B		transcription regulator				0.0173	COL1A1,COL1A2,IL1R1
SASH1		other		1.342	bias	0.000189	CCND2,CITED2,IFIT3,IRF1,NFKBIZ
EPGN		growth factor				0.00745	FOS
MAPK3		kinase		1.369	bias	1.48e-05	BMP4,COL3A1,EGR1,ELN,FOS,JUN,JUNB	92 (24)
TAF4B		transcription regulator				0.000931	CCND2,IRF1,JUN
NLRC5		transcription regulator				0.0137	HLA-B,HLA-E
EFEMP2		other				7.99e-06	EFEMP1,ELN,FBLN5
TAX1BP3		transcription regulator				0.00745	FOS
RPS6KA5		kinase		1.999		1.96e-05	DUSP1,FOS,JUN,JUNB	87 (24)
MANF		other				0.0106	COL1A1,HSPA5
Manf		other				0.000165	HSP90B1,HSPA5
TLR9		transmembrane receptor		1.473	bias	1.66e-05	DUSP1,EGR1,GADD45B,IFIT3,IFITM1,IRF1,NFKBIZ,SMPDL3A,SOCS3,SPRY1	87 (17)
LSINCT5		other				0.0295	CASP1
PSMD4		other				0.0439	A2M
SLC37A4		transporter				0.0367	HSPA5
ADCYAP1R1		G-protein coupled receptor				0.00113	DUSP5,FOS
ACKR3		G-protein coupled receptor				0.0295	CXCL12,ELN
Mir200		group				0.000645	COL1A1,COL3A1,JUN	72 (9)
ABCA1		transporter				6.62e-05	ABCA8,ANXA1,APOE,HSPA5,PMP22
NR2F2	0.767	ligand-dependent nuclear receptor				0.00167	ALDH2,COL1A1,IL34,NR2F2
CMA1		peptidase				0.000544	COL1A1,COL3A1	57 (7)
SSRP1		transcription regulator				0.00188	DUSP5,EGR1,IFITM1
STX2		transporter				0.0439	BMP4
PRLR		transmembrane receptor				0.028	A2M,IGFBP5
NR2F1		ligand-dependent nuclear receptor				0.000524	ALDH2,EGR1,RORB,SPRY1
FAAH		enzyme				0.00142	FOS,RPL17,RPS18
RPTOR		other				0.000775	CASP1,CCND2,CXCL12,IL1R1,JUN,SOCS3	77 (18)
PRNP	0.326	other		0.555		2.46e-06	APOE,CCL2,EGR1,HSP90B1,HSPA1A/HSPA1B,HSPA5,HSPA8	94 (20)
VCP		enzyme				0.00142	CCL2,DUSP1,HSPA5	63 (7)
NDRG1		kinase				0.0132	CASP4,FOS,JUN
IRF3		transcription regulator		0.818	bias	0.0204	CCL2,IFIT3,IRF1,JUNB,PLCG2
MAPK7		kinase				0.0257	DUSP1,ID1,JUN
RAMP3		G-protein coupled receptor				0.0148	FOS
LMO2		transcription regulator		0.632		6.31e-05	ANXA1,CASP1,CASP4,CCND2,FBLN1,GSN,IL34,PLCG2,SLC40A1,TXNIP
PLK2		kinase				0.0159	CITED2,IRF1
APEX1		enzyme				0.00172	EGR1,FOS,JUNB	79 (12)
MVP		other				0.0106	FOS,JUN
MAP2K3		kinase				0.016	COL1A1,COL1A2,COL3A1
IL13		cytokine		1.597		1.19e-05	CASP1,CCL2,CHST2,COL1A1,COL1A2,COL3A1,COL6A2,CP,DYNLT3,EGR1,GSN,IL1R1,JUN,SOCS3	91 (17)
KITLG	0.33	growth factor		1.265	bias	0.000142	BTG1,CASP1,CCL2,CDC42EP5,CXCL12,EGR1,FOS,MID1IP1,TXNIP	85 (21)
TAZ		enzyme		0.321		0.000314	ANXA1,CAMK2N1,CCL2,COL1A1,COL6A2,CXCL12,DUSP1,PHACTR2,SLC40A1	68 (7)
PRKCB		kinase				0.0143	EGR1,FOS,JUN
LRP1		transmembrane receptor		-1.964		0.000922	C1R,C1S,COL3A1,SERPING1
MYCN		transcription regulator		-1.127		3.59e-08	ALDH1A1,CCND2,CITED2,CLDN11,COL1A1,JUNB,RCAN2,RGS5,RPL17,RPL23,RPL27A,RPL35,RPL37A,RPS26,RPS27
ATP7A		transporter				0.0029	CCL2,ELN
TFF2		other				0.0439	CCND2
YY1		transcription regulator		0.203		2.15e-11	BMP4,BTG2,CCL2,COL15A1,COL1A1,CXCL12,EGR1,FOS,GPC3,HSPA5,ID3,IGFBP5,IL1R1,MYH11,NFKBIZ,PDGFD,RND3,XIST	79 (14)
EPCAM		other		-1		4.56e-05	EGR1,FOS,ID1,JUN	92 (21)
TCF4		transcription regulator		-0.962		1.74e-05	CASP1,CASP4,CBLN2,CREM,DCT,HSP90B1,ID3,IGFBP5,SDF2L1,SELENOP,SOCS3,TXNIP
HDAC4		transcription regulator				0.00453	CNTN1,FOS,JUN,MAPK10,PMP22	47 (6)
NR0B2		ligand-dependent nuclear receptor		-1.214	bias	0.0164	COL1A1,COL1A2,EGR1,PLCG2
HSPA5	-0.9	enzyme				0.00651	HSP90B1,HSPA5,HSPA8	55 (7)
ILF3		transcription regulator				0.0306	CH25H,FOS,SLC3A2
NFATC2		transcription regulator		1.134		0.000173	CASP4,CITED2,IFIT3,IRF1,JUN,NFKBIZ,SLC3A2,SOCS3	87 (15)
TRPV4		ion channel				0.00157	DUSP1,FOS,SOCS3	93 (20)
YWHAB		other				0.00113	BCAM,DUSP1
PLG		peptidase				0.0199	CCL2,COL1A1,MIF
LRPPRC		other				0.0029	MT-ND5,MT-ND6
PDPK1		kinase				0.00377	A2M,DCT,XIST
LGALS3		other				0.00931	CCL2,COL3A1,IGFBP5,SOCS3	100 (22)
RBFOX1		other				0.0222	GSN
SMAD5		transcription regulator				0.0236	ID1,ID3
ARID1A		transcription regulator				0.00751	ALDH1A1,ANXA1,BMP4,COL1A1,FBLN1,FHL1
GTF2I		transcription regulator				0.00544	FOS,HSPA5
LETMD1		other				0.00408	CCL2,IRF1
RHO		G-protein coupled receptor		-1.342		0.000189	COL1A2,FBLN1,FOS,SELENOP,SERPING1
TH		enzyme				0.0148	FOS
CASR		G-protein coupled receptor		0	bias	0.000575	CCND2,EGR1,ID1,IGFBP5,SOCS3,TXNIP	62 (13)
ADRB1		G-protein coupled receptor				0.0116	COL3A1,HSPA5
IL11RA	0.311	transmembrane receptor				0.000566	DUSP5,FOS,JUNB,SOCS3	88 (17)
PTPN22		phosphatase				0.0223	CREM,FOS
IFNB1		cytokine		1.134		4.41e-07	CASP1,CCL2,CH25H,CREM,DDX3Y,FOS,IFIT3,IFITM1,IL1R1,IRF1,RND3,SPRY1,XIST	79 (14)
CD72		transmembrane receptor				0.0222	CCL2
NR3C2		ligand-dependent nuclear receptor		1.238		1.63e-06	APOE,BMP4,CCL2,COL1A1,COL3A1,EGR1,GUCY1A1,JUNB,PTGDS	97 (18)
DACH1		transcription regulator		-1.526		7.65e-10	BMP4,EFEMP1,EGR1,FOS,ID1,IER2,JUN,SOCS3	88 (14)
CREB3		transcription regulator				0.00781	ANXA1,HSPA5
DAP3		other				0.00408	MT-ND5,MT-ND6
LIPG		enzyme				0.0106	CCL2,PLTP
PLAT		peptidase				0.0295	FOS,JUN
SERPINB7		other				0.0295	CCL2
AKAP13		other				0.0295	FOS
SCX		transcription regulator				0.0106	COL1A1,ID1
ELANE		peptidase				0.0043	ELN,FOS,HSPA5	51 (13)
HIVEP3		transcription regulator				0.0029	JUN,JUNB	52 (7)
HSPD1		enzyme				0.0236	ALDH2,SOCS3
TAPBP		transporter				0.0015	HLA-B,HLA-E
CDK5R2		other				0.0222	FOS
PRDM1		transcription regulator		-0.335		0.00653	FOS,HLA-B,ID3,IFIT3,MSC,MT2A,SPRY1
NFKB1		transcription regulator		0.726	bias	7.72e-08	A2M,APOE,BTG2,CASP4,CCL2,CCND2,CD59,COL1A1,COL1A2,DUSP1,EGR1,FOS,HSP90B1,IRF1	107 (18)
GATA1		transcription regulator		1.234		1.4e-05	BTG2,CAVIN1,CCND2,CREM,EGR1,FHL1,JUNB,NFIL3,RPL27A,RPS11,SLC3A2
RELA		transcription regulator		1.499	bias	1.61e-12	A2M,APOE,BTG2,CCL2,CD59,CITED2,COL1A1,COL1A2,DUSP1,EGR1,ELN,FOS,HLA-B,HSP90B1,ID1,IER2,IGFBP2,IRF1,JUN,JUNB,MIF,PTGDS,TMSB10/TMSB4X	94 (18)
IL6ST		transmembrane receptor				1.17e-05	A2M,EGR1,IRF1,JUN,JUNB,SOCS3	72 (15)
DNMT3B		enzyme		-1.067		0.0106	FOXF2,GUCY1A1,IFITM1,RCAN2,SFRP4
Tnxa-ps1		other				0.00745	DUSP1
NOCT		transcription regulator				0.0439	RORB
FOSB		transcription regulator				0.031	FOS,MT2A
GAST		other		1.069	bias	0.000463	ANXA7,CREM,EGR1,FOS,JUN	83 (22)
JAM2		other				0.00745	CXCL12
LIF	-0.531	cytokine		1.648		1.19e-07	A2M,EGR1,FOS,IL34,IRF1,JUN,JUNB,LIFR,MT-ND5,MT-ND6,SFRP4,SOCS3	85 (18)
BTG1	0.875	transcription regulator				0.0439	JUN
IRF9		transcription regulator				0.000655	IFIT3,IFITM1,IRF1,SOCS3	82 (13)
RUNX2		transcription regulator		-0.218	bias	0.00265	COL1A1,COL1A2,GADD45B,MYH11,PTGDS	49 (7)
IL15		cytokine		0.545	bias	2.27e-09	ANXA1,BTG1,CCL2,CCND2,CD59,CXCL12,DUSP5,GGT5,HSPA8,IFITM1,IL1R1,IRF1,JUN,JUNB,LIF,MIF,NFIL3,PLCG2,ZFP36	89 (16)
BMP6		growth factor		-1.188		0.00013	BMP4,EPHX1,ID1,ID3,PITX2,PMP22	11 (4)
TCF7L2		transcription regulator		1.44	bias	1.21e-05	ANXA1,BMP4,CAMK2N1,CCND2,CLDN11,FOS,GSN,ID1,ID3,IGFBP2,JUN,NFASC,PITX2	68 (7)
HNRNPU		transporter				0.0116	CCL2,IFIT3,PDGFD
MAPKAPK3		kinase				0.00868	HSPA5,ZFP36
DUSP5	0.635	phosphatase				0.000422	CH25H,EGR1,ZFP36
ELF4		transcription regulator				0.00262	CREM,DUSP1,DUSP5
MFAP5		other				0.00763	DUSP1,EFEMP1,SDF2L1
TBK1		kinase				0.046	HLA-E,IFIT3,NFKBIZ
TFPI2		other				0.00116	BTG2,GADD45B,JUNB
BTG2	0.81	transcription regulator				0.00305	BTG2,CCL2,IGFBP2	59 (7)
HGF		growth factor		0.256	bias	1.62e-09	A2M,CASP1,CCL2,CITED2,COL1A1,COL1A2,COL3A1,DUSP1,EGR1,FOS,GEM,ID1,JUN,JUNB,NFKBIZ,PMP22,RARRES2,RHOB,SOCS3,ZFP36	94 (22)
MAML1		transcription regulator				0.00781	EGR1,RND3
KAT2A		enzyme		1		0.000338	CCND2,CLDN11,HSPA5,JUN,JUNB,RCAN2	90 (12)
INHBC		growth factor				0.0222	JUNB
FOS	1.104	transcription regulator		-1.257		2.95e-09	A2M,CASP4,CCL2,COL1A1,COL6A1,EGR1,FOS,FOXC1,HLA-B,HSP90B1,HSPA5,IGFBP5,JUN,JUNB,MT1A,MT2A,NFIL3,PTGDS,RPS18,SFRP4,SOCS3	97 (17)
GRN		growth factor				0.000225	APOE,CCL2,CH25H,HLA-B,PLCG2,TXNIP
PAX3		transcription regulator				2.8e-07	ANXA1,BMP4,COL1A2,DCT,FHL1,GUCY1A1,ID3,IGFBP2,PITX1,RARRES2,RHOB
CD40		transmembrane receptor		1.456	bias	0.000751	CCL2,CCND2,CXCL12,DUSP1,FOS,HSP90B1,HSPA5,IRF1,JUN	93 (23)
DRD2		G-protein coupled receptor				0.00458	CCL2,FOS,JUN	72 (22)
MIF	-0.954	cytokine		0.189	bias	5.79e-05	CCL2,COL1A1,DUSP1,FOS,IL1R1,JUN,RPS27	74 (22)
AR	0.298	ligand-dependent nuclear receptor		0.103		6.44e-09	ALDH1A1,BMP4,CDO1,CLDN11,COL3A1,CXCL12,EGR1,EPHX1,GSN,GUCY1A1,HSPA5,IGFBP5,IL1R1,LIF,LTBP4,MRPS6,PLTP,PTGDS,RHOB,SLC26A7,SLC3A2,SULT1E1,TSPAN8	98 (9)
KISS1R		G-protein coupled receptor				0.0106	DDX3Y,FOS
HEY1		transcription regulator				0.0171	MYH11,NR2F2
BRCA1		transcription regulator		-0.152		0.0124	EGR1,GADD45B,IFIT3,IFITM1,PLTP
CNR2		G-protein coupled receptor				0.0196	CCL2,EGR1
PBX1		transcription regulator				0.028	COL1A1,NFIL3
MAPK1		kinase		1.599		3.86e-08	APOE,C1S,CCL2,CHST2,DUSP1,EGR1,FOS,HLA-B,HLA-E,IFIT3,IFITM1,JUN,JUNB,LIF,PITX2,PRSS12	78 (19)
EPRS1	0.324	enzyme				0.00113	COL1A1,COL1A2
EIF2AK2		kinase		1.484	bias	0.000117	EGR1,FOS,IFITM1,IRF1,JUN,SOCS3	87 (17)
EDNRA		transmembrane receptor				0.000173	COL1A1,COL3A1,FOS	79 (15)
HDAC1		transcription regulator		-0.728		0.0015	CCND2,COL1A1,COL1A2,DUSP1,EGR1,FOS,ID1,RHOB	89 (17)
TAF6		transcription regulator				0.0184	IRF1,JUN
FSHB		other				0.0126	CCND2,CLDN11
GRAP		other				0.0148	FOS
ANXA1	0.743	enzyme				0.00763	ANXA1,CCL2,COL1A1	75 (13)
HIVEP2		transcription regulator				0.0439	FOS
RAB7A	0.379	enzyme				0.000812	EGR1,FOS	78 (17)
S1PR3		G-protein coupled receptor				0.00697	FOS,JUN	90 (25)
SNAI1		transcription regulator		1.237		3.83e-08	BMP4,CCL2,CCND2,CLDN11,COL1A1,COL1A2,FOS,GSN,ID1,LIF,SPARCL1	93 (18)
CFL1		other				0.0295	JUN
NR3C1		ligand-dependent nuclear receptor		-0.154		5.57e-10	A2M,ANXA1,APOE,BTG1,C1R,CASP4,CCL2,COL1A1,COL1A2,COL3A1,COL6A1,COL6A2,DUSP1,EGR1,FOS,GADD45B,GEM,IER2,IRF1,JUN,LIF,MT2A,NFIL3,RHOB,SELENOP	102 (16)
RAB5B		enzyme				0.00745	FOS
VTN		other				0.0223	COL1A1,COL1A2
HRAS		enzyme		-1.607		1.44e-16	A2M,BMP4,BTG2,CCND2,COL1A1,COL1A2,COL3A1,COL6A2,CXCL12,DUSP1,EFEMP1,EGR1,ELN,EPHX1,FHL1,FOS,GSN,HLA-B,HSPA8,IGFBP5,JUN,JUNB,MYH11,PLTP,RHOB,RPL23,RPL27A,RPS10,RPS11,RPS27,SOCS3,TMSB10/TMSB4X	92 (21)
STAT5A		transcription regulator		-1		1.81e-06	A2M,APOE,CASP4,CCND2,DUSP5,FOS,ID1,IRF1,SOCS3,TSPAN8,TXNIP,ZFP36	94 (17)
PDIA6		enzyme				5.52e-05	HSP90B1,HSPA5
CLEC11A		growth factor				7.2e-05	ANXA1,CXCL12,FOS,MIF,PMP22	64 (7)
ADAM19		peptidase				0.0439	COL1A1
PTK2B		kinase				0.00868	FOS,JUN	87 (23)
POU2AF1		transcription regulator				0.0265	ID3,IFIT3,IFITM1
RARRES2	0.866	transmembrane receptor				0.0159	CCL2,CCND2
CITED2	0.956	transcription regulator		-1.172	bias	0.00692	CCL2,DUSP1,GADD45B,IFIT3,IRF1,PITX2	74 (9)
FOXA1		transcription regulator				0.00838	ANXA1,DCT,EPHX1,FOXC1,MYH11	9 (2)
AGXT		enzyme				0.0148	COL3A1
SAMMSON		other				0.0374	MRPS6,MT-ND6
EPOR		transmembrane receptor				2.22e-06	CCND2,JUN,JUNB,SLC40A1,SOCS3	101 (24)
ELK3		transcription regulator				0.0029	EGR1,FOS
HSF2		transcription regulator				0.0326	HSPA1A/HSPA1B,JUN
BMP2		growth factor		0.162	bias	1.51e-07	BMP4,COL1A1,COL1A2,CXCL12,FOS,GADD45B,ID1,ID3,IGFBP5,JUN,JUNB,PITX2	113 (22)
ERBB2		kinase		-0.722		2.01e-09	BCAM,BTG2,CAVIN1,CCL2,CCND2,CD59,CHST2,COL1A1,COL3A1,COL6A1,COL6A2,CXCL12,EGR1,FOS,GGT5,HSPA1A/HSPA1B,ID1,IGFBP5,JUN,JUNB,MIF,PDGFD,RHOB,RPL17,RPS10,SPARCL1,TCEAL9	93 (22)
TYK2		kinase				0.0265	IRF1,SOCS3
CGA		other		0.378		1.3e-05	FHL1,HSP90B1,HSPA5,ID1,SDF2L1,SFRP4,SHISA2
THBS4		other				0.00205	COL3A1,HSPA5,SDF2L1
COL6A2	0.876	other				0.0222	COL1A1
SPIB		transcription regulator		1	bias	0.0067	APOE,EGR1,GEM,HSPA1A/HSPA1B
FRAT1		other				0.0148	JUN
NFKBIE		transcription regulator				0.00239	CCL2,LIF
RBCK1		transcription regulator				0.00242	CCL2,IFIT3,IRF1	75 (17)
KLF5		transcription regulator		0.342		0.000105	CAVIN1,CXCL12,DUSP1,ID3,JUN,NFKBIZ	92 (16)
POLRMT		enzyme				0.0439	MT-ND6
CDKN1B		kinase		-1.982	bias	0.0155	EGR1,FHL1,HSPA5,SELENOP
SAFB		other				0.00803	FOS,HLA-E,JUN	43 (7)
HSD17B3		enzyme				0.000812	PTGDS,SULT1E1
NRXN1		transporter				0.025	CXCL12,FBLN5
IRF5		transcription regulator				0.0281	COL1A1,COL3A1,IFIT3
DIO2		enzyme				0.00667	ALDH1A1,COL6A1,EGR1,FOS,HSPA1A/HSPA1B	20 (3)
IKZF3		transcription regulator				0.016	CITED2,IFIT3,NFKBIZ
PRKACA		kinase		0.775	bias	2.32e-05	CCND2,CREM,HSPA1A/HSPA1B,SFRP4,SOCS3	44 (7)
EIF4EBP2		translation regulator				0.0236	EGR1,NFIL3
CEBPZ		transcription regulator				0.0295	COL1A2
PARP9		enzyme				0.000564	HLA-E,IFIT3,IRF1	52 (7)
IL7		cytokine		-1.455	bias	0.000125	CCL2,CCND2,COL1A1,DUSP5,IL1R1,LIF,SOCS3	91 (20)
POLG2		enzyme				0.0222	IFIT3
CSTB		peptidase				0.0295	CASP4
LYN		kinase				0.0265	EGR1,NFKBIZ,SOCS3
DSP		other				0.000361	COL1A1,COL1A2,COL3A1
ARHGEF11		other				0.0222	FOS
GSK3B		kinase		-1.944		0.0159	CCL2,FOS,NFKBIZ,PMP22
TXNIP	0.822	other				0.0107	CASP1,COL1A2,TXNIP
GREM1		other				0.00544	COL1A1,ELN
JMJD1C		enzyme				0.0029	EGR1,ID1	72 (10)
JAG1		growth factor		1.276	bias	1.33e-06	CCND2,COL1A1,DUSP1,DUSP5,LIFR,MYH11,NR2F2	50 (8)
CDK2		kinase				0.0461	FOS,MT2A
SP110		transcription regulator		-0.378		9.21e-05	BMP4,IFIT3,IFITM1,IL1R1,NFIL3,RARRES2,TXNIP
RHOA		enzyme		1.181		1.77e-05	COL1A1,COL3A1,FOS,IRF1,JUN,RHOB,RND3	98 (23)
Gm12602		other				0.00618	BTG2,DUSP5
PLA2G5		enzyme				0.0015	COL1A2,COL3A1
FGF9		growth factor				0.0171	BMP4,PITX2
ATF5		transcription regulator				0.00239	ID1,TXNIP
IL1B		cytokine		1.859		7.31e-25	A2M,ALDH1A1,ANXA1,APOE,BMP4,BTG2,C1R,CASP4,CCL2,CLEC14A,COL1A1,CP,CREM,CXCL12,DUSP1,DUSP5,EGR1,ELN,FOS,GADD45B,GEM,HLA-E,HSPA1A/HSPA1B,HSPA5,ID3,IER2,IFIT3,IGFBP5,IL1R1,IRF1,JUN,JUNB,LIF,LIFR,MIF,MT1A,MT2A,MYH11,NFIL3,NFKBIZ,NR2F2,PCDH7,PDGFD,PTGDS,RHOB,SELENOP,SOCS3,SULT1E1,TXNIP,ZFP36	112 (15)
PIGA		enzyme				0.0148	CD59
TFAP2C		transcription regulator				0.00264	FOXC1,IGFBP5,MT2A,PITX2
DGKA		kinase				0.00347	CCL2,IRF1	43 (7)
RARA		ligand-dependent nuclear receptor		1.414		1.99e-05	ALDH1A1,CP,DUSP1,EGR1,FOS,FOXC1,HLA-B,IL1R1,IRF1,JUN,LIFR,PITX2	117 (23)
TEAD2		transcription regulator				0.00651	COL3A1,IGFBP5,NFKBIZ
FLT3		kinase				0.00458	CCND2,ID1,IFIT3	23 (4)
CCR5		G-protein coupled receptor				0.0391	CXCL12,FOS
DYSF		other				0.0351	ANXA1,HSPA1A/HSPA1B,TCEAL9
FXYD5		ion channel				0.0148	CCL2
SCIN		other				0.0295	GSN
UBE2V1		transcription regulator				0.0148	FOS
AEBP1	0.347	peptidase				0.00239	APOE,COL1A2
GHRL		growth factor				0.0185	FOS,IL1R1,SOCS3
TGFB2		growth factor		0.218		1.81e-08	ALDH1A1,BMP4,CD248,CD59,COL1A1,COL1A2,COL3A1,COL6A2,EGR1,FOS	95 (20)
CHD4		enzyme		-1	bias	0.00228	JUN,SFRP4,SOCS3,SPRY1	29 (4)
MST1R		kinase				0.0209	FOS,JUN
G6PC1		phosphatase				0.0439	HSPA5
SERPIND1		other				0.0439	EGR1
IFNLR1		transmembrane receptor				0.0461	IFIT3,LIF
ADM2		other				0.0106	FOS,MTUS1
CCN1		other		1.432	bias	4.8e-05	CCL2,CCND2,COL1A1,COL1A2,JUN,MIF	92 (23)
INHBE		growth factor				0.00745	JUNB
CREB3L1		transcription regulator		-0.246	bias	1.61e-05	COL1A1,COL1A2,HSP90B1,HSPA5
KIT		transmembrane receptor				2.51e-05	CCL2,CCND2,DCT,IFIT3,IRF1,LIF,SOCS3	83 (17)
CREBBP		transcription regulator		0.99	bias	1.21e-05	CCND2,CD59,COL1A2,CXCL12,DDX3Y,DUSP1,EGR1,FOS,HLA-B,IRF1,JUN,SOCS3,XIST	89 (19)
TXN		enzyme				0.00582	CCND2,FOS,MIF	85 (25)
BAG1		other				0.00377	FOS,JUN,MT2A	89 (13)
EXOSC10		kinase				0.0222	FOS
NR1D1		ligand-dependent nuclear receptor				0.0358	EGR1,FOS
CSHL1		growth factor				0.0111	FOS,IRF1,SOCS3
PCYT1A		enzyme				0.0148	GSN,NFASC
FASLG		cytokine				0.00616	CCL2,EGR1,FOS	101 (24)
ZBTB17		transcription regulator				0.000372	CAMK2N1,DCT,EGR1,JUN,ZFP36	51 (7)
GNAQ		enzyme				2.12e-08	BMP4,BTG2,CITED2,CREM,CXCL12,DUSP5,EGR1,FOS,NFIL3,RHOB,SOCS3	79 (20)
TWNK		enzyme				0.0126	MT-ND5,MT-ND6
CTNNB1		transcription regulator		1.983	bias	5.03e-15	ALDH1A1,ANXA1,BMP4,CCL2,CCND2,COL1A1,CXCL12,DCT,EGR1,FOS,FOXC1,GADD45B,ID1,ID3,IFITM1,IGFBP2,IGFBP5,IL1R1,JUN,LIF,PITX2,PMP22,RPL17,RPL23,RPL27A,RPL35,RPL37A,RPS10,RPS11,RPS18,RPS26,RPS29,RPS4Y1,SFRP4,SLC26A7,TSPAN8	105 (20)
RING1	0.278	transcription regulator				0.000165	FOS,JUN	70 (4)
GAPDH		enzyme		0.447		1.01e-05	CCL2,DUSP1,GEM,IFITM1,TXNIP
HBB		transporter				0.0443	COL1A2,LIF
ANGPTL7		other				0.0295	SOCS3
ZNF768		other				0.0159	BTG2,CCL2
RCOR1		transcription regulator				0.00618	COL1A1,COL1A2	61 (7)
ALYREF		transcription regulator				0.0148	APOE
Cdkn1c		other				0.0137	EGR1,PMP22
FOXP1		transcription regulator				0.0358	JUN,SFRP4
Nrg1		other				0.0367	FOS
CHRM2		G-protein coupled receptor				0.00745	EGR1
ACP1		phosphatase				0.0295	FOS
ADORA3		G-protein coupled receptor				0.0106	CCL2,IRF1
NCOA6		transcription regulator				0.00347	FOS,HSPA5	70 (10)
Mt3		other				0.0295	MT2A
SF1		transcription regulator				0.0439	COL1A1
CALCA		other		0.389		0.000399	CCL2,COL3A1,CREM,FOS,GADD45B,JUNB,NFIL3	85 (21)
CD36		transmembrane receptor		0.378	bias	0.00793	COL1A1,HSP90B1,HSPA5,LIF	33 (5)
CDC42		enzyme				0.0295	FOS,JUN
Cdc42		enzyme				0.0443	CASP1,LIF
COL10A1		other				0.00745	HSPA5
CRABP2		transporter				0.0295	BTG2
AP2B1		transporter				0.0222	PTGDS
GCG		other		1.387	bias	0.000415	BMP4,BTG2,CCL2,ELN,FOS	86 (26)
Gstt1		enzyme				0.0015	EPHX1,SULT1E1
RC3H1		enzyme		-1.387	bias	0.00023	CCL2,IFIT3,IFITM1,IRF1,MT2A	71 (7)
Sik1		kinase				0.00239	CREM,DUSP1
C5		cytokine		1.123	bias	0.00265	CCL2,CD59,EGR1,HSPA5,ZFP36	83 (20)
HMGB1	-0.207	transcription regulator				0.0333	CCL2,EGR1,IL1R1
Hspa1b		other				0.0222	FOS
CYP2C9		enzyme				0.0222	DUSP1
Irgm1		other				0.0369	ID3,IFIT3,IRF1
IFNA1/IFNA13		cytokine				0.00929	GEM,IFITM1,IRF1	38 (7)
Irs4		other				0.0222	EGR1
Hrg		other				0.0439	CCL2
HAVCR1		other				0.047	IRF1,JUN,SOCS3
Mt1		other				0.0171	FOS,JUN
Mt2		other				0.0137	FOS,JUN
MUC1		other		0.534	bias	0.000488	ALDH1A1,CCND2,HSPA5,IFIT3,IFITM1	46 (7)
OTX2		transcription regulator				0.0127	A2M,BMP4,DCT
Pou3f1		transcription regulator				0.0295	PMP22
RBPJ		transcription regulator		-0.73		0.00838	CXCL12,DUSP1,FOS,JUN,LIF	113 (25)
SPRR3		other				0.0295	COL1A1
Tcf7		transcription regulator		0		0.000303	EPHX1,GEM,ID3,IL1R1,IL34,PLTP,SOCS3,SPRY1
PAK2		kinase		0.447		8.9e-06	BMP4,DUSP1,ID1,ID3,IGFBP5	64 (7)
ZIC3		transcription regulator				0.0265	CCL2,PITX2
Paxip1		other				0.0439	ANXA1
FUS		transcription regulator				0.00844	HSP90B1,HSPA5,RPS26
Fus		transcription regulator				0.0132	HSP90B1,HSPA5,RPS26
Brd4		kinase		1.982	bias	0.00793	C1R,COL1A1,COL1A2,COL3A1
BRD4		kinase				0.00617	CCND2,COL1A1,COL1A2,FOS,IRF1	70 (9)
PCDH11Y		other				0.0106	BMP4,JUN
MAP3K7		kinase		-0.277		0.000331	CH25H,IFIT3,IFITM1,IRF1,JUN	75 (12)
Map3k7		kinase				0.0179	BMP4,JUN,NFKBIZ
H1-1		other				0.0222	FOS
ZKSCAN3		transcription regulator				0.0439	CCND2
RFX5		transcription regulator				0.000173	COL1A1,COL1A2,HLA-B
TIGAR		enzyme				0.0222	CCL2
GPAT4		enzyme				0.00239	HSP90B1,HSPA5
GIMAP1-GIMAP5		other				0.0222	HSP90B1
TBPL1		transcription regulator				0.0295	FOS
FADD		other		-0.6	bias	4.3e-06	CCND2,EGR1,FOS,GADD45B,JUN,JUNB,NFIL3	102 (26)
PBX2		transcription regulator				0.0015	CCL2,FOS
PF4		cytokine				0.0242	CCL2,IRF1,NFKBIZ
KMT2A		transcription regulator				0.0342	EGR1,FOXC1,PITX2
PRKN		enzyme				0.000663	CCL2,CXCL12,IGFBP2,IGFBP5,MIF	109 (22)
EBI3		cytokine		-0.13	bias	0.000922	CCND2,FOS,HLA-B,IRF1	78 (16)
RFXANK		transcription regulator				0.000544	COL1A2,HLA-B
CETP		enzyme				0.0126	APOE,HSPA5
GCLM		enzyme				4.02e-06	FOS,JUN,JUNB
TAB1		enzyme				0.025	CH25H,JUN
PSAT1		enzyme				0.00745	IRF1
EMD		other				0.00868	EGR1,IRF1
GNRH2		other				0.00192	FOS,JUN	62 (10)
BACH2		transcription regulator				0.0137	ID3,JUN,JUNB
AZGP1		transporter				0.0159	BMP4,EGR1
BRAF		kinase				0.000518	BCAM,COL15A1,COL1A1,COL3A1,EGR1,GGT5,JUN,RND3	89 (24)
ATF2		transcription regulator				6.68e-06	DUSP1,DUSP5,EGR1,FOS,JUN,MT2A,RHOB	107 (20)
WT1		transcription regulator		1.17		0.00358	BTG2,CCL2,EGR1,GSN,HSP90B1,JUNB,SPRY1
APOM		transporter				0.0439	COL1A1
NPPA		other				0.0223	DUSP1,EGR1
ID2		transcription regulator		0.447		0.00706	BTG2,CCND2,DUSP1,GADD45B,ID3,SOCS3	38 (5)
GDF11		growth factor				0.00217	BMP4,CCND2,COL1A1,FOS	78 (13)
PSMD6		enzyme				0.00745	CCND2
PDX1		transcription regulator		0.885		2.4e-10	CAMK2N1,CDO1,COL1A1,COL3A1,CREM,DUSP5,EGR1,HSPA5,ID1,ID3,JUN,JUNB,TSPAN8,TXNIP	76 (17)
CD28		transmembrane receptor		-0.666	bias	5.2e-07	ANXA1,BTG1,CCND2,CH25H,CREM,FOS,HSPA1A/HSPA1B,HSPA8,IFITM1,IGFBP5,IL1R1,IRF1,JUN,SOCS3	107 (17)
TGFBR2		kinase		-0.42	bias	4.19e-05	CASP1,COL1A1,COL1A2,GADD45B,ID1,JUN,NFIL3,NFKBIZ,PITX2,PTGDS,SOCS3,TXNIP	102 (20)
ESR1		ligand-dependent nuclear receptor		-0.294		1.08e-12	APOE,BMP4,CCL2,CD59,CHST2,CP,CXCL12,DUSP5,EFEMP1,EGR1,ELN,FBLN1,FHL1,FOS,FOXC1,GADD45B,GEM,GSN,GUCY1A1,HLA-B,HLA-E,HSP90B1,ID1,IFITM1,IGFBP2,IGFBP5,IRF1,JUN,JUNB,LIFR,LTBP4,MYH11,PDGFD,PITX1,PITX2,PTGDS,RND3,SLC3A2,TXNIP	121 (24)
FZD6		G-protein coupled receptor				0.0439	COL1A1
ACTN4		transcription regulator				0.00868	CCL2,FOS	46 (5)
COLQ		other		1.732		0.00176	BMP4,FBLN5,LTBP4,PRELP
MYC		transcription regulator		-1.585		2.53e-18	CAMK2N1,CASP1,CCND2,COL15A1,COL1A1,COL1A2,COL3A1,DUSP1,DUSP5,EFEMP1,EGR1,FBLN5,FBN2,FOS,FXYD1,GABARAP,GADD45B,GPC3,HLA-B,HLA-E,ID1,ID3,IFIT3,JUN,MIF,PITX2,PMP22,RHOB,RPL17,RPL23,RPL27A,RPL35,RPL37A,RPS10,RPS11,RPS18,RPS26,RPS27,RPS29,RPS4Y1,SLC3A2,TMSB10/TMSB4X,TXNIP,XIST,ZFP36	109 (24)
WNT3A		cytokine		1.105		4.7e-07	BMP4,CCL2,CCND2,COL1A1,COL1A2,CXCL12,GGT5,ID1,IGFBP5,JUN,PITX2,PMP22,SPRY1,TXNIP	107 (26)
ZYX		other				0.0439	FOS
PIK3CD		kinase				0.0498	CCND2,HSPA5
GNA15		enzyme				2.12e-06	BMP4,CASP4,CDO1,CP,FBLN5,FHL1,HLA-E,MYH11
PLK4		kinase				0.0171	CITED2,IRF1
mir-297		microRNA				0.000165	CCND2,JUNB
AC0072782		other				0.00408	COL3A1,LIFR
RP11_115N41		other				0.00745	HSPA1A/HSPA1B
TLR7/8		group				0.00328	CCL2,GEM,NFKBIZ
CDK2AP1		other				0.0408	CCND2,PITX2
ERH		other				0.0148	SOCS3
RPS19	-0.489	other				0.0148	MIF
CHCHD2		other				0.0439	ID1
SOD1		enzyme				2.19e-07	APOE,BMP4,CASP1,CASP4,COL1A1,CP,FOS,HLA-E,HSPA8,JUN,JUNB,NFIL3,SLC40A1	110 (19)
Gm26507		other				0.00745	FBN2
LOC105372576		other				0.0265	FOS,RPS27
Immunoglobulin Lambda Light Chain		group				0.00113	CCL2,HSPA5
Mia2		other				0.0148	HSPA5
GABA-A receptor		complex				0.0222	PMP22
G Protein I		complex				0.0367	CCL2
AC083837.1		other				0.0295	CCL2
SGPP2		phosphatase				0.0159	HSPA5,HSPA8
Muscarinic cholinergic receptor		group				0.00113	FOS,JUN	79 (20)
growth factor		group				0.00473	DUSP1,FOS	88 (21)
Ngf		group		1.807	bias	0.000216	DUSP1,EGR1,FOS,IER2,JUN	84 (22)
CALC		group				0.000173	CCL2,CREM,FOS	67 (17)
TCF		group				2.65e-08	ALDH1A1,BMP4,EGR1,FOS,ID3,IFITM1,IL1R1,JUNB,TSPAN8	68 (7)

## Sheet: Smooth muscle cells
Upstream Regulator	Expr Log Ratio	Molecule Type	Predicted Activation State	Activation z-score	Flags	p-value of overlap	Target Molecules in Dataset	Mechanistic Network
MEF2		group	Activated	2	bias	0.000779	ADCYAP1,JUN,MYH11,RGS2	56 (7)
Pkc(s)		group	Activated	2.456		3.8e-09	ACTA2,APP,CCN1,CCN2,CNN1,DES,DUSP1,FN1,FOS,GADD45B,HPGD,HSP90B1,HSPA5,JUN,RGS2,TAGLN,XBP1	133 (20)
ROCK		group	Activated	2.563		2.98e-12	ACTA2,APP,CAVIN1,CCN2,CCND1,CNN1,DES,FN1,FOS,LPP,PPP1R12A,TAGLN	152 (24)
Bvht		other	Activated	2.236	bias	0.00267	ACTA2,ACTC1,HBG2,KCNJ8,MYOM1
DGCR8		enzyme	Activated	2.418		4.96e-05	ACTA2,CCND1,CNN1,FOS,TAGLN,TCF4	76 (7)
MRTFB		transcription regulator	Activated	2.78		7.9e-13	ACTA2,ACTB,ACTG2,CCN1,CCN2,CNN1,CNN2,FHL1,FILIP1L,FLNA,GPR37,HPGD,MYH10,MYH11,MYL9,PDGFRL,SULF1,TAGLN,TPM1	114 (13)
IPMK		kinase	Activated	2.949	bias	4.23e-11	ACTA2,ACTB,CCN1,CSRP1,FLNA,FOS,JUN,MYL9,PFN1	158 (20)
S1PR4		G-protein coupled receptor	Activated	2		0.00457	ACTG2,C1S,MRGPRF,MYOM1
CG		complex	Activated	2.881		2.91e-07	ACTA2,ACTB,ADCYAP1,ALDH1A1,C1S,CCND1,CLU,CNN1,CRYAB,DUSP1,FABP5,FHL1,FILIP1L,FOS,GADD45B,HPGD,IGFBP2,ITGA8,JUN,JUND,MCAM,PPP1R14A,RGS2,TIMP1	115 (19)
E2F1		transcription regulator	Activated	2.351		0.000138	CALM1 (includes others),CAV1,CCND1,CD9,CITED2,CKB,CRABP2,CRIP2,CRYAB,CSDE1,DUSP1,FHL1,FOS,HSP90B1,ID3,JMY,PAWR,PCLAF	135 (17)
SRF		transcription regulator	Activated	4.588		4.09e-19	A2M,ACTA2,ACTB,ACTC1,ACTG2,AKAP12,CCN2,CNN1,CNN2,CSRP1,DES,DSTN,FHL1,FILIP1L,FLNA,FOS,HSPG2,JUN,LBH,LMOD1,MYH11,MYL9,MYLK,MYOM1,NCOA7,NET1,SMTN,SOSTDC1,SVIL,TAGLN,TGFB1I1,WDR1,ZYX	98 (12)
HAND2		transcription regulator	Activated	2.213		0.00162	ACTC1,CASQ2,DES,PDLIM3,TPM1
LARP1		translation regulator	Activated	3.357	bias	8.85e-15	PABPC1,RPL13A,RPL17,RPL23,RPL24,RPL27A,RPL35,RPL36,RPL37,RPL39,RPS11,RPS18,RPS19,RPS23,RPS29,RPS4X
MRTFA		transcription regulator	Activated	3.485		3.31e-11	ACTA2,ACTB,ACTC1,ACTG2,CCN1,CCN2,CNN1,CNN2,FHL1,FLNA,FOS,HPGD,MYH10,MYH11,MYL9,MYLK,PFN1,TAGLN	128 (16)
NOTCH4		transcription regulator	Activated	2.383		3.97e-06	ACTA2,CNN1,DES,MYH11,RGS5,TAGLN
NOTCH1		transcription regulator	Activated	2.293		4.07e-06	ACTA2,ALDH1A1,CCN1,CCN2,CCND1,CNN1,DES,FOS,IGFBP2,MCAM,MYH11,MYLK,NR2F2,RGS5,TAGLN	127 (18)
MAP3K12		kinase	Activated	2.39		1.48e-06	ACTB,APP,JUN,RPL27A,RPL37,RPS18	144 (14)
NODAL		growth factor	Activated	2		0.00041	ACTA2,CCN2,CCND1,DES	147 (21)
MYOCD		transcription regulator	Activated	3.747		5.68e-14	ACTA2,ACTC1,CASQ2,CNN1,DES,FN1,FOS,KCNMB1,LMOD1,LPP,MYH11,MYLK,PDLIM3,TAGLN,TPM1,XBP1	63 (7)
NGFR		transmembrane receptor	Activated	2.207		9.12e-06	A2M,APP,CCND1,FOS,JUN,RHOB	145 (20)
GATA4		transcription regulator	Activated	2.369		8.19e-06	ACTC1,ACTG2,CASQ2,CCN2,CRABP2,DES,FOS,HSPA5,JUN,OGN,PDLIM3,TAGLN,TIMP1,TPM1	17 (3)
NOTCH3		transcription regulator	Activated	2.314	bias	1.01e-06	ACTA2,ACTN1,DES,FN1,MYH11,RGS5,SMTN,TAGLN	56 (7)
HEIH		other	Activated	2.17	bias	4.85e-05	DUSP1,FLNA,FOS,GADD45B,JUN	82 (12)
CAV1	0.546	transmembrane receptor	Activated	2.016		0.000186	CAV1,CAVIN1,CCND1,FN1,FOS,HSD17B12,RPL17,SKIL,TGFB1I1	90 (16)
GNA12		enzyme	Activated	2.2		0.000509	ACTA2,CFL2,CNN1,FOS,MYH11,TAGLN	157 (18)
VDR		transcription regulator	Activated	2.018		0.0212	ACTA2,CCND1,COL4A2,JUN,LBH,TXNIP,VASP,ZYX
MYOD1		transcription regulator	Activated	2.586		0.00497	ACTA2,ACTC1,CRYAB,CXCL14,DES,DUSP1,PCLAF,PLEKHO1,SGCA	58 (7)
TBX5		transcription regulator	Activated	2.2		0.00353	ACTC1,CASQ2,DES,PDLIM3,TPM1	17 (3)
FGFR1		kinase	Activated	2.032		6.3e-05	ADAMTS5,CCND1,FOS,HSP90B1,HSPA5,JUN,PITX1,XBP1	130 (19)
LEPR		transmembrane receptor	Activated	2.236		0.00357	ACTA2,ADCYAP1,FN1,FOS,GADD45B,HSPA1A/HSPA1B,HSPA5,TIMP1	119 (19)
MEF2C		transcription regulator	Activated	2.182	bias	8.5e-06	ACTC1,CASQ2,CKB,DES,FOS,JUN,JUND,MYOM1,PDLIM3,TPM1	17 (3)
TGFB1		growth factor	Activated	3.36		1.04e-20	ACTA2,ACTC1,ACTG2,ACTN1,ANXA11,ANXA2,AOPEP,APP,BGN,C1S,CALM1 (includes others),CAV1,CCN1,CCN2,CCND1,CD9,CITED2,CLIC4,CLU,CNN1,CNN2,COL12A1,COL18A1,COL4A2,CRIP2,CSRP1,DCN,DES,DPYSL3,DUSP1,FABP5,FHL1,FILIP1L,FLNA,FLNB,FN1,FOS,GADD45B,GBP2,HINT1,HPGD,HSP90B1,HSPA1A/HSPA1B,HSPA5,HSPB1,HSPG2,ID3,IGFBP2,JUN,JUND,KCNMB1,LGALS3,MAP1B,MGP,MYH11,MYLK,MYO1C,NET1,P4HA1,PGAM2,PKIG,RAMP2,RBPMS,RHOB,RRAD,S100A1…	154 (19)
F2		peptidase	Activated	2.066	bias	3.06e-09	ACTA2,CCN1,CCN2,CCND1,CLU,DST,DUSP1,FHL1,FN1,FOS,JUN,LBH,MIF,MYH11,NCOA7,RCAN1,RHOB,SMTN,VASP	107 (21)
NOTCH2		transcription regulator	Activated	2.383		6.84e-05	ACTA2,CNN1,DES,MYH11,RGS5,TAGLN	16 (3)
GNA13		enzyme	Activated	2.203	bias	7.03e-06	ACTA2,CNN1,FOS,MYH11,TAGLN	162 (23)
ADGRE2		other	Activated	2		0.00121	CCND1,FOS,JUN,THBS2	74 (7)
TFPI2		other	Activated	2.236		2.47e-05	ACTA2,ADCYAP1,CCND1,DES,GADD45B	101 (13)
S1PR3		G-protein coupled receptor	Activated	2	bias	5.32e-05	ACTA2,FOS,JUN,TAGLN	121 (21)
EPHA2		kinase	Activated	2		0.00232	DUSP1,FOS,JUN,RCAN1	87 (17)
TNFSF11		cytokine	Activated	3.025	bias	7.05e-05	CAV1,CCND1,CKB,CSRP1,DMPK,DUSP1,FOS,GADD45B,IL11RA,JUN,NFIL3,RCAN1,RHOB	114 (21)
NFKBIA		transcription regulator	Activated	2.21		6.2e-09	A2M,ADAMTS5,CCND1,CDH3,CH25H,CLU,CRYAB,DCN,FN1,FOS,GADD45B,GBP2,HSPA5,ID3,JUN,LIMA1,LY6E,MGP,OGN,RCAN1,RPL27A,RPS18,TGFB1I1,TIMP1	125 (17)
TP53		transcription regulator	Activated	2.964		7.48e-22	A2M,ACTA2,ACTB,ACTN1,ACTN4,AKAP12,AKAP9,ALDH1A1,ANXA2,ANXA4,APP,BHLHE41,CAV1,CCN1,CCN2,CCND1,CDH3,CITED2,CKB,CLIC4,CLU,CNN1,CNN2,COL18A1,COL4A2,CRYAB,CSRP1,DLC1,DSTN,DUSP1,EGFL6,FABP5,FHL1,FN1,FOS,GADD45B,HSPA1A/HSPA1B,HSPA5,HSPB1,HSPG2,ID3,IGFBP2,INPP4A,ISCU,JUN,JUND,KCNMA1,LGALS3,LIMA1,LPP,MCAM,MYH10,MYL9,MYO1C,NAP1L1,NEXN,NPNT,P4HA1,PALLD,PAWR,PCLAF,PFN1,PGAM2,PTN,RAMP2,RHOB,ROBO1,RPS18,RPS19,…	165 (21)
HEY2		transcription regulator	Inhibited	-2.387	bias	1.23e-05	ACTA2,CNN1,MYH11,NR2F2,SMTN,TAGLN	78 (9)
BHLHE40		transcription regulator	Inhibited	-2.145		0.00295	ACTA2,ACTN1,ALDH7A1,BHLHE41,CAV1,CD9,CRABP2,GBP2,HSPA5,P4HA1,SORBS2	123 (12)
mir-210		microRNA	Inhibited	-2.144	bias	0.00795	CCN2,COL4A2,FOXN3,ISCU,SH3BGRL
miR-145-5p (and other miRNAs w/seed UCCAGUU)		mature microRNA	Inhibited	-2.208	bias	0.00251	ACTA2,ACTG2,MYH11,MYL9,TAGLN
S100A9		other	Inhibited	-2.53		1.25e-05	A2M,ADAMTS5,AKAP12,ALDH1A1,C1S,CCND1,CDH3,CXCL14,FXYD1,KCNMA1,TXNIP	31 (3)
SIX1		transcription regulator	Inhibited	-3.357		4.04e-11	ACTC1,CASQ2,CLU,CRYAB,DES,DMPK,FN1,MYLK,MYO1C,MYOM1,SGCA,SGCG,SMTN,TAGLN,TPM2
KDM5A		transcription regulator	Inhibited	-2.219	bias	0.0276	ACTC1,CCND1,DMPK,FXYD1,PGAM2
S100A8		other	Inhibited	-2.53		2.24e-05	A2M,ADAMTS5,AKAP12,ALDH1A1,C1S,CCND1,CDH3,CXCL14,FXYD1,KCNMA1,TXNIP	124 (7)
PIN1		enzyme	Inhibited	-2.155		0.00392	CCND1,FN1,HSPA5,TIMP1,XBP1	158 (21)
PTPRR		phosphatase	Inhibited	-2.236	bias	0.00795	FLNA,FOS,JUN,LMOD1,PBXIP1	48 (7)
ATF4		transcription regulator	Inhibited	-2.183	bias	0.0161	COL4A2,FN1,HSP90B1,HSPA5,IGFBP2,JUN,LGALS3
MYCN		transcription regulator	Inhibited	-3.324		7.7e-21	ACTB,ACTN4,ADAMTS5,ALDH1A1,BASP1,CAV1,CCN2,CCND1,CITED2,CLU,COL18A1,DPYSL3,FN1,MSRB3,POLR2L,RGS5,RPL13A,RPL17,RPL23,RPL24,RPL27A,RPL35,RPL37,RPL39,RPS19,RPS23,RPS26,RPS4X,SULF1,TAGLN,TMEM109,TPM1,TUBA1B,ZYX
PDPK1		kinase	Inhibited	-2		0.00195	A2M,CAV1,CCND1,XIST	115 (18)
EFNA1		other	Inhibited	-2		0.0115	CCN2,CRABP2,FABP5,FN1
RUNX2		transcription regulator	Inhibited	-2.611		8.86e-10	ACTA2,ADAMTS5,CCND1,DPYSL3,FN1,GADD45B,LGALS3,LUM,MYH11,NEXN,SVIL,TAGLN,TIMP1,TPM1	148 (19)
HEY1		transcription regulator	Inhibited	-2.401	bias	9.41e-07	ACTA2,CNN1,MYH11,NR2F2,SMTN,TAGLN	73 (7)
MAP3K7		kinase	Inhibited	-2		0.019	CH25H,GBP2,JUN,RGS2
TAB1		enzyme	Inhibited	-2		0.000779	CH25H,GBP2,JUN,RGS2	76 (10)
Histone h2a		group				0.007	IGFBP2,JUN,LMO4
CG Beta		group				0.0252	ADCYAP1
Diap		group				0.0376	ACTA2
CSDE1 HNRNPD PABP PAIP1 SYNCRIP		complex				0.0127	FOS
Keratin 16		group				0.0127	CCND1
TEAD		group		0.254	bias	5.03e-06	CCN1,CCN2,CCND1,FN1	40 (7)
Cop9 Signalosome		complex				0.0252	JUN
Ggtase I		complex				0.000478	CCN1,CCN2
Osteocalcin		group				0.0376	CCND1
ARHGEF12		other				0.0252	ACTA2
NKX1-2		transcription regulator				0.0127	NR2F2
NRDE2		other				0.00545	C1S,CCN1
CERT1		kinase				0.0252	CCND1
EPHB1		kinase				0.00819	FOS,JUN	134 (21)
CSF2RB		transmembrane receptor				0.0215	FOS,JUN
ABLIM2		other				0.0127	TAGLN
AMOT		other				0.000478	CCN1,CCN2	41 (9)
ANTXR2		transmembrane receptor				0.00975	CCND1,FN1	79 (9)
CRB2		other				0.0127	APP
TRIM72		enzyme				0.0127	ACTA2
RETNLB		other		0.152	bias	0.0197	ACTA2,CCN2,FN1,TIMP1
Agtr1b		G-protein coupled receptor				0.00545	CCN2,FOS	105 (17)
MEG3		other				0.000665	ACTA2,FN1,JUN	74 (7)
Sos		group				0.015	CRABP2,FOS,MAP3K20,NET1,NFIL3,PFN1,RGMA
CDK4/6		group		0.64		0.000285	CCND1,FLNA,HSPB1,MARCKS,RPL27A,TUBA1B
Hdac		group		-1.709		0.000295	CCND1,CRABP2,FOS,GADD45B,HPGD,ITGA8,JUN,NPNT,TXNIP	142 (20)
Notch		group		1.281		2.03e-05	ACTA2,CNN1,DUSP1,GADD45B,GUCY1A1,ID3,MYLK,NET1,S100A11,TAGLN	136 (22)
Pdgfr		group				0.0114	ACTA2,FN1
Creb		group		0.398		3.28e-05	ACTA2,ADCYAP1,CCN1,CCND1,CSRP1,DUSP1,FLNB,FOS,HPGD,JUN,LMO4,MCAM,MIF,RGS2,SKIL	115 (12)
Pkg		group				0.0341	FOS,JUN
G protein alphai		group		0.816	bias	0.000384	C1S,CCN1,FOS,GBP2,MYH11,TIMP1	139 (17)
PI3K (complex)		complex		-1.001		1.56e-06	CCN2,CCND1,DUSP1,FABP5,FN1,FOS,IGFBP2,JUN,MCAM,RGS2,RHOB,RPL23,SKIL,TAGLN,TXNIP,XBP1	135 (24)
Tgf beta		group		0.005		2.27e-09	ACTA2,ALDH1A1,BASP1,BGN,BHLHE41,CCN1,CCN2,CCND1,CLU,COL12A1,COL4A2,DCN,FN1,FOS,GADD45B,HSPG2,ID3,JUN,MIF,RHOB,SKIL,SMTN,TAGLN,TCF4,TIMP1	157 (22)
ERK1/2		group		-0.799		1.16e-05	CAV1,CCN2,CCND1,CDC42EP5,DUSP1,FN1,FOS,HPGD,HSPA5,ID3,JUN,JUND,PTN,SKIL,TIMP1	98 (16)
Nos		group				0.0171	FOS,TIMP1
P38 MAPK		group		0.529	bias	1.78e-06	BGN,CAV1,CCN2,CCND1,DES,DUSP1,FLNA,FN1,FOS,HSPA5,ID3,JUN,MIF,MYH11,RCAN1,RHOB,RRAD,TIMP1	118 (21)
TCR		complex		-0.349		0.00122	CCND1,FLNA,FOS,GADD45B,HSP90B1,HSPA5,ID3,JUN,RPL13A,RPL17,RPS23,RPS4X,SKIL	134 (22)
Actin		group				2.3e-05	CAVIN1,FLNA,HBG1,LPP
STAT5a/b		group		-0.378		0.00121	CCND1,CDC42EP5,CLU,DUSP1,FOS,IRAG1,MYOM1	148 (22)
Ras homolog		group				0.00227	CCN2,CCND1,FOS	97 (18)
STAT		group				0.0123	A2M,FOS,TIMP1
RNA polymerase II		complex				0.000317	ACTB,ACTC1,CAP2,DUSP1,FOS,GADD45B,GBP2,HSPA1A/HSPA1B,JUN,RPL13A,THBS2,XIST
Calcineurin A		group				6.56e-05	CCN2,CCND1,FOS,JUN,TIMP1	103 (19)
MAP2K1/2		group		0.6		6.57e-05	CCN2,CCND1,DUSP1,FOS,HSPA5,HSPB1,JUN	103 (18)
calpain		complex				0.00379	APP,CCND1,HSPA5	137 (18)
CD3		complex		-1.237	bias	0.00145	ACTG2,ACTN4,CALM1 (includes others),CCND1,CH25H,FOS,GPR37,HBG1,HINT1,HSP90B1,HSPA1A/HSPA1B,HSPA5,ID3,JUN,OGN,PFN1,RRAGA,S100A11	142 (16)
Calmodulin		group				0.0408	CTXN1,MYLK,NECAB1
NFkB (family)		group				0.023	CCND1,FN1,TIMP1
thymidine phosphorylase		group				0.0127	MARCKS
Pld		group				0.0498	FN1
JIP1/2/3		group				0.0127	APP
Pka		complex		0.622		0.00999	CAV1,CCN2,DUSP1,FOS,JUN,RGS2	137 (22)
myosin-light-chain kinase		group				0.0376	CCND1
RAS		group		0.72		0.000305	CAV1,CCN2,CCND1,FN1,FOS,GBP2,JUN,MYH11	138 (21)
Ubiquitin		group				0.000611	CRYAB,FAM89B,HSP90B1,HSPA5
Tropomyosin		group				0.000478	TPM1,TPM2
Tnf receptor		group				0.0314	CCN2,TIMP1
Fgfr		group				0.0238	FOS,HSPA5
IL1		group		1.817		0.0832	ADAMTS5,APP,DCN,DUSP1,FN1,FOS,JUN,TIMP1
nicotinic acetylcholine receptor		complex				0.00323	FOS,JUN	107 (16)
FKHR		group				0.000478	A2M,CCND1
Fibrin		complex				0.000186	ACTA2,CNN1,FN1,TAGLN
Beta Secretase		group				0.0376	APP
Ikb		group				0.0369	CCND1,HSPA5
Jnk		group		0.987		4.93e-06	A2M,ACTA2,APP,CCN2,CCND1,CRIP2,DUSP1,FN1,FOS,HSPA5,JUN,JUND,TIMP1	138 (17)
F Actin		complex				0.00233	CCN2,FLNA
lipoxygenase		group				0.0376	RGS2
cyclooxygenase		group				0.0263	FOS,RGS2
Calcineurin protein(s)		complex		1.812		0.00237	DUSP1,FOS,NFIL3,RCAN1,RGS2	107 (21)
Histone h3		group				6.6e-05	AKAP12,CAV1,CCND1,CD9,CRIP2,FOS,HSPA5,IGFBP2,JUN,NDUFS5,PALLD,RCAN1,RPL13A,RPS29,TAGLN,WDR1,WLS,XBP1	160 (18)
Mek		group		-1.578		0.0134	BCAM,CCN2,CCND1,CLU,CRYAB,FOS,GBP2,HSPB1,JUN,RPL23
Fgf		group				0.00834	CCND1,FOS,JUN	136 (23)
Vegf		group		1.835		0.000159	A2M,ACOT2,ACTA2,AKAP12,CALM1 (includes others),CCN1,CNN1,CRYAB,FLNA,FN1,FOS,JUN,MGP,MIF,NR2F2,RCAN1,RGS2,TIMP1	88 (17)
Rac		group				2.3e-05	CCND1,CD9,FOS,THBS2	156 (23)
Gli		group				0.0238	ACTA2,CCND1
MSK1/2		group				0.000161	DUSP1,FOS	27 (4)
Mapk		group		0.9	bias	0.0123	APP,CCND1,FOS,HPGD,JUN
PLA2		group				0.0252	FOS
ETS		group				0.000186	CCND1,FOS,HPGD,TIMP1
growth factor receptor		group				0.0127	FOS
Akt		group		-0.726		1.45e-08	A2M,ACTA2,APP,BCAM,CCN2,CCND1,FN1,FOS,HIGD1A,HPGD,HSPG2,IGFBP2,JUN,MCAM,NET1,NFIL3,PTN,RHOB,RPS19,RPS4Y1,THBS2,XBP1	130 (19)
N-cor		group				0.0411	CCND1,CXCL14,RHOB,ZNF703
Pdgf (complex)		complex		-0.547		0.00184	CAV1,CCND1,FN1,FOS,JUN,TIMP1	89 (17)
NPM1		transcription regulator		0	bias	0.00112	CCN1,CCN2,COL12A1,COL4A2,FN1,HSPA5,JUN,XBP1	146 (14)
FEZF1		transcription regulator				0.0498	TIMP1
PDGF-AA		complex				0.0427	ACTA2,FOS
Stat1-Stat3		complex				0.000478	A2M,FOS
Stat dimer		complex				0.0498	FOS
Pdgf Ab		complex				0.0215	CCND1,FOS
PDGF BB		complex		0.059		2.59e-18	ACTA2,AKAP12,ANXA11,CALM1 (includes others),CCN1,CCN2,CCND1,CNN1,COL12A1,COL18A1,CRYAB,DCN,DUSP1,FHL1,FLNA,FN1,FOS,GBP2,ID3,JUN,LGALS3,MYH11,NEXN,NFIL3,PAWR,PLCG2,PRSS35,RGS2,RHOB,SKIL,TAGLN,TIMP1	171 (24)
Pdgfra-Pdgfrb		complex				0.0252	TIMP1
G protein beta gamma		complex				0.000478	CCN1,CCN2	59 (7)
Metalloprotease		group				0.0498	FN1
Ap1		complex		0.611	bias	0.000122	CALM1 (includes others),CCN2,CCND1,CLU,FN1,FOS,HPGD,HSP90B1,JUN,TIMP1	149 (18)
Integrin		complex				0.00121	CCND1,FOS,JUN	104 (21)
JUN/JUNB/JUND		group				0.00473	CCN1,FOS,JUN	61 (9)
Esr1-Estrogen-Sp1		complex				0.0376	FOS
NFkB (complex)		complex		0.42	bias	0.000722	A2M,ALDH7A1,APP,CCN1,CCN2,CCND1,CLU,COL18A1,FABP5,FN1,FOS,GADD45B,GBP2,HSPB1,IGFBP2,JUN,MYLK,NCOA7,TIMP1	134 (16)
LDL		complex		-0.463		0.00291	CCN2,CCND1,DUSP1,FOS,HSP90B1,HSPA5,IGFBP2,JUN,RCAN1,XBP1	89 (20)
Insulin		group		0.808		4.22e-05	ACTB,ACTC1,APP,CCN2,CCND1,CHRM3,CNN1,COL18A1,CRABP2,CRYAB,DUSP1,FN1,FOS,HSP90B1,HSPA5,IGFBP2,JUN,MIF,NFIL3,PPIB,THBS2,TIMP1,XBP1	123 (22)
collagen type i (family)		group				0.00525	CFL2,LUM,TGFB1I1
NPS		other				0.0252	FOS
MIR100HG		other				0.0376	FN1
PRKAA		group				0.0343	CCN2,CCND1,DUSP1
Nfat (family)		group		0.686	bias	0.00203	CCN1,CCND1,FHL1,LBH,NCOA7,RCAN1
SFTPA2		other				0.000161	HSPA5,XBP1
PSMB11		peptidase		-1.2	bias	0.0049	CAV1,CCND1,GADD45B,HSPA1A/HSPA1B,LGALS3,RHOB
Ptprd		phosphatase				0.0132	A2M,CXCL14
NR2F1-AS1		other				0.0498	CCND1
NORAD		other		1.943	bias	2.57e-12	BASP1,CCN1,CCN2,COL4A2,GADD45B,HSPA5,ID3,JUN,RHOB,SMTN,TAGLN	56 (7)
C17orf98		other				0.0127	XIST
G-Actin		group				0.0127	JUN
Smad		complex				0.0398	CCN2,ID3
ERK		group		0.857		8.04e-07	ACTA2,ACTN1,BGN,CAV1,CCN2,CCND1,CLU,DUSP1,FN1,FOS,JUN,MCAM,MYLK,TIMP1,VASP	107 (14)
Raf		group		1.172		0.00185	CCND1,FOS,JUN,MYH11,TAGLN	122 (20)
Retinoic acid-RAR-RXR		complex				0.00428	CRABP2,DUSP1
ZNF426		transcription regulator				0.0127	XIST
KDM3A		transcription regulator		1.615	bias	2.34e-09	ACTA2,ALCAM,CCN1,CCN2,CCND1,CD9,MCAM,MYH11,TAGLN
LINC00662		other				0.0171	CCND1,HSPA5
trypsin		group				0.0114	FOS,MIF
DOT1L		phosphatase				0.00261	LMO4,PABPC1,RPS23
ASB9		transcription regulator				0.0127	CKB
FTO		enzyme				0.00109	ALDH1A1,CCND1,HSPA1A/HSPA1B,JUN	64 (10)
IgG		complex		-0.983		0.0013	APP,CD9,CRABP2,DUSP1,FABP5,FN1,GADD45B,HSPA5,HSPB1,JUND,LGALS3,RHOB	161 (24)
FSH		complex		-0.54		1.07e-10	ACTA2,ACTB,ACTG2,ACTN1,ADCYAP1,AKAP12,APP,CAP2,CCN2,CCND1,CH25H,COL18A1,DUSP1,FILIP1L,FOS,JUN,PAWR,PDLIM3,PPP1CB,RGS5,RHOB,RPL39,TIMP1,TPM1,TPM2	131 (19)
RNF187		enzyme				0.00157	CCND1,JUN	62 (7)
ALKBH1		enzyme				0.0171	ACTA2,CNN1
TRIM37		enzyme				0.0123	CKB,CUL1,PAWR
NCK		group				0.0127	CCND1
NADPH oxidase		complex				0.0341	FOS,JUN
PI16		other				0.0127	MYLK
STAMBPL1		enzyme				0.0127	DUSP1
SRP54		enzyme				0.0127	XBP1
FICD		enzyme				0.00157	HSPA1A/HSPA1B,HSPB1
EOMES		transcription regulator		-0.213		1.53e-05	ACTA2,ACTC1,ADCYAP1,ALCAM,CAP2,FAT3,PITX1,RGS2,TCF4
CINP		other				0.0498	CCND1
ATP6AP2		transporter				0.00975	ACTA2,FN1
FMOD		other				0.0127	LUM
METTL5		enzyme				0.0252	CALM1 (includes others)
Snhg6		other				0.0498	CCND1
BDNF		growth factor		0.779		2.77e-09	ADCYAP1,ALDH7A1,ANXA2,APP,CASQ2,CCN1,DPYSL3,DUSP1,EPB41L2,FLNA,FLNB,FOS,HSD17B12,HSPA5,JUN,MAP1B,P4HA1,RPS23,SOSTDC1,TAGLN,TXNIP	107 (20)
Snhg20		other				3.94e-05	ACTA2,FN1,LGALS3
ANO1		ion channel				0.00428	ACTA2,TAGLN
FBXO31		enzyme				0.0252	CCND1
RNF165		enzyme				0.0127	XIST
THRAP3		transcription regulator				0.0171	CCND1,TXNIP
RNF20		enzyme				0.0427	FOS,RHOB
DACT1		other				0.00157	CCND1,JUN	87 (12)
Jpx		other				0.0498	XIST
MSI2		other				0.0263	CCN1,FN1
FREM1		other				0.0376	NPNT
RHOJ		enzyme				0.00169	AKAP12,CAV1,PTN
NPC1		transporter		0.132		0.0398	CAV1,CCND1,FABP5,LGALS3,XBP1
PDLIM2		other		-1.673		0.000197	CCND1,CITED2,MYL9,PPP1R14A,PRUNE2,TAGLN,TXNIP
OGA		enzyme		-0.943		8.52e-06	ACTN4,ADAMTS5,CASQ2,CAV1,CCND1,CH25H,CNN1,DST,FBLN1,FLNA,FLNB,FN1,HIGD1A,HPGD,JUN,MCAM,RHOB,TIMP1	83 (7)
SAV1		other				0.00197	CCN2,CCND1,FN1
EIF2A		translation regulator				0.00336	HSPA5,IGFBP2,JUN	131 (15)
TOX		transcription regulator				0.0369	ID3,NFIL3
UBA5		enzyme				0.0498	HSPA5
ECE2		peptidase				0.0127	APP
NUS1		enzyme				0.00233	HSPA5,XBP1
FOXL2		transcription regulator		1.192		0.024	CH25H,CLU,FOS,RGS2
NANOG		transcription regulator		1.134		0.00559	DCN,FOS,HSPA1A/HSPA1B,ID3,MAP1B,RCAN1,THBS2
ZFP42		transcription regulator				0.0498	CCND1
ENTPD7		enzyme				0.0127	APP
LIN28A		other		0.915		0.0037	CCN1,CCN2,CCND1,TAGLN	127 (10)
OLFM2		other				0.000948	MYH11,TAGLN	40 (4)
METTL3		enzyme		0		0.0364	CD9,CDH3,JPH2,TIMP1
ATF6B		transcription regulator				8.03e-06	HSPA5,RCAN1,XBP1	11 (4)
FA2H		enzyme				0.00545	CCN1,CCN2
RER1		other				0.0252	APP
FBXO25		enzyme				0.0252	FOS
SULF2		enzyme				0.0369	ADAMTS5,CCND1
OPA1		enzyme				0.0238	HSPA5,XBP1
DNAJB4		other				0.0498	CCND1
CYB561A3		enzyme				0.0215	ACTG2,HSPA1A/HSPA1B
SRF-ELK1		complex				0.0127	FOS
Gpcr		group				0.00157	FOS,JUN	98 (21)
NIBAN2		transcription regulator				0.0376	CCND1
ABLIM3		other				0.0127	TAGLN
USE1		other				0.000948	HSPA5,XBP1	6 (2)
USP38		peptidase				0.000823	ACTA2,FN1,TIMP1	100 (7)
FGF21		growth factor		1.964		0.019	CCND1,FOS,HSPA5,XBP1
KIF21A		other				0.0127	MAP1B
SLC15A4		transporter		-0.44	bias	0.0308	ANXA2,FILIP1L,FOS,LGALS3,XBP1
RBM17		other				0.0252	FN1
NOP58		enzyme				0.0376	CCND1
AKIRIN2		other				0.00323	CCND1,DUSP1	56 (7)
AMOTL2		other				0.000948	CCN1,CCN2
GLIPR2		other				0.0498	ACTA2
KCNJ12		ion channel				0.0127	CCND1
SUCNR1		G-protein coupled receptor				0.0263	ACTA2,COL4A2
CYB5R4		enzyme				0.0263	HSPA5,XBP1
CALCOCO1		transcription regulator				0.0127	CCND1
AMBRA1		other		-0.507	bias	0.000316	CCND1,COL18A1,COL4A2,FN1,ITGA8
URGCP		other				0.0127	CCND1
FAT1		other				0.0238	JUN,PRRX1
CREBZF		transcription regulator				0.00169	HSPA1A/HSPA1B,HSPA5,XBP1
RTN3		other				0.0252	APP
SOX17		transcription regulator				0.00982	CCND1,COL4A2,FOS	119 (12)
RBM20		other		1.633		0.00296	CAV1,CLIC4,CSDE1,DPYSL3,LPP,RPL13A
PNPLA8		enzyme				0.00428	HSP90B1,HSPA5	10 (3)
HSPBP1		other				0.0498	HSPA1A/HSPA1B
HMG20A		transcription regulator		0.577	bias	1.8e-08	CCN1,CCN2,CD9,CLU,DCN,FLNA,JUN,LY6E,MGP,MYLK,TAGLN,TIMP1
PARP14		enzyme				0.00819	CCND1,ID3
HP1BP3		other				0.0376	IGFBP2
SLC9A6		transporter				0.0252	APP
MYOC		other				0.0259	CHRM3,FN1,HSPA5,SOSTDC1
DKK3		cytokine				0.00545	MYH11,TAGLN	40 (3)
RND2		enzyme				0.0127	RHOB
MIR17HG		other		-1	bias	3.41e-05	ACTA2,APP,CCND1,HSPG2,PITX1,RGMA,RGS5,TAGLN,ZNF703
WAPL		other				0.0498	CCND1
PRR7		other				0.0376	JUN
POMGNT1		enzyme				0.00676	ACTA2,TIMP1
REM2		enzyme				0.0252	CCND1
RPRD1B		other				0.0252	CCND1
EDEM1		enzyme				0.000478	HSPA5,XBP1
YOD1		enzyme				0.00819	CCN1,CCN2	60 (9)
TMEM184A		other				0.0127	DUSP1
GPC6		transmembrane receptor				0.0376	CCND1
DERL1		other				0.0376	XBP1
IGF2		growth factor				0.00153	CCN2,CCND1,DUSP1,FN1,IGFBP2,OGN,RHOB,THBS2	116 (18)
KDM2B		enzyme				0.0123	CRABP2,FOS,XIST
MEMO1		other		0.865	bias	3.05e-06	CCND1,FOS,JUN,PCP4	135 (18)
UFC1		enzyme				0.0498	HSPA5
NDUFAF3		other				0.0376	CCND1
SGF29		other				0.0252	HSPA5
SIRT6		enzyme				0.0167	ACTA2,FN1,NPNT,RPL23
ABRA		other				0.0376	TAGLN
LLGL2		other				0.00638	CCN1,CCN2,DUSP1
KDM3B		enzyme		-1	bias	0.00237	CCN2,FN1,MYLK,PALLD,PRUNE2
ATE1		enzyme				6.83e-05	ACTB,CCND1,JUN	75 (12)
Collagen(s)		complex				0.0194	ACTB,CCN1,FN1
Fascin		group				0.000478	CCN1,CCN2	59 (7)
CCDC88C		other				0.0252	CCND1
METTL1		enzyme				0.0215	ACTA2,CCND1
MDC1		other				0.0252	CLU
C1QL1		other				0.0376	FOS
ZMIZ2		transcription regulator				0.00157	CCND1,JUN
Histone h4		group				0.0438	AKAP12,CCND1,FOS,GADD45B,TAGLN
CALHM1		ion channel				0.0127	APP
PSMD14		peptidase				0.0376	CCND1
ABCA2		transporter				0.0127	APP
SLCO1C1		transporter				0.0498	ALDH1A1
RRP1B		transcription regulator				0.000517	CCND1,RPL13A,RPL37,RPL39,RPS10,RPS19,RPS26
IGF1R		transmembrane receptor		0.046		0.000145	ACTA2,ACTN4,APP,CCND1,CLU,COL18A1,COL4A2,DES,FOS,HSPA5,IGFBP2,RPL24,RPS26	154 (23)
SRFBP1		other				0.0376	ACTC1
SOX11	-0.467	transcription regulator		0.208		0.00999	ADAMTS5,CAV1,CCND1,CD9,CUL1,TBL1XR1
RTN2		other				0.0252	APP
SELENOS		other				0.000823	CAV1,HSPA5,XBP1
TEX11		other				0.000948	CCND1,FOS	87 (11)
USP35		peptidase				0.0498	CCND1
RICTOR		other		1.485		8.72e-05	CDC42EP5,FABP5,RPL13A,RPL17,RPL23,RPS10,RPS11,RPS18,RPS19,RPS23,RPS26,RPS29,RPS4Y1	140 (14)
GSAP		peptidase				0.0127	APP
LAPTM4B		other				0.0498	APP
CCDC62		transcription regulator				0.0127	CCND1
potassium channel		group				0.000478	FOS,JUN
endothelin receptor		group				0.0498	FOS
ECE		group				0.0127	APP
ROR		group				0.0376	NFIL3
GNRH		group		1.956		0.00134	ADCYAP1,DUSP1,FOS,JUN	94 (18)
Laminin (complex)		complex		0.876		0.00213	ACTA2,APP,CCND1,FN1	146 (20)
ADRB		group		-0.555		0.0351	CCND1,CRYAB,FOS,JUN,LBH
TCF/LEF		group				0.00227	CCND1,FN1,JUN
RPS6KA		group				0.0376	FN1
LAYN		other				0.0252	XIST
1700025L06Rik		other				0.0376	ACTC1
Slfn1		enzyme				0.0498	CCND1
SGPL1		enzyme				0.0427	APP,HSPA5
IPPK		kinase				0.0376	CUL1
LINC01006		other				0.0376	CCND1
ZDHHC21		enzyme				0.0498	APP
MASTL		kinase				0.023	LPP,MYH10,TPM4
PYGO1		other				0.0252	XIST
Snhg7		other				0.0252	ACTA2
MFN2		enzyme				0.0238	ACTA2,XBP1
CACNA1C		ion channel				0.00428	ANXA2,CAV1
VGLL3		other				0.00144	CCN2,COL12A1,GADD45B
ADH5		enzyme				0.0252	LGALS3
FLVCR1		transporter				0.00157	RPL35,RPS19
KLHL2		other				0.000478	CCND1,JUN	67 (7)
BATF2		transcription regulator				0.000161	CCN1,JUN	62 (7)
UHRF2		enzyme				0.0369	CKB,CRIP2
VENTX		transcription regulator				0.0252	CCND1
STIL		other				0.0498	FLNA
AMOTL1		other				0.000478	CCN1,CCN2	59 (7)
ZNF322		transcription regulator				0.0252	CCND1
SATB2		transcription regulator		1.091		0.00522	CDH3,ITGA8,LIMA1,PRRX1
ORAI3		other				0.0498	CCND1
KCTD10		ion channel				0.0127	RHOB
TRPC4AP		transporter				0.00428	APP,BZW2
NAT8		transcription regulator				0.0252	APP
CDK5RAP3		other				0.0498	HSPA5
IL33		cytokine		-1.431		0.00331	ACTB,APP,CCND1,GADD45B,LMO4,MDK,MIF,MYLK,NFIL3,P4HA1,POLR2L,SKIL,TIMP1	157 (19)
BPIFB1		other				0.0427	CCND1,JUN
ADAP1		other				0.0114	FOS,JUN
FGF14		growth factor				0.0127	FOS
HM13		peptidase				0.0127	APP
FBXO8		other				0.0127	XIST
KLHL42		enzyme				0.0376	FN1
CDC73		other				0.00424	APP,CCND1,LGALS3	103 (8)
BEST4		other				0.0252	CCND1
NSUN6		enzyme		1	bias	0.00148	CCN1,CCN2,FLNA,MARCKS
STK40		kinase		-0.254	bias	0.016	ACTA2,DES,FN1,JUN
HNRNPH3		other				0.0127	HSPA1A/HSPA1B
MUCL1		other				0.0498	CCND1
MED28		other		-1.573	bias	6.56e-09	ACTA2,ACTG2,CNN2,MYH11,TAGLN
EHD2	0.415	other				0.00428	CAV1,CAVIN1
TRPM3		ion channel				0.0376	FOS
PCSK4		peptidase				0.0127	ADCYAP1
FAM3B		cytokine				0.000186	CAV1,DCN,FN1,PTN
DHCR24		enzyme		-1.117		1.66e-05	APP,CD9,LY6E,MGP
PLAC1		other				0.0127	CCND1
MAF1	0.475	other				0.0498	ACTB
KLHL21		enzyme				0.0376	DUSP1
GLIS2		transcription regulator				0.00906	CCN2,CCND1,MGP	53 (7)
SLC39A4		transporter				0.0498	CCND1
MLXIP	0.377	transcription regulator				0.0252	TXNIP
TEAD1		transcription regulator		0.785	bias	6.65e-06	ACTA2,CCN1,CCN2,CCND1,DES,FILIP1L,GPR37,PDGFRL,SULF1,TAGLN,TPM1	69 (7)
STOX1		other				0.000665	CALM1 (includes others),GADD45B,RPL17
Sox2ot		other				0.0215	ACTA2,ALDH1A1
NCEH1		enzyme				0.0252	HSPA5
CRBN		enzyme				0.00144	HSPA5,JUN,XBP1	110 (10)
SDF4		other				0.000478	HSPA5,XBP1	37 (5)
OLA1		enzyme				0.0376	CCND1
KDM4A		transcription regulator				0.0369	CCND1,FHL1
SALL4		transcription regulator		-1.976		3.5e-07	ACTB,AKAP12,ANXA2,CCN1,CCND1,CFL2,DLC1,EPB41L2,FN1,ID3,JUN,TPM1,VASP
FZD8		G-protein coupled receptor				0.00144	ACTA2,CCN2,FN1	148 (14)
PHF6		transcription regulator				0.0106	HINT1,JUN,JUND
FANK1		transcription regulator				0.0127	JUN
XRN2		enzyme				0.0498	ACTB
YTHDF1	0.352	other				0.00545	ACTA2,FN1
SEMA7A		transmembrane receptor				0.00297	CCN2,FN1,TIMP1
LGR6		G-protein coupled receptor				0.0376	ACTA2
SBDS	0.422	other				0.0053	CCN2,FOS,GADD45B,HSPA5,PTBP2
DDX25		enzyme		-1.109		0.0163	ATP1B2,DPYSL3,FABP5,FXYD1,GADD45B
DACT3	0.757	other				0.0498	CCND1
PACS2		other				0.0252	HSPA5
Alpha catenin		group		1.268	bias	0.000169	ADAMTS5,BGN,EGFL6,IGFBP2,LUM,THBS2,TIMP1,ZYX
APH-1		group				0.0498	APP
Sapk		group				0.0498	FOS
ETS-ELK1		complex				0.0252	CCND1
CTNNβ-LEF1		complex				0.0252	CCND1
Growth hormone		group		1.658		0.000317	ACTB,CCND1,CDH3,CITED2,CLU,COL18A1,FN1,FOS,IGFBP2,JUN,TXNIP	128 (19)
CIP2A		other		0.896		0.000207	ACTG2,CRYAB,DCN,GPR37,LUM,MFAP5
ROR1		kinase				0.00765	CCN1,CCN2,MAP1B	41 (4)
FBXL2		other				0.0252	APP
ECD		transcription regulator				0.0376	HSPA5
FILIP1	1.619	other				0.0127	FLNA
Eif2		complex				0.0498	HSPA5
48s		complex				0.0151	CCND1,HSPA5
Focal adhesion kinase		group		-0.152		0.000611	LPP,PALLD,PRRX1,TAGLN
UBE2D3		enzyme				0.0376	CCND1
estrogen receptor		group		-1.557		1.98e-07	CAV1,CCN2,CCND1,CDH3,COL12A1,COL4A2,FN1,FOS,HSPA1A/HSPA1B,JUN,LY6E,MAP1B,MGP,RGS2,TIMP1,XBP1	128 (19)
Endothelin		group				0.00144	APP,FOS,JUN	119 (20)
Collagen type I (complex)		complex				0.00185	ACTA2,APP,CCND1,FN1,PRRX1	156 (21)
Lh		complex		-1.349		2.94e-21	ACTA2,ACTB,ACTG2,ACTN1,AKAP12,CAP2,COL18A1,DUSP1,FOS,GADD45B,JUN,PAWR,PDLIM3,RGS2,RGS5,RHOB,RPL13A,RPL17,RPL23,RPL24,RPL27A,RPL35,RPL37,RPL39,RPS10,RPS11,RPS18,RPS19,RPS23,RPS26,RPS4Y1,TCF4,THBS2,TPM1,TPM2	81 (7)
HMGA1		transcription regulator		-0.932		1.29e-07	ACTA2,CAV1,CCN1,CCND1,COL4A2,CRYAB,FOS,ID3,LY6E,MSRB3,RHOB,SYPL1,TAGLN,ZYX	152 (19)
MEN1		transcription regulator		0.864		0.00557	CCND1,FOS,IGFBP2,PTN	151 (19)
EIF2AK3		kinase		-0.162	bias	0.00335	CCND1,HSPA5,JUN,LMO4,NFIL3,TXNIP,XBP1	132 (20)
MAPK8IP3		other				0.0171	APP,JUN
EIF2B5		translation regulator				0.00638	DUSP1,P4HA1,TAGLN
IDH2		enzyme				0.00213	FN1,HINT1,JUN,JUND	43 (7)
ERVW-1		other				0.0263	HSPA5,XBP1
OMG		G-protein coupled receptor				0.0252	FOS
ABCB4		transporter		0.192	bias	4.06e-06	ACTA2,CCN2,CXCL14,DES,FN1,LGALS3,TIMP1	124 (15)
ATP1A2	0.412	transporter				0.0376	FOS
POLG		enzyme				0.00638	RPL23,RPL27A,RPS19
Immunoglobulin		complex		0.872		0.000871	ACTA2,ADAMTS5,APP,CCN2,CCND1,CD9,CH25H,CLU,COL4A2,CRABP2,DUSP1,FLNB,FN1,FOS,LGALS3,NFIL3,PGAM2,PLCG2,RGS2,RPS11,TIMP1,TSPO,TXNIP,WLS,XBP1	150 (18)
BACE1-AS		other				0.0252	APP
CSNK2B		kinase				0.0114	ACTA2,CCND1
LOXL1	-0.417	enzyme				0.0132	ACTA2,TIMP1
Integrin alpha 5 beta 1		complex				0.0127	CCND1
mediator		complex				0.0127	FOS
Cathepsin		group				0.00157	ACTA2,CCND1	84 (7)
Collagen type IV		complex				0.0288	ACTA2,TAGLN
hyaluronidase		group				0.0252	FN1
INTERLEUKIN		group				0.0252	FOS
7S NGF		complex				0.00157	CLU,FOS
Gap		group				0.0376	FOS
Mapk kinase		group				0.0127	CCND1
Rho gdi		group				0.0127	RHOB
ZNF467		transcription regulator				0.0498	FOS
CNTF		cytokine		-0.647		0.00637	A2M,ACTB,CLIC4,FOS,KCNMA1,LGALS3,PPIB,TIMP1	128 (19)
EIF4H		translation regulator				0.0252	CCND1
MAPK8IP1		other		-0.147		0.000155	APP,CCND1,FOS,JUN	110 (15)
GRP		growth factor				0.0058	CCND1,FOS,JUN	147 (23)
PPP1R1B		phosphatase				0.0193	CCND1,FOS
HSF1		transcription regulator		0.881		0.000256	CCN2,CLU,COL18A1,CRYAB,CUL1,FBLN1,HSPA1A/HSPA1B,HSPB1,JUN,RRAD,THBS2	107 (12)
TSIX		other				0.0376	XIST
TRH		other		1.94		0.00148	ACTB,DUSP1,FOS,JUN	114 (22)
MGP	-1.129	other				0.0341	ACTA2,TAGLN
EIF4G2		translation regulator				0.0314	ACTB,JUN
CCND1	-0.501	transcription regulator		0.707		0.000416	CCND1,FLNA,HSPA1A/HSPA1B,HSPB1,ID3,MARCKS,MYLK,PCLAF,PDLIM3,RGS2,RPL27A,TCF4,TUBA1B	18 (2)
XDH		enzyme		-1.202		0.00121	ACTA2,CCN2,DUSP1,ID3	116 (21)
SHH		peptidase		-0.818		0.0403	CAV1,CCND1,FN1,NR2F2,PFN1,SOSTDC1
CIB1		other				0.0252	APP
STAT3		transcription regulator		0.166		0.0145	A2M,ACTA2,ALDH1A1,CCN2,CCND1,CD9,CXCL14,FN1,FOS,GBP2,HBG1,PTN,TAGLN,TCF4,THBS2,TIMP1,XBP1
BCOR		transcription regulator				0.0298	COL18A1,FLNB,LMO4
MAP2K4		kinase				0.00631	CCND1,FLNA,FOS,JUN	98 (18)
GRK2		kinase				0.0238	FOS,MYH11
VWF		other				0.000161	LGALS3,MYH11,TAGLN
GFRA1		transmembrane receptor				0.0498	JUN
CSNK1E		kinase				0.0376	APP
SORCS1		transporter				0.0252	APP
TEAD4		transcription regulator		0.308		1.06e-09	ACTA2,CCN1,CCN2,CCND1,DES,FILIP1L,GPR37,JUN,PDGFRL,RCAN1,SULF1,TAGLN,TPM1	61 (7)
DLL4		other		1.067		0.00319	ACTA2,DES,NR2F2,RGS5	74 (8)
MAX		transcription regulator				0.033	ACTC1,CSDE1,GADD45B,TXNIP
SERPINC1		enzyme				0.0193	HSPG2,MIF
IRS1		enzyme				0.00151	ACTC1,CCND1,COL4A2,CRABP2,FHL1,FOS,TAGLN	166 (25)
ARHGEF17		other				0.0127	FOS
RNMT		enzyme				0.0252	CCND1
AREG		growth factor		-0.106		0.0259	CCND1,FOS,JUN,PTBP2
RAB11FIP3		other				0.000948	FOS,JUN	45 (7)
STMN2		other				0.0127	APP
ANTXR1		transmembrane receptor				0.0127	HSPA1A/HSPA1B
PDGFRB		kinase		-1		3.11e-05	ACTA2,FN1,MYH11,RGS5	128 (20)
ATXN2		other				0.001	HSPA5,PABPC1,PCP4
CASQ1		other				0.000478	HSPA5,XBP1
ARHGEF1		other				0.00428	CCND1,FOS	109 (19)
MAPK13		kinase				0.0314	CITED2,FOS
LPXN		transcription regulator				2.03e-06	ACTA2,MYH11,TAGLN	52 (7)
NCOR2		transcription regulator				0.0443	CCND1,FOS,JUN
ITGB2		transmembrane receptor				0.027	ACTA2,FN1,GADD45B
RGS2	2.382	enzyme		0		0.0375	ANXA4,HSP90B1,PPIB,RCAN1
SOX5		transcription regulator				0.0114	HSPG2,XIST
PRKCE		kinase		1.369	bias	7.16e-07	ACTA2,APP,CAV1,CCN1,CCND1,FOS,HSPA5,JUN,RGS2	117 (18)
SRGAP1		other				0.0376	CCND1
TFAP2A		transcription regulator				0.0283	ALCAM,CCND1,GPR37,TIMP1,TPM1
VCAN	-0.458	other		0.954		3.13e-08	C1S,CASQ2,CBX6,CLU,DCN,FABP5,FN1,LGALS3,MAP1B,MIF,MYH10,OGN,RGS2,TIMP1
MCF2L		other				0.0252	CCND1
SRI		transporter				0.0376	HSPA5
STAT1		transcription regulator		1.054		0.00834	A2M,C1S,CCN2,CCND1,CH25H,FN1,FOS,GBP2,HBG1,JUN,LY6E,PTN	157 (21)
KL		enzyme		-0.623		0.000135	ACTA2,CCN2,CCND1,FN1,HSPA5,XBP1	138 (20)
IGF1		growth factor		0.348		2.03e-10	A2M,ACTA2,APP,BGN,CAP2,CCN1,CCN2,CCND1,CITED2,CLU,CNN1,CRYAB,DCN,DUSP1,FBLN1,FN1,FOS,HSPA1A/HSPA1B,HSPA5,IGFBP2,JUN,MDK,MIF,MYH11,PGAM2,PLXDC2,PPP1R14A,SULF1,TXNIP,XBP1	155 (19)
PRRX1	-0.514	transcription regulator				0.00261	FOS,LPP,PALLD
ALDH2	0.365	enzyme				0.00525	ACTA2,CCN2,FN1	110 (12)
SERTAD1		transcription regulator				0.0376	CCND1
Pdi		group				0.0376	HSPA5
Tenascin		group				0.0127	CCND1
Betacatenin/TCF		complex				0.0151	CCND1,JUN
Cdk		group				0.00834	DUSP1,RGS2,TXNIP	45 (7)
PI3K (family)		group		-0.46		0.0147	ACTA2,FOS,HSPA5,SKIL,TXNIP
ALOX12		enzyme				0.00975	FN1,JUN	98 (19)
NELFB		other				0.00975	CCN2,GADD45B
GPC3		other				0.0376	CCND1
SOX2		transcription regulator		-1.776		0.000274	ALDH1A1,CCN2,CCND1,CD9,CITED2,CRABP2,CXCL14,DUSP1,EPB41L2,FOS,GADD45B,ID3,JUN,LIMA1,RCAN1,SOSTDC1,WLS	129 (7)
HOXB8		transcription regulator				0.000948	MYLK,TAGLN
COL9A1		other				0.000665	COL12A1,FN1,HSPG2
ZFYVE9		peptidase				0.0498	ACTA2
MAPK8IP2		other				0.0252	FOS
PTEN		phosphatase		1.168		0.00169	CCND1,CITED2,COL18A1,COL4A2,CSRP1,DUSP1,FN1,FOS,HSPA1A/HSPA1B,IGFBP2,ITGA8,JUN,JUND,LGALS3,LY6E,MCAM,NFIL3,NR2F2,PTN,RAMP2	154 (19)
VHL		transcription regulator				0.000119	ALDH1A1,CAV1,CCN2,CCND1,CNN1,FILIP1L,FN1,MIF,TAGLN	124 (17)
HTATIP2		transcription regulator				0.0341	CCND1,FOS
BMP10		growth factor		-1		3.13e-06	A2M,COL12A1,FN1,FOS,HPGD,ID3,PTN,SKIL,TIMP1
CXCL8	-0.433	cytokine		0.625		0.00258	ACTA2,COL12A1,COL18A1,HSPG2,LGALS3,TPM1	160 (16)
SPON1		other				0.0252	APP
CCK		other				0.0341	FOS,HSPA5
CSF1		cytokine		-0.725		0.000988	APP,CCND1,CD9,DUSP1,FN1,FOS,HSP90B1,HSPA5,IL11RA,JUN,XBP1	122 (21)
CSRP3		other				0.00428	DES,TXNIP
PROCR		other				0.0458	CCND1,GBP2
LCK		kinase		1		0.014	FOS,GADD45B,JUN,PLCG2
SMAD2		transcription regulator		1.032		2.02e-05	ACTA2,BGN,CCN2,FN1,GADD45B,NET1,SKIL,TPM1,TPM2	143 (17)
SLC13A1		transporter		0.816		0.00114	ALDH1A1,GBP2,HSPA5,HSPB1,IGFBP2,XBP1	50 (7)
TLCD3A		other				0.0498	CCND1
ZFHX3		transcription regulator				0.00101	CCND1,ID3,MIF,RGS2,RPL37,TUBA1B
DEF6		other				0.0341	FN1,FOS
SETD2		enzyme		-1.567		1.49e-06	CAV1,CCN1,CCN2,CCND1,CITED2,JUN,RHOB	103 (10)
ACTC1	1.248	enzyme				0.0498	ACTA2
CSDE1	0.569	enzyme				0.0215	CSDE1,FN1
RUNX3		transcription regulator		-0.894		0.00151	CCN1,CCN2,CCND1,COL12A1,FLNA,MSRB3,TPM2	88 (10)
EPAS1		transcription regulator		1.832	bias	1.03e-06	AKAP12,CAV1,CCN1,CCN2,CCND1,CDC42EP5,CITED2,CKB,FHL1,FN1,FOS,GADD45B,HSPA5,MIF,NFIL3	126 (21)
GIP		other				0.0408	FOS,GBP2,RGS2
GHRH		other				0.0398	CCND1,FOS
REL		transcription regulator		0.2	bias	0.0375	APP,CCND1,CDS2,FN1,FOS,GADD45B,JUN
GLS		enzyme				0.00157	ACTA2,FN1	122 (7)
PRKAA1		kinase		-0.66		1.73e-05	ACTA2,CDH3,CLU,FN1,HIGD1A,HSPA5,LMO4,MYLK,RGS2,TXNIP,ZYX	136 (14)
RAP1GAP		other				0.00323	CCND1,FOS	133 (19)
S100B		other				0.00169	APP,FOS,JUN	126 (21)
TTR		transporter				0.00819	APP,XBP1	62 (7)
RRAD	0.741	enzyme				0.0376	CCND1
USF1		transcription regulator		0.751	bias	0.00457	AKAP12,DUSP1,P4HA1,SPEG,TXNIP
LEF1		transcription regulator		-0.213		0.00286	ACTA2,ADAMTS6,C3orf70,CAV1,CCND1,FN1,NCOA7,PLCB4	62 (7)
PRL		cytokine		-1.24		1.18e-10	A2M,ACTB,ANXA2,APP,CAV1,CCND1,CLU,DCN,DES,FILIP1L,FN1,FOS,ID3,JUN,LY6E,MGP,PKIG,RCAN1,TIMP1,TUBA1B,TXNIP,ZYX	158 (21)
MYLPF		other				0.0127	ACTA2
ELL		transcription regulator				0.0376	FOS
PLCG1		enzyme				0.0263	CCND1,FOS
NR4A3		ligand-dependent nuclear receptor		-1.958		0.0278	ACTA2,CCND1,ITGA8,MYH11
GNA14		enzyme				0.0133	AKAP12,CNN1,GBP2,NFIL3
KLC1		other				0.0127	APP
OXT		other		0.561		0.000611	ACTC1,FOS,RCAN1,RGS2	59 (7)
CDK1		kinase				0.00525	JUN,TIMP1,XBP1	149 (22)
WNT1		cytokine		0.211		0.00195	ACTA2,CCND1,FN1,FOS,JUN,LBH,LY6E	148 (24)
ITGA5		transmembrane receptor				0.00344	CCND1,FOS,IGFBP2,JUN	154 (23)
JUNB		transcription regulator		-0.283	bias	0.000169	CAV1,CCND1,CLU,DUSP1,FN1,HPGD,PTBP2,TIMP1,XBP1	108 (13)
F2R		G-protein coupled receptor		1.452		7.77e-07	CCN1,CCN2,CCND1,DUSP1,FN1,FOS,MCAM,MIF,TAGLN,TGFB1I1	113 (22)
MST1		growth factor				0.00424	CCN2,CCND1,FOS	138 (22)
PPARG		ligand-dependent nuclear receptor		-1.481		0.00268	ACTA2,APP,CAV1,CCN2,CCND1,CRABP2,CXCL14,FABP5,FN1,JUN,NR2F2,RHOB,TAGLN,TCF4,ZNF703	107 (20)
CCN4		other				0.0215	CCND1,FN1
NREP		other				0.0171	ACTA2,TAGLN
ALB		transporter				0.000423	ACTA2,CCN2,FN1,HSPA5,XBP1	143 (21)
PCSK9		peptidase				0.00336	CD9,LY6E,MGP
PRKAA2	0.428	kinase		-0.613		0.000411	ACTA2,FN1,HIGD1A,HSPA5,LMO4,MYLK,TXNIP,ZYX	153 (23)
AGT		growth factor		0.471		1.14e-16	ACTA2,ACTB,ACTC1,ADAMTS5,BGN,CAV1,CCN2,CCND1,CNN1,COL12A1,COL18A1,COL4A2,CRABP2,DUSP1,FN1,FOS,HSPA1A/HSPA1B,HSPB1,HSPG2,ID3,IGFBP2,ITGA8,JUN,KCNJ8,LGALS3,LPP,LUM,MIF,MYH10,MYH11,MYO1C,NFIC,NPNT,PALLD,PAWR,PDGFRL,PFN1,PTBP2,PTN,RCAN1,RGMA,RGS2,ROBO1,SULF1,TGFB1I1,THBS2,TIMP1,TXNIP	161 (20)
CDC25B		phosphatase				0.0498	CCND1
A2M	2.639	transporter		-1		0.00252	CCND1,GADD45B,HSPA5,XBP1	86 (16)
IL11		cytokine		-0.713		5.12e-05	A2M,ACTA2,ANXA2,FOS,IGFBP2,JUN,TIMP1	101 (17)
PMP22		other				0.0171	EMP3,JUN
EHD1		other				0.0114	CCND1,HSP90B1
APLN		other				0.0327	CCN2,FOS,HBG1
GDF2		growth factor		1.172	bias	0.00829	CAV1,CRYAB,FOS,GADD45B,ID3	101 (7)
MKNK1		kinase		0.653	bias	4.85e-07	ANXA2,CCN1,CLU,DPYSL3,EPB41L2,FLNA,FLNB,FOS,MAP1B,MGP,RGS5,TAGLN,TXNIP
ADRA2B		G-protein coupled receptor				0.0498	CCND1
SMAD1		transcription regulator				0.0218	ACTA2,CCN2,GADD45B
PXDN		enzyme				0.00121	DUSP1,JUN,NFIL3
ROCK2	0.451	kinase		1.123		0.000112	ACTA2,APP,CNN1,DES,FABP5,TAGLN	27 (3)
YWHAQ		other				0.0151	CNN1,TAGLN
DLL1		enzyme				0.0106	CCN2,MYH11,TAGLN
INHBB		growth factor				0.007	SOSTDC1,THBS2,TIMP1
FGF4		growth factor				0.0341	FOS,SOSTDC1
ARFGEF2		other				0.0376	FLNA
COL6A3		other				0.0498	TIMP1
HNRNPC		other				0.00545	CSDE1,HBG1
MAP2K1		kinase		0.46	bias	1.53e-06	ACTA2,CCN1,CCN2,CCND1,CRYAB,DUSP1,FLNA,FOS,HSPA5,JUN,JUND,LGALS3,NET1	153 (21)
PTPRF		phosphatase				0.0252	CCND1
CTF1		cytokine		1.982		7.8e-06	A2M,FOS,MYH11,MYLK,TAGLN,TIMP1	132 (18)
COL2A1		other				0.0288	HSPA5,XBP1
MAT2B		enzyme				0.0376	CCND1
POLR2A		enzyme				0.0099	ACTB,CAV1,CCND1,FOS	126 (7)
ARTN		growth factor				0.0498	ALDH1A1
DAPK3		kinase				0.0252	CCND1
ACVR1		kinase				0.0218	DCN,OGN,XIST
NGF		growth factor		-0.398		3.74e-05	A2M,ANXA2,APP,CAV1,CCND1,CITED2,CRYAB,DUSP1,FOS,GUCY1A1,ID3,JUN,XBP1	125 (15)
KIFAP3		other				0.0127	FOS
DNMT1		enzyme				0.00134	ACTB,DLC1,HBG2,PTN,RGMA,XIST
ISLR		other				0.0123	CCN1,CCN2,FOS
SLC11A2		transporter				0.0252	APP
ARHGDIG		other		0	bias	6.77e-05	ALCAM,MARCKS,PALLD,RGS2
COL3A1		other				0.0376	FN1
EFNA5		kinase				0.027	CCN2,CRABP2,FABP5
CST3	-0.484	other				0.00975	APP,FOS	120 (7)
CELA1		peptidase				0.0252	HSPA1A/HSPA1B
LRP6		transmembrane receptor		0.49		8.55e-06	ACTA2,ALDH1A1,APP,CAV1,CCN2,CCND1,FOS	125 (20)
IL2RA		transmembrane receptor				0.0341	FOS,JUN
RRM1		enzyme				0.0376	DES
EMP2		other				0.0376	CAV1
PDGFB		growth factor		-0.731		2.72e-05	ACTA2,CCND1,CNN1,FN1,FOS,RGS5,TIMP1	149 (20)
ITCH		enzyme				0.0132	CCN1,CCN2,FOS
ITGAV		transmembrane receptor		1.067	bias	0.00557	FN1,FOS,GBP2,TIMP1	147 (20)
HOXA10		transcription regulator		0.822		0.000575	ACTB,ALDH1A1,FN1,HBG1,MAP1B,MIR99AHG,MYLK,PCP4,SSPN
DAG1		transmembrane receptor				0.00169	SGCA,SGCG,SSPN
TAF4		transcription regulator		-0.152		0.000225	CCN2,CCND1,CDH3,DCN,LUM,PTN,THBS2
ALDH1A2		enzyme		0.447		4.85e-05	ALDH1A1,BGN,CCN1,CCN2,TIMP1	114 (15)
ETV4		transcription regulator				0.00109	ACTA2,CAV1,FN1,HPGD	106 (7)
MDK	-0.589	growth factor				0.0106	ACTA2,PTN,TAGLN
CAT	0.383	enzyme		0.152		0.00557	CAV1,FN1,TAGLN,TIMP1	111 (21)
TLR4		transmembrane receptor		-1.281	bias	0.00722	APP,CCN1,CITED2,FOS,GBP2,HSPA5,LMO4,MIF,TCF4,TPM1,TSPO,XBP1	151 (21)
GPER1		G-protein coupled receptor		-0.328	bias	3.27e-10	ACTA2,CCN1,CCN2,CCND1,DUSP1,FOS,HSPA5,JUN,MYH10,MYH11,TAGLN	131 (21)
ERN2		kinase				0.00157	HSPA5,XBP1
SERPINA3		other				0.00975	APP,CCN2	120 (7)
HPGD	0.509	enzyme				0.0376	ALDH1A1
HMOX1		enzyme		-0.555		0.0268	ACTA2,CCND1,FOS,ID3,THBS2
HIF1A		transcription regulator		0.672		2.1e-07	ACTA2,AKAP12,BGN,BHLHE41,CAV1,CAVIN1,CCN1,CCN2,CCND1,CITED2,FHL1,FN1,FOS,GADD45B,HSPA5,HSPB1,IGFBP2,JUN,MIF,P4HA1,PGAM2,SULF1,TIMP1,VASP	156 (16)
CHRM1		G-protein coupled receptor				0.000527	CCN1,FOS,JUN	104 (19)
IL1R1		transmembrane receptor		1.673	bias	0.000112	ACTA2,APP,FAM89B,FOS,MYH11,TIMP1	118 (20)
NDUFA13	0.451	enzyme				0.0132	A2M,CCND1
IL5		cytokine		0.619	bias	2.05e-07	A2M,ANXA2,CD9,CITED2,GBP2,HIGD1A,HSP90B1,HSPA5,LUM,NFIL3,P4HA1,PCP4,RASGRP2,RBPMS,TPM4,XBP1,ZYX	132 (11)
SPZ1		transcription regulator				0.0288	CCND1,FN1
SEL1L		other				0.00169	HSPA5,TIMP1,XBP1	76 (10)
IL24		cytokine		-1.964		0.00344	CCND1,HSP90B1,HSPA5,XBP1	117 (14)
FSHR		G-protein coupled receptor				0.00557	APP,DUSP1,FABP5,PPP1CB	74 (7)
PPY		other				0.0127	FOS
SEMA3D		other				0.0376	CCND1
GGA1		transporter				0.0498	APP
RAC3		enzyme				0.0252	CCND1
CD82		other				0.00428	DCN,TIMP1
MSTN		growth factor		0		0.014	ACTA2,DES,FN1,FOS
ITGB1		transmembrane receptor		-0.072		0.000235	ACTA2,ADAMTS5,FLNA,FN1,FOS,GBP2,HSPG2,JUN,ROBO1	114 (20)
PURB		transcription regulator				0.0376	ACTA2
IKBKB		kinase		0		0.000547	ACTA2,CCN2,CCND1,CH25H,CLU,DCN,FOS,GBP2,IGFBP2,MGP,OGN,RCAN1	159 (18)
ID1		transcription regulator		-0.662		0.016	ALDH1A1,CCN2,CCND1,FN1
UCHL1		peptidase		1.103		0.0167	HSPA5,JMY,LBH,LPP
APBA1		transporter				0.0252	APP
CEBPA		transcription regulator		1.057		0.00581	A2M,AKAP12,CCND1,CRABP2,FHL1,FOS,HPGD,HSPA5,JUN,KCNMB1,NFIL3,PPP1R14A,RGS2	169 (21)
POU2F1		transcription regulator				0.0049	A2M,CCND1,GBP2,HBG1,JUND,LY6E	110 (7)
CDH2	0.4	other				0.00336	ACTA2,CCND1,JUN	150 (21)
SFRP1		transmembrane receptor		1.982		0.00522	ACTA2,APP,CCND1,FN1	152 (19)
PDGF (family)		group				0.0151	FN1,JUN
GAS5-AS1		other				0.0252	ACTA2
TFAP4		transcription regulator				0.00344	CXCL14,FN1,FOS,RCAN1
LINC01013		other				0.0127	CCN2
PKIA		other				0.0498	FN1
HES1		transcription regulator				0.0461	ADAMTS5,DUSP1,TAGLN
ADAM10		peptidase		0.105		0.00211	ACTA2,APP,CCND1,CRYAB,FOS,RAMP2,RPS10	149 (19)
ACOX1		enzyme		0.788		0.000544	ACOT2,ANXA2,COL4A2,HSPA5,IGFBP2,LGALS3,RGS2,XBP1	128 (7)
EN1		transcription regulator		1.98	bias	4.11e-05	ACTA2,ALDH1A1,CCND1,PLCB4
MAPK8		kinase		0.607		0.0088	CCN2,CCND1,DUSP1,FOS,JUN,JUND,MIF	131 (18)
RAG2		enzyme		-0.447		0.0114	HBG1,HBG2,LY6E,MIF,RPS4Y1
COL18A1	0.747	other		0.529	bias	0.00556	CCND1,FN1,FOS,ID3,JUN	124 (26)
GPHA2		other				0.0127	FOS
TRPV1		ion channel				0.000665	ADCYAP1,APP,FOS	120 (17)
IL10RA		transmembrane receptor		0.302		0.00232	CCN1,DCN,FABP5,FHL1,FN1,GBP2,HPGD,LMO4,LUM,OGN,SORBS2
FN1	-1.034	enzyme		-1.131		1.76e-08	ACTA2,ACTN4,APP,CCN1,CCN2,CCND1,CLIC4,FLNA,FN1,FOS,JUND,MARCKS,MGP,TAGLN,TCF4,ZYX	150 (24)
MTOR		kinase		0.756		0.000259	CCND1,CITED2,DUSP1,FABP5,FN1,HSP90B1,HSPB1,PFN1,PPIB,RPL23,RPS11,RPS18,SGCA,TXNIP	161 (24)
PDE1C		enzyme				0.0498	ALDH1A1
OSMR		transmembrane receptor				0.0461	FOS,GBP2,TIMP1
SPTBN1		other				0.0498	FOS
EDN3		other				0.00227	CCND1,FOS,MCAM	120 (21)
AGAP2		enzyme				0.0376	CCND1
TGS1		enzyme				0.0132	CCND1,HSPA5,XBP1
DMD	0.425	other		1.342		0.00202	ATP1B2,BGN,CFL2,DES,KCNMA1,SGCA,SGCG,TTLL7,WFDC1
RUNX1		transcription regulator		0.631		0.000829	ALCAM,ANXA2,CCND1,HBG2,HSPA5,LMO4,MYH10,MYL9,NFIL3,NR2F2,TIMP1	63 (7)
PTP4A1		phosphatase		1.969		0.018	ACTN1,ACTN4,FLNA,HSPA1A/HSPA1B,PPP1R12A
PRKG1		kinase		0.933		4.95e-09	ACTA2,CCN2,CCND1,FN1,FOS,GUCY1A1,HINT1,TAGLN	163 (25)
TTN		kinase				0.00428	CRYAB,FHL1
HMGN1		transcription regulator				0.0489	FOS,XBP1
U2AF2		other				0.0376	CCND1
IL3		cytokine		-0.729	bias	0.000518	CCND1,CITED2,EMP3,FOS,GADD45B,HSP90B1,HSPA5,JUN,MYO1C,RPS19,RPS4Y1,VASP,XBP1	131 (20)
CD24		other				0.00258	CAV1,EMP3,FOS,JUN,LPP,MCAM	87 (14)
CREM		transcription regulator		0.751		6.65e-06	ACTC1,ANXA4,CCND1,CH25H,CRABP2,DUSP1,FOS,GADD45B,NEXN,NFIL3,RHOB	129 (21)
NCL		other				0.0489	HSPA1A/HSPA1B,MDK
Rcan1		other				0.0127	FLNA
SP100		transcription regulator				0.0288	CCN2,FOS
MAPT		other		0.415		2.46e-10	A2M,ACTB,ACTN1,APP,BASP1,C1S,CCND1,CD9,CFL2,CKB,DOK6,DPYSL3,DSTN,FOS,GBP2,HBG2,HINT1,HSPA1A/HSPA1B,HSPA5,HSPB1,IGFBP2,INPP4A,JUN,MAP1B,PBXIP1,PCP4,RPL23,TIMP1,TUBA1B	111 (17)
RASSF1		other		0.508		3.1e-08	ALDH1A1,CAV1,CCND1,CLU,COL4A2,CRABP2,CRIP2,FOS,MAP1B,MDK,MYL9	156 (18)
FBXL20		other				0.0376	APP
NMB		other				0.000161	FOS,JUN	124 (16)
ELAVL1		other				0.0101	ACTA2,ANXA11,CALM1 (includes others),DCN,DUSP1,FLNA,FOS,PLCG2
LGALS1		other		-0.685		0.024	ACTA2,CXCL14,FN1,LGALS3
GLI1		transcription regulator		0.522		1.63e-06	ACTA2,BHLHE41,C11orf96,CAV1,CCN1,CCND1,CFL2,CLU,FHL1,FOS,FOXN3,GADD45B,HPGD,ID3,KCNJ8,NR2F2,RHOB,RPL27A,S100A11,SMOC2,TIMP1,YPEL5	140 (11)
FBLN2		other				0.0498	FBLN1
ARHGAP31		other		0		0.000779	CCN2,FN1,GADD45B,JUN	68 (13)
H1-2		other				0.001	ACTB,CCND1,HSPA1A/HSPA1B
VEGFA		growth factor		0.243	bias	1.55e-08	ACTA2,CAV1,CCN1,CCN2,CCND1,CITED2,CLIC4,FN1,FOS,HSPA5,ID3,MYLK,NR2F2,RCAN1,RGS5,SMTN,TIMP1,TMSB10/TMSB4X,TSPO	128 (18)
FGF12		other				3.94e-05	ACTA2,LMOD1,TAGLN
SPTLC2		enzyme		1.067	bias	3.11e-05	CCN2,HSPA5,TIMP1,XBP1	116 (10)
SMAD7		transcription regulator		0.478		9.73e-08	ACTA2,BGN,BMP5,BZW2,CCN2,CITED2,DCN,FN1,ID3,NET1,TAGLN,TIMP1,TPM2	90 (17)
IRF4		transcription regulator		-1.982		0.22	PPIB,RHOB,TMSB10/TMSB4X,XBP1
ADCY2		enzyme				0.0127	CCND1
ARID5B		transcription regulator				0.000948	ACTA2,TAGLN
MMP9		peptidase		0.99		2.51e-06	ACTA2,CCND1,COL18A1,DLC1,FOS,HPGD,LPP,MDK,TCF4,TIMP1	161 (22)
WNT5A		cytokine		-0.651		0.0437	ALDH1A1,CCND1,CRYAB,FLNA,FN1,ID3
HMGCR		enzyme				0.00323	CCN1,CCN2	66 (10)
UBA1		enzyme		0.928	bias	4.42e-07	ANXA2,CCND1,HSP90B1,HSPA5,HSPB1,TAGLN
MPZ		other				0.00297	HSPA5,JUN,XBP1	57 (7)
NFYB		transcription regulator				0.00806	ACTA2,ACTB,CAV1,CDS2,CSDE1,ITM2C,PCLAF,RHOB,TPM1
IL4		cytokine		1.01		0.00121	ACTA2,ACTB,ANXA2,ANXA4,APP,CCND1,CITED2,CKB,COL18A1,FLNA,FLNB,FN1,FOS,GADD45B,GBP2,HPGD,HSPA1A/HSPA1B,ID3,JUN,JUND,LGALS3,NAP1L1,NFIL3,PAWR,PTBP2,RPS19,RRAD,TIMP1,XBP1	154 (19)
CHUK		kinase		-0.193	bias	4.03e-06	CCND1,CH25H,CLU,COL18A1,DCN,FOS,GADD45B,GBP2,MFAP5,MGP,OGN,RCAN1,SMOC2	149 (17)
SP1		transcription regulator		0.493	bias	1.55e-07	ACTA2,AKAP12,CAV1,CCN2,CCND1,CITED2,CKB,CRABP2,CRYAB,DLC1,FLNA,FN1,FOS,HBG2,HINT1,HSPA5,JUN,MYH11,MYLK,PTN,RASGRP2,TAGLN,TIMP1,TSPO,ZFAS1	138 (21)
ARID1B		transcription regulator				0.0498	FOS
INHBA		growth factor		0.91		0.00454	ACTA2,ACTN1,CCN2,FN1,MGP,PTBP2,TAGLN,TIMP1	91 (17)
SPP1		cytokine		-0.97		0.0348	CCND1,CD9,FN1,FOS,JUN,TIMP1
PIWIL1		enzyme				0.00233	FLNA,TPM2
PTK2		kinase		0.298		9.01e-09	ACTA2,CCN1,CCND1,FN1,FOS,LPP,P4HA1,PALLD,PRRX1,TIMP1	134 (21)
LEP		growth factor		-0.226		0.0271	ACTA2,APP,CAV1,CCN1,CCND1,FOS,HSPA5,IGFBP2,JUN,JUND,TIMP1,TSPO
FOXP3		transcription regulator				0.0088	FOS,GBP2,JMY,JUN,LGALS3,NFIL3,XBP1	162 (20)
CXCR1		G-protein coupled receptor				0.00428	APP,CCND1	59 (7)
RLIM		enzyme				0.00031	CCN2,FN1,SKIL	30 (5)
LTBR		transmembrane receptor				0.0243	ACTA2,CLU,CNN1
SH3KBP1		other				0.00975	FN1,XBP1	49 (7)
MAP3K3		kinase				0.0427	FOS,JUN
NR1H4		ligand-dependent nuclear receptor		-1.18		0.00314	ACTA2,BGN,CCN1,CCN2,FABP5,FN1,HSPA5,TIMP1,TXNIP	125 (17)
GFUS		enzyme				0.0127	ACTA2
SERPINA1		other				0.0218	HSP90B1,HSPA5,XBP1
BMPER		other				0.0369	ACTA2,MGP
TFRC		transporter		0.863	bias	0.00014	ACTA2,ANXA2,FOS,HSPA5,JUN,PTN,XBP1
BCAP31	0.332	transporter		1.165		0.000471	APP,CD9,HSPA5,XBP1
UBE2K		transcription regulator				0.0498	ACTA2
DAB2		other				0.00323	CCND1,FOS	135 (18)
PHIP		other				0.00323	CCND1,ZYX
SPI1		transcription regulator		-0.765		0.0155	ACTA2,ACTB,CCND1,CXCL14,EPB41L2,FOS,ID3,JUN,LY6E
ESR2		ligand-dependent nuclear receptor		-0.567		2.04e-09	ACTC1,ACTN1,ADAMTS5,AKAP12,ANXA4,BMP5,CAV1,CCN1,CCN2,CCND1,CLU,CNN1,DPYSL3,EMP3,FBLN1,FHL1,FN1,FOS,GADD45B,GBP2,HPGD,LMO4,MDK,MGP,MYLK,PABPC1,PDLIM3,PPP1R12A,SULF1,THBS2,TIMP1,TPM1,TSPO	154 (18)
TEAD3	0.447	transcription regulator		1	bias	9.21e-10	ACTA2,CCN1,CCN2,DES,FILIP1L,GPR37,PDGFRL,SULF1,TAGLN,TPM1
ROCK1		kinase		0.581	bias	2.95e-05	APP,CCN2,CCND1,CNN1,COL4A2	158 (24)
CHRM3	0.91	G-protein coupled receptor				0.00819	CCN1,FOS	64 (7)
SERPINE1	-0.476	other		-0.147		0.00762	ACTA2,CCN2,DUSP1,FN1,FOS	110 (18)
NTF3		growth factor				0.00473	FOS,JUN,XBP1	141 (19)
CAMK4		kinase				0.0132	CSRP1,FOS,JUN
PRKCA		kinase		0.647		4.57e-06	APP,CAV1,CCN2,CCND1,FN1,FOS,HSPA1A/HSPA1B,ID3,JUN,PPP1R12A	92 (18)
SYNJ1		phosphatase				0.0252	APP
SLC7A11-AS1		other				0.00233	CCND1,JUN
Bc1		translation regulator				8.03e-06	ACTA2,CNN1,TAGLN
PNN		other				0.0151	JUN,TIMP1
APBB1	0.298	transcription regulator		-0.104		8.62e-07	ACTA2,APP,CCND1,TAGLN,TPM1	142 (16)
miR-338-3p (miRNAs w/seed CCAGCAU)		mature microRNA				0.0106	CCND1,COL4A2,TAGLN
miR-222-5p (miRNAs w/seed UCAGUAG)		mature microRNA				0.0376	ACTA2
miR-17-5p (and other miRNAs w/seed AAAGUGC)		mature microRNA		-1.204	bias	0.00114	ACTA2,APP,CCN1,CCND1,RGS5,TXNIP	120 (7)
miR-516a-3p (and other miRNAs w/seed GCUUCCU)		mature microRNA				0.0498	SULF1
miR-148a-3p (and other miRNAs w/seed CAGUGCA)		mature microRNA				0.0171	ACTA2,DUSP1
mir-15		microRNA				0.024	APP,CCND1,HSPA1A/HSPA1B,TIMP1
mir-1		microRNA		1.91	bias	0.000785	ANXA2,CCND1,FN1,HSP90B1,MYLK,PPIB,SULF1
miR-409-3p (miRNAs w/seed AAUGUUG)		mature microRNA				0.0127	LMO4
miR-124-3p (and other miRNAs w/seed AAGGCAC)		mature microRNA		-1.854	bias	0.0322	CAV1,CCN2,LGALS3,NFIC,PTBP2,SYPL1,TMEM109
mir-29		microRNA		-0.218	bias	0.0352	ACTA2,CCND1,COL4A2,FN1
miR-18a-5p (and other miRNAs w/seed AAGGUGC)		mature microRNA				0.0369	CCN2,CCND1
mir-17		microRNA		-0.491	bias	0.00435	APP,CCN2,CCND1,FN1,TXNIP	156 (20)
miR-424-3p (miRNAs w/seed AAAACGU)		mature microRNA				0.0376	LGALS3
miR-16-5p (and other miRNAs w/seed AGCAGCA)		mature microRNA		-0.859	bias	0.0199	CCND1,CFL2,HSP90B1,HSPA1A/HSPA1B,JUN,TMEM109,ZYX
mir-34		microRNA		0.651	bias	0.00938	CCND1,FN1,MAP3K20,MARCKS,PPP1CB
mir-192		microRNA				0.00197	ACTA2,ALCAM,FN1	98 (7)
miR-19b-3p (and other miRNAs w/seed GUGCAAA)		mature microRNA				0.0341	CCN2,CCND1
miR-874-3p (miRNAs w/seed UGCCCUG)		mature microRNA				0.00233	ACTA2,FN1
MIR4269		microRNA				0.00157	CCN1,CCN2
miR-483-5p (miRNAs w/seed AGACGGG)		mature microRNA				0.0376	ALCAM
mir-147		microRNA				0.0498	APP
miR-451a (and other miRNAs w/seed AACCGUU)		mature microRNA				0.000409	ADAMTS5,CCND1,MIF
miR-30a-3p (and other miRNAs w/seed UUUCAGU)		mature microRNA				0.0341	CCN1,LIMA1
miR-411-5p (and other miRNAs w/seed AGUAGAC)		mature microRNA				0.0252	TXNIP
let-7		microRNA		-0.026	bias	0.0119	ACTA2,APP,CCND1,DLC1,FN1,NAP1L1,PPP1R12B,RCAN1
mir-431		microRNA				0.0498	FN1
mir-133		microRNA		-0.447	bias	0.00197	CCN2,CNN1,FN1,TAGLN,TPM4	29 (4)
mir-140		microRNA				0.0263	ACTA2,ADAMTS5
miR-127-3p (miRNAs w/seed CGGAUCC)		mature microRNA				0.0498	XBP1
mir-193		microRNA				0.00765	ACTN4,MYO1C,SULF1
mir-153		microRNA				0.0376	APP
miR-21-5p (and other miRNAs w/seed AGCUUAU)		mature microRNA		-1.319	bias	0.00197	ACTA2,CFL2,MARCKS,TAGLN,TPM1	55 (8)
miR-455-3p (miRNAs w/seed CAGUCCA)		mature microRNA				0.00233	ACTA2,CCND1
mir-455		microRNA				0.000161	ACTA2,APP,CCND1
mir-346		microRNA				0.0376	APP
mir-8		microRNA		0.275	bias	0.00428	ACTA2,ACTN1,CCND1,CFL2,CITED2,FN1,MYH10,XBP1	159 (21)
mir-142		microRNA		-0.762	bias	0.0121	CFL2,DSTN,GBP2,MCAM
mir-145		microRNA				0.0256	ACTA2,MYH11,TAGLN
miR-199a-5p (and other miRNAs w/seed CCAGUGU)		mature microRNA		-1.062	bias	3.63e-09	ACTG2,BCAM,BGN,DCN,FN1,ID3,MYH11,MYL9,SMTN,TAGLN,TGFB1I1
mir-802		microRNA		-1.941	bias	5.63e-08	ACTA2,APP,CDH3,CFL2,DES,HPGD,ITGA8,MYH11,MYL9,MYLK,PPP1CB,RHOB,TCF4
mir-663		microRNA				0.0252	HSPG2
miR-144-3p (miRNAs w/seed ACAGUAU)		mature microRNA				0.0376	ADAMTS5
mir-298		microRNA				0.0498	APP
miR-1-3p (and other miRNAs w/seed GGAAUGU)		mature microRNA		0.164	bias	0.00335	ANXA2,CSRP1,PPIB,PTBP2,TMSB10/TMSB4X,TPM1,TPM2,TPM4
miR-224-5p (miRNAs w/seed AAGUCAC)		mature microRNA				0.0376	CXCL14
let-7a-5p (and other miRNAs w/seed GAGGUAG)		mature microRNA		-1.736	bias	0.000232	ACTA2,APP,CCND1,COL4A2,CSDE1,FN1,RHOB,SYPL1,TAGLN,TPM2	76 (7)
mir-644		microRNA				0.0252	APP
MED15		transcription regulator				0.00545	CCND1,LIMA1
TRAF3		enzyme		-1.982		0.0437	ANXA4,HSPA5,REEP3,XBP1
RTN1		other				0.0127	APP
MAPK11		kinase				0.00765	CAV1,FOS,TIMP1	151 (19)
PPP2R5E		phosphatase				0.0127	FN1
NNMT		enzyme				0.000948	ACTA2,FN1
AKT1		kinase		-1.303		3.51e-05	ACTA2,ACTC1,CCND1,CLU,FABP5,FN1,FOS,JUND,MYH10,MYH11,NEXN,RHOB,THBS2,TIMP1	161 (19)
TLR2		transmembrane receptor		-1.982		0.0403	ACTA2,APP,DUSP1,FN1,FOS,XBP1
ARF3		enzyme				0.0127	APP
ADAM12		peptidase		0.943		4.7e-05	CCN2,COL4A2,DCN,LUM,MFAP5,MGP,OGN
F2RL1		G-protein coupled receptor		1.715	bias	0.000307	ACTA2,CAV1,CCN1,CCN2,FOS,GBP2,TXNIP	97 (17)
KISS1		other				0.0427	FOS,RCAN1
HGS		other				0.0263	FOS,JUN
MAPK15		kinase				0.0376	JUN
TWIST1		transcription regulator		-1.482		3.37e-08	ACTA2,ALCAM,ALDH1A1,AOPEP,CLU,DCN,DPYSL3,EGFL6,EMP3,FN1,FOS,ITGA8,THBS2,ZYX
EIF2B2		translation regulator				0.0127	ACTB
SOX6		transcription regulator		1.165		0.000261	CCND1,HBG2,HSPG2,MYL9
CD44		other		-1.428	bias	8.51e-08	ACTA2,ACTB,ANXA11,BCAM,BGN,CCND1,CLU,COL18A1,CRABP2,FN1,JUN,LGALS3,NPNT,THBS2,ZYX	139 (22)
TRIM28	0.465	transcription regulator				0.0094	BMP5,HBG2,RCAN1,SULF1
REN		peptidase				0.0489	CCN2,FOS
F3		transmembrane receptor		1.091	bias	0.0115	CCN1,CCN2,FOS,MDK
NEUROG1		transcription regulator				0.0498	C1S,FN1,SULF1
AGER		transmembrane receptor				0.0167	APP,CCND1,FN1,TXNIP
ATOX1		transporter				0.0376	CCND1
FERMT2	0.437	other				0.0252	FN1
GHRHR		G-protein coupled receptor				0.0151	CCND1,FOS
ADCYAP1	0.988	other		0.526		0.00101	ACTN1,ADCYAP1,BCAM,FOS,ID3,LUM,MCAM,RHOB,TCF4,TMSB10/TMSB4X	103 (11)
MMP12		peptidase				0.011	ACTN1,ACTN4,APP,TPM4
mir-154		microRNA				0.0427	APP,CCND1
DICER1		enzyme		0.943		0.00743	CCN1,CCND1,COL18A1,DES,FOS,ID3,JUN,KCNQ1OT1,MCAM,RGS5	162 (21)
MLX		transcription regulator				0.023	THBS2,TIMP1,TXNIP
SGCA	0.78	other				0.0376	SSPN
GDF9		growth factor				0.0123	CCN2,HSPG2,ID3
PDE3A		enzyme				0.00323	CCND1,DUSP1	87 (13)
SS18		transcription regulator				0.0114	C11orf96,GADD45B,RRAD
LATS		group				0.00428	CCN1,CCN2	6 (3)
Id		group				0.0252	ACTC1
CSF2RA		transmembrane receptor				0.0114	FOS,JUN
JUN	0.874	transcription regulator		0.491		6.09e-07	A2M,ACTA2,AKAP12,ANXA2,APP,CALM1 (includes others),CAV1,CCN1,CCN2,CCND1,CLU,DUSP1,FN1,FOS,HPGD,IGFBP2,JUN,LGALS3,PTBP2,RHOB,SVIL,TIMP1	139 (16)
CREB1		transcription regulator		1.468		0.00016	CCN1,CCND1,CD9,CH25H,CNN1,DUSP1,FN1,FOS,GADD45B,HPGD,HSPA5,JUN,MCAM,MYH10,NFIL3,PLXDC2,RGS2,ROBO1,RSPO2	87 (14)
UCN		other				0.0369	FOS,HPGD
SUZ12		enzyme				0.00791	CBX6,CHRM3,JUND,LGALS3,PLCB4,VASP
CSK		kinase				0.0171	FOS,TAGLN
XBP1	-0.705	transcription regulator		-0.752	bias	0.0125	APP,COL4A2,FN1,HSP90B1,HSPA5,PPIB,SELENOM,XBP1
MTA3		transcription regulator				0.00424	ACTC1,FN1,XBP1
SREBF1		transcription regulator		0.714	bias	0.00322	BHLHE41,CAP2,CSRP1,FABP5,FN1,HSPA1A/HSPA1B,HSPA5,LGALS3,MDK,NFIL3	64 (7)
MED16		transcription regulator				0.000527	CCN1,CCN2,TAGLN
BMP4		growth factor		1.31		0.00361	ACTA2,CCN1,CCND1,CNN1,ID3,JUN,MFAP5,SULF1,TAGLN	155 (23)
NOS3		enzyme				0.0256	CCN2,FN1,PDE5A
ARHGAP5		enzyme				0.000161	ACTA2,CCN2,FN1	120 (9)
RTN4		other				0.0104	APP,JUN,JUND,RHOB
TWIST2		transcription regulator				0.0243	CCND1,FN1,HSPA5
YWHAZ		enzyme		1.977		0.000538	FN1,HSP90B1,HSPA5,XBP1	80 (13)
MARK4		kinase				0.0376	CCN2
NPVF		other				0.0127	FOS
POMC		other		1.943		0.0399	DUSP1,FOS,JUN,TCF4
NCK1		kinase				0.00676	FOS,HSPA5	56 (7)
ARNT		transcription regulator				0.00131	ALDH7A1,BHLHE41,CAV1,CITED2,CRYAB,GADD45B,MYO1C,RGS5	135 (9)
LRPAP1		other				0.0398	ACTA2,APP
FGF1		growth factor		-0.128		0.0253	CCN1,CCN2,CCND1,FOS,JUN
CALCR		G-protein coupled receptor				0.0498	FOS
LGALS3BP		transmembrane receptor				0.00975	APP,FN1	74 (7)
CEBPB		transcription regulator		-0.229	bias	0.000371	ACTA2,ALDH1A1,APP,CCND1,CDH3,CLU,DCN,FBLN1,FHL1,FN1,FOS,IL11RA,JUN,MGP,PPP1R14A,RCAN1,XBP1,XIST,ZYX	147 (22)
PARP1		enzyme		-1.129		0.0316	CCND1,FOS,GBP2,JUN,TIMP1
ZNF106		other		1.342		0.000231	ACTC1,HSPB1,LGALS3,SSPN,TSPO
FBN1		other				0.000221	CCN1,CCN2,COL4A2,MYH11	127 (7)
RCE1		peptidase				0.00178	ACTN4,CRYAB,MGP,THBS2
RBM5-AS1		other				0.000823	ALDH1A1,CCND1,JUN	98 (7)
HDAC3		transcription regulator				0.0375	CCND1,FOS,HBG2,TAGLN
GSN		other				0.0215	ACTA2,FN1
SMARCD3		transcription regulator				0.0263	ALCAM,MGP
MTA2		transcription regulator				0.00473	ACTC1,HBG1,JUN
FBXW7		enzyme		-0.762		0.0206	APP,HSPB1,JUN,RHOB
SNX17		transporter				0.0498	APP
ADIPOQ		other		-1.185		0.0449	ACTA2,CCN2,CCND1,DUSP1,FN1,FOS,TIMP1
CSF3		cytokine		1.48		0.00787	ACTN1,DES,FOS,GADD45B,JUN,MYH10,NFIL3,TAGLN	102 (19)
F10		peptidase				0.000665	CCN1,CCN2,MIF	99 (16)
ATN1		transcription regulator				0.00165	ATP1B2,BASP1,DPYSL3,IL11RA,MCAM,NFIC,PPP1CB
NOSTRIN		transcription regulator				0.00765	CAV1,COL18A1,FN1
ID3	-0.688	transcription regulator		0.555		0.042	DUSP1,GADD45B,ID3,LMO4,PAWR,TCF4
PTH1R		G-protein coupled receptor				0.00765	CCND1,DUSP1,MGP	73 (10)
TSC2		other		0.167		1.7e-06	A2M,ANXA2,CCND1,CRYAB,EMP3,FOS,HSPA5,HSPB1,LGALS3,MGP,S100A11,TAGLN	146 (24)
SEMA3A		other				0.00545	MAP1B,MCAM
EXOC5		other				0.0127	ACTA2
TLE1		transcription regulator				0.0114	DUSP1,FOS
FOXF1		transcription regulator		1.236	bias	0.000221	ACTG2,CCND1,MYH11,MYLK
PDE4A		enzyme				0.0498	FN1
ECE1		peptidase				0.0252	APP
ZEB1		transcription regulator		1.133		0.00865	ALDH1A1,CCN1,CCN2,FN1,MAP1B	80 (7)
CUL3		enzyme				0.0358	CCND1,RHOB,TAGLN
PLAUR		transmembrane receptor				0.0194	ACTA2,CCND1,JUN
STK3		kinase				0.0193	CCN2,CCND1
BORCS8-MEF2B		transcription regulator				0.0127	JUN
SUMO3		other				0.0123	APP,CAV1,LY6E
PIAS1		transcription regulator		0.794		5.57e-05	ACTA2,CCND1,CHRM3,GUCY1A1,MYH11,RRAD,TAGLN	72 (10)
CLDN7		other		-0.64		0.0049	C1S,CCN2,LGALS3,LIMA1,NCOA7,SOSTDC1
JUND	-0.523	transcription regulator		0.156		0.00435	CCND1,CLU,HPGD,JUND,TIMP1	113 (11)
MAPK12		kinase				0.00261	CCND1,FOS,JUN	104 (18)
SAMSN1		other		-1	bias	0.0288	CITED2,LMO4,TCF4,XBP1
NGEF		other		-1		0.024	KCNJ8,MYL9,RRAD,TAGLN
GAS5		other				0.0398	ACTA2,CCND1
ETV5		transcription regulator		-0.816		0.000785	ALCAM,CAV1,CAVIN1,CCND1,EGFL6,FN1,LGALS3	90 (11)
CX3CR1		G-protein coupled receptor		0.896		0.0252	APP,CRYAB,FOS,KCNMA1,MAP1B,XIST
EPHX2		enzyme				0.00144	APP,HSPA5,XBP1	87 (14)
CDKN2A		transcription regulator		-0.315		6.68e-05	A2M,ACTA2,CCN2,CCND1,CITED2,CUL1,CXCL14,DES,DUSP1,FN1,FOS,JUN,KANK2,LGALS3,TPM1	127 (15)
FOXO4		transcription regulator		1.616		2.53e-07	CAV1,CCN2,CCND1,CH25H,COL4A2,FABP5,FLNB,GADD45B,HSP90B1,HSPA5,TXNIP	136 (11)
INHA		growth factor		-1.238		6.3e-05	ACTA2,ACTG2,CCN1,CCN2,CNN1,MYH11,MYL9,TUBE1
H2AX		transcription regulator				0.023	ACTB,CLU,PTN
SGCB		other				0.0498	SSPN
LCN2		transporter		1		0.0298	ACTA2,ACTN1,FN1,MIF
TIAM1	-0.461	other				0.000948	JUN,TIMP1	79 (11)
UTS2		other				0.00157	FOS,HPGD
UPF2		other				0.00834	BMP5,CLU,RCAN1
CCNDBP1		other				0.0252	CCND1
IDE		peptidase				0.0252	APP
SOCS1		other		-0.937	bias	0.0351	A2M,CCND1,DUSP1,FOS,JUN
PLAU		peptidase		0.478		3.6e-05	ACTA2,CCN1,CCND1,FN1,HSPA5,IGFBP2,PTN	161 (23)
SPRY2		other				0.0172	CAV1,FOS,LMO4
ATM		kinase		-0.842		4.47e-06	ACTB,CCN2,CCND1,CLU,DUSP1,FN1,GADD45B,JUN	126 (16)
WNT5B		other				0.00031	ACTA2,CCND1,FN1	126 (14)
ITGA9		other				0.0314	ACTA2,CXCL14
HDAC7		transcription regulator				0.0288	ALCAM,CCND1
ATP2B2		transporter				0.0194	A2M,HSPA5,XBP1
CRHR1		G-protein coupled receptor				0.0238	KCNMA1,KCNMB1
ALOX15		enzyme		-0.117		0.00148	FN1,ID3,JUN,RGS2	131 (24)
ANGPT1		growth factor				0.00252	ADAMTS5,ALCAM,CCND1,DUSP1	88 (14)
RB1CC1		other				0.00975	CCND1,SKIL
GH1		growth factor		0.187		0.0192	CLU,FN1,FOS,ID3,JUN
CXCL12		cytokine		1.755		0.000344	ACTA2,CCND1,CD9,DMPK,FLNA,FN1,FOS,JUN,MARCKS,TIMP1	103 (20)
RLN2		other				0.00336	ACTA2,FOS,TIMP1	73 (11)
APP	0.742	other		1.26		1.11e-13	ACTA2,ACTB,ADCYAP1,APP,BASP1,C1S,CCN2,CCND1,CDH3,CFL2,CH25H,CITED2,CKB,CLU,COL18A1,CRABP2,DCN,DSTN,FLNA,FN1,FOS,FXYD1,GBP2,HBG2,HINT1,HSPA1A/HSPA1B,HSPA5,HSPB1,HSPG2,IGFBP2,JUN,JUND,LGALS3,LMO4,MAP1B,MDK,OGN,PCP4,RCAN1,TAGLN,TCF4,TPM1,TUBA1B,VASP,ZDHHC14	129 (20)
NRG1		growth factor		-0.095		4.95e-07	ACTN1,CAV1,CAVIN1,CCN1,CCN2,CCND1,DUSP1,FABP5,FLNA,FN1,FOS,JUN,JUND,LMO4,MARCKS,PGAM2	96 (19)
CR1L		transmembrane receptor		-0.186	bias	3.3e-06	BGN,CCN2,COL18A1,COL4A2,LUM,MGP
HDAC9		transcription regulator				0.0458	JUN,RGS2
MYH11	2.304	other				2.03e-06	ACTA2,CNN1,MYH11
EGFR		kinase		0.734		5.91e-09	ACTA2,ACTB,APP,BCAM,BZW2,CAV1,CCN2,CCND1,CRYAB,CUL1,CXCL14,DUSP1,EPB41L2,FN1,FOS,HSP90B1,HSPA5,HSPB1,JUN,JUND,MARCKS,MCAM,PABPC1,RHOB,TGFB1I1,TXNIP,YPEL5	138 (19)
SPHK2		kinase				0.0314	APP,TCF4
ADORA2A		G-protein coupled receptor		0.243		0.0325	APP,CKB,DSTN,DUSP1,FOS
NPR1		enzyme				0.00525	FN1,GUCY1A1,RCAN1
TOB2		other				0.0127	CCND1
CX3CL1		cytokine		-1		0.00936	CRABP2,FABP5,LMO4,MAP1B,MYLK,TIMP1
PDGFRA		kinase				0.0215	ACTA2,FOS
FSTL1		other				0.0369	ACTA2,FN1
COL5A1		other		0.728	bias	8.7e-05	ACTA2,CNN2,COL12A1,FN1,LGALS3
DTX1		transcription regulator				0.0458	HIGD1A,LY6E
KLF2		transcription regulator		1.671		0.00277	CAV1,CCN2,FBLN1,HBG2,ID3,MYH10,TCF4,TIMP1
RALGDS		other				0.0376	CCND1
PKD1		ion channel		0		8.25e-05	ACOT2,ALDH1A1,ATP1B2,CAVIN1,CCN1,CCN2,COL12A1,DDX3Y,HSP90B1,JPH2,RPL37
SRSF3		other				0.0132	CCND1,JUN
ELK4		transcription regulator				0.0341	FOS,NCOA7
CD40LG		cytokine		0.381	bias	5.66e-05	ALCAM,ANXA7,CCN2,CLU,DUSP1,FOS,HSPA1A/HSPA1B,ID3,JUN,JUND,MARCKS,MIF,NAP1L1,NET1,PAWR,RGS2	122 (19)
MTTP		transporter				0.0123	HSPA5,JUN,XBP1
LIPE		enzyme				0.000596	ALDH1A1,CITED2,DMPK,FOS,HSPA1A/HSPA1B,NET1,RGS5,RRAD
HOXC8		transcription regulator				0.00982	APP,CNN1,TAGLN
MAPK9		kinase		0.363		0.000433	CAV1,CCN2,FOS,GADD45B,IGFBP2,JUN,JUND,MIF,ZYX	147 (19)
IL17A		cytokine		0.099		0.00697	ACTA2,ACTB,CCN1,CCN2,CCND1,FN1,FOS,GBP2,JUN,TIMP1	125 (18)
HSP90B1	-1.035	other		-1	bias	0.00711	HSP90B1,HSPA5,RPL27A,XBP1	8 (4)
IL2		cytokine		0.343		0.000987	CCND1,CD9,CRABP2,DUSP1,FOS,GADD45B,GBP2,HSP90B1,HSPA1A/HSPA1B,HSPA5,JUN,JUND,LY6E,MAP3K20,MSRB3,NET1,RGS2,RHOB,TIMP1,WLS,XBP1	147 (20)
CLOCK		transcription regulator		-1.89		0.00184	APP,CCN2,CCND1,GADD45B,ITM2C,KANK2,MGP,MYLK,NFIL3,RGS5	91 (11)
VAV1		transcription regulator				0.007	CCND1,FOS,JUN	97 (19)
PTGER4		G-protein coupled receptor		0.342		0.004	ACTA2,APP,CH25H,CITED2,GBP2,MYH11,ZDHHC14	111 (7)
NFIX		transcription regulator				0.0458	CCND1,CXCL14
NKX2-3		transcription regulator		0		0.000554	ACTA2,CRYAB,GBP2,GET1,LY6E,MYH11,PAWR,RPL23,RPS23,RPS29
KCNMA1	0.596	ion channel				0.00323	KCNMA1,KCNMB1
TNF		cytokine		0.093		1.69e-13	A2M,ACTA2,ACTB,ADAMTS5,AKAP12,ALCAM,ANXA11,APP,BGN,BHLHE41,CAV1,CCN1,CCN2,CCND1,CDC42EP5,CDH3,CH25H,CITED2,CLIC4,CLU,CNN1,CRYAB,DCN,DUSP1,FABP5,FN1,FOS,GADD45B,GBP2,HPGD,HSP90B1,HSPA1A/HSPA1B,HSPA5,HSPG2,ID3,IGFBP2,JUN,JUND,KCNQ1OT1,LGALS3,MAP3K20,MCAM,MGP,MIF,MYH10,MYLK,NET1,OGN,PCP4,PLXDC2,RBPMS,RCAN1,RGS2,RGS5,RHOB,ROBO1,RPS11,RRAD,SVIL,TAGLN,THBS2,TIMP1,TXNIP,VASP,WLS,XBP1,ZYX	193 (18)
HAS2		enzyme				0.00144	ACTA2,HSPA1A/HSPA1B,TIMP1
ITGA1		other				0.0398	CAV1,DCN
SCN1B		ion channel				0.0376	FOS
SUPT16H		transcription regulator				0.0218	CCND1,HSPA1A/HSPA1B,PFN1,PLEKHO1,SGCA
MET		kinase		-0.173		0.00819	CCND1,CITED2,FN1,FOS,HSPB1,JUN	93 (19)
CDH1		other		-0.64		0.000902	ACTB,CCND1,CDH3,FN1,JUN,MCAM	134 (22)
KRAS		enzyme		-0.018		1.16e-08	APP,BCAM,BGN,BZW2,CAV1,CAVIN1,CCN1,CCN2,CCND1,CDH3,CLU,CRYAB,CXCL14,DUSP1,EGFL6,FN1,FOS,HSPA5,HSPB1,HSPG2,IGFBP2,JUN,LBH,LGALS3,MCAM,MYLK,PABPC1,PALLD,PAWR,PGAM2,RHOB,TMEM109,TXNIP	157 (20)
GCLC		enzyme				0.000948	FOS,JUN	64 (7)
SERPINF1		other				0.00631	ACTA2,CCN2,CCND1,CRYAB	147 (22)
ADRB3		G-protein coupled receptor				0.0314	FOS,JUN
PPARGC1A		transcription regulator		0.919		2.14e-05	A2M,ADAMTS5,CALM1 (includes others),CCN2,CXCL14,DCN,EGFL6,FBLN1,FOS,GADD45B,LUM,MFAP5,OGN,PDGFRL,PTN,TCF4,TIMP1,XBP1	112 (14)
NR4A2		ligand-dependent nuclear receptor		0.927		0.033	ADCYAP1,CCND1,JUN,KCNMA1
SAFB2		other				0.00336	FOS,JUN,PPP1R12A	60 (7)
EGR2		transcription regulator		-0.818	bias	0.0176	FOS,HSPA5,ID3,JUN,ROBO1,RRAD
APBA2		transporter				0.0127	APP
COL4A3		other				0.00134	CCN2,COL4A2,FN1,TIMP1	81 (12)
AATF		transcription regulator				3.94e-05	APP,FAM89B,JUN
CD38		enzyme		0.8	bias	2.33e-07	ACTA2,ANXA2,CITED2,FN1,GBP2,HIGD1A,LGALS3,NFIL3,P4HA1,PCP4,RASGRP2,RBPMS,XBP1	76 (7)
IL6R		transmembrane receptor		-1.176		0.0268	A2M,ACTA2,FN1,TIMP1
GPI		enzyme				0.00144	CAV1,CCND1,FN1	126 (16)
MGAT4A		enzyme				0.0376	CCND1
RETN		other				0.0461	CCN2,FABP5,FOS
CKAP4		other				0.0127	CCN2
KLF4		transcription regulator		0.982		2.49e-05	ACTA2,ACTC1,ALCAM,ALDH1A1,CCND1,CLIC4,CRABP2,DUSP1,FN1,HSPB1,ID3,MYH11,RCAN1,TAGLN,WLS	147 (19)
NCOA3		transcription regulator		0.8	bias	0.00142	CCN1,CCN2,CCND1,MYH11,TAGLN,XBP1	148 (22)
SLC3A2		transporter				0.0376	CCN2
P2RY1		G-protein coupled receptor				0.00323	FN1,FOS	95 (14)
YES1		kinase				0.0376	ANXA2
GALR1		G-protein coupled receptor				0.0498	CCND1
HPS1		other				0.0252	LGALS3
FOXM1		transcription regulator		0.611	bias	0.0196	ACTA2,CAV1,CCND1,FN1,FOS,JUN
GHR		transmembrane receptor				0.0443	ACTA2,CCND1,IGFBP2
SKIL	-0.611	transcription regulator				0.0183	ACTA2,SKIL,THBS2
RPS6KA4		kinase				0.000527	DUSP1,FOS,JUN	90 (19)
WFS1	0.414	enzyme				0.00157	HSPA5,XBP1	64 (7)
HSPA4		other				0.0376	APP
HDAC6		transcription regulator				0.0218	JUN,TAGLN,TGFB1I1
ATF6		transcription regulator		-0.512	bias	0.000161	APP,FOS,HSP90B1,HSPA5,RCAN1,XBP1	122 (21)
MLH1		enzyme				0.00676	CCND1,CLU	59 (7)
TGFB1I1	0.74	transcription regulator				0.0369	FN1,FOS
LDB1		transcription regulator		0.905		0.00117	ACTB,COL18A1,DACT3,FBLN1,ITM2C,MDK,MYH10,PLCG2,RRAD,TSPO,TXNIP
CYP19A1		enzyme		-0.218		0.0476	CCND1,GBP2,JUN,TIMP1
LONP1		peptidase				0.019	ANXA2,HSPB1,PFN1,S100A11
STAT5B		transcription regulator		0.059		0.000808	A2M,ACTC1,CCND1,CD9,CITED2,DUSP1,FBLN1,FOS,GADD45B,IL11RA,JUN,JUND,LY6E	119 (17)
ERN1		kinase		-1.23		0.00323	ACTA2,FN1,HSP90B1,HSPA5,JUN,TXNIP,XBP1	127 (19)
ITM2B		other				0.0252	APP
PTX3		other				0.007	CCN2,FOS,JUN	110 (16)
ADRA1B		G-protein coupled receptor				2.33e-06	CCND1,DUSP1,FABP5,FN1,FOS,JUN,PRRX1	131 (20)
MAPK10		kinase				0.001	APP,FOS,JUN	150 (16)
MAP2K5		kinase				0.0283	CCND1,FOS,JUN
INS		other		-0.469		2.9e-08	ACTA2,CCN1,CCN2,CCND1,CITED2,CRABP2,DUSP1,FOS,HSPA5,IGFBP2,JUN,JUND,RASL12,XBP1	110 (20)
BCL6		transcription regulator		-0.2		0.00104	A2M,ALCAM,CCND1,EPB41L2,JMY,LBH,LPP,MGP,TIMP1,XBP1	85 (9)
TP73		transcription regulator		1.178		0.00819	ACTA2,CCN1,COL18A1,CRYAB,FN1,HBG2,HSPA1A/HSPA1B,INPP4A,LBH,MDK,THBS2,TIMP1	146 (15)
MECP2		transcription regulator		-1.091		0.0379	ACTB,FXYD1,HSPA5,NEXN,RSPO2,TXNIP
CDKN1A		kinase		-0.159		1.48e-08	ACTA2,ACTB,APP,CCN1,CCN2,CCND1,CLIC4,COL4A2,CRYAB,DUSP1,FN1,HSPA1A/HSPA1B,HSPA5,LGALS3,LIMA1,P4HA1,PCLAF,SSPN	147 (17)
LDLR		transporter				0.0128	ALCAM,BGN,CCND1,DUSP1,FABP5,HSPA5,HSPG2,MIF
ADRA1A		G-protein coupled receptor				4.96e-05	DUSP1,FABP5,FN1,FOS,JUN,PRRX1	96 (19)
MAOA		enzyme		1.446	bias	6.56e-05	ACTA2,ALDH1A1,CCN1,CCN2,CCND1	123 (14)
DNMT3A		enzyme		-1.108		0.00101	ACTC1,AKAP12,CASQ2,GUCY1A1,JUN,MYL9,PLCB4,RGMA,SKIL
MYD88		other		0.047	bias	0.0051	ALDH1A1,CCN1,CH25H,CLIC4,DUSP1,FOS,HSPA5,JUN,TIMP1,XBP1	113 (16)
MFGE8	0.373	other				0.0151	CCN2,CCND1
PSEN1		peptidase		0.884		1.44e-05	ACTB,APP,BASP1,C1S,CCND1,CD9,CFL2,CKB,DSTN,DUSP1,FOS,GADD45B,HBG2,HINT1,HSPA5,PCP4,TUBA1B	149 (20)
EIF2B1		translation regulator				0.0376	CCND1
ADRA1D		G-protein coupled receptor				3.12e-05	DUSP1,FABP5,FN1,FOS,JUN,PRRX1	114 (24)
SYK		kinase		-0.16		0.00353	AKAP12,CCND1,CITED2,JMY,PLCG2,YPEL5
CRYAB	0.792	other				0.00041	APP,CCND1,CRYAB,DES
RAF1		kinase		0.311	bias	0.00012	AKAP12,CCND1,CRYAB,EMP3,FOS,HSPB1,ID3,JUN,TIMP1,TXNIP,YPEL5	160 (24)
NFE2L2		transcription regulator		-0.093		0.00918	ADCYAP1,CCN2,COL4A2,CUL1,DSTN,FN1,FXYD1,HBG1,HSP90B1,LY6E,PPIB,RAMP2,XBP1	53 (7)
ATP2A2		transporter				0.0215	APP,CCND1
TPH1		enzyme		0	bias	0.0214	HSPA1A/HSPA1B,JUN,LUM,PCLAF
RXRA		ligand-dependent nuclear receptor		-0.626		0.0451	ALDH1A1,APP,CCND1,CRABP2,CRYAB,FABP5,FOS,MGP
LAMA4		enzyme		0	bias	4.15e-05	CAV1,CCND1,FN1,IL11RA,ITGA8,MYLK,THBS2,VASP
FOXO1		transcription regulator		1.36		0.00048	A2M,CAV1,CCN2,CCND1,CH25H,CITED2,COL4A2,FABP5,FLNB,FN1,FOS,GADD45B,HSPA5,JUN,TSPO,TXNIP	124 (19)
P2RY2		G-protein coupled receptor				0.0427	CCND1,JUN
AHNAK		other				0.0498	CCND1
SP3		transcription regulator		1		7.5e-07	ACTA2,AKAP12,CCND1,CITED2,DUSP1,FOS,HSPA5,JUN,MYH11,MYLK,RASGRP2,TAGLN,TIMP1,TSPO	174 (21)
SYVN1		transporter		1.238	bias	0.000544	APP,CALM1 (includes others),CAVIN1,CCND1,DUSP1,HSPB1,MCAM,PFN1	149 (13)
THRA		ligand-dependent nuclear receptor		-0.156		0.0449	APP,CCND1,DES,FOS,JUN
ATF3		transcription regulator		-0.027		0.00195	BHLHE41,CCND1,GBP2,HSPA5,HSPB1,JUN,XBP1	156 (16)
ELL2		transcription regulator				0.0375	CITED2,ITM2C,XBP1
FOXA2		transcription regulator				1.65e-05	A2M,ACTA2,ACTC1,ACTG2,CCND1,CNN1,FABP5,HPGD,MAP1B,MYH11,MYL9,PPP1R14A,TAGLN	17 (2)
PPIF		enzyme		0		0.0308	CITED2,CSRP1,MGP,PTN
NASP		other				0.0498	CCND1
ITIH5		other				0.0127	ACTA2
AVP		other				0.00398	ACTA2,CCND1,FOS,HSPA5	122 (20)
MYO6		other		1.897		1e-07	ACTA2,CSRP1,DUSP1,LBH,MSRB3,MYL9,RHOB,TAGLN,VASP,ZDHHC14
RAC1		enzyme		0.243	bias	0.000142	ACTA2,CCN2,CCND1,DUSP1,FN1,FOS,HSPB1,JUN	99 (19)
SNAP23		transporter				6.83e-05	MYH11,SMTN,TAGLN
ERBB4		kinase		-0.832		0.0278	ACTA2,CCND1,DUSP1,JUN
NFYA		transcription regulator		-0.152	bias	0.000902	GADD45B,HSPA5,JUN,JUND,RHOB,TXNIP
MAPKAPK2		kinase		-0.686		0.0067	CITED2,HSPA5,HSPB1,LMO4
HSPA9		other				0.0151	CRABP2,FN1,TIMP1
SLC1A2		transporter				0.0127	FOS
MAP3K1		kinase		0.975	bias	6.16e-05	CCND1,DUSP1,FOS,HSPB1,JUN,TIMP1	120 (19)
CALR		transcription regulator		-0.113		0.00344	CASQ2,CRABP2,FN1,HSPA5
NRAS		enzyme		-0.361		2.11e-05	AKAP12,ANXA4,CCND1,CRABP2,FHL1,FN1,GBP2,MGP,PLEKHO1,RBPMS,RHOB,ZNF703	60 (7)
GTPBP4		enzyme				0.0127	CCND1
SPHK1		kinase		0.768		3.31e-07	ACTA2,APP,CCN2,CCND1,FN1,JUN,TAGLN,TIMP1	118 (18)
SMAD4		transcription regulator		0.698		0.000407	BGN,CCN2,CCND1,CDH3,CITED2,FN1,FOS,GADD45B,SKIL,TIMP1,TPM1,TPM2	89 (15)
PPP1R1A	0.351	phosphatase				0.0376	HSPA5
ERBB3		kinase		-0.277		1.64e-05	ACTA2,ACTB,BGN,CCN1,CCN2,CCND1,CLU,DUSP1,FN1	116 (20)
RAC2		enzyme				0.0283	FOS,MIF,ZYX
AXIN1		other				0.0314	CCND1,FOS
VAMP3	0.43	other				1.99e-05	MYH11,SMTN,TAGLN
TCF3		transcription regulator		-0.686		0.00749	ALCAM,DSTN,GADD45B,HSP90B1,ID3,JUN,JUND,LMO4,NFIL3,PLCG2,RASGRP2,XBP1
AKT2		kinase		1		0.0067	ACTA2,MYH11,PALLD,TIMP1	105 (7)
CTSB		peptidase				0.007	ACTA2,APP,CCND1	156 (22)
ARHGEF28		other				0.0252	FOS
CTCF		transcription regulator		1.709		0.0113	APP,HSPA1A/HSPA1B,ITGA8,MDK,PBXIP1,XIST
PIK3R1		kinase		-0.956		0.000131	ACTA2,CCND1,FOS,HSP90B1,HSPA5,TXNIP,XBP1	125 (20)
AIF1		other				0.0132	ACTA2,CCND1
ARAF		kinase				0.00428	CCND1,FOS	117 (17)
KCNJ10		ion channel		-1	bias	0.000105	IGFBP2,LGALS3,SGCA,TIMP1
HEYL		transcription regulator				0.00428	MYH11,SMTN
GPHB5		other				0.0127	FOS
DCX		other				0.00157	ACTN1,ACTN4
SOCS3		phosphatase				0.0364	CCND1,FOS,JUN,SGCA
SCN7A		ion channel				0.0127	FOS
RNF7		enzyme				0.0127	JUN
CCN5		growth factor		-0.447		5.53e-05	ACTA2,CCN2,CCND1,FN1,JUN,XBP1	130 (20)
PGR		ligand-dependent nuclear receptor		0.743		0.000547	CCND1,CSRP1,DST,FAM89B,FN1,FOS,HPGD,MFAP5,NET1,PRRX1,RASGRP2,VASP	158 (24)
IGFBP2	-0.915	other		-0.447	bias	0.000717	CCND1,FN1,IGFBP2,PTN,THBS2	151 (23)
S100A4		other				0.0206	CLIC4,FN1,TIMP1
KDM1A		enzyme		-0.651		0.00864	A2M,ACTA2,CD9,DOK6,FN1,GBP2,HBG2,IGFBP2,PBXIP1,PPP1R12A,SNHG7	34 (4)
BAP1		peptidase		0.152		0.000186	CCN1,CCN2,HSPA5,XBP1
GGA3		transporter				0.0498	APP
E2F3		transcription regulator		-0.707		0.00211	CCND1,CD9,COL18A1,ID3,PCLAF,PLCB4,PTN,RBPMS
TP63		transcription regulator		-1.279		4.24e-07	A2M,ACTA2,CAV1,CCN1,CCN2,CCND1,CDH3,CITED2,COL4A2,CRYAB,CTXN1,DCN,DST,FN1,FOS,HSPA1A/HSPA1B,HSPG2,ID3,IGFBP2,JUN,SSPN,TAGLN,THBS2,TPM1	161 (16)
SRC		kinase		0.451		0.00127	CAV1,CAVIN1,CCND1,DUSP1,FN1,FOS,JUN	94 (17)
IGFBP4		other				6.83e-05	ACTA2,MCAM,MYH11
PTH		other		1.009		2.93e-06	CCN2,CCND1,DUSP1,FN1,FOS,HSPA5,JUN,LIMA1,MGP,NFIL3,PLXDC2,RGS2	111 (20)
AP4E1		other				0.0127	APP
S1PR2		G-protein coupled receptor		1.214		8.49e-05	ACTA2,FOS,JUN,TIMP1	98 (18)
MAP2K7		kinase				0.00593	CCND1,FN1,HSPA5,RHOB	135 (19)
BCL3		transcription regulator				0.0461	CCND1,FOS,JUN
HOXA3		transcription regulator				0.0243	ANXA2,HBG2,NR2F2
STRAP		other				0.0376	JUN
CSF1R		kinase				0.0172	CCND1,FOS,JUN
C3		peptidase		-0.845		0.00435	ACTA2,APP,FN1,JUN,TIMP1	110 (19)
LMNA		other				0.000152	ACTA2,CCN2,COL12A1,DCN,DES,FN1,GET1,ID3,JUN,JUND,MCAM,PLXDC2	136 (19)
ANGPT2		growth factor		0.426	bias	0.000115	ACTA2,COL18A1,CRYAB,FN1,HSPA1A/HSPA1B,HSPA5,MIF,RCAN1,RHOB,THBS2,TXNIP	125 (18)
ACVRL1		kinase				0.0106	ACTB,TAGLN,ZYX
SGCG	0.513	other				0.0498	SGCA
PROK1		growth factor				0.00323	CCN2,RCAN1
FOLR1		transporter				0.000225	ACTN4,BASP1,CAV1,CD9,MDK,NAP1L1,PFN1
CRH		cytokine		0.656		0.00251	FOS,HPGD,KCNMA1,KCNMB1,RAMP2	91 (6)
LAMP2		enzyme		-1.387	bias	0.00353	FN1,IGFBP2,MIF,RCAN1,TIMP1
EP300		transcription regulator		0.928	bias	0.000956	ACTA2,AKAP12,CCND1,CKB,CRABP2,DDX3Y,DUSP1,FN1,FOS,ID3,JUN,MYH11,TXNIP,XBP1,XIST	154 (19)
MAP3K5		kinase				0.00261	CCN2,CCND1,JUN	90 (18)
BMP1		peptidase				0.000478	DCN,OGN
ACSL4		enzyme		1		0.00711	COL12A1,DLC1,SELENOM,XIST
PLPP3		phosphatase				0.0252	FN1
CLN5		other				0.0127	APP
PSMC1		peptidase				0.00233	CNN2,TAGLN
BACE2		peptidase				0.0127	APP
SNCA		enzyme		0		0.0168	ALDH1A1,CTXN1,DUSP1,GBP2,HSP90B1,HSPA5,JPH2,MAP1B,NECAB1,RGMA,RSPO2
F7		peptidase		1.172		0.00178	CCN1,CCN2,CCND1,FOS	116 (18)
HOXA9		transcription regulator				0.00234	ALDH1A1,CBX6,HBG1,HBG2,HIGD1A,JUN,RPL27A,TACC1
AHR		ligand-dependent nuclear receptor		1.625		7.39e-06	A2M,ACTA2,ACTN1,ADAMTS5,APP,BZW2,CCND1,COL12A1,COL4A2,CRYAB,DCN,FN1,FOS,HSPA5,JUN,MCAM,MGP,MYH11,NPNT,SMTN	157 (16)
LCAT		enzyme		0.762		0.000221	APP,CCND1,CLU,HSPA5	62 (7)
MAPK14		kinase		1.521		0.00013	ACTA2,CCND1,CRYAB,DUSP1,FN1,FOS,JUN,JUND,MYH11,TAGLN,TIMP1	133 (16)
RFC4		other				0.00819	ALDH1A1,CCND1	73 (7)
CYP11B2		enzyme				0.000948	KCNMA1,KCNMB1	60 (7)
DST	0.636	other				0.0252	HSPA5
DKK1		growth factor		1		0.00223	ACTA2,APP,CCND1,LBH,TAGLN	148 (20)
MTA1		transcription regulator				0.0243	ACTC1,CCND1,HBG2
ANKS1A		other				0.0127	FOS
AGTR1		G-protein coupled receptor		-0.392		1.42e-05	CCND1,DUSP1,FN1,FOS,JUN,TXNIP	103 (19)
CDX2		transcription regulator				0.0438	CAV1,CD9,CLU,JUN,NR2F2
FGF8		growth factor		-0.64		0.0073	CCND1,COL18A1,CRYAB,MDK,NAP1L1	51 (5)
RANBP9		other				0.00676	FOS,JUN	87 (11)
UBTF		transcription regulator				0.0498	CCND1
RARG		ligand-dependent nuclear receptor		1		0.000197	CCN2,CRABP2,CRYAB,DUSP1,FOS,JUN,ZNF703	116 (14)
OGT		enzyme		-1.446		0.00283	APP,CCND1,FOS,IGFBP2,JUN,LBH	117 (15)
HNRNPA2B1		other				0.00278	ANXA7,FHL1,FN1,IGFBP2,MSRB3,P4HA1,PLCB4
AP2A1		transporter				0.0498	APP
APOE		transporter		1.405		3.03e-14	ACTA2,ACTB,ADAMTS5,ANXA11,APP,BCAM,BGN,CAV1,CCN1,CCN2,CCND1,CLU,COL18A1,CSRP1,FABP5,FOS,HSP90B1,HSPA1A/HSPA1B,HSPA5,HSPG2,JUN,MGP,NPNT,RCAN1,TIMP1,TXNIP,XBP1,ZYX	162 (18)
PTTG1IP		other				0.0376	CCND1
STXBP3		transporter				0.0127	HSPA5
MAP2K6		kinase				0.000443	ACTA2,BGN,CCND1,CRYAB,JUN,MYH11	107 (18)
GAD1		enzyme				0.0252	FOS
STK11		kinase		1.033		0.000547	A2M,ALCAM,BMP5,CCND1,FN1,FOXN3,GADD45B,LUM,MCAM,NET1,PDGFRL,TUBE1	140 (16)
DLST		enzyme				0.0376	JUN
CD160		transmembrane receptor				0.00545	FOS,JUN	71 (7)
VANGL1		other				0.0252	JUN
TOR2A		other				0.0376	FOS
SATB1	0.472	transcription regulator		-0.64		0.00577	ACTN1,CCND1,GADD45B,HBG1,ID3,RASGRP2,YPEL5
IL1A		cytokine		1.142	bias	0.00043	ADAMTS5,ALDH1A1,APP,CCN1,FAM89B,FOS,HSPG2,JUN,MCAM,NR2F2,TIMP1	101 (17)
GDNF		growth factor				0.00223	ACTB,CCND1,FN1,RPS4Y1,VASP	103 (17)
FAS		transmembrane receptor		-0.375		8.75e-08	ACTA2,AKAP9,ANXA2,BGN,CCN2,COL18A1,COL4A2,FOS,GBP2,INPP4A,JUN,JUND,LGALS3,LUM,MGP,MIF,RASGRP2,SKIL,TPM1,TPM4	101 (19)
STEAP3		transporter		-0.555	bias	0.000717	ANXA2,CCN2,P4HA1,SORBS2,ZYX
FBXO4		enzyme				0.0252	CCND1
BCLAF1		transcription regulator				0.0252	CCND1
VLDLR		transporter				0.000527	ACTA2,CCN2,FOS	142 (16)
ADORA2B		G-protein coupled receptor				0.0206	CCND1,PDE5A,TIMP1
RB1		transcription regulator		-0.573		3.6e-05	ACTB,ACTC1,CCN2,CCND1,CITED2,CLIC4,COL4A2,DMPK,DUSP1,FN1,FOS,FXYD1,GADD45B,JUN,KANK2,PCLAF,PGAM2,RAMP2,RHOB	156 (20)
CST5		other		0.653		0.000237	AKAP12,ANXA2,CAV1,COL12A1,EMP3,FHL1,ID3,MAP1B,MYL9,PCLAF,S100A11,VASP
MAP3K8		kinase		1.911		0.138	FLNB,FOS,JUN,TXNIP
GATA3		transcription regulator		0.54		0.0146	BHLHE41,CCND1,CRABP2,FN1,FOS,NFIL3,RCAN1,XBP1
QPCT		enzyme				0.0127	APP
HNF1B		transcription regulator		0.786		3.95e-06	ACTN1,ANXA4,BGN,CITED2,DST,DUSP1,FN1,ID3,LUM,SULF1
JAK2		kinase		0.826	bias	4.9e-06	ACTB,ACTN1,AKAP12,CCND1,FN1,FOS,GBP2,LY6E,PFN1,SKIL,XIST	149 (19)
FHL2		transcription regulator		-0.975		0.00457	ACTA2,CCND1,CNN1,TAGLN	178 (28)
SRPK2		kinase				0.0376	CCND1
FGF2	-0.342	growth factor		-0.731		9.48e-09	ACTA2,ACTC1,ADAMTS5,BGN,CAV1,CCN1,CCND1,CHRM3,CRABP2,CRYAB,DCN,DES,FLNA,FN1,FOS,ID3,IGFBP2,JUN,MCAM,MGP,MIF,PPP1R12A,TAGLN,TIMP1,XIST	151 (24)
CCL5		cytokine		1.091	bias	0.0182	ALCAM,DUSP1,FOS,VASP
APC		enzyme		-0.766		0.00739	CCND1,CDH3,CLU,COL12A1,ID3,JUN,TIMP1	154 (16)
GCNT1		enzyme				0.0376	FOS
MYL2		other				3.01e-07	ACTN4,ANXA2,ANXA7,CASQ2,DES,FLNB,HSPA5
PTPRU		phosphatase				0.0127	CCND1
ACSL5		enzyme		-0.152		5.32e-05	ADAMTS6,KCNJ8,MCAM,MDK
IKBKG		kinase		0.2		0.000452	CH25H,CLU,DCN,FOS,GBP2,MGP,OGN,RCAN1	152 (17)
EGR1		transcription regulator		-1.067	bias	1.37e-06	ACTA2,APP,CAV1,CAVIN1,CCND1,CLU,FN1,GADD45B,HPGD,JUN,JUND,RRAD,TIMP1	115 (17)
ACVR1C		kinase				0.0369	CCND1,FOS
KLK6		peptidase				0.0498	APP
GPD1		enzyme				0.0319	ACOT2,ANXA2,APP,CCND1
FRS2		other				0.0114	ACTA2,TAGLN
IL9		cytokine				0.0391	ACTN1,DSTN,MARCKS
PTGS2		enzyme		-0.728		0.00335	ANXA2,CCND1,CLU,CXCL14,DUSP1,FN1,FOS,RPS19	99 (16)
CTNNAL1		other				0.000948	CCND1,FN1	56 (7)
NRP1		transmembrane receptor				0.0193	ACTA2,RCAN1
CCN2	0.839	growth factor		-1.069		1.8e-08	ACTA2,ADAMTS5,CCN2,CCND1,COL4A2,DCN,FLNB,FN1,JUN,P4HA1,RAMP2,TIMP1	155 (20)
SFTPA1		transporter		-0.378		6.57e-05	CCN1,CCN2,FOS,GUCY1A1,HBG1,HBG2,MAP1B	78 (9)
GATA6		transcription regulator		1.198		8.98e-05	ACTA2,ACTC1,BCAM,BMP5,CAV1,COL4A2,CRABP2,MYH11,MYLK,PPP1R14A,TAGLN	57 (7)
ACE		peptidase				0.0489	CCN2,MDK
SCD		enzyme		1.348		0.00295	ALDH1A1,CRABP2,FABP5,FOS,HSPA5,IGFBP2,JUN,XBP1	149 (24)
POU4F3		transcription regulator				0.0252	FOS
GABRG2		ion channel				0.0252	FOS
TIMP3		other		-1.732		0.00398	APP,FOS,JUN,SKIL	125 (19)
ILKAP		phosphatase				0.0252	CCND1
NOS1		enzyme				0.0427	FOS,PDE5A
MEF2A		transcription regulator				0.0206	ACTC1,FOS,GBP2,JUN
ERG		transcription regulator		0.847		3.76e-05	ACTN1,DSTN,FHL1,FLNB,GUCY1A1,HPGD,NFIL3,RPL27A,RPS11,SVIL,TACC1,TGFB1I1
ZBTB1		transcription regulator				0.0127	CXCL14
SMAD3		transcription regulator		0.524		1.09e-12	ACTA2,ADAMTS5,BGN,CCN2,CCND1,COL4A2,DES,FN1,FOS,GADD45B,HSP90B1,HSPA5,ID3,JUN,JUND,LUM,NET1,RHOB,SKIL,TAGLN,THBS2,TIMP1,TPM1,TPM2,ZYX	164 (24)
RGCC		other				0.0151	ACTA2,FN1
INSR		kinase		0.342		0.00228	ACOT2,ACTN4,ALDH1A1,CCN2,CCND1,CITED2,CRABP2,DES,DUSP1,FBLN1,FHL1,FOS,HPGD,OGN,RHOB,THBS2	119 (22)
BMX		kinase				0.000665	FOS,HSPA1A/HSPA1B,TIMP1	68 (7)
GNRH1		other				0.0375	APP,FOS,JUN
DDIT3		transcription regulator		-0.321		0.00593	FN1,HSPA5,NFIL3,THBS2,TXNIP,XBP1	108 (11)
ADA		enzyme				0.0489	PDE5A,TIMP1
SMARCB1		transcription regulator		0.946		0.0019	A2M,CCND1,COL18A1,FOS,HBG1,IGFBP2,MYOM1,PTN,SGCG	117 (13)
LAMC1		other				0.0132	ACTA2,FN1
TGFBR1		kinase		0.346		0.00452	ACTA2,BGN,CCN2,CCND1,FN1,TAGLN	101 (20)
FGF19		growth factor				0.000957	ALDH1A1,CCND1,FABP5,FOS,MCAM,RGS2	114 (12)
ETS1		transcription regulator		1.043	bias	0.00257	CAV1,CCN2,CCND1,CITED2,FN1,HPGD,HSPA1A/HSPA1B,MCAM,NFIL3	148 (16)
ACADS		enzyme				0.0376	HSPA5
PKN1		kinase				0.000161	ACTA2,MYH11,TAGLN	139 (12)
TBP		transcription regulator				0.0146	ACTB,FN1,FOS,RPS10
Ly6a (includes others)		other				0.0376	APP
HOXA4		transcription regulator		0.686		1.1e-08	ACTA2,CCN1,CCN2,CCND1,MYH11,TAGLN	86 (10)
NFATC1		transcription regulator		-0.314	bias	0.0169	CCND1,HSP90B1,MYH11,RCAN1,XBP1
OTULIN		peptidase				0.0498	ID3
PEMT		enzyme				0.0132	HSPA5,TIMP1
YAP1		transcription regulator		1.235		2.31e-15	ACTA2,CCN1,CCN2,CCND1,DCN,FLNA,FN1,FOS,MAP1B,MYL9,P4HA1,RPL13A,RPL17,RPL23,RPL24,RPL27A,RPL35,RPL37,RPL39,RPS10,RPS11,RPS18,RPS19,RPS23,RPS26,RPS29,RPS4Y1,TAGLN,TIMP1	124 (16)
Yap1		transcription regulator				0.000948	MYH11,TAGLN	8 (2)
SEC23B		transporter				0.0376	HSP90B1
DDX17		enzyme				0.00121	CCND1,JUN,NET1
KDELR1		transporter				0.0127	HSPA5
ADAMTS13		peptidase				0.0252	LGALS3
Macf1		other				0.0498	MAP1B
ATP2A1		transporter				0.0498	HSPA5
BIRC5		other				0.000717	BGN,CCN2,FBLN1,FN1,LUM	46 (7)
APOA1		transporter				0.0425	APP,CAV1,HSPA5
CLU	-0.511	other		-0.555		0.000717	APP,CCND1,CLU,HSPA1A/HSPA1B,HSPA5	82 (9)
BARX2		transcription regulator				0.00144	ACTA2,FLNA,TIMP1
COMP		other				0.0252	LGALS3
DDX3X		enzyme		-1	bias	0.00109	CCND1,RPL36,RPS19,XBP1
DMPK	0.692	kinase				0.0252	FXYD1
ENG		transmembrane receptor				0.0142	ACTA2,CCN2,FN1
MECOM		transcription regulator				0.007	DCN,SKIL,TCF4
SOX9		transcription regulator		-0.287		3.86e-05	ALDH1A1,CCN2,FN1,FOS,MSRB3,MYH11,MYLK,SOSTDC1,THBS2	107 (12)
GNG2		enzyme				0.0376	MYH11
SIX5		transcription regulator				0.0369	DMPK,PTN
CTAG1A/CTAG1B		other				0.0376	CCND1
KLB		enzyme				0.00819	CCND1,FOS	150 (24)
HOXA5		transcription regulator				0.0369	GADD45B,PTN
IFRD1		other		1.067		0.000611	CCN2,CRABP2,DES,RPL39	98 (7)
IL2RB		transmembrane receptor				0.0171	FOS,JUN
ITGB3		transmembrane receptor				0.0121	FN1,FOS,HSP90B1,TIMP1
EIF6		translation regulator		0		0.00309	ACOT2,ANXA2,BMP5,ROBO1,RPL35,RPL37
KDR		kinase				0.0218	A2M,ANXA2,XBP1
KNG1		other		1.977	bias	0.000692	APP,CCN2,CCND1,FOS	93 (16)
MLXIPL		transcription regulator		-1.581	bias	6.07e-13	ANXA2,RPL13A,RPL17,RPL23,RPL24,RPL27A,RPL35,RPL37,RPL39,RPS10,RPS11,RPS18,RPS19,RPS23,RPS26,RPS29,RPS4Y1,TXNIP
MNT		transcription regulator				0.0375	ALDH1A1,GADD45B,TXNIP
PMS2		enzyme				0.0127	CCND1
[truncated: 349 more rows]
