# Supplementary material for: Single-cell RNA sequencing reveals transcriptional changes of human choroidal and retinal pigment epithelium cells during fetal development, in healthy adult and intermediate age-related macular degeneration
Source: Hum Mol Genet. 2023 Jan 16;32(10):1698–710. doi: 10.1093/hmg/ddad007 (PMC10162434; doi:10.1093/hmg/ddad007)
Supplement: Table_S4_ddad007 [file table_s4_ddad007.xlsx]

## Sheet:  RPE cells
Ingenuity Canonical Pathways	-log(p-value)	Ratio	z-score	Molecules
Oxidative Phosphorylation	10.6	0.0901	-3.162	MT-ATP6,MT-CO1,MT-CO2,MT-CO3,MT-CYB,MT-ND1,MT-ND2,MT-ND3,MT-ND4,MT-ND4L
Mitochondrial Dysfunction	8.77	0.0585	#NUM!	MT-ATP6,MT-CO1,MT-CO2,MT-CO3,MT-CYB,MT-ND1,MT-ND2,MT-ND3,MT-ND4,MT-ND4L
GP6 Signaling Pathway	4.92	0.0472	0	COL1A1,COL1A2,COL3A1,COL8A2,COL9A3,PLCG2
Apelin Liver Signaling Pathway	3.82	0.115	#NUM!	COL1A1,COL1A2,COL3A1
Sirtuin Signaling Pathway	3.76	0.024	2.236	MT-ATP6,MT-CYB,MT-ND1,MT-ND2,MT-ND3,MT-ND4,MT-ND4L
Atherosclerosis Signaling	3.74	0.0382	#NUM!	APOC1,CLU,COL1A1,COL1A2,COL3A1
Estrogen Receptor Signaling	3.64	0.0196	#NUM!	MT-ATP6,MT-CYB,MT-ND1,MT-ND2,MT-ND3,MT-ND4,MT-ND4L,PLCG2
Wound Healing Signaling Pathway	3.28	0.0238	0	COL1A1,COL1A2,COL3A1,COL8A2,COL9A3,KRT17
Glucocorticoid Receptor Signaling	3.28	0.0155	#NUM!	DUSP1,KRT17,MT-ATP6,MT-CYB,MT-ND1,MT-ND2,MT-ND3,MT-ND4,MT-ND4L
Intrinsic Prothrombin Activation Pathway	3.2	0.0714	#NUM!	COL1A1,COL1A2,COL3A1
Hepatic Fibrosis / Hepatic Stellate Cell Activation	2.96	0.0258	#NUM!	COL1A1,COL1A2,COL3A1,COL8A2,COL9A3
LXR/RXR Activation	2.82	0.0325	#NUM!	APOC1,CLU,SCD,TTR
Natural Killer Cell Signaling	2.08	0.0201	-2	COL1A1,COL1A2,COL3A1,PLCG2
Pulmonary Fibrosis Idiopathic Signaling Pathway	2	0.0153	0.447	COL1A1,COL1A2,COL3A1,COL8A2,COL9A3
EIF2 Signaling	1.9	0.0179	#NUM!	RPL17,RPS10,RPS26,RPS4Y1
FXR/RXR Activation	1.85	0.0238	#NUM!	APOC1,CLU,TTR
Eumelanin Biosynthesis	1.8	0.25	#NUM!	DCT
Iron homeostasis signaling pathway	1.74	0.0216	#NUM!	HBA1/HBA2,HBG1,SLC40A1
Creatine-phosphate Biosynthesis	1.7	0.2	#NUM!	CKB
Tetrapyrrole Biosynthesis II	1.7	0.2	#NUM!	UROS
FAK Signaling	1.63	0.00865	0.333	CAPN2,COL1A1,COL1A2,COL3A1,NPFFR1,PLCG2,RGR,SOCS3,SPARCL1
Aryl Hydrocarbon Receptor Signaling	1.59	0.0189	#NUM!	DCT,MGST1,NFIX
HOTAIR Regulatory Pathway	1.56	0.0184	#NUM!	COL1A1,COL1A2,COL3A1
WNT/β-catenin Signaling	1.49	0.0173	#NUM!	SFRP4,SOX11,TLE4
Growth Hormone Signaling	1.48	0.0282	#NUM!	PLCG2,SOCS3
Regulation of eIF4 and p70S6K Signaling	1.46	0.0168	#NUM!	RPS10,RPS26,RPS4Y1
Tumor Microenvironment Pathway	1.46	0.0168	#NUM!	COL1A1,COL1A2,COL3A1
Heme Biosynthesis II	1.45	0.111	#NUM!	UROS
Leptin Signaling in Obesity	1.43	0.0263	#NUM!	PLCG2,SOCS3
Prostanoid Biosynthesis	1.41	0.1	#NUM!	PTGDS
Production of Nitric Oxide and Reactive Oxygen Species in Macrophages	1.39	0.0157	#NUM!	APOC1,CLU,PLCG2
Role of Macrophages, Fibroblasts and Endothelial Cells in Rheumatoid Arthritis	1.37	0.0122	#NUM!	CEBPD,PLCG2,SFRP4,SOCS3
Ketogenesis	1.37	0.0909	#NUM!	HMGCS1
D-myo-inositol-5-phosphate Metabolism	1.36	0.0154	#NUM!	DUSP1,PLCG2,SOCS3
Prolactin Signaling	1.33	0.0233	#NUM!	PLCG2,SOCS3
Coronavirus Pathogenesis Pathway	1.32	0.0148	#NUM!	RPS10,RPS26,RPS4Y1
Oleate Biosynthesis II (Animals)	1.29	0.0769	#NUM!	SCD
mTOR Signaling	1.27	0.0142	#NUM!	RPS10,RPS26,RPS4Y1
Mevalonate Pathway I	1.26	0.0714	#NUM!	HMGCS1
Melanocyte Development and Pigmentation Signaling	1.23	0.0204	#NUM!	DCT,PLCG2
Role of Osteoblasts, Osteoclasts and Chondrocytes in Rheumatoid Arthritis	1.22	0.0134	#NUM!	COL1A1,CTSK,SFRP4
HER-2 Signaling in Breast Cancer	1.2	0.0132	#NUM!	MT-CO1,MT-CO2,MT-CO3
IGF-1 Signaling	1.19	0.0192	#NUM!	IGFBP7,SOCS3
Apoptosis Signaling	1.19	0.0192	#NUM!	CAPN2,PLCG2
Superpathway of Inositol Phosphate Compounds	1.17	0.0128	#NUM!	DUSP1,PLCG2,SOCS3
Superpathway of Geranylgeranyldiphosphate Biosynthesis I (via Mevalonate)	1.16	0.0556	#NUM!	HMGCS1
IL-13 Signaling Pathway	1.11	0.0172	#NUM!	DUSP1,SOCS3
LPS/IL-1 Mediated Inhibition of RXR Function	1.09	0.0118	#NUM!	APOC1,HMGCS1,MGST1
The Visual Cycle	1.07	0.0455	#NUM!	RPE65
Hepatic Fibrosis Signaling Pathway	1.05	0.0095	1	COL1A1,COL1A2,COL3A1,PLCG2
IL-22 Signaling	1.04	0.0417	#NUM!	SOCS3
IL-6 Signaling	1.03	0.0156	#NUM!	COL1A1,SOCS3
Role of JAK family kinases in IL-6-type Cytokine Signaling	1.02	0.04	#NUM!	SOCS3
D-myo-inositol (1,4,5)-Trisphosphate Biosynthesis	1.01	0.0385	#NUM!	PLCG2
IL-12 Signaling and Production in Macrophages	0.987	0.0147	#NUM!	APOC1,CLU
Glutathione Redox Reactions I	0.975	0.0357	#NUM!	MGST1
Superpathway of Cholesterol Biosynthesis	0.959	0.0345	#NUM!	HMGCS1
Semaphorin Neuronal Repulsive Signaling Pathway	0.914	0.0132	#NUM!	PLCG2,VCAN
Role of JAK2 in Hormone-like Cytokine Signaling	0.896	0.0294	#NUM!	SOCS3
IL-9 Signaling	0.883	0.0286	#NUM!	SOCS3
Glutathione-mediated Detoxification	0.86	0.027	#NUM!	MGST1
Aldosterone Signaling in Epithelial Cells	0.854	0.0122	#NUM!	DUSP1,PLCG2
IL-17A Signaling in Fibroblasts	0.851	0.0263	#NUM!	CEBPD
Erythropoietin Signaling Pathway	0.801	0.0113	#NUM!	HBA1/HBA2,HBG1
D-myo-inositol (1,4,5,6)-Tetrakisphosphate Biosynthesis	0.796	0.0112	#NUM!	DUSP1,SOCS3
D-myo-inositol (3,4,5,6)-tetrakisphosphate Biosynthesis	0.796	0.0112	#NUM!	DUSP1,SOCS3
G Protein Signaling Mediated by Tubby	0.79	0.0227	#NUM!	PLCG2
Estrogen Biosynthesis	0.783	0.0222	#NUM!	HSD17B2
IL-23 Signaling Pathway	0.775	0.0217	#NUM!	SOCS3
Acute Phase Response Signaling	0.772	0.0108	#NUM!	SOCS3,TTR
nNOS Signaling in Neurons	0.764	0.0213	#NUM!	CAPN2
3-phosphoinositide Degradation	0.752	0.0105	#NUM!	DUSP1,SOCS3
Leukocyte Extravasation Signaling	0.745	0.0104	#NUM!	CD99,PLCG2
Clathrin-mediated Endocytosis Signaling	0.745	0.0104	#NUM!	APOC1,CLU
Amyloid Processing	0.733	0.0196	#NUM!	CAPN2
Phototransduction Pathway	0.712	0.0185	#NUM!	RGR
RAR Activation	0.708	0.0098	#NUM!	DUSP1,PNRC1
3-phosphoinositide Biosynthesis	0.706	0.00976	#NUM!	DUSP1,SOCS3
Triacylglycerol Degradation	0.69	0.0175	#NUM!	RPE65
Integrin Signaling	0.68	0.00939	#NUM!	CAPN2,PLCG2
Dendritic Cell Maturation	0.674	0.00676	1	COL1A1,COL1A2,COL3A1,PLCG2
ERK/MAPK Signaling	0.672	0.00926	#NUM!	DUSP1,PLCG2
PCP (Planar Cell Polarity) Pathway	0.67	0.0167	#NUM!	JUNB
SPINK1 Pancreatic Cancer Pathway	0.67	0.0167	#NUM!	CPE
Thrombopoietin Signaling	0.652	0.0159	#NUM!	PLCG2
PXR/RXR Activation	0.64	0.0154	#NUM!	SCD
WNT/Ca+ pathway	0.635	0.0152	#NUM!	PLCG2
Phospholipases	0.629	0.0149	#NUM!	PLCG2
ERBB4 Signaling	0.623	0.0147	#NUM!	PLCG2
Eicosanoid Signaling	0.623	0.0147	#NUM!	PTGDS
Role of JAK1 and JAK3 in γc Cytokine Signaling	0.616	0.0145	#NUM!	SOCS3
NRF2-mediated Oxidative Stress Response	0.613	0.00844	#NUM!	JUNB,MGST1
IL-10 Signaling	0.6	0.0139	#NUM!	SOCS3
Melatonin Signaling	0.6	0.0139	#NUM!	PLCG2
GPCR-Mediated Integration of Enteroendocrine Signaling Exemplified by an L Cell	0.585	0.0133	#NUM!	PLCG2
GDNF Family Ligand-Receptor Interactions	0.58	0.0132	#NUM!	PLCG2
Macropinocytosis Signaling	0.58	0.0132	#NUM!	PLCG2
TREM1 Signaling	0.577	0.013	#NUM!	PLCG2
VDR/RXR Activation	0.572	0.0128	#NUM!	HSD17B2
Maturity Onset Diabetes of Young (MODY) Signaling	0.572	0.0128	#NUM!	APOC1
Heparan Sulfate Biosynthesis (Late Stages)	0.567	0.0127	#NUM!	RPE65
Chemokine Signaling	0.562	0.0125	#NUM!	PLCG2
Estrogen-Dependent Breast Cancer Signaling	0.558	0.0123	#NUM!	HSD17B2
BEX2 Signaling Pathway	0.558	0.0123	#NUM!	LGALS1
JAK/STAT Signaling	0.553	0.0122	#NUM!	SOCS3
VEGF Family Ligand-Receptor Interactions	0.544	0.0119	#NUM!	PLCG2
FcγRIIB Signaling in B Lymphocytes	0.539	0.0118	#NUM!	PLCG2
Circadian Rhythm Signaling	0.538	0.00746	#NUM!	PLCG2,PTGDS
Heparan Sulfate Biosynthesis	0.535	0.0116	#NUM!	RPE65
PDGF Signaling	0.535	0.0116	#NUM!	PLCG2
Xenobiotic Metabolism AHR Signaling Pathway	0.532	0.0115	#NUM!	MGST1
Insulin Secretion Signaling Pathway	0.529	0.00735	#NUM!	CPE,PLCG2
Regulation of Cellular Mechanics by Calpain Protease	0.523	0.0112	#NUM!	CAPN2
Unfolded protein response	0.519	0.0111	#NUM!	CEBPD
Apelin Adipocyte Signaling Pathway	0.514	0.011	#NUM!	MGST1
G-Protein Coupled Receptor Signaling	0.51	0.00569	-1	DUSP1,NPFFR1,PLCG2,RGR
ERBB Signaling	0.503	0.0106	#NUM!	PLCG2
UVA-Induced MAPK Signaling	0.488	0.0102	#NUM!	PLCG2
VEGF Signaling	0.484	0.0101	#NUM!	PLCG2
Apelin Cardiomyocyte Signaling Pathway	0.484	0.0101	#NUM!	PLCG2
Neuropathic Pain Signaling In Dorsal Horn Neurons	0.478	0.0099	#NUM!	PLCG2
Virus Entry via Endocytic Pathways	0.467	0.00962	#NUM!	PLCG2
α-Adrenergic Signaling	0.455	0.00926	#NUM!	PLCG2
Antioxidant Action of Vitamin C	0.441	0.00893	#NUM!	PLCG2
Amyotrophic Lateral Sclerosis Signaling	0.433	0.0087	#NUM!	CAPN2
Neuregulin Signaling	0.426	0.00855	#NUM!	PLCG2
Fc Epsilon RI Signaling	0.424	0.00847	#NUM!	PLCG2
Airway Pathology in Chronic Obstructive Pulmonary Disease	0.424	0.00847	#NUM!	PTGDS
GPCR-Mediated Nutrient Sensing in Enteroendocrine Cells	0.424	0.00847	#NUM!	PLCG2
MSP-RON Signaling In Macrophages Pathway	0.42	0.0084	#NUM!	SOCS3
Sphingosine-1-phosphate Signaling	0.418	0.00833	#NUM!	PLCG2
NGF Signaling	0.418	0.00833	#NUM!	PLCG2
p38 MAPK Signaling	0.418	0.00833	#NUM!	DUSP1
Renin-Angiotensin Signaling	0.412	0.0082	#NUM!	PLCG2
Th1 Pathway	0.412	0.0082	#NUM!	SOCS3
Glioma Signaling	0.407	0.00806	#NUM!	PLCG2
14-3-3-mediated Signaling	0.399	0.00787	#NUM!	PLCG2
G Beta Gamma Signaling	0.394	0.00775	#NUM!	PLCG2
Synaptic Long Term Potentiation	0.388	0.00763	#NUM!	PLCG2
HGF Signaling	0.386	0.00758	#NUM!	PLCG2
p70S6K Signaling	0.386	0.00758	#NUM!	PLCG2
P2Y Purigenic Receptor Signaling Pathway	0.383	0.00752	#NUM!	PLCG2
STAT3 Pathway	0.379	0.00741	#NUM!	SOCS3
Adipogenesis pathway	0.379	0.00741	#NUM!	CEBPD
Th2 Pathway	0.374	0.0073	#NUM!	SOCS3
Insulin Receptor Signaling	0.367	0.00714	#NUM!	SOCS3
CREB Signaling in Neurons	0.36	0.00495	#NUM!	NPFFR1,PLCG2,RGR
PI3K Signaling in B Lymphocytes	0.36	0.00699	#NUM!	PLCG2
Xenobiotic Metabolism General Signaling Pathway	0.36	0.00699	#NUM!	MGST1
Dilated Cardiomyopathy Signaling Pathway	0.349	0.00676	#NUM!	TNNC1
Cellular Effects of Sildenafil (Viagra)	0.347	0.00671	#NUM!	PLCG2
Endocannabinoid Neuronal Synapse Pathway	0.347	0.00671	#NUM!	PLCG2
NAD Signaling Pathway	0.343	0.00662	#NUM!	SLC7A5
Corticotropin Releasing Hormone Signaling	0.343	0.00662	#NUM!	PLCG2
Factors Promoting Cardiogenesis in Vertebrates	0.338	0.00654	#NUM!	PLCG2
Type II Diabetes Mellitus Signaling	0.338	0.00654	#NUM!	SOCS3
Role of Pattern Recognition Receptors in Recognition of Bacteria and Viruses	0.333	0.00641	#NUM!	PLCG2
Necroptosis Signaling Pathway	0.33	0.00637	#NUM!	CAPN2
eNOS Signaling	0.326	0.00629	#NUM!	PLCG2
Phagosome Maturation	0.326	0.00629	#NUM!	CTSK
Protein Kinase A Signaling	0.312	0.00489	#NUM!	DUSP1,PLCG2
Gαq Signaling	0.305	0.00588	#NUM!	PLCG2
Glioblastoma Multiforme Signaling	0.304	0.00585	#NUM!	PLCG2
Th1 and Th2 Activation Pathway	0.302	0.00581	#NUM!	SOCS3
Dopamine-DARPP32 Feedback in cAMP Signaling	0.284	0.00546	#NUM!	PLCG2
Phagosome Formation	0.281	0.00434	#NUM!	NPFFR1,PLCG2,RGR
Granulocyte Adhesion and Diapedesis	0.274	0.00529	#NUM!	CD99
Xenobiotic Metabolism CAR Signaling Pathway	0.272	0.00526	#NUM!	MGST1
Endothelin-1 Signaling	0.269	0.00521	#NUM!	PLCG2
Regulation Of The Epithelial Mesenchymal Transition By Growth Factors Pathway	0.269	0.00521	#NUM!	HMGA2
Xenobiotic Metabolism PXR Signaling Pathway	0.268	0.00518	#NUM!	MGST1
Synaptic Long Term Depression	0.265	0.00513	#NUM!	PLCG2
PPARα/RXRα Activation	0.265	0.00513	#NUM!	PLCG2
Regulation of the Epithelial-Mesenchymal Transition Pathway	0.265	0.00513	#NUM!	HMGA2
Gap Junction Signaling	0.26	0.00505	#NUM!	PLCG2
Adrenomedullin signaling pathway	0.26	0.00503	#NUM!	PLCG2
ILK Signaling	0.258	0.005	#NUM!	TMSB10/TMSB4X
HIF1α Signaling	0.247	0.00481	#NUM!	PLCG2
Agranulocyte Adhesion and Diapedesis	0.239	0.00467	#NUM!	CD99
Autophagy	0.237	0.00465	#NUM!	SLC7A5
Calcium Signaling	0.234	0.00459	#NUM!	TNNC1
Role of NFAT in Cardiac Hypertrophy	0.229	0.0045	#NUM!	PLCG2
Thrombin Signaling	0.225	0.00444	#NUM!	PLCG2
cAMP-mediated signaling	0.214	0.00426	#NUM!	DUSP1
Actin Cytoskeleton Signaling	0.203	0.00408	#NUM!	TMSB10/TMSB4X
CLEAR Signaling Pathway	0	0.00351	#NUM!	TRPM1
Axonal Guidance Signaling	0	0.00197	#NUM!	PLCG2
Huntington's Disease Signaling	0	0.00353	#NUM!	CAPN2
Role of NFAT in Regulation of the Immune Response	0	0.0017	#NUM!	PLCG2
CCR5 Signaling in Macrophages	0	0.002	#NUM!	PLCG2
Calcium-induced T Lymphocyte Apoptosis	0	0.00217	#NUM!	CAPN2
Cardiac Hypertrophy Signaling	0	0.00385	#NUM!	PLCG2
Type I Diabetes Mellitus Signaling	0	0.00393	#NUM!	CPE,SOCS3
Systemic Lupus Erythematosus Signaling	0	0.00161	#NUM!	PLCG2
Phospholipase C Signaling	0	0.00147	#NUM!	PLCG2
Breast Cancer Regulation by Stathmin1	0	0.00337	#NUM!	NPFFR1,RGR
Regulation of IL-2 Expression in Activated and Anergic T Lymphocytes	0	0.00217	#NUM!	PLCG2
PKCθ Signaling in T Lymphocytes	0	0.00179	#NUM!	PLCG2
Sperm Motility	0	0.00392	#NUM!	PLCG2
TEC Kinase Signaling	0	0.00173	#NUM!	PLCG2
Xenobiotic Metabolism Signaling	0	0.00345	#NUM!	MGST1
B Cell Receptor Signaling	0	0.00158	#NUM!	PLCG2
NF-κB Signaling	0	0.00175	#NUM!	PLCG2
Neuroinflammation Signaling Pathway	0	0.00315	#NUM!	PLCG2
Th17 Activation Pathway	0	0.00207	#NUM!	SOCS3
Cardiac Hypertrophy Signaling (Enhanced)	0	0.00185	#NUM!	PLCG2
T Cell Exhaustion Signaling Pathway	0	0.00177	#NUM!	PLCG2
Synaptogenesis Signaling Pathway	0	0.00315	#NUM!	PLCG2
Systemic Lupus Erythematosus In B Cell Signaling Pathway	0	0.00138	#NUM!	PLCG2
Senescence Pathway	0	0.00337	#NUM!	CAPN2

## Sheet: CECs
Ingenuity Canonical Pathways	-log(p-value)	Ratio	z-score	Molecules
Antigen Presentation Pathway	5.91	0.103	#NUM!	CD74,HLA-A,HLA-B,HLA-DRA
Crosstalk between Dendritic Cells and Natural Killer Cells	4.43	0.044	#NUM!	HLA-A,HLA-B,HLA-DRA,TNFSF10
B Cell Development	3.99	0.0682	#NUM!	HLA-A,HLA-B,HLA-DRA
Caveolar-mediated Endocytosis Signaling	3.3	0.04	#NUM!	CAVIN1,HLA-A,HLA-B
Coronavirus Pathogenesis Pathway	3.09	0.0197	-2	RPS10,RPS26,RPS4Y1,SERPINE1
IL-4 Signaling	3.03	0.0323	#NUM!	HLA-A,HLA-B,HLA-DRA
Apelin Cardiac Fibroblast Signaling Pathway	2.99	0.087	#NUM!	APLNR,SERPINE1
EIF2 Signaling	2.94	0.0179	#NUM!	RPL27A,RPS10,RPS26,RPS4Y1
PD-1, PD-L1 cancer immunotherapy pathway	2.87	0.0283	#NUM!	HLA-A,HLA-B,HLA-DRA
Th1 Pathway	2.69	0.0246	#NUM!	HLA-A,HLA-B,HLA-DRA
Th2 Pathway	2.55	0.0219	#NUM!	HLA-A,HLA-B,HLA-DRA
Neuroinflammation Signaling Pathway	2.39	0.0126	1	CREB5,HLA-A,HLA-B,HLA-DRA
Phagosome Maturation	2.37	0.0189	#NUM!	HLA-A,HLA-B,HLA-DRA
Th1 and Th2 Activation Pathway	2.27	0.0174	#NUM!	HLA-A,HLA-B,HLA-DRA
Regulation of eIF4 and p70S6K Signaling	2.22	0.0168	#NUM!	RPS10,RPS26,RPS4Y1
Tumor Microenvironment Pathway	2.22	0.0168	#NUM!	HLA-A,HLA-B,LEPR
Dendritic Cell Maturation	2.14	0.00845	1.342	CREB5,HLA-A,HLA-B,HLA-DRA,LEPR
Natural Killer Cell Signaling	2.1	0.0151	#NUM!	HLA-A,HLA-B,TNFSF10
mTOR Signaling	2.02	0.0142	#NUM!	RPS10,RPS26,RPS4Y1
Systemic Lupus Erythematosus In T Cell Signaling Pathway	2	0.0078	2.236	CREB5,HLA-A,HLA-B,HLA-DRA,LEPR
cAMP-mediated signaling	1.9	0.0128	#NUM!	AKAP12,APLNR,CREB5
Death Receptor Signaling	1.77	0.0208	#NUM!	LMNA,TNFSF10
Virus Entry via Endocytic Pathways	1.71	0.0192	#NUM!	HLA-A,HLA-B
NUR77 Signaling in T Lymphocytes	1.68	0.00781	#NUM!	HLA-A,HLA-B,HLA-DRA,TNFSF10
MSP-RON Signaling In Macrophages Pathway	1.6	0.0168	#NUM!	CREB5,HLA-DRA
Neuroprotective Role of THOP1 in Alzheimer's Disease	1.6	0.0167	#NUM!	HLA-A,HLA-B
Glucocorticoid Receptor Signaling	1.5	0.00688	#NUM!	HLA-A,HLA-B,HLA-DRA,SERPINE1
Apelin Endothelial Signaling Pathway	1.47	0.0142	#NUM!	APLNR,KLF2
HMGB1 Signaling	1.33	0.012	#NUM!	SERPINE1,TNFSF10
Erythropoietin Signaling Pathway	1.29	0.0113	#NUM!	HBG2,TNFSF10
Apelin Liver Signaling Pathway	1.28	0.0385	#NUM!	APLNR
Hepatic Fibrosis Signaling Pathway	1.25	0.00713	#NUM!	CREB5,LEPR,SERPINE1
Hepatic Fibrosis / Hepatic Stellate Cell Activation	1.22	0.0103	#NUM!	LEPR,SERPINE1
Adrenomedullin signaling pathway	1.2	0.0101	#NUM!	CFH,RAMP3
TNFR2 Signaling	1.19	0.0312	#NUM!	TNFAIP3
Graft-versus-Host Disease Signaling	1.19	0.00673	#NUM!	HLA-A,HLA-B,HLA-DRA
Autoimmune Thyroid Disease Signaling	1.18	0.00661	#NUM!	HLA-A,HLA-B,HLA-DRA
Calcium-induced T Lymphocyte Apoptosis	1.16	0.00652	#NUM!	HLA-A,HLA-B,HLA-DRA
Coagulation System	1.16	0.0286	#NUM!	SERPINE1
MIF-mediated Glucocorticoid Regulation	1.15	0.0278	#NUM!	CD74
Autophagy	1.14	0.0093	#NUM!	CREB5,SQSTM1
T Helper Cell Differentiation	1.14	0.00637	#NUM!	HLA-A,HLA-B,HLA-DRA
Complement System	1.13	0.027	#NUM!	CFH
OX40 Signaling Pathway	1.12	0.00626	#NUM!	HLA-A,HLA-B,HLA-DRA
Allograft Rejection Signaling	1.11	0.0062	#NUM!	HLA-A,HLA-B,HLA-DRA
Altered T Cell and B Cell Signaling in Rheumatoid Arthritis	1.09	0.0061	#NUM!	HLA-A,HLA-B,HLA-DRA
ICOS-ICOSL Signaling in T Helper Cells	1.06	0.00592	#NUM!	HLA-A,HLA-B,HLA-DRA
MIF Regulation of Innate Immunity	1.06	0.0227	#NUM!	CD74
Type I Diabetes Mellitus Signaling	1.06	0.00589	#NUM!	HLA-A,HLA-B,HLA-DRA
CD28 Signaling in T Helper Cells	1.04	0.0058	#NUM!	HLA-A,HLA-B,HLA-DRA
Role of OCT4 in Mammalian Embryonic Stem Cell Pluripotency	1.04	0.0217	#NUM!	NR2F2
Apelin Pancreas Signaling Pathway	1.04	0.0217	#NUM!	APLNR
Role of IL-17F in Allergic Inflammatory Airway Diseases	1.03	0.0213	#NUM!	CREB5
Apelin Muscle Signaling Pathway	1.03	0.0208	#NUM!	APLNR
PFKFB4 Signaling Pathway	1.03	0.0208	#NUM!	CREB5
TNFR1 Signaling	0.991	0.0192	#NUM!	TNFAIP3
PKCθ Signaling in T Lymphocytes	0.971	0.00538	#NUM!	HLA-A,HLA-B,HLA-DRA
FAT10 Signaling Pathway	0.963	0.0179	#NUM!	SQSTM1
Protein Ubiquitination Pathway	0.959	0.00727	#NUM!	HLA-A,HLA-B
T Cell Exhaustion Signaling Pathway	0.955	0.0053	#NUM!	HLA-A,HLA-B,HLA-DRA
CDC42 Signaling	0.939	0.00522	#NUM!	HLA-A,HLA-B,HLA-DRA
Retinoic acid Mediated Apoptosis Signaling	0.936	0.0167	#NUM!	TNFSF10
Role of NFAT in Regulation of the Immune Response	0.917	0.00509	#NUM!	HLA-A,HLA-B,HLA-DRA
Senescence Pathway	0.903	0.00673	#NUM!	SERPINE1,SQSTM1
Mitotic Roles of Polo-Like Kinase	0.896	0.0152	#NUM!	PLK2
WNT/Ca+ pathway	0.896	0.0152	#NUM!	CREB5
CD40 Signaling	0.889	0.0149	#NUM!	TNFAIP3
T Cell Receptor Signaling	0.879	0.00489	#NUM!	HLA-A,HLA-B,HLA-DRA
ERK5 Signaling	0.848	0.0135	#NUM!	CREB5
Leptin Signaling in Obesity	0.839	0.0132	#NUM!	LEPR
Hypoxia Signaling in the Cardiovascular System	0.839	0.0132	#NUM!	CREB5
Toll-like Receptor Signaling	0.827	0.0128	#NUM!	TNFAIP3
Neurotrophin/TRK Signaling	0.827	0.0128	#NUM!	CREB5
Estrogen-Dependent Breast Cancer Signaling	0.812	0.0123	#NUM!	CREB5
FLT3 Signaling in Hematopoietic Progenitor Cells	0.807	0.0122	#NUM!	CREB5
FGF Signaling	0.788	0.0116	#NUM!	CREB5
Apelin Adipocyte Signaling Pathway	0.767	0.011	#NUM!	APLNR
TGF-β Signaling	0.745	0.0104	#NUM!	SERPINE1
Melanocyte Development and Pigmentation Signaling	0.738	0.0102	#NUM!	CREB5
ATM Signaling	0.733	0.0101	#NUM!	CREB5
Apelin Cardiomyocyte Signaling Pathway	0.733	0.0101	#NUM!	APLNR
Apoptosis Signaling	0.714	0.00962	#NUM!	LMNA
Estrogen Receptor Signaling	0.688	0.0049	#NUM!	CREB5,LEPR
Protein Kinase A Signaling	0.686	0.00489	#NUM!	AKAP12,CREB5
Prostate Cancer Signaling	0.678	0.00877	#NUM!	CREB5
Airway Pathology in Chronic Obstructive Pulmonary Disease	0.666	0.00847	#NUM!	TNFSF10
Cytotoxic T Lymphocyte-mediated Apoptosis of Target Cells	0.662	0.00471	#NUM!	HLA-A,HLA-B
NGF Signaling	0.658	0.00833	#NUM!	CREB5
p38 MAPK Signaling	0.658	0.00833	#NUM!	CREB5
LXR/RXR Activation	0.65	0.00813	#NUM!	CLU
Gαs Signaling	0.642	0.008	#NUM!	CREB5
FXR/RXR Activation	0.64	0.00794	#NUM!	CLU
Endocannabinoid Developing Neuron Pathway	0.636	0.00787	#NUM!	CREB5
Synaptic Long Term Potentiation	0.625	0.00763	#NUM!	CREB5
Atherosclerosis Signaling	0.625	0.00763	#NUM!	CLU
Ferroptosis Signaling Pathway	0.622	0.00758	#NUM!	SQSTM1
P2Y Purigenic Receptor Signaling Pathway	0.62	0.00752	#NUM!	CREB5
Adipogenesis pathway	0.613	0.00741	#NUM!	NR2F2
IL-12 Signaling and Production in Macrophages	0.611	0.00735	#NUM!	CLU
White Adipose Tissue Browning Pathway	0.606	0.00725	#NUM!	CREB5
Iron homeostasis signaling pathway	0.602	0.00719	#NUM!	HBG2
Gαi Signaling	0.6	0.00714	#NUM!	APLNR
MSP-RON Signaling In Cancer Cells Pathway	0.6	0.00714	#NUM!	CREB5
CTLA4 Signaling in Cytotoxic T Lymphocytes	0.588	0.00418	#NUM!	HLA-A,HLA-B
Endocannabinoid Cancer Inhibition Pathway	0.582	0.0068	#NUM!	CREB5
Dilated Cardiomyopathy Signaling Pathway	0.578	0.00676	#NUM!	LMNA
Corticotropin Releasing Hormone Signaling	0.572	0.00662	#NUM!	CREB5
Factors Promoting Cardiogenesis in Vertebrates	0.567	0.00654	#NUM!	CREB5
Role of Pattern Recognition Receptors in Recognition of Bacteria and Viruses	0.559	0.00641	#NUM!	TNFSF10
Necroptosis Signaling Pathway	0.558	0.00637	#NUM!	TNFSF10
Inhibition of ARE-Mediated mRNA Degradation Pathway	0.548	0.00621	#NUM!	TNFSF10
HOTAIR Regulatory Pathway	0.544	0.00613	#NUM!	JAM2
Communication between Innate and Adaptive Immune Cells	0.524	0.00323	#NUM!	HLA-A,HLA-B,HLA-DRA
WNT/β-catenin Signaling	0.521	0.00578	#NUM!	SOX18
Tight Junction Signaling	0.511	0.00562	#NUM!	JAM2
Cardiac β-adrenergic Signaling	0.511	0.00562	#NUM!	AKAP12
Dopamine-DARPP32 Feedback in cAMP Signaling	0.502	0.00546	#NUM!	CREB5
Acute Phase Response Signaling	0.498	0.00541	#NUM!	SERPINE1
IL-17 Signaling	0.493	0.00535	#NUM!	TNFSF10
Hepatic Cholestasis	0.485	0.00524	#NUM!	TNFSF10
Production of Nitric Oxide and Reactive Oxygen Species in Macrophages	0.485	0.00524	#NUM!	CLU
GNRH Signaling	0.484	0.00521	#NUM!	CREB5
Regulation Of The Epithelial Mesenchymal Transition By Growth Factors Pathway	0.484	0.00521	#NUM!	TNFSF10
Leukocyte Extravasation Signaling	0.483	0.00518	#NUM!	JAM2
Clathrin-mediated Endocytosis Signaling	0.483	0.00518	#NUM!	CLU
Oxytocin In Brain Signaling Pathway	0.475	0.00508	#NUM!	CREB5
ILK Signaling	0.47	0.005	#NUM!	CREB5
Ephrin Receptor Signaling	0.465	0.00493	#NUM!	CREB5
RAR Activation	0.462	0.0049	#NUM!	NR2F2
Breast Cancer Regulation by Stathmin1	0.46	0.00337	#NUM!	APLNR,CREB5
Sertoli Cell-Sertoli Cell Junction Signaling	0.46	0.00485	#NUM!	JAM2
HIF1α Signaling	0.456	0.00481	#NUM!	SERPINE1
CREB Signaling in Neurons	0.449	0.0033	#NUM!	APLNR,CREB5
ERK/MAPK Signaling	0.442	0.00463	#NUM!	CREB5
Calcium Signaling	0.44	0.00459	#NUM!	CREB5
Systemic Lupus Erythematosus Signaling	0.434	0.00322	#NUM!	HLA-A,HLA-B
Osteoarthritis Pathway	0.412	0.00424	#NUM!	CREB5
NRF2-mediated Oxidative Stress Response	0.411	0.00422	#NUM!	SQSTM1
AMPK Signaling	0.401	0.0041	#NUM!	CREB5
Wound Healing Signaling Pathway	0.39	0.00397	#NUM!	TNFSF10
Circadian Rhythm Signaling	0.371	0.00373	#NUM!	CREB5
G-Protein Coupled Receptor Signaling	0.37	0.00284	#NUM!	APLNR,CREB5
Insulin Secretion Signaling Pathway	0.366	0.00368	#NUM!	CREB5
Opioid Signaling Pathway	0.357	0.00357	#NUM!	CREB5
Oxytocin Signaling Pathway	0.355	0.00356	#NUM!	CREB5
Huntington's Disease Signaling	0.353	0.00353	#NUM!	CREB5
CLEAR Signaling Pathway	0.351	0.00351	#NUM!	CREB5
Synaptogenesis Signaling Pathway	0.317	0.00315	#NUM!	CREB5
Pulmonary Fibrosis Idiopathic Signaling Pathway	0.308	0.00307	#NUM!	SERPINE1
Role of Macrophages, Fibroblasts and Endothelial Cells in Rheumatoid Arthritis	0.306	0.00305	#NUM!	CREB5
FAK Signaling	0	0.00192	#NUM!	APLNR,SPARCL1
Phospholipase C Signaling	0	0.00147	#NUM!	CREB5
TEC Kinase Signaling	0	0.00173	#NUM!	TNFSF10
B Cell Receptor Signaling	0	0.00158	#NUM!	CREB5
NF-κB Signaling	0	0.00175	#NUM!	TNFAIP3
Phagosome Formation	0	0.00145	#NUM!	APLNR
Cardiac Hypertrophy Signaling (Enhanced)	0	0.00185	#NUM!	TNFSF10
Systemic Lupus Erythematosus In B Cell Signaling Pathway	0	0.00138	#NUM!	TNFSF10

## Sheet: Schwann cells
Ingenuity Canonical Pathways	-log(p-value)	Ratio	z-score	Molecules
EIF2 Signaling	7.88	0.0312	#NUM!	RPL13A,RPL27A,RPL37A,RPS18,RPS26,RPS29,RPS4Y1
Coronavirus Pathogenesis Pathway	6.65	0.0296	0.816	FOS,JUN,RPS18,RPS26,RPS29,RPS4Y1
mTOR Signaling	5.12	0.0236	#NUM!	RHOB,RPS18,RPS26,RPS29,RPS4Y1
MIF Regulation of Innate Immunity	4.59	0.0682	#NUM!	FOS,JUN,MIF
Regulation of eIF4 and p70S6K Signaling	4.07	0.0223	#NUM!	RPS18,RPS26,RPS29,RPS4Y1
GDNF Family Ligand-Receptor Interactions	3.88	0.0395	#NUM!	FOS,GFRA3,JUN
Sumoylation Pathway	3.49	0.0291	#NUM!	FOS,JUN,RHOB
Signaling by Rho Family GTPases	3.4	0.0149	2	ARPC1B,FOS,JUN,RHOB
Cholecystokinin/Gastrin-mediated Signaling	3.3	0.0252	#NUM!	FOS,JUN,RHOB
IL-17A Signaling in Gastric Cells	3.28	0.0769	#NUM!	FOS,JUN
TNFR2 Signaling	3.1	0.0625	#NUM!	FOS,JUN
IL-17A Signaling in Fibroblasts	2.95	0.0526	#NUM!	FOS,JUN
HMGB1 Signaling	2.88	0.018	#NUM!	FOS,JUN,RHOB
CXCR4 Signaling	2.86	0.0178	#NUM!	FOS,JUN,RHOB
April Mediated Signaling	2.86	0.0476	#NUM!	FOS,JUN
B Cell Activating Factor Signaling	2.84	0.0465	#NUM!	FOS,JUN
Tumor Microenvironment Pathway	2.79	0.0168	#NUM!	COL3A1,FOS,JUN
iNOS Signaling	2.76	0.0426	#NUM!	FOS,JUN
Production of Nitric Oxide and Reactive Oxygen Species in Macrophages	2.71	0.0157	#NUM!	FOS,JUN,RHOB
UVC-Induced MAPK Signaling	2.69	0.0392	#NUM!	FOS,JUN
Hepatic Fibrosis Signaling Pathway	2.68	0.00955	2	COL3A1,FOS,JUN,RHOB
TNFR1 Signaling	2.68	0.0385	#NUM!	FOS,JUN
UVB-Induced MAPK Signaling	2.68	0.0385	#NUM!	FOS,JUN
ILK Signaling	2.66	0.0152	#NUM!	FOS,JUN,RHOB
EGF Signaling	2.63	0.0364	#NUM!	FOS,JUN
RAR Activation	2.63	0.0147	#NUM!	DUSP1,FOS,JUN
CD27 Signaling in Lymphocytes	2.6	0.0351	#NUM!	FOS,JUN
IL-8 Signaling	2.59	0.0142	#NUM!	FOS,JUN,RHOB
Polyamine Regulation in Colon Cancer	2.58	0.0345	#NUM!	FOS,JUN
IL-2 Signaling	2.54	0.0328	#NUM!	FOS,JUN
Thrombopoietin Signaling	2.51	0.0317	#NUM!	FOS,JUN
CD40 Signaling	2.46	0.0299	#NUM!	FOS,JUN
IL-10 Signaling	2.4	0.0278	#NUM!	FOS,JUN
Wound Healing Signaling Pathway	2.37	0.0119	#NUM!	COL3A1,FOS,JUN
Neurotrophin/TRK Signaling	2.35	0.0263	#NUM!	FOS,JUN
Toll-like Receptor Signaling	2.33	0.0256	#NUM!	FOS,JUN
IL-3 Signaling	2.32	0.0253	#NUM!	FOS,JUN
Thyroid Cancer Signaling	2.32	0.0253	#NUM!	FOS,JUN
Estrogen-Dependent Breast Cancer Signaling	2.32	0.0253	#NUM!	FOS,JUN
Renal Cell Carcinoma Signaling	2.31	0.025	#NUM!	FOS,JUN
Chemokine Signaling	2.31	0.025	#NUM!	FOS,JUN
JAK/STAT Signaling	2.29	0.0244	#NUM!	FOS,JUN
Eumelanin Biosynthesis	2.28	0.25	#NUM!	MIF
Colorectal Cancer Metastasis Signaling	2.28	0.0111	#NUM!	FOS,JUN,RHOB
LPS-stimulated MAPK Signaling	2.26	0.0235	#NUM!	FOS,JUN
Prolactin Signaling	2.25	0.0233	#NUM!	FOS,JUN
PDGF Signaling	2.25	0.0233	#NUM!	FOS,JUN
Ceramide Signaling	2.21	0.0222	#NUM!	FOS,JUN
RANK Signaling in Osteoclasts	2.2	0.022	#NUM!	FOS,JUN
Actin Nucleation by ARP-WASP Complex	2.18	0.0215	#NUM!	ARPC1B,RHOB
ERBB Signaling	2.17	0.0213	#NUM!	FOS,JUN
IL-1 Signaling	2.16	0.0208	#NUM!	FOS,JUN
TGF-β Signaling	2.16	0.0208	#NUM!	FOS,JUN
UVA-Induced MAPK Signaling	2.14	0.0204	#NUM!	FOS,JUN
IGF-1 Signaling	2.09	0.0192	#NUM!	FOS,JUN
PPAR Signaling	2.06	0.0187	#NUM!	FOS,JUN
Pulmonary Fibrosis Idiopathic Signaling Pathway	2.06	0.0092	#NUM!	COL3A1,FOS,JUN
Role of Macrophages, Fibroblasts and Endothelial Cells in Rheumatoid Arthritis	2.06	0.0092	#NUM!	FOS,JUN,MIF
Regulation of Actin-based Motility by Rho	2	0.0172	#NUM!	ARPC1B,RHOB
MSP-RON Signaling In Macrophages Pathway	1.99	0.0171	#NUM!	FOS,JUN
Renin-Angiotensin Signaling	1.95	0.0164	#NUM!	FOS,JUN
14-3-3-mediated Signaling	1.92	0.0157	#NUM!	FOS,JUN
IL-6 Signaling	1.92	0.0156	#NUM!	FOS,JUN
P2Y Purigenic Receptor Signaling Pathway	1.9	0.0153	#NUM!	FOS,JUN
HGF Signaling	1.89	0.0152	#NUM!	FOS,JUN
Embryonic Stem Cell Differentiation into Cardiac Lineages	1.89	0.1	#NUM!	SOX2
IL-12 Signaling and Production in Macrophages	1.87	0.0147	#NUM!	FOS,JUN
Role of PKR in Interferon Induction and Antiviral Response	1.87	0.0147	#NUM!	FOS,JUN
RAC Signaling	1.85	0.0145	#NUM!	ARPC1B,JUN
MSP-RON Signaling In Cancer Cells Pathway	1.85	0.0145	#NUM!	FOS,JUN
Apelin Endothelial Signaling Pathway	1.84	0.0142	#NUM!	FOS,JUN
PI3K Signaling in B Lymphocytes	1.82	0.014	#NUM!	FOS,JUN
Corticotropin Releasing Hormone Signaling	1.79	0.0134	#NUM!	FOS,JUN
Relaxin Signaling	1.76	0.0129	#NUM!	FOS,JUN
Aryl Hydrocarbon Receptor Signaling	1.74	0.0126	#NUM!	FOS,JUN
Molecular Mechanisms of Cancer	1.69	0.00671	#NUM!	FOS,JUN,RHOB
WNT/β-catenin Signaling	1.67	0.0116	#NUM!	JUN,SOX2
Erythropoietin Signaling Pathway	1.65	0.0113	#NUM!	FOS,JUN
Tight Junction Signaling	1.65	0.0112	#NUM!	FOS,JUN
Acute Phase Response Signaling	1.61	0.0108	#NUM!	FOS,JUN
IL-17 Signaling	1.61	0.0107	#NUM!	FOS,JUN
GNRH Signaling	1.59	0.0105	#NUM!	FOS,JUN
Endothelin-1 Signaling	1.59	0.0104	#NUM!	FOS,JUN
Regulation Of The Epithelial Mesenchymal Transition By Growth Factors Pathway	1.59	0.0104	#NUM!	FOS,JUN
CD28 Signaling in T Helper Cells	1.53	0.0058	#NUM!	ARPC1B,FOS,JUN
Integrin Signaling	1.5	0.00939	#NUM!	ARPC1B,RHOB
Autophagy	1.5	0.00939	#NUM!	FOS,JUN
ERK/MAPK Signaling	1.5	0.00935	#NUM!	DUSP1,FOS
RHOGDI Signaling	1.49	0.0093	#NUM!	ARPC1B,RHOB
Apelin Liver Signaling Pathway	1.47	0.0385	#NUM!	COL3A1
Role of Osteoblasts, Osteoclasts and Chondrocytes in Rheumatoid Arthritis	1.46	0.00893	#NUM!	FOS,JUN
HER-2 Signaling in Breast Cancer	1.45	0.00881	#NUM!	FOS,JUN
NRF2-mediated Oxidative Stress Response	1.42	0.00844	#NUM!	FOS,JUN
CDC42 Signaling	1.41	0.00522	#NUM!	ARPC1B,FOS,JUN
Glucocorticoid Receptor Signaling	1.4	0.00516	#NUM!	DUSP1,FOS,JUN
4-1BB Signaling in T Lymphocytes	1.36	0.0294	#NUM!	JUN
Inhibition of Angiogenesis by TSP1	1.36	0.0294	#NUM!	JUN
Cardiac Hypertrophy Signaling	1.34	0.00769	#NUM!	JUN,RHOB
MIF-mediated Glucocorticoid Regulation	1.34	0.0278	#NUM!	MIF
Complement System	1.33	0.027	#NUM!	CD59
Systemic Lupus Erythematosus In T Cell Signaling Pathway	1.3	0.00469	#NUM!	FOS,JUN,RHOB
Intrinsic Prothrombin Activation Pathway	1.27	0.0238	#NUM!	COL3A1
Role of OCT4 in Mammalian Embryonic Stem Cell Pluripotency	1.23	0.0217	#NUM!	SOX2
G-Protein Coupled Receptor Signaling	1.2	0.00428	#NUM!	DUSP1,FOS,JUN
Neuroinflammation Signaling Pathway	1.2	0.00635	#NUM!	FOS,JUN
Transcriptional Regulatory Network in Embryonic Stem Cells	1.17	0.0185	#NUM!	SOX2
CSDE1 Signaling Pathway	1.15	0.0179	#NUM!	FOS
PCP (Planar Cell Polarity) Pathway	1.12	0.0167	#NUM!	JUN
Semaphorin Signaling in Neurons	1.11	0.0161	#NUM!	RHOB
Activation of IRF by Cytosolic Pattern Recognition Receptors	1.09	0.0154	#NUM!	JUN
ERB2-ERBB3 Signaling	1.09	0.0154	#NUM!	JUN
Remodeling of Epithelial Adherens Junctions	1.07	0.0147	#NUM!	ARPC1B
Agrin Interactions at Neuromuscular Junction	1.06	0.0143	#NUM!	JUN
Growth Hormone Signaling	1.05	0.0141	#NUM!	FOS
ERK5 Signaling	1.05	0.0139	#NUM!	FOS
Glioma Invasiveness Signaling	1.04	0.0137	#NUM!	RHOB
Hypoxia Signaling in the Cardiovascular System	1.03	0.0135	#NUM!	JUN
Role of MAPK Signaling in Inhibiting the Pathogenesis of Influenza	1.02	0.013	#NUM!	JUN
VDR/RXR Activation	1.01	0.0128	#NUM!	SEMA3B
IL-7 Signaling Pathway	1.01	0.0128	#NUM!	JUN
Estrogen Receptor Signaling	1.01	0.00493	#NUM!	FOS,JUN
BEX2 Signaling Pathway	0.996	0.0123	#NUM!	JUN
VEGF Family Ligand-Receptor Interactions	0.983	0.0119	#NUM!	FOS
BMP signaling pathway	0.967	0.0115	#NUM!	JUN
Fcγ Receptor-mediated Phagocytosis in Macrophages and Monocytes	0.936	0.0106	#NUM!	ARPC1B
ATM Signaling	0.924	0.0103	#NUM!	JUN
p53 Signaling	0.917	0.0102	#NUM!	JUN
Regulation of IL-2 Expression in Activated and Anergic T Lymphocytes	0.917	0.00434	#NUM!	FOS,JUN
Neuropathic Pain Signaling In Dorsal Horn Neurons	0.907	0.0099	#NUM!	FOS
Mouse Embryonic Stem Cell Pluripotency	0.896	0.00962	#NUM!	SOX2
CCR5 Signaling in Macrophages	0.86	0.00401	#NUM!	FOS,JUN
Role of MAPK Signaling in Promoting the Pathogenesis of Influenza	0.86	0.00885	#NUM!	JUN
Axonal Guidance Signaling	0.848	0.00394	#NUM!	ARPC1B,SEMA3B
p38 MAPK Signaling	0.845	0.00847	#NUM!	DUSP1
Role of NANOG in Mammalian Embryonic Stem Cell Pluripotency	0.836	0.00833	#NUM!	SOX2
Sphingosine-1-phosphate Signaling	0.836	0.00833	#NUM!	RHOB
RHOA Signaling	0.824	0.00806	#NUM!	ARPC1B
Reelin Signaling in Neurons	0.818	0.00794	#NUM!	ARPC1B
GP6 Signaling Pathway	0.815	0.00787	#NUM!	COL3A1
fMLP Signaling in Neutrophils	0.801	0.00763	#NUM!	ARPC1B
Atherosclerosis Signaling	0.801	0.00763	#NUM!	COL3A1
Gα12/13 Signaling	0.796	0.00752	#NUM!	JUN
Th2 Pathway	0.785	0.0073	#NUM!	JUN
PKCθ Signaling in T Lymphocytes	0.783	0.00358	#NUM!	FOS,JUN
T Cell Exhaustion Signaling Pathway	0.772	0.00353	#NUM!	FOS,JUN
TEC Kinase Signaling	0.757	0.00345	#NUM!	FOS,RHOB
Role of NFAT in Regulation of the Immune Response	0.747	0.0034	#NUM!	FOS,JUN
Epithelial Adherens Junction Signaling	0.73	0.00637	#NUM!	ARPC1B
Inhibition of ARE-Mediated mRNA Degradation Pathway	0.721	0.00621	#NUM!	ZFP36
T Cell Receptor Signaling	0.719	0.00326	#NUM!	FOS,JUN
HOTAIR Regulatory Pathway	0.714	0.00613	#NUM!	COL3A1
Aldosterone Signaling in Epithelial Cells	0.712	0.0061	#NUM!	DUSP1
Systemic Lupus Erythematosus Signaling	0.71	0.00322	#NUM!	FOS,JUN
Human Embryonic Stem Cell Pluripotency	0.708	0.00602	#NUM!	SOX2
Androgen Signaling	0.701	0.00592	#NUM!	JUN
Gαq Signaling	0.699	0.00588	#NUM!	RHOB
Germ Cell-Sertoli Cell Junction Signaling	0.697	0.00585	#NUM!	RHOB
Glioblastoma Multiforme Signaling	0.697	0.00585	#NUM!	RHOB
Th1 and Th2 Activation Pathway	0.695	0.00581	#NUM!	JUN
D-myo-inositol (1,4,5,6)-Tetrakisphosphate Biosynthesis	0.68	0.00559	#NUM!	DUSP1
D-myo-inositol (3,4,5,6)-tetrakisphosphate Biosynthesis	0.68	0.00559	#NUM!	DUSP1
Hepatic Cholestasis	0.654	0.00524	#NUM!	JUN
3-phosphoinositide Degradation	0.654	0.00524	#NUM!	DUSP1
Clathrin-mediated Endocytosis Signaling	0.65	0.00518	#NUM!	ARPC1B
Hepatic Fibrosis / Hepatic Stellate Cell Activation	0.648	0.00515	#NUM!	COL3A1
PPARα/RXRα Activation	0.646	0.00513	#NUM!	JUN
D-myo-inositol-5-phosphate Metabolism	0.646	0.00513	#NUM!	DUSP1
Natural Killer Cell Signaling	0.638	0.00503	#NUM!	COL3A1
Adrenomedullin signaling pathway	0.638	0.00503	#NUM!	FOS
Ephrin Receptor Signaling	0.635	0.00498	#NUM!	ARPC1B
3-phosphoinositide Biosynthesis	0.627	0.00488	#NUM!	DUSP1
Sertoli Cell-Sertoli Cell Junction Signaling	0.625	0.00485	#NUM!	JUN
HIF1α Signaling	0.622	0.00481	#NUM!	JUN
Thrombin Signaling	0.614	0.00472	#NUM!	RHOB
Systemic Lupus Erythematosus In B Cell Signaling Pathway	0.613	0.00277	#NUM!	FOS,JUN
cAMP-mediated signaling	0.578	0.00429	#NUM!	DUSP1
Superpathway of Inositol Phosphate Compounds	0.577	0.00427	#NUM!	DUSP1
Actin Cytoskeleton Signaling	0.561	0.00408	#NUM!	ARPC1B
LPS/IL-1 Mediated Inhibition of RXR Function	0.547	0.00394	#NUM!	JUN
Opioid Signaling Pathway	0.514	0.0036	#NUM!	FOS
Oxytocin Signaling Pathway	0.513	0.00358	#NUM!	FOS
Huntington's Disease Signaling	0.51	0.00356	#NUM!	JUN
Sirtuin Signaling Pathway	0.496	0.00342	#NUM!	JUN
Senescence Pathway	0.489	0.00337	#NUM!	JUN
Synaptogenesis Signaling Pathway	0.47	0.00318	#NUM!	ARPC1B
Protein Kinase A Signaling	0.382	0.00246	#NUM!	DUSP1
OX40 Signaling Pathway	0.329	0.00209	#NUM!	JUN
SAPK/JNK Signaling	0.314	0.00199	#NUM!	JUN
Cardiac Hypertrophy Signaling (Enhanced)	0.291	0.00185	#NUM!	JUN
Dendritic Cell Maturation	0.266	0.00169	#NUM!	COL3A1
Breast Cancer Regulation by Stathmin1	0.264	0.00169	#NUM!	JUN
B Cell Receptor Signaling	0.247	0.00159	#NUM!	JUN
Phospholipase C Signaling	0.227	0.00148	#NUM!	RHOB
Phagosome Formation	0.222	0.00145	#NUM!	ARPC1B

## Sheet: Melanocytes
Ingenuity Canonical Pathways	-log(p-value)	Ratio	z-score	Molecules
EIF2 Signaling	6.86	0.0357	#NUM!	DDIT3,PABPC1,RPL17,RPL27A,RPS10,RPS26,RPS29,RPS4Y1
Coronavirus Pathogenesis Pathway	5.95	0.0345	-0.378	DDIT3,FOS,JUN,RPS10,RPS26,RPS29,RPS4Y1
CSDE1 Signaling Pathway	4.82	0.0714	1	FOS,PABPC1,PTEN,VIM
Eumelanin Biosynthesis	4.38	0.5	#NUM!	DCT,MIF
Aryl Hydrocarbon Receptor Signaling	4.19	0.0314	#NUM!	DCT,FOS,HSP90B1,HSPB2,JUN
Regulation of eIF4 and p70S6K Signaling	3.94	0.0279	#NUM!	PABPC1,RPS10,RPS26,RPS29,RPS4Y1
IL-17A Signaling in Fibroblasts	3.85	0.0789	#NUM!	CEBPD,FOS,JUN
IGF-1 Signaling	3.77	0.0385	#NUM!	FOS,IGFBP7,JUN,SOCS3
MIF Regulation of Innate Immunity	3.66	0.0682	#NUM!	FOS,JUN,MIF
IL-6 Signaling	3.42	0.0312	1	FOS,HSPB2,JUN,SOCS3
NRF2-mediated Oxidative Stress Response	3.38	0.0211	1	FOS,HSP90B1,JUN,JUNB,MAFF
IL-10 Signaling	3.03	0.0417	#NUM!	FOS,JUN,SOCS3
Aldosterone Signaling in Epithelial Cells	3.02	0.0244	#NUM!	CRYAB,DUSP1,HSP90B1,HSPB2
Hypoxia Signaling in the Cardiovascular System	3	0.0405	#NUM!	HSP90B1,JUN,PTEN
Thyroid Cancer Signaling	2.91	0.038	#NUM!	FOS,JUN,PTEN
JAK/STAT Signaling	2.87	0.0366	#NUM!	FOS,JUN,SOCS3
Endoplasmic Reticulum Stress Pathway	2.85	0.0952	#NUM!	DDIT3,HSP90B1
Acute Phase Response Signaling	2.83	0.0216	#NUM!	FOS,JUN,SERPINF1,SOCS3
Prolactin Signaling	2.81	0.0349	#NUM!	FOS,JUN,SOCS3
Regulation Of The Epithelial Mesenchymal Transition By Growth Factors Pathway	2.77	0.0208	1	FOS,ID2,JUN,VIM
Role of Macrophages, Fibroblasts and Endothelial Cells in Rheumatoid Arthritis	2.76	0.0153	#NUM!	CEBPD,FOS,JUN,MIF,SOCS3
Unfolded protein response	2.75	0.0333	#NUM!	CEBPD,DDIT3,HSP90B1
RANK Signaling in Osteoclasts	2.74	0.033	#NUM!	FOS,JUN,MITF
ILK Signaling	2.72	0.0202	#NUM!	FOS,JUN,PTEN,VIM
RAR Activation	2.67	0.0196	#NUM!	DUSP1,FOS,JUN,PTEN
Melanocyte Development and Pigmentation Signaling	2.67	0.0312	#NUM!	DCT,MITF,TYRP1
IL-17A Signaling in Gastric Cells	2.66	0.0769	#NUM!	FOS,JUN
p53 Signaling	2.64	0.0306	#NUM!	GADD45B,JUN,PTEN
mTOR Signaling	2.61	0.0189	#NUM!	RPS10,RPS26,RPS29,RPS4Y1
Autophagy	2.6	0.0188	1	DDIT3,FOS,JUN,PTEN
Mouse Embryonic Stem Cell Pluripotency	2.57	0.0288	#NUM!	ID1,ID2,ID4
PPAR Signaling	2.54	0.028	#NUM!	FOS,HSP90B1,JUN
TNFR2 Signaling	2.49	0.0625	#NUM!	FOS,JUN
MSP-RON Signaling In Macrophages Pathway	2.43	0.0256	#NUM!	FOS,JUN,SOCS3
p38 MAPK Signaling	2.42	0.0254	#NUM!	DDIT3,DUSP1,HSPB2
Estrogen Receptor Signaling	2.35	0.0123	0	FOS,HSP90B1,JUN,MT-ATP6,PTEN
14-3-3-mediated Signaling	2.33	0.0236	#NUM!	FOS,JUN,VIM
L-dopachrome Biosynthesis	2.27	0.5	#NUM!	TYRP1
Glutamate Dependent Acid Resistance	2.27	0.5	#NUM!	GAD2
April Mediated Signaling	2.25	0.0476	#NUM!	FOS,JUN
Role of PKR in Interferon Induction and Antiviral Response	2.24	0.0221	#NUM!	FOS,HSP90B1,JUN
B Cell Activating Factor Signaling	2.23	0.0465	#NUM!	FOS,JUN
MSP-RON Signaling In Cancer Cells Pathway	2.23	0.0217	#NUM!	FOS,JUN,VIM
PI3K Signaling in B Lymphocytes	2.18	0.021	#NUM!	FOS,JUN,PTEN
iNOS Signaling	2.16	0.0426	#NUM!	FOS,JUN
Melanoma Signaling	2.11	0.04	#NUM!	MITF,PTEN
S-adenosyl-L-methionine Biosynthesis	2.1	0.333	#NUM!	MAT2A
Senescence Pathway	2.09	0.0135	#NUM!	BHLHE40,GADD45B,JUN,PTEN
UVC-Induced MAPK Signaling	2.09	0.0392	#NUM!	FOS,JUN
TNFR1 Signaling	2.07	0.0385	#NUM!	FOS,JUN
UVB-Induced MAPK Signaling	2.07	0.0385	#NUM!	FOS,JUN
EGF Signaling	2.03	0.0364	#NUM!	FOS,JUN
CD27 Signaling in Lymphocytes	2	0.0351	#NUM!	FOS,JUN
Polyamine Regulation in Colon Cancer	1.98	0.0345	#NUM!	FOS,JUN
Pulmonary Fibrosis Idiopathic Signaling Pathway	1.95	0.0123	1	FOS,JUN,PTEN,VIM
PCP (Planar Cell Polarity) Pathway	1.95	0.0333	#NUM!	JUN,JUNB
IL-2 Signaling	1.94	0.0328	#NUM!	FOS,JUN
Erythropoietin Signaling Pathway	1.93	0.0169	#NUM!	FOS,HBG2,JUN
Tight Junction Signaling	1.92	0.0169	#NUM!	FOS,JUN,PTEN
D-myo-inositol (1,4,5,6)-Tetrakisphosphate Biosynthesis	1.92	0.0168	#NUM!	DUSP1,PTEN,SOCS3
D-myo-inositol (3,4,5,6)-tetrakisphosphate Biosynthesis	1.92	0.0168	#NUM!	DUSP1,PTEN,SOCS3
Thrombopoietin Signaling	1.91	0.0317	#NUM!	FOS,JUN
ERB2-ERBB3 Signaling	1.89	0.0308	#NUM!	JUN,PTEN
Glutamate Degradation III (via 4-aminobutyrate)	1.88	0.2	#NUM!	GAD2
Mitotic Roles of Polo-Like Kinase	1.87	0.0303	#NUM!	HSP90B1,PTTG1
IL-17 Signaling	1.87	0.016	#NUM!	FOS,HSP90B1,JUN
CD40 Signaling	1.86	0.0299	#NUM!	FOS,JUN
3-phosphoinositide Degradation	1.84	0.0157	#NUM!	DUSP1,PTEN,SOCS3
D-myo-inositol-5-phosphate Metabolism	1.82	0.0154	#NUM!	DUSP1,PTEN,SOCS3
Growth Hormone Signaling	1.82	0.0282	#NUM!	FOS,SOCS3
3-phosphoinositide Biosynthesis	1.76	0.0146	#NUM!	DUSP1,PTEN,SOCS3
GDNF Family Ligand-Receptor Interactions	1.76	0.0263	#NUM!	FOS,JUN
Neurotrophin/TRK Signaling	1.76	0.0263	#NUM!	FOS,JUN
Toll-like Receptor Signaling	1.74	0.0256	#NUM!	FOS,JUN
IL-3 Signaling	1.73	0.0253	#NUM!	FOS,JUN
Estrogen-Dependent Breast Cancer Signaling	1.73	0.0253	#NUM!	FOS,JUN
Glucocorticoid Receptor Signaling	1.72	0.00861	#NUM!	DUSP1,FOS,HSP90B1,JUN,MT-ATP6
Renal Cell Carcinoma Signaling	1.72	0.025	#NUM!	FOS,JUN
Chemokine Signaling	1.72	0.025	#NUM!	FOS,JUN
ERK/MAPK Signaling	1.71	0.014	#NUM!	DUSP1,FOS,HSPB2
BEX2 Signaling Pathway	1.71	0.0247	#NUM!	JUN,PTEN
Superoxide Radicals Degradation	1.68	0.125	#NUM!	TYRP1
LPS-stimulated MAPK Signaling	1.67	0.0235	#NUM!	FOS,JUN
PDGF Signaling	1.66	0.0233	#NUM!	FOS,JUN
HER-2 Signaling in Breast Cancer	1.65	0.0132	#NUM!	FOS,JUN,PTEN
Ceramide Signaling	1.62	0.0222	#NUM!	FOS,JUN
Superpathway of Inositol Phosphate Compounds	1.61	0.0128	#NUM!	DUSP1,PTEN,SOCS3
ERBB Signaling	1.59	0.0213	#NUM!	FOS,JUN
Prostanoid Biosynthesis	1.58	0.1	#NUM!	PTGDS
IL-1 Signaling	1.57	0.0208	#NUM!	FOS,JUN
TGF-β Signaling	1.57	0.0208	#NUM!	FOS,JUN
ATM Signaling	1.56	0.0206	#NUM!	GADD45B,JUN
UVA-Induced MAPK Signaling	1.55	0.0204	#NUM!	FOS,JUN
Wound Healing Signaling Pathway	1.53	0.0119	#NUM!	FOS,JUN,VIM
Sumoylation Pathway	1.51	0.0194	#NUM!	FOS,JUN
Signaling by Rho Family GTPases	1.46	0.0112	#NUM!	FOS,JUN,VIM
Prostate Cancer Signaling	1.45	0.0179	#NUM!	HSP90B1,PTEN
Protein Ubiquitination Pathway	1.43	0.0109	#NUM!	CRYAB,HSP90B1,HSPB2
Neuregulin Signaling	1.41	0.0171	#NUM!	HSP90B1,PTEN
Cholecystokinin/Gastrin-mediated Signaling	1.4	0.0168	#NUM!	FOS,JUN
Renin-Angiotensin Signaling	1.38	0.0164	#NUM!	FOS,JUN
Sirtuin Signaling Pathway	1.37	0.0103	#NUM!	GADD45B,JUN,MT-ATP6
D-myo-inositol (1,3,4)-trisphosphate Biosynthesis	1.35	0.0588	#NUM!	PTEN
P2Y Purigenic Receptor Signaling Pathway	1.32	0.0153	#NUM!	FOS,JUN
HGF Signaling	1.32	0.0152	#NUM!	FOS,JUN
Adipogenesis pathway	1.3	0.0148	#NUM!	CEBPD,DDIT3
IL-12 Signaling and Production in Macrophages	1.29	0.0147	#NUM!	FOS,JUN
Neuroinflammation Signaling Pathway	1.29	0.00952	#NUM!	FOS,GAD2,JUN
Th2 Pathway	1.29	0.0146	#NUM!	JUN,SOCS3
GADD45 Signaling	1.29	0.05	#NUM!	GADD45B
Insulin Receptor Signaling	1.27	0.0143	#NUM!	PTEN,SOCS3
Apelin Endothelial Signaling Pathway	1.27	0.0142	#NUM!	FOS,JUN
Hereditary Breast Cancer Signaling	1.26	0.0141	#NUM!	GADD45B,PTEN
Cardiac Hypertrophy Signaling (Enhanced)	1.25	0.00738	2	HSPB2,JUN,PTEN,RCAN1
Superpathway of D-myo-inositol (1,4,5)-trisphosphate Metabolism	1.24	0.0455	#NUM!	PTEN
Endocannabinoid Cancer Inhibition Pathway	1.24	0.0138	#NUM!	DDIT3,VIM
Methionine Degradation I (to Homocysteine)	1.23	0.0435	#NUM!	MAT2A
Corticotropin Releasing Hormone Signaling	1.22	0.0134	#NUM!	FOS,JUN
IL-22 Signaling	1.21	0.0417	#NUM!	SOCS3
Ethanol Degradation IV	1.21	0.0417	#NUM!	TYRP1
Relaxin Signaling	1.19	0.0129	#NUM!	FOS,JUN
Role of JAK family kinases in IL-6-type Cytokine Signaling	1.19	0.04	#NUM!	SOCS3
Cysteine Biosynthesis III (mammalia)	1.19	0.04	#NUM!	MAT2A
HOTAIR Regulatory Pathway	1.16	0.0123	#NUM!	PTEN,VIM
Glutathione Redox Reactions I	1.14	0.0357	#NUM!	GPX3
HMGB1 Signaling	1.14	0.012	#NUM!	FOS,JUN
CXCR4 Signaling	1.13	0.0118	#NUM!	FOS,JUN
Th1 and Th2 Activation Pathway	1.12	0.0116	#NUM!	JUN,SOCS3
Tumor Microenvironment Pathway	1.09	0.0112	#NUM!	FOS,JUN
4-1BB Signaling in T Lymphocytes	1.06	0.0294	#NUM!	JUN
Inhibition of Angiogenesis by TSP1	1.06	0.0294	#NUM!	JUN
Role of JAK2 in Hormone-like Cytokine Signaling	1.06	0.0294	#NUM!	SOCS3
IL-9 Signaling	1.05	0.0286	#NUM!	SOCS3
GNRH Signaling	1.04	0.0105	#NUM!	FOS,JUN
MIF-mediated Glucocorticoid Regulation	1.04	0.0278	#NUM!	MIF
Production of Nitric Oxide and Reactive Oxygen Species in Macrophages	1.04	0.0105	#NUM!	FOS,JUN
Endothelin-1 Signaling	1.03	0.0104	#NUM!	FOS,JUN
Cell Cycle Regulation by BTG Family Proteins	1.03	0.027	#NUM!	BTG2
PPARα/RXRα Activation	1.02	0.0103	#NUM!	HSP90B1,JUN
Docosahexaenoic Acid (DHA) Signaling	1.02	0.0263	#NUM!	SERPINF1
Superpathway of Methionine Degradation	1.02	0.0263	#NUM!	MAT2A
PI3K/AKT Signaling	1.01	0.0101	#NUM!	HSP90B1,PTEN
Hepatic Fibrosis Signaling Pathway	1	0.00716	#NUM!	FOS,JUN,PTEN
Sertoli Cell-Sertoli Cell Junction Signaling	0.983	0.00971	#NUM!	JUN,PTEN
HIF1α Signaling	0.975	0.00962	#NUM!	JUN,VIM
IL-8 Signaling	0.967	0.00948	#NUM!	FOS,JUN
Oncostatin M Signaling	0.967	0.0233	#NUM!	MT2A
Apelin Pancreas Signaling Pathway	0.939	0.0217	#NUM!	DDIT3
IL-23 Signaling Pathway	0.939	0.0217	#NUM!	SOCS3
Role of Osteoblasts, Osteoclasts and Chondrocytes in Rheumatoid Arthritis	0.924	0.00893	#NUM!	FOS,JUN
Cancer Drug Resistance By Drug Efflux	0.845	0.0172	#NUM!	PTEN
Endometrial Cancer Signaling	0.83	0.0167	#NUM!	PTEN
Circadian Rhythm Signaling	0.804	0.00752	#NUM!	BHLHE40,PTGDS
Activation of IRF by Cytosolic Pattern Recognition Receptors	0.799	0.0154	#NUM!	JUN
Colorectal Cancer Metastasis Signaling	0.79	0.00738	#NUM!	FOS,JUN
IL-17A Signaling in Airway Cells	0.788	0.0149	#NUM!	PTEN
Eicosanoid Signaling	0.78	0.0147	#NUM!	PTGDS
Role of JAK1 and JAK3 in γc Cytokine Signaling	0.775	0.0145	#NUM!	SOCS3
SPINK1 General Cancer Pathway	0.775	0.0145	#NUM!	MT2A
Oxytocin Signaling Pathway	0.77	0.00717	#NUM!	FOS,HSPB2
Agrin Interactions at Neuromuscular Junction	0.77	0.0143	#NUM!	JUN
ERK5 Signaling	0.757	0.0139	#NUM!	FOS
Caveolar-mediated Endocytosis Signaling	0.742	0.0133	#NUM!	CAVIN1
Leptin Signaling in Obesity	0.738	0.0132	#NUM!	SOCS3
Role of MAPK Signaling in Inhibiting the Pathogenesis of Influenza	0.733	0.013	#NUM!	JUN
VDR/RXR Activation	0.726	0.0128	#NUM!	KLF4
IL-7 Signaling Pathway	0.726	0.0128	#NUM!	JUN
VEGF Family Ligand-Receptor Interactions	0.697	0.0119	#NUM!	FOS
PEDF Signaling	0.697	0.0119	#NUM!	SERPINF1
Role of NFAT in Regulation of the Immune Response	0.686	0.00509	#NUM!	FOS,JUN,RCAN1
BMP signaling pathway	0.684	0.0115	#NUM!	JUN
Xenobiotic Metabolism AHR Signaling Pathway	0.684	0.0115	#NUM!	HSP90B1
Apelin Adipocyte Signaling Pathway	0.668	0.011	#NUM!	GPX3
Fcγ Receptor-mediated Phagocytosis in Macrophages and Monocytes	0.654	0.0106	#NUM!	PTEN
Small Cell Lung Cancer Signaling	0.646	0.0104	#NUM!	PTEN
Death Receptor Signaling	0.646	0.0104	#NUM!	HSPB2
Neuropathic Pain Signaling In Dorsal Horn Neurons	0.627	0.0099	#NUM!	FOS
PD-1, PD-L1 cancer immunotherapy pathway	0.609	0.00943	#NUM!	PTEN
Telomerase Signaling	0.606	0.00935	#NUM!	HSP90B1
Oxidative Phosphorylation	0.592	0.00901	#NUM!	MT-ATP6
Kinetochore Metaphase Signaling Pathway	0.592	0.00901	#NUM!	PTTG1
Role of MAPK Signaling in Promoting the Pathogenesis of Influenza	0.585	0.00885	#NUM!	JUN
Role of Tissue Factor in Cancer	0.575	0.00862	#NUM!	PTEN
FAK Signaling	0.572	0.00855	#NUM!	PTEN
Airway Pathology in Chronic Obstructive Pulmonary Disease	0.569	0.00847	#NUM!	PTGDS
Nitric Oxide Signaling in the Cardiovascular System	0.565	0.0084	#NUM!	HSP90B1
Th1 Pathway	0.556	0.0082	#NUM!	SOCS3
LXR/RXR Activation	0.553	0.00813	#NUM!	SERPINF1
Glioma Signaling	0.55	0.00806	#NUM!	PTEN
FXR/RXR Activation	0.545	0.00794	#NUM!	SERPINF1
G-Protein Coupled Receptor Signaling	0.545	0.00428	#NUM!	DUSP1,FOS,JUN
Protein Kinase A Signaling	0.532	0.00491	#NUM!	DUSP1,PTEN
Gα12/13 Signaling	0.524	0.00752	#NUM!	JUN
GABA Receptor Signaling	0.524	0.00752	#NUM!	GAD2
STAT3 Pathway	0.52	0.00741	#NUM!	SOCS3
RAC Signaling	0.511	0.00725	#NUM!	JUN
Iron homeostasis signaling pathway	0.509	0.00719	#NUM!	HBG2
PTEN Signaling	0.481	0.00667	#NUM!	PTEN
Semaphorin Neuronal Repulsive Signaling Pathway	0.479	0.00662	#NUM!	BCAN
Molecular Mechanisms of Cancer	0.476	0.00447	#NUM!	FOS,JUN
Type II Diabetes Mellitus Signaling	0.475	0.00654	#NUM!	SOCS3
Epithelial Adherens Junction Signaling	0.466	0.00637	#NUM!	PTEN
Ovarian Cancer Signaling	0.463	0.00633	#NUM!	PTEN
eNOS Signaling	0.461	0.00629	#NUM!	HSP90B1
Phagosome Maturation	0.461	0.00629	#NUM!	CTSF
Regulation of IL-2 Expression in Activated and Anergic T Lymphocytes	0.46	0.00434	#NUM!	FOS,JUN
Inhibition of ARE-Mediated mRNA Degradation Pathway	0.457	0.00621	#NUM!	ZFP36
Androgen Signaling	0.44	0.00592	#NUM!	JUN
Mitochondrial Dysfunction	0.435	0.00585	#NUM!	MT-ATP6
Glioblastoma Multiforme Signaling	0.435	0.00585	#NUM!	PTEN
Th17 Activation Pathway	0.433	0.00413	#NUM!	HSP90B1,SOCS3
WNT/β-catenin Signaling	0.432	0.00578	#NUM!	JUN
CCR5 Signaling in Macrophages	0.416	0.00401	#NUM!	FOS,JUN
Type I Diabetes Mellitus Signaling	0.406	0.00393	#NUM!	GAD2,SOCS3
Xenobiotic Metabolism CAR Signaling Pathway	0.4	0.00526	#NUM!	HSP90B1
Hepatic Cholestasis	0.398	0.00524	#NUM!	JUN
CD28 Signaling in T Helper Cells	0.397	0.00387	#NUM!	FOS,JUN
Xenobiotic Metabolism PXR Signaling Pathway	0.395	0.00518	#NUM!	HSP90B1
Regulation of the Epithelial-Mesenchymal Transition Pathway	0.391	0.00513	#NUM!	ID2
Adrenomedullin signaling pathway	0.385	0.00503	#NUM!	FOS
Integrin Signaling	0.363	0.00469	#NUM!	PTEN
PKCθ Signaling in T Lymphocytes	0.359	0.00358	#NUM!	FOS,JUN
Calcium Signaling	0.358	0.00463	#NUM!	RCAN1
T Cell Exhaustion Signaling Pathway	0.351	0.00353	#NUM!	FOS,JUN
Role of NFAT in Cardiac Hypertrophy	0.349	0.0045	#NUM!	RCAN1
CDC42 Signaling	0.343	0.00348	#NUM!	FOS,JUN
cAMP-mediated signaling	0.333	0.00429	#NUM!	DUSP1
T Cell Receptor Signaling	0.312	0.00326	#NUM!	FOS,JUN
LPS/IL-1 Mediated Inhibition of RXR Function	0.307	0.00394	#NUM!	JUN
Systemic Lupus Erythematosus Signaling	0.305	0.00322	#NUM!	FOS,JUN
Cardiac Hypertrophy Signaling	0.3	0.00385	#NUM!	JUN
B Cell Receptor Signaling	0.3	0.00318	#NUM!	JUN,PTEN
Systemic Lupus Erythematosus In T Cell Signaling Pathway	0.293	0.00313	#NUM!	FOS,JUN
Insulin Secretion Signaling Pathway	0.289	0.0037	#NUM!	PABPC1
Opioid Signaling Pathway	0.28	0.0036	#NUM!	FOS
Huntington's Disease Signaling	0.277	0.00356	#NUM!	JUN
Xenobiotic Metabolism Signaling	0.268	0.00345	#NUM!	HSP90B1
Systemic Lupus Erythematosus In B Cell Signaling Pathway	0.24	0.00277	#NUM!	FOS,JUN
ICOS-ICOSL Signaling in T Helper Cells	0	0.00197	#NUM!	PTEN
Breast Cancer Regulation by Stathmin1	0	0.00169	#NUM!	JUN
Antiproliferative Role of TOB in T Cell Signaling	0	0.00235	#NUM!	PABPC1
OX40 Signaling Pathway	0	0.00209	#NUM!	JUN
TEC Kinase Signaling	0	0.00173	#NUM!	FOS
SAPK/JNK Signaling	0	0.00199	#NUM!	JUN

## Sheet: Pericytes
Ingenuity Canonical Pathways	-log(p-value)	Ratio	z-score	Molecules
EIF2 Signaling	8.1	0.058	-0.816	HSPA5,RPL17,RPL23,RPL27A,RPL35,RPL37A,RPS10,RPS11,RPS18,RPS26,RPS27,RPS29,RPS4Y1
Hepatic Fibrosis / Hepatic Stellate Cell Activation	7.83	0.0619	NaN	A2M,CCL2,COL15A1,COL1A1,COL1A2,COL3A1,COL6A1,COL6A2,IGFBP5,IL1R1,MYH11,PDGFD
Coronavirus Pathogenesis Pathway	7.61	0.0591	1.732	CASP1,CCL2,FOS,JUN,MAPK10,RPS10,RPS11,RPS18,RPS26,RPS27,RPS29,RPS4Y1
Role of PKR in Interferon Induction and Antiviral Response	7.32	0.0735	1.897	CASP1,FOS,HSP90B1,HSPA1A/HSPA1B,HSPA5,HSPA8,IRF1,JUN,MAPK10,PDGFD
Wound Healing Signaling Pathway	6.58	0.0476	2.309	COL15A1,COL1A1,COL1A2,COL3A1,COL6A1,COL6A2,FOS,IL1R1,JUN,LIF,MAPK10,PDGFD
Tumor Microenvironment Pathway	6.2	0.0559	1.667	CCL2,COL1A1,COL1A2,COL3A1,CXCL12,FOS,HLA-B,HLA-E,JUN,PDGFD
Pulmonary Fibrosis Idiopathic Signaling Pathway	5.41	0.0368	3.464	COL15A1,COL1A1,COL1A2,COL3A1,COL6A1,COL6A2,CXCL12,EGR1,FOS,JUN,MAPK10,PDGFD
Glucocorticoid Receptor Signaling	5.39	0.0275	NaN	A2M,ANXA1,CCL2,DUSP1,FOS,HLA-B,HLA-E,HSP90B1,HSPA1A/HSPA1B,HSPA5,HSPA8,IL1R1,JUN,MAPK10,MT-ND5,MT-ND6
Acute Phase Response Signaling	5.14	0.0486	0	A2M,C1R,C1S,CP,FOS,IL1R1,JUN,SERPING1,SOCS3
Natural Killer Cell Signaling	4.89	0.0452	-1.667	COL1A1,COL1A2,COL3A1,HLA-B,HLA-E,HSPA1A/HSPA1B,HSPA5,HSPA8,PLCG2
Neuroinflammation Signaling Pathway	4.76	0.0347	1.897	CASP1,CCL2,CXCL12,FOS,HLA-B,HLA-E,IL1R1,IL34,JUN,MAPK10,PLCG2
Aryl Hydrocarbon Receptor Signaling	4.74	0.0503	1.342	ALDH1A1,ALDH2,CCND2,DCT,FOS,HSP90B1,JUN,NFIC
mTOR Signaling	4.67	0.0425	NaN	RHOB,RND3,RPS10,RPS11,RPS18,RPS26,RPS27,RPS29,RPS4Y1
Sphingosine-1-phosphate Signaling	4.62	0.0583	0	CASP1,CASP4,GUCY1A1,PDGFD,PLCG2,RHOB,RND3
HMGB1 Signaling	4.58	0.0479	2.121	CCL2,FOS,IL1R1,JUN,LIF,MAPK10,RHOB,RND3
CXCR4 Signaling	4.55	0.0473	2.449	CXCL12,EGR1,FOS,GUCY1A1,JUN,MAPK10,RHOB,RND3
Apelin Liver Signaling Pathway	4.49	0.154	2	COL1A1,COL1A2,COL3A1,MAPK10
GP6 Signaling Pathway	4.46	0.0551	1.89	COL15A1,COL1A1,COL1A2,COL3A1,COL6A1,COL6A2,PLCG2
IL-6 Signaling	4.44	0.0547	0.378	A2M,COL1A1,FOS,IL1R1,JUN,MAPK10,SOCS3
Atherosclerosis Signaling	4.37	0.0534	NaN	APOE,CCL2,COL1A1,COL1A2,COL3A1,CXCL12,PDGFD
Hepatic Fibrosis Signaling Pathway	4.3	0.0284	2.309	CCL2,COL1A1,COL1A2,COL3A1,FOS,IL1R1,JUN,MAPK10,PDGFD,PLCG2,RHOB,RND3
Production of Nitric Oxide and Reactive Oxygen Species in Macrophages	4.17	0.0419	2.121	APOE,FOS,IRF1,JUN,MAPK10,PLCG2,RHOB,RND3
LPS/IL-1 Mediated Inhibition of RXR Function	4.06	0.0354	-1	ALDH1A1,ALDH2,APOE,CHST2,IL1R1,JUN,PLTP,SULT1A1,SULT1E1
RAR Activation	3.97	0.0392	NaN	ALDH1A1,CITED2,DUSP1,FOS,GUCY1A1,JUN,MAPK10,NR2F2
PPAR Signaling	3.94	0.0561	0	CITED2,FOS,HSP90B1,IL1R1,JUN,PDGFD
Role of Macrophages, Fibroblasts and Endothelial Cells in Rheumatoid Arthritis	3.91	0.0305	NaN	CCL2,CXCL12,FOS,IL1R1,JUN,MIF,PDGFD,PLCG2,SFRP4,SOCS3
Complement System	3.87	0.108	NaN	C1R,C1S,CD59,SERPING1
IL-17A Signaling in Fibroblasts	3.83	0.105	NaN	CCL2,FOS,JUN,NFKBIZ
Role of Osteoblasts, Osteoclasts and Chondrocytes in Rheumatoid Arthritis	3.69	0.0357	NaN	BMP4,COL1A1,FOS,GSN,IL1R1,JUN,MAPK10,SFRP4
Cholecystokinin/Gastrin-mediated Signaling	3.68	0.0504	1.633	CREM,FOS,JUN,MAPK10,RHOB,RND3
Renin-Angiotensin Signaling	3.63	0.0492	1.342	CCL2,FOS,GUCY1A1,JUN,MAPK10,PLCG2
Chemokine Signaling	3.58	0.0625	1.342	CCL2,CXCL12,FOS,JUN,PLCG2
MIF Regulation of Innate Immunity	3.58	0.0909	1	FOS,JUN,MAPK10,MIF
Regulation of eIF4 and p70S6K Signaling	3.53	0.0391	NaN	RPS10,RPS11,RPS18,RPS26,RPS27,RPS29,RPS4Y1
Eumelanin Biosynthesis	3.53	0.5	NaN	DCT,MIF
Prolactin Signaling	3.43	0.0581	0.447	FOS,IRF1,JUN,PLCG2,SOCS3
Xenobiotic Metabolism CAR Signaling Pathway	3.37	0.0368	1.134	ALDH1A1,ALDH2,CHST2,CITED2,HSP90B1,SULT1A1,SULT1E1
Endothelin-1 Signaling	3.35	0.0365	1.134	CASP1,CASP4,FOS,GUCY1A1,JUN,MAPK10,PLCG2
Xenobiotic Metabolism PXR Signaling Pathway	3.33	0.0363	1.89	ALDH1A1,ALDH2,CHST2,CITED2,HSP90B1,SULT1A1,SULT1E1
ILK Signaling	3.24	0.035	1.89	FOS,JUN,MAPK10,MYH11,RHOB,RND3,TMSB10/TMSB4X
IL-1 Signaling	3.21	0.0521	1	FOS,GUCY1A1,IL1R1,JUN,MAPK10
IL-17A Signaling in Gastric Cells	3.09	0.115	NaN	FOS,JUN,MAPK10
Sumoylation Pathway	3.08	0.0485	0.447	FOS,JUN,MAPK10,RHOB,RND3
Mouse Embryonic Stem Cell Pluripotency	3.06	0.0481	-0.447	BMP4,ID1,ID3,LIF,LIFR
IGF-1 Signaling	3.06	0.0481	NaN	FOS,IGFBP2,IGFBP5,JUN,SOCS3
eNOS Signaling	3.02	0.0377	-0.447	GUCY1A1,HSP90B1,HSPA1A/HSPA1B,HSPA5,HSPA8,PLCG2
Aldosterone Signaling in Epithelial Cells	2.95	0.0366	NaN	DUSP1,HSP90B1,HSPA1A/HSPA1B,HSPA5,HSPA8,PLCG2
Dopamine Degradation	2.83	0.0938	NaN	ALDH1A1,ALDH2,SULT1A1
Growth Hormone Signaling	2.79	0.0563	-1	A2M,FOS,PLCG2,SOCS3
IL-10 Signaling	2.76	0.0556	NaN	FOS,IL1R1,JUN,SOCS3
Inhibition of Angiogenesis by TSP1	2.75	0.0882	NaN	GUCY1A1,JUN,MAPK10
GDNF Family Ligand-Receptor Interactions	2.68	0.0526	1	FOS,JUN,MAPK10,PLCG2
Interferon Signaling	2.68	0.0833	NaN	IFIT3,IFITM1,IRF1
IL-17 Signaling	2.66	0.0321	0.816	CCL2,FOS,HSP90B1,JUN,LIF,MAPK10
Heparan Sulfate Biosynthesis (Late Stages)	2.58	0.0494	NaN	ALDH2,CHST2,SULT1A1,SULT1E1
IL-12 Signaling and Production in Macrophages	2.54	0.0368	NaN	APOE,FOS,IRF1,JUN,MAPK10
Signaling by Rho Family GTPases	2.51	0.0261	1.89	CDC42EP4,CDC42EP5,FOS,JUN,MAPK10,RHOB,RND3
April Mediated Signaling	2.49	0.0714	NaN	FOS,JUN,MAPK10
Intrinsic Prothrombin Activation Pathway	2.49	0.0714	NaN	COL1A1,COL1A2,COL3A1
PDGF Signaling	2.48	0.0465	1	FOS,JUN,PDGFD,PLCG2
Apelin Endothelial Signaling Pathway	2.47	0.0355	2	CCL2,FOS,GUCY1A1,JUN,MAPK10
BMP signaling pathway	2.46	0.046	NaN	BMP4,JUN,MAPK10,PITX2
B Cell Activating Factor Signaling	2.46	0.0698	NaN	FOS,JUN,MAPK10
Heparan Sulfate Biosynthesis	2.45	0.0455	NaN	ALDH2,CHST2,SULT1A1,SULT1E1
Unfolded protein response	2.41	0.0444	0	HSP90B1,HSPA1A/HSPA1B,HSPA5,HSPA8
IL-8 Signaling	2.41	0.0286	1.633	CCND2,FOS,JUN,MAPK10,RHOB,RND3
RANK Signaling in Osteoclasts	2.39	0.044	2	FOS,GSN,JUN,MAPK10
Pyroptosis Signaling Pathway	2.36	0.043	1	CASP1,CASP4,IL1R1,TXNIP
iNOS Signaling	2.35	0.0638	NaN	FOS,IRF1,JUN
Dermatan Sulfate Biosynthesis (Late Stages)	2.35	0.0638	NaN	CHST2,SULT1A1,SULT1E1
ERBB Signaling	2.34	0.0426	1	FOS,JUN,MAPK10,PLCG2
Xenobiotic Metabolism Signaling	2.33	0.0241	NaN	ALDH1A1,ALDH2,CHST2,CITED2,HSP90B1,SULT1A1,SULT1E1
TGF-β Signaling	2.31	0.0417	NaN	BMP4,FOS,JUN,PITX2
UVA-Induced MAPK Signaling	2.28	0.0408	NaN	FOS,JUN,MAPK10,PLCG2
Chondroitin Sulfate Biosynthesis (Late Stages)	2.27	0.06	NaN	CHST2,SULT1A1,SULT1E1
UVC-Induced MAPK Signaling	2.25	0.0588	NaN	FOS,JUN,MAPK10
UVB-Induced MAPK Signaling	2.22	0.0577	NaN	FOS,JUN,MAPK10
Germ Cell-Sertoli Cell Junction Signaling	2.12	0.0292	NaN	A2M,GSN,MAPK10,RHOB,RND3
Glioblastoma Multiforme Signaling	2.12	0.0292	1	CCND2,PDGFD,PLCG2,RHOB,RND3
Th1 and Th2 Activation Pathway	2.11	0.0291	NaN	HLA-B,IRF1,JUN,NFIL3,SOCS3
CD27 Signaling in Lymphocytes	2.11	0.0526	NaN	FOS,JUN,MAPK10
Polyamine Regulation in Colon Cancer	2.09	0.0517	NaN	FOS,JUN,SLC3A2
Chondroitin Sulfate Biosynthesis	2.09	0.0517	NaN	CHST2,SULT1A1,SULT1E1
GADD45 Signaling	2.05	0.05	NaN	CCND2,GADD45B,MAPK10
Dermatan Sulfate Biosynthesis	2.05	0.05	NaN	CHST2,SULT1A1,SULT1E1
PCP (Planar Cell Polarity) Pathway	2.05	0.05	NaN	JUN,JUNB,MAPK10
Histamine Degradation	2.02	0.0952	NaN	ALDH1A1,ALDH2
Fatty Acid α-oxidation	2.02	0.0952	NaN	ALDH1A1,ALDH2
Endoplasmic Reticulum Stress Pathway	2.02	0.0952	NaN	HSP90B1,HSPA5
Thrombopoietin Signaling	1.99	0.0476	NaN	FOS,JUN,PLCG2
MSP-RON Signaling In Macrophages Pathway	1.99	0.0336	1	FOS,JUN,NFKBIZ,SOCS3
Putrescine Degradation III	1.98	0.0909	NaN	ALDH1A1,ALDH2
Neuroprotective Role of THOP1 in Alzheimer's Disease	1.97	0.0333	NaN	C1R,HLA-B,HLA-E,PRSS12
Cardiac Hypertrophy Signaling	1.96	0.023	1.342	GUCY1A1,JUN,MAPK10,PLCG2,RHOB,RND3
Th1 Pathway	1.95	0.0328	0	HLA-B,IRF1,NFIL3,SOCS3
LXR/RXR Activation	1.94	0.0325	1	APOE,CCL2,IL1R1,PLTP
Hepatic Cholestasis	1.93	0.0262	NaN	GUCY1A1,IL1R1,JUN,LIF,MAPK10
CD40 Signaling	1.92	0.0448	NaN	FOS,JUN,MAPK10
GNRH Signaling	1.92	0.026	2	EGR1,FOS,GUCY1A1,JUN,MAPK10
Regulation Of The Epithelial Mesenchymal Transition By Growth Factors Pathway	1.92	0.026	2.236	EGR1,FOS,JUN,MAPK10,PDGFD
IL-22 Signaling	1.91	0.0833	NaN	MAPK10,SOCS3
Ethanol Degradation IV	1.91	0.0833	NaN	ALDH1A1,ALDH2
PPARα/RXRα Activation	1.89	0.0256	NaN	GUCY1A1,HSP90B1,IL1R1,JUN,PLCG2
14-3-3-mediated Signaling	1.89	0.0315	1	FOS,JUN,MAPK10,PLCG2
Colorectal Cancer Metastasis Signaling	1.89	0.0221	2.236	FOS,GUCY1A1,JUN,MAPK10,RHOB,RND3
Role of JAK family kinases in IL-6-type Cytokine Signaling	1.87	0.08	NaN	MAPK10,SOCS3
Protein Ubiquitination Pathway	1.86	0.0218	NaN	HLA-B,HLA-E,HSP90B1,HSPA1A/HSPA1B,HSPA5,HSPA8
Serotonin Degradation	1.85	0.0423	NaN	ALDH1A1,ALDH2,SULT1A1
ID1 Signaling Pathway	1.85	0.025	0.447	BMP4,EGR1,ID1,LIF,LIFR
Taurine Biosynthesis	1.85	0.5	NaN	CDO1
Molecular Mechanisms of Cancer	1.84	0.0179	NaN	BMP4,CCND2,FOS,GUCY1A1,JUN,MAPK10,RHOB,RND3
HGF Signaling	1.84	0.0303	1	FOS,JUN,MAPK10,PLCG2
P2Y Purigenic Receptor Signaling Pathway	1.83	0.0301	NaN	FOS,GUCY1A1,JUN,PLCG2
Tryptophan Degradation X (Mammalian, via Tryptamine)	1.81	0.0741	NaN	ALDH1A1,ALDH2
Huntington's Disease Signaling	1.8	0.0212	NaN	CASP1,CASP4,HSPA1A/HSPA1B,HSPA5,HSPA8,JUN
Sertoli Cell-Sertoli Cell Junction Signaling	1.8	0.0243	NaN	A2M,CLDN11,GUCY1A1,JUN,MAPK10
Caveolar-mediated Endocytosis Signaling	1.79	0.04	NaN	CAVIN1,HLA-B,HLA-E
HIF1α Signaling	1.78	0.024	-0.447	HSPA1A/HSPA1B,HSPA5,HSPA8,JUN,PLCG2
Leptin Signaling in Obesity	1.77	0.0395	NaN	GUCY1A1,PLCG2,SOCS3
TREM1 Signaling	1.76	0.039	NaN	CASP1,CCL2,PLCG2
Role of MAPK Signaling in Inhibiting the Pathogenesis of Influenza	1.76	0.039	NaN	CCL2,JUN,MAPK10
Neurotrophin/TRK Signaling	1.74	0.0385	NaN	FOS,JUN,SPRY1
Integrin Signaling	1.74	0.0235	1	ARF5,GSN,PLCG2,RHOB,RND3
Agranulocyte Adhesion and Diapedesis	1.74	0.0234	NaN	CCL2,CLDN11,CXCL12,IL1R1,MYH11
Autophagy	1.73	0.0233	2.236	FOS,GABARAP,JUN,MAPK10,SLC3A2
JAK/STAT Signaling	1.69	0.0366	NaN	FOS,JUN,SOCS3
Endocannabinoid Cancer Inhibition Pathway	1.68	0.0272	NaN	CASP1,CASP4,CCND2,GUCY1A1
Role of NFAT in Cardiac Hypertrophy	1.67	0.0225	-1	GUCY1A1,LIF,MAPK10,PLCG2,RCAN2
TNFR2 Signaling	1.67	0.0625	NaN	FOS,JUN
BAG2 Signaling Pathway	1.66	0.0357	NaN	HSPA1A/HSPA1B,HSPA5,HSPA8
LPS-stimulated MAPK Signaling	1.65	0.0353	NaN	FOS,JUN,MAPK10
Corticotropin Releasing Hormone Signaling	1.64	0.0265	NaN	FOS,GUCY1A1,JUN,PLCG2
Role of Hypercytokinemia/hyperchemokinemia in the Pathogenesis of Influenza	1.63	0.0349	NaN	CASP1,CCL2,IFIT3
Xenobiotic Metabolism AHR Signaling Pathway	1.62	0.0345	NaN	ALDH1A1,ALDH2,HSP90B1
4-1BB Signaling in T Lymphocytes	1.62	0.0588	NaN	JUN,MAPK10
Ethanol Degradation II	1.62	0.0588	NaN	ALDH1A1,ALDH2
Relaxin Signaling	1.61	0.0258	NaN	FOS,GUCY1A1,JUN,SMPDL3A
Role of Pattern Recognition Receptors in Recognition of Bacteria and Viruses	1.6	0.0256	NaN	CASP1,LIF,MAPK10,PLCG2
Estrogen Receptor Signaling	1.57	0.0171	NaN	FOS,GUCY1A1,HSP90B1,JUN,MT-ND5,MT-ND6,PLCG2
NRF2-mediated Oxidative Stress Response	1.57	0.0211	1	EPHX1,FOS,HSP90B1,JUN,JUNB
Phenylethylamine Degradation I	1.55	0.25	NaN	ALDH2
L-cysteine Degradation I	1.55	0.25	NaN	CDO1
Cell Cycle Regulation by BTG Family Proteins	1.55	0.0541	NaN	BTG1,BTG2
Noradrenaline and Adrenaline Degradation	1.55	0.0541	NaN	ALDH1A1,ALDH2
HOTAIR Regulatory Pathway	1.54	0.0245	NaN	COL1A1,COL1A2,COL3A1,IRF1
Antigen Presentation Pathway	1.51	0.0513	NaN	HLA-B,HLA-E
p53 Signaling	1.49	0.0306	NaN	CCND2,GADD45B,JUN
Melanocyte Development and Pigmentation Signaling	1.49	0.0306	NaN	DCT,GUCY1A1,PLCG2
ATM Signaling	1.48	0.0303	NaN	GADD45B,JUN,MAPK10
Erythropoietin Signaling Pathway	1.43	0.0226	1	CCND2,FOS,JUN,LIF
Virus Entry via Endocytic Pathways	1.42	0.0288	NaN	HLA-B,HLA-E,PLCG2
Tight Junction Signaling	1.42	0.0225	NaN	CLDN11,FOS,JUN,MYH11
Systemic Lupus Erythematosus In T Cell Signaling Pathway	1.4	0.014	-0.333	CASP1,CASP4,CREM,FOS,HLA-B,HLA-E,JUN,RHOB,RND3
Circadian Rhythm Signaling	1.37	0.0186	NaN	GUCY1A1,NFIL3,PLCG2,PTGDS,RORB
Granulocyte Adhesion and Diapedesis	1.34	0.0212	NaN	CCL2,CLDN11,CXCL12,IL1R1
CDK5 Signaling	1.32	0.0263	NaN	EGR1,GUCY1A1,MAPK10
Leukocyte Extravasation Signaling	1.31	0.0207	NaN	CLDN11,CXCL12,MAPK10,PLCG2
IL-13 Signaling Pathway	1.31	0.0259	NaN	DUSP1,JUN,SOCS3
Regulation of Actin-based Motility by Rho	1.31	0.0259	NaN	GSN,RHOB,RND3
Airway Pathology in Chronic Obstructive Pulmonary Disease	1.29	0.0254	NaN	CCL2,LIF,PTGDS
TNFR1 Signaling	1.28	0.0385	NaN	FOS,JUN
D-myo-inositol-5-phosphate Metabolism	1.28	0.0202	1	DUSP1,DUSP5,PLCG2,SOCS3
Adrenomedullin signaling pathway	1.27	0.0201	1	FOS,GUCY1A1,MAPK10,PLCG2
Role of NANOG in Mammalian Embryonic Stem Cell Pluripotency	1.27	0.025	NaN	BMP4,LIF,LIFR
Sirtuin Signaling Pathway	1.24	0.0171	0.447	GABARAP,GADD45B,JUN,MT-ND5,MT-ND6
EGF Signaling	1.24	0.0364	NaN	FOS,JUN
Glioma Signaling	1.24	0.0242	NaN	CCND2,PDGFD,PLCG2
RHOA Signaling	1.24	0.0242	NaN	CDC42EP4,CDC42EP5,RND3
CSDE1 Signaling Pathway	1.22	0.0357	NaN	CCL2,FOS
Oxidative Ethanol Degradation III	1.22	0.0357	NaN	ALDH1A1,ALDH2
FXR/RXR Activation	1.22	0.0238	NaN	APOE,MAPK10,PLTP
Role of IL-17A in Arthritis	1.21	0.0351	NaN	CCL2,MAPK10
Prostanoid Biosynthesis	1.16	0.1	NaN	PTGDS
IL-2 Signaling	1.16	0.0328	NaN	FOS,JUN
STAT3 Pathway	1.15	0.0222	NaN	IL1R1,MAPK10,SOCS3
Adipogenesis pathway	1.15	0.0222	NaN	BMP4,NR2F2,TXNIP
Protein Kinase A Signaling	1.15	0.0147	-1.342	CREM,DUSP1,DUSP5,GUCY1A1,PLCG2,SMPDL3A
Semaphorin Signaling in Neurons	1.15	0.0323	NaN	RHOB,RND3
SNARE Signaling Pathway	1.14	0.0221	NaN	GUCY1A1,HSPA8,MYH11
Th2 Pathway	1.13	0.0219	NaN	HLA-B,JUN,SOCS3
Iron homeostasis signaling pathway	1.12	0.0216	NaN	BMP4,CP,SLC40A1
Thrombin Signaling	1.12	0.0178	NaN	GUCY1A1,PLCG2,RHOB,RND3
Activation of IRF by Cytosolic Pattern Recognition Receptors	1.11	0.0308	NaN	JUN,MAPK10
PI3K Signaling in B Lymphocytes	1.09	0.021	NaN	FOS,JUN,PLCG2
SPINK1 General Cancer Pathway	1.07	0.029	NaN	MT1A,MT2A
cAMP-mediated signaling	1.06	0.017	NaN	CREM,DUSP1,GUCY1A1,SMPDL3A
Osteoarthritis Pathway	1.06	0.0169	1	CASP1,CASP4,IL1R1,RARRES2
Agrin Interactions at Neuromuscular Junction	1.05	0.0286	NaN	JUN,MAPK10
γ-glutamyl Cycle	1.05	0.0769	NaN	GGT5
Superpathway of Inositol Phosphate Compounds	1.05	0.0169	1	DUSP1,DUSP5,PLCG2,SOCS3
Endocannabinoid Neuronal Synapse Pathway	1.05	0.0201	NaN	GUCY1A1,MAPK10,PLCG2
Cellular Effects of Sildenafil (Viagra)	1.04	0.02	NaN	GUCY1A1,MYH11,PLCG2
Cardiac Hypertrophy Signaling (Enhanced)	1.04	0.0129	0	GUCY1A1,IL1R1,JUN,LIF,MAPK10,PLCG2,SMPDL3A
Melatonin Signaling	1.03	0.0278	NaN	PLCG2,RORB
Glioma Invasiveness Signaling	1.02	0.0274	NaN	RHOB,RND3
Phenylalanine Degradation IV (Mammalian, via Side Chain)	1.02	0.0714	NaN	ALDH2
Factors Promoting Cardiogenesis in Vertebrates	1.02	0.0196	NaN	BMP4,MAPK10,PLCG2
Actin Cytoskeleton Signaling	1.01	0.0163	NaN	GSN,MYH11,PDGFD,TMSB10/TMSB4X
ERK5 Signaling	1.01	0.027	NaN	FOS,LIF
GPCR-Mediated Integration of Enteroendocrine Signaling Exemplified by an L Cell	1	0.0267	NaN	GUCY1A1,PLCG2
Leukotriene Biosynthesis	0.996	0.0667	NaN	GGT5
Hypoxia Signaling in the Cardiovascular System	0.996	0.0263	NaN	HSP90B1,JUN
Macropinocytosis Signaling	0.996	0.0263	NaN	PDGFD,PLCG2
Toll-like Receptor Signaling	0.975	0.0256	NaN	FOS,JUN
IL-3 Signaling	0.967	0.0253	NaN	FOS,JUN
Thyroid Cancer Signaling	0.967	0.0253	NaN	FOS,JUN
Renal Cell Carcinoma Signaling	0.959	0.025	NaN	FOS,JUN
Estrogen-Dependent Breast Cancer Signaling	0.947	0.0247	NaN	FOS,JUN
BEX2 Signaling Pathway	0.947	0.0247	NaN	JUN,MAPK10
Role of MAPK Signaling in the Pathogenesis of Influenza	0.939	0.0244	NaN	CCL2,MAPK10
Differential Regulation of Cytokine Production in Macrophages and T Helper Cells by IL-17A and IL-17F	0.921	0.0556	NaN	CCL2
VEGF Family Ligand-Receptor Interactions	0.921	0.0238	NaN	FOS,PLCG2
Gαq Signaling	0.921	0.0176	NaN	PLCG2,RHOB,RND3
Mitochondrial Dysfunction	0.914	0.0175	NaN	MAPK10,MT-ND5,MT-ND6
FcγRIIB Signaling in B Lymphocytes	0.914	0.0235	NaN	MAPK10,PLCG2
Dendritic Cell Maturation	0.893	0.0118	1.89	COL1A1,COL1A2,COL3A1,HLA-B,HLA-E,MAPK10,PLCG2
Inflammasome pathway	0.876	0.05	NaN	CASP1
Ceramide Signaling	0.873	0.0222	NaN	FOS,JUN
Crosstalk between Dendritic Cells and Natural Killer Cells	0.866	0.022	NaN	HLA-B,HLA-E
Apelin Adipocyte Signaling Pathway	0.866	0.022	NaN	GUCY1A1,MAPK10
D-myo-inositol (1,4,5,6)-Tetrakisphosphate Biosynthesis	0.857	0.0165	NaN	DUSP1,DUSP5,SOCS3
D-myo-inositol (3,4,5,6)-tetrakisphosphate Biosynthesis	0.857	0.0165	NaN	DUSP1,DUSP5,SOCS3
Oxytocin Signaling Pathway	0.851	0.0142	2	FOS,GUCY1A1,MAPK10,MYH11
Actin Nucleation by ARP-WASP Complex	0.851	0.0215	NaN	RHOB,RND3
Dopamine-DARPP32 Feedback in cAMP Signaling	0.848	0.0163	NaN	CREM,GUCY1A1,PLCG2
Cardiomyocyte Differentiation via BMP Receptors	0.821	0.0435	NaN	BMP4
Differential Regulation of Cytokine Production in Intestinal Epithelial Cells by IL-17A and IL-17F	0.821	0.0435	NaN	CCL2
Type I Diabetes Mellitus Signaling	0.812	0.0118	0	HLA-B,HLA-E,IL1R1,IRF1,MAPK10,SOCS3
Apelin Cardiomyocyte Signaling Pathway	0.807	0.0202	NaN	MAPK10,PLCG2
Clathrin-mediated Endocytosis Signaling	0.804	0.0155	NaN	APOE,HSPA8,PDGFD
3-phosphoinositide Degradation	0.799	0.0155	NaN	DUSP1,DUSP5,SOCS3
Neuropathic Pain Signaling In Dorsal Horn Neurons	0.793	0.0198	NaN	FOS,PLCG2
Pulmonary Healing Signaling Pathway	0.775	0.0151	NaN	BMP4,CXCL12,MAPK10
D-myo-inositol (1,4,5)-Trisphosphate Biosynthesis	0.772	0.0385	NaN	PLCG2
PD-1, PD-L1 cancer immunotherapy pathway	0.762	0.0189	NaN	HLA-B,HLA-E
α-Adrenergic Signaling	0.75	0.0185	NaN	GUCY1A1,PLCG2
3-phosphoinositide Biosynthesis	0.738	0.0144	NaN	DUSP1,DUSP5,SOCS3
Antioxidant Action of Vitamin C	0.726	0.0179	NaN	MAPK10,PLCG2
Synaptogenesis Signaling Pathway	0.726	0.0126	NaN	APOE,GUCY1A1,HSPA8,PLCG2
Role of MAPK Signaling in Promoting the Pathogenesis of Influenza	0.719	0.0177	NaN	JUN,MAPK10
RHOGDI Signaling	0.708	0.014	NaN	MYH11,RHOB,RND3
ERK/MAPK Signaling	0.703	0.0139	NaN	DUSP1,FOS,PLCG2
Neuregulin Signaling	0.697	0.0171	NaN	HSP90B1,PLCG2
Fc Epsilon RI Signaling	0.69	0.0169	NaN	MAPK10,PLCG2
PAK Signaling	0.69	0.0169	NaN	MAPK10,PDGFD
GPCR-Mediated Nutrient Sensing in Enteroendocrine Cells	0.69	0.0169	NaN	GUCY1A1,PLCG2
FAK Signaling	0.688	0.00961	1.265	COL1A1,COL1A2,COL3A1,FOS,IL1R1,JUN,MAPK10,PLCG2,SOCS3,SPARCL1
Airway Inflammation in Asthma	0.68	0.0303	NaN	CCL2
NGF Signaling	0.68	0.0167	NaN	MAPK10,PLCG2
Nitric Oxide Signaling in the Cardiovascular System	0.68	0.0167	NaN	GUCY1A1,HSP90B1
p38 MAPK Signaling	0.68	0.0167	NaN	DUSP1,IL1R1
T Cell Exhaustion Signaling Pathway	0.67	0.0106	NaN	FOS,HLA-B,HLA-E,JUN,MAPK10,PLCG2
Role of JAK2 in Hormone-like Cytokine Signaling	0.668	0.0294	NaN	SOCS3
HER-2 Signaling in Breast Cancer	0.662	0.0132	NaN	ARF5,FOS,JUN
Oxytocin In Spinal Neurons Signaling Pathway	0.658	0.0286	NaN	GUCY1A1
Coagulation System	0.658	0.0286	NaN	A2M
IL-9 Signaling	0.658	0.0286	NaN	SOCS3
CDC42 Signaling	0.65	0.0104	1	CDC42EP5,FOS,HLA-B,HLA-E,JUN,MAPK10
MIF-mediated Glucocorticoid Regulation	0.646	0.0278	NaN	MIF
Endocannabinoid Developing Neuron Pathway	0.644	0.0157	NaN	GUCY1A1,MAPK10
G-Protein Coupled Receptor Signaling	0.635	0.00996	0.378	DUSP1,FOS,GUCY1A1,JUN,MAPK10,PLCG2,SMPDL3A
Notch Signaling	0.625	0.0263	NaN	CNTN1
Ferroptosis Signaling Pathway	0.62	0.0152	NaN	ARF5,SLC3A2
Superpathway of Methionine Degradation	0.616	0.0256	NaN	CDO1
Inhibition of Matrix Metalloproteases	0.616	0.0256	NaN	A2M
Gα12/13 Signaling	0.614	0.015	NaN	JUN,MAPK10
GABA Receptor Signaling	0.614	0.015	NaN	GABARAP,GUCY1A1
Thyroid Hormone Metabolism II (via Conjugation and/or Degradation)	0.606	0.025	NaN	SULT1A1
Retinoate Biosynthesis I	0.588	0.0238	NaN	ALDH1A1
Reelin Signaling in Neurons	0.587	0.0144	NaN	APOE,MAPK10
MSP-RON Signaling In Cancer Cells Pathway	0.583	0.0143	NaN	FOS,JUN
Oncostatin M Signaling	0.578	0.0233	NaN	MT2A
Hereditary Breast Cancer Signaling	0.575	0.0141	NaN	CCND2,GADD45B
G Protein Signaling Mediated by Tubby	0.57	0.0227	NaN	PLCG2
B Cell Development	0.57	0.0227	NaN	HLA-B
Serotonin Receptor Signaling	0.562	0.0222	NaN	GUCY1A1
Coronavirus Replication Pathway	0.562	0.0222	NaN	IFITM1
Role of OCT4 in Mammalian Embryonic Stem Cell Pluripotency	0.554	0.0217	NaN	NR2F2
Systemic Lupus Erythematosus Signaling	0.554	0.00965	NaN	CREM,FOS,HLA-B,HLA-E,JUN,PLCG2
tRNA Splicing	0.554	0.0217	NaN	SMPDL3A
Apelin Pancreas Signaling Pathway	0.554	0.0217	NaN	MAPK10
IL-23 Signaling Pathway	0.554	0.0217	NaN	SOCS3
Dilated Cardiomyopathy Signaling Pathway	0.55	0.0135	NaN	GUCY1A1,MYH11
Role of IL-17F in Allergic Inflammatory Airway Diseases	0.547	0.0213	NaN	CCL2
Semaphorin Neuronal Repulsive Signaling Pathway	0.538	0.0132	NaN	GUCY1A1,PLCG2
Axonal Guidance Signaling	0.532	0.00982	NaN	BMP4,CXCL12,PDGFD,PLCG2,SEMA3D
Spliceosomal Cycle	0.532	0.0204	NaN	HSPA8
Type II Diabetes Mellitus Signaling	0.53	0.0131	NaN	MAPK10,SOCS3
Phagosome Maturation	0.507	0.0126	NaN	HLA-B,HLA-E
Transcriptional Regulatory Network in Embryonic Stem Cells	0.496	0.0185	NaN	FOXC1
Phototransduction Pathway	0.496	0.0185	NaN	GUCY1A1
Opioid Signaling Pathway	0.496	0.0107	NaN	FOS,GUCY1A1,RGS5
Human Embryonic Stem Cell Pluripotency	0.483	0.012	NaN	BMP4,PDGFD
CNTF Signaling	0.478	0.0175	NaN	LIFR
MSP-RON Signaling Pathway	0.471	0.0172	NaN	CCL2
Triacylglycerol Degradation	0.465	0.0169	NaN	ALDH2
WNT/β-catenin Signaling	0.46	0.0116	NaN	JUN,SFRP4
Retinoic acid Mediated Apoptosis Signaling	0.458	0.0167	NaN	IRF1
Senescence Pathway	0.451	0.0101	NaN	CCND2,GADD45B,JUN
Melatonin Degradation I	0.447	0.0161	NaN	SULT1A1
Cardiac β-adrenergic Signaling	0.441	0.0112	NaN	GUCY1A1,SMPDL3A
PXR/RXR Activation	0.432	0.0154	NaN	ALDH1A1
Induction of Apoptosis by HIV1	0.432	0.0154	NaN	MAPK10
ERB2-ERBB3 Signaling	0.432	0.0154	NaN	JUN
Mitotic Roles of Polo-Like Kinase	0.426	0.0152	NaN	HSP90B1
WNT/Ca+ pathway	0.426	0.0152	NaN	PLCG2
IL-17A Signaling in Airway Cells	0.421	0.0149	NaN	MAPK10
Phospholipases	0.421	0.0149	NaN	PLCG2
Superpathway of Melatonin Degradation	0.421	0.0149	NaN	SULT1A1
ERBB4 Signaling	0.416	0.0147	NaN	PLCG2
Cell Cycle: G1/S Checkpoint Regulation	0.416	0.0147	NaN	CCND2
Eicosanoid Signaling	0.416	0.0147	NaN	PTGDS
Role of JAK1 and JAK3 in γc Cytokine Signaling	0.411	0.0145	NaN	SOCS3
TEC Kinase Signaling	0.408	0.00864	1.342	FOS,MAPK10,PLCG2,RHOB,RND3
Basal Cell Carcinoma Signaling	0.397	0.0139	NaN	BMP4
Ephrin B Signaling	0.397	0.0139	NaN	CXCL12
Synaptic Long Term Depression	0.395	0.0103	NaN	GUCY1A1,PLCG2
Regulation of the Epithelial-Mesenchymal Transition Pathway	0.395	0.0103	NaN	EGR1,PDGFD
Role of NFAT in Regulation of the Immune Response	0.393	0.00849	0.447	FOS,HLA-B,JUN,PLCG2,RCAN2
Systemic Lupus Erythematosus In B Cell Signaling Pathway	0.391	0.0083	0	CCND2,FOS,IFIT3,JUN,LIF,PLCG2
Gap Junction Signaling	0.387	0.0101	NaN	GUCY1A1,PLCG2
Regulation of IL-2 Expression in Activated and Anergic T Lymphocytes	0.384	0.00868	1	FOS,JUN,MAPK10,PLCG2
PI3K/AKT Signaling	0.384	0.0101	NaN	HSP90B1,IL1R1
Antiproliferative Role of Somatostatin Receptor 2	0.375	0.013	NaN	GUCY1A1
Ephrin Receptor Signaling	0.375	0.00985	NaN	CXCL12,PDGFD
VDR/RXR Activation	0.371	0.0128	NaN	IGFBP5
IL-7 Signaling Pathway	0.371	0.0128	NaN	JUN
Maturity Onset Diabetes of Young (MODY) Signaling	0.367	0.0127	NaN	APOE
Dopamine Receptor Signaling	0.367	0.0127	NaN	GUCY1A1
T Cell Receptor Signaling	0.357	0.00814	1.342	DUSP5,FOS,HLA-B,HLA-E,JUN
OX40 Signaling Pathway	0.356	0.00835	NaN	HLA-B,HLA-E,JUN,MAPK10
TR/RXR Activation	0.347	0.0119	NaN	RCAN2
Cyclins and Cell Cycle Regulation	0.347	0.0119	NaN	CCND2
Calcium Signaling	0.339	0.00917	NaN	MYH11,RCAN2
Regulation of Cellular Mechanics by Calpain Protease	0.329	0.0112	NaN	CCND2
CCR5 Signaling in Macrophages	0.326	0.00802	1	FOS,JUN,MAPK10,PLCG2
IL-4 Signaling	0.315	0.0108	NaN	HLA-B
Non-Small Cell Lung Cancer Signaling	0.312	0.0106	NaN	CCND2
Small Cell Lung Cancer Signaling	0.305	0.0104	NaN	CCND2
CD28 Signaling in T Helper Cells	0.301	0.00774	NaN	FOS,HLA-B,JUN,MAPK10
VEGF Signaling	0.296	0.0101	NaN	PLCG2
Apoptosis Signaling	0.281	0.00962	NaN	PLCG2
Chronic Myeloid Leukemia Signaling	0.273	0.00935	NaN	CCND2
Telomerase Signaling	0.273	0.00935	NaN	HSP90B1
Paxillin Signaling	0.27	0.00926	NaN	MAPK10
Sperm Motility	0.267	0.00784	NaN	GUCY1A1,PLCG2
Oxidative Phosphorylation	0.262	0.00901	NaN	MT-ND5
Prostate Cancer Signaling	0.255	0.00877	NaN	HSP90B1
PKCθ Signaling in T Lymphocytes	0.252	0.00717	1	FOS,HLA-B,JUN,PLCG2
Amyotrophic Lateral Sclerosis Signaling	0.25	0.00862	NaN	CASP1
Role of Tissue Factor in Cancer	0.25	0.00862	NaN	EGR1
Insulin Secretion Signaling Pathway	0.238	0.00733	NaN	GUCY1A1,PLCG2
IL-15 Production	0.234	0.00813	NaN	IRF1
Gαs Signaling	0.229	0.008	NaN	GUCY1A1
Pancreatic Adenocarcinoma Signaling	0.227	0.00794	NaN	MAPK10
G Beta Gamma Signaling	0.221	0.00775	NaN	PLCG2
Synaptic Long Term Potentiation	0.217	0.00763	NaN	PLCG2
p70S6K Signaling	0.215	0.00758	NaN	PLCG2
RAC Signaling	0.203	0.00725	NaN	JUN
White Adipose Tissue Browning Pathway	0.203	0.00725	NaN	GUCY1A1
Gαi Signaling	0.2	0.00714	NaN	GUCY1A1
Insulin Receptor Signaling	0.2	0.00714	NaN	SOCS3
Neurovascular Coupling Signaling Pathway	0	0.00444	NaN	GUCY1A1
Oxytocin In Brain Signaling Pathway	0	0.00508	NaN	CASP1
CLEAR Signaling Pathway	0	0.00351	NaN	GABARAP
Calcium-induced T Lymphocyte Apoptosis	0	0.00217	NaN	HLA-B
Cytotoxic T Lymphocyte-mediated Apoptosis of Target Cells	0	0.00471	NaN	HLA-B,HLA-E
CTLA4 Signaling in Cytotoxic T Lymphocytes	0	0.00418	NaN	HLA-B,HLA-E
T Helper Cell Differentiation	0	0.00212	NaN	HLA-B
ICOS-ICOSL Signaling in T Helper Cells	0	0.00197	NaN	HLA-B
Androgen Signaling	0	0.00592	NaN	JUN
CREB Signaling in Neurons	0	0.0033	NaN	GUCY1A1,PLCG2
Allograft Rejection Signaling	0	0.00413	NaN	HLA-B,HLA-E
Autoimmune Thyroid Disease Signaling	0	0.00441	NaN	HLA-B,HLA-E
Graft-versus-Host Disease Signaling	0	0.00448	NaN	HLA-B,HLA-E
Communication between Innate and Adaptive Immune Cells	0	0.00215	NaN	HLA-B,HLA-E
Phospholipase C Signaling	0	0.00589	NaN	GUCY1A1,PLCG2,RHOB,RND3
Altered T Cell and B Cell Signaling in Rheumatoid Arthritis	0	0.00203	NaN	HLA-B
Breast Cancer Regulation by Stathmin1	0	0.00337	NaN	CCND2,JUN
NUR77 Signaling in T Lymphocytes	0	0.00391	NaN	HLA-B,HLA-E
Hematopoiesis from Pluripotent Stem Cells	0	0.00226	NaN	LIF
SAPK/JNK Signaling	0	0.00398	NaN	JUN,MAPK10
B Cell Receptor Signaling	0	0.00475	NaN	EGR1,JUN,PLCG2
NF-κB Signaling	0	0.00526	NaN	BMP4,IL1R1,PLCG2
Gustation Pathway	0	0.00493	NaN	GUCY1A1
Phagosome Formation	0	0.00289	NaN	MYH11,PLCG2
Th17 Activation Pathway	0	0.0062	NaN	HSP90B1,IL1R1,SOCS3
Inhibition of ARE-Mediated mRNA Degradation Pathway	0	0.00621	NaN	ZFP36
Necroptosis Signaling Pathway	0	0.00637	NaN	CASP1

## Sheet: Smooth muscle cells
Ingenuity Canonical Pathways	-log(p-value)	Ratio	z-score	Molecules
EIF2 Signaling	18.5	0.121	-1.732	ACTA2,ACTB,ACTC1,ACTG2,CCND1,EIF1AY,HSPA5,PABPC1,PPP1CB,RPL13A,RPL17,RPL23,RPL24,RPL27A,RPL35,RPL36,RPL37,RPL39,RPS10,RPS11,RPS18,RPS19,RPS23,RPS26,RPS29,RPS4X,RPS4Y1
ILK Signaling	12.3	0.1	2.065	ACTA2,ACTB,ACTC1,ACTG2,ACTN1,ACTN4,CCND1,CFL2,FLNA,FLNB,FN1,FOS,JUN,MYH10,MYH11,MYL9,PPP1R12A,RHOB,TGFB1I1,TMSB10/TMSB4X
Cellular Effects of Sildenafil (Viagra)	11.4	0.113	NaN	ACTA2,ACTB,ACTC1,ACTG2,CALM1 (includes others),GPR37,GUCY1A1,MYH10,MYH11,MYL9,MYLK,PDE5A,PLCB4,PLCG2,PPP1CB,PPP1R12A,PPP1R12B
Integrin Signaling	9.89	0.0845	2.673	ACTA2,ACTB,ACTC1,ACTG2,ACTN1,ACTN4,CAV1,ITGA8,MYL9,MYLK,PFN1,PLCG2,PPP1CB,PPP1R12A,PPP1R12B,RHOB,VASP,ZYX
Actin Cytoskeleton Signaling	9.77	0.0776	0.5	ACTA2,ACTB,ACTC1,ACTG2,ACTN1,ACTN4,CFL2,FLNA,FN1,ITGA8,MYH10,MYH11,MYL9,MYLK,PFN1,PPP1CB,PPP1R12A,PPP1R12B,TMSB10/TMSB4X
RHOA Signaling	8.44	0.105	0.277	ACTA2,ACTB,ACTC1,ACTG2,CDC42EP5,CFL2,DLC1,MYL9,MYLK,PFN1,PPP1CB,PPP1R12A,PPP1R12B
Regulation of Actin-based Motility by Rho	7.76	0.103	0.905	ACTA2,ACTB,ACTC1,ACTG2,ITGA8,MYL9,MYLK,PFN1,PPP1CB,PPP1R12A,PPP1R12B,RHOB
Signaling by Rho Family GTPases	7.49	0.0634	1.291	ACTA2,ACTB,ACTC1,ACTG2,CDC42EP5,CDH3,CFL2,DES,FOS,ITGA8,JUN,MAP3K20,MYL9,MYLK,PPP1R12A,PPP1R12B,RHOB
Dilated Cardiomyopathy Signaling Pathway	6.59	0.0811	-0.707	ACTA2,ACTB,ACTC1,ACTG2,CNN1,DES,GUCY1A1,MYH10,MYH11,MYL9,PLN,TPM1
Caveolar-mediated Endocytosis Signaling	6.52	0.12	NaN	ACTA2,ACTB,ACTC1,ACTG2,CAV1,CAVIN1,FLNA,FLNB,ITGA8
RHOGDI Signaling	6.41	0.0651	-0.905	ACTA2,ACTB,ACTC1,ACTG2,CDH3,CFL2,DLC1,ITGA8,MYH10,MYH11,MYL9,PPP1R12A,PPP1R12B,RHOB
Protein Kinase A Signaling	6.18	0.0465	-0.632	AKAP12,AKAP9,CALM1 (includes others),DUSP1,FLNA,FLNB,GUCY1A1,MYH10,MYL9,MYLK,PDE5A,PLCB4,PLCG2,PLN,PPP1CB,PPP1R12A,PPP1R14A,TCF4,VASP
Remodeling of Epithelial Adherens Junctions	5.79	0.118	NaN	ACTA2,ACTB,ACTC1,ACTG2,ACTN1,ACTN4,TUBA1B,ZYX
Regulation of eIF4 and p70S6K Signaling	5.71	0.067	NaN	EIF1AY,ITGA8,PABPC1,RPS10,RPS11,RPS18,RPS19,RPS23,RPS26,RPS29,RPS4X,RPS4Y1
Chemokine Signaling	5.25	0.1	0	CALM1 (includes others),FOS,JUN,PLCB4,PLCG2,PPP1CB,PPP1R12A,PPP1R12B
Coronavirus Pathogenesis Pathway	5.14	0.0591	1.732	CCND1,FOS,JUN,RPS10,RPS11,RPS18,RPS19,RPS23,RPS26,RPS29,RPS4X,RPS4Y1
Germ Cell-Sertoli Cell Junction Signaling	5.11	0.0643	NaN	A2M,ACTA2,ACTB,ACTC1,ACTG2,ACTN1,ACTN4,CFL2,RHOB,TUBA1B,ZYX
Sertoli Cell-Sertoli Cell Junction Signaling	5.08	0.0583	NaN	A2M,ACTA2,ACTB,ACTC1,ACTG2,ACTN1,ACTN4,GUCY1A1,ITGA8,JUN,MAP3K20,TUBA1B
Oxytocin Signaling Pathway	5.02	0.0496	1.387	CALM1 (includes others),FOS,GUCY1A1,HSPB1,KCNJ8,MYH10,MYH11,MYL9,MYLK,PLCB4,PPP1CB,PPP1R12A,PPP1R12B,PPP1R14A
Pulmonary Fibrosis Idiopathic Signaling Pathway	4.95	0.046	0	ACTA2,ACTB,ACTC1,ACTG2,CAV1,CCN2,CCND1,COL12A1,COL18A1,COL4A2,FN1,FOS,IL11RA,JUN,TCF4
Tight Junction Signaling	4.94	0.0618	NaN	ACTA2,ACTB,ACTC1,ACTG2,FOS,JUN,MYH10,MYH11,MYL9,MYLK,VASP
Hepatic Fibrosis / Hepatic Stellate Cell Activation	4.59	0.0567	NaN	A2M,ACTA2,CCN2,COL12A1,COL18A1,COL4A2,FN1,MYH10,MYH11,MYL9,TIMP1
VEGF Signaling	4.57	0.0808	1.89	ACTA2,ACTB,ACTC1,ACTG2,ACTN1,ACTN4,EIF1AY,PLCG2
Aldosterone Signaling in Epithelial Cells	4.49	0.061	NaN	CRYAB,DUSP1,HSP90B1,HSPA1A/HSPA1B,HSPA5,HSPB1,KCNMA1,KCNMB1,PLCB4,PLCG2
Virus Entry via Endocytic Pathways	4.41	0.0769	NaN	ACTA2,ACTB,ACTC1,ACTG2,CAV1,FLNA,FLNB,PLCG2
Estrogen Receptor Signaling	4.38	0.0391	1.155	CAV1,CCND1,CFL2,FOS,GUCY1A1,HSP90B1,JUN,MDK,MYL9,NDUFS5,PLCB4,PLCG2,PPP1CB,PPP1R12A,PPP1R12B,TBL1XR1
Calcium Signaling	4.13	0.0505	NaN	ACTA2,ACTC1,CALM1 (includes others),CASQ2,MYH10,MYH11,MYL9,RCAN1,TPM1,TPM2,TPM4
Semaphorin Neuronal Repulsive Signaling Pathway	4.02	0.0596	-0.707	CFL2,DPYSL3,GUCY1A1,ITGA8,MYL9,PLCG2,PPP1CB,PPP1R12A,PPP1R12B
Neurovascular Coupling Signaling Pathway	4.01	0.0489	3.317	APP,CALM1 (includes others),CHRM3,GUCY1A1,KCNJ8,KCNMA1,KCNMB1,PLCB4,PPP1CB,PPP1R12A,PPP1R12B
Leukocyte Extravasation Signaling	3.9	0.0518	1.265	ACTA2,ACTB,ACTC1,ACTG2,ACTN1,ACTN4,DLC1,PLCG2,TIMP1,VASP
Aryl Hydrocarbon Receptor Signaling	3.85	0.0566	0.816	ALDH1A1,ALDH7A1,CCND1,FOS,HSP90B1,HSPB1,JUN,NCOA7,NFIC
mTOR Signaling	3.57	0.0472	NaN	RHOB,RPS10,RPS11,RPS18,RPS19,RPS23,RPS26,RPS29,RPS4X,RPS4Y1
Cardiac β-adrenergic Signaling	3.47	0.0503	-1.633	AKAP12,AKAP9,GUCY1A1,PDE5A,PKIG,PLN,PPP1CB,PPP1R12A,PPP1R14A
Paxillin Signaling	3.46	0.0648	2.449	ACTA2,ACTB,ACTC1,ACTG2,ACTN1,ACTN4,ITGA8
Dopamine-DARPP32 Feedback in cAMP Signaling	3.38	0.0489	-0.378	CALM1 (includes others),GUCY1A1,KCNJ8,PAWR,PLCB4,PLCG2,PPP1CB,PPP1R12A,PPP1R14A
Hepatic Fibrosis Signaling Pathway	3.18	0.0332	1.387	ACTA2,CALM1 (includes others),CCN2,CCND1,COL18A1,FOS,ITGA8,JUN,MYL9,MYLK,PLCG2,RHOB,TCF4,TIMP1
Gap Junction Signaling	3.15	0.0455	NaN	ACTA2,ACTB,ACTC1,ACTG2,CAV1,GUCY1A1,PLCB4,PLCG2,TUBA1B
eNOS Signaling	3.14	0.0503	0.378	CALM1 (includes others),CAV1,CHRM3,GUCY1A1,HSP90B1,HSPA1A/HSPA1B,HSPA5,PLCG2
RAR Activation	3.06	0.0441	NaN	ACTB,ALDH1A1,CITED2,CRABP2,DUSP1,FOS,GUCY1A1,JUN,NR2F2
Agranulocyte Adhesion and Diapedesis	2.91	0.0421	NaN	ACTA2,ACTB,ACTC1,ACTG2,CXCL14,FN1,MYH10,MYH11,MYL9
Inhibition of Matrix Metalloproteases	2.91	0.103	NaN	A2M,HSPG2,THBS2,TIMP1
CCR3 Signaling in Eosinophils	2.89	0.0519	NaN	CALM1 (includes others),CFL2,MYLK,PLCB4,PPP1CB,PPP1R12A,PPP1R12B
Mechanisms of Viral Exit from Host Cells	2.83	0.0976	NaN	ACTA2,ACTB,ACTC1,ACTG2
Agrin Interactions at Neuromuscular Junction	2.8	0.0714	2.236	ACTA2,ACTB,ACTC1,ACTG2,JUN
Thrombin Signaling	2.76	0.04	NaN	GUCY1A1,MYL9,MYLK,PLCB4,PLCG2,PPP1CB,PPP1R12A,PPP1R12B,RHOB
Endoplasmic Reticulum Stress Pathway	2.71	0.143	NaN	HSP90B1,HSPA5,XBP1
Production of Nitric Oxide and Reactive Oxygen Species in Macrophages	2.63	0.0419	-0.707	CLU,FOS,JUN,PLCG2,PPP1CB,PPP1R12A,PPP1R14A,RHOB
cAMP-mediated signaling	2.63	0.0383	0	AKAP12,AKAP9,CALM1 (includes others),CHRM3,DUSP1,GUCY1A1,PDE5A,PKIG,RGS2
NRF2-mediated Oxidative Stress Response	2.61	0.038	-1	ACTA2,ACTB,ACTC1,ACTG2,FOS,HSP90B1,JUN,JUND,PPIB
D-myo-inositol-5-phosphate Metabolism	2.54	0.0404	1.633	DUSP1,PAWR,PLCB4,PLCG2,PPP1CB,PPP1R12A,PPP1R12B,PPP1R14A
Adrenomedullin signaling pathway	2.53	0.0402	1.134	CALM1 (includes others),FOS,GPR37,GUCY1A1,MYLK,PLCB4,PLCG2,RAMP2
Nitric Oxide Signaling in the Cardiovascular System	2.47	0.05	0	CALM1 (includes others),CAV1,GUCY1A1,HSP90B1,PDE5A,PLN
Prolactin Signaling	2.41	0.0581	NaN	FOS,JUN,KCNMA1,KCNMB1,PLCG2
GP6 Signaling Pathway	2.35	0.0472	0.816	CALM1 (includes others),COL12A1,COL18A1,COL4A2,PLCG2,RASGRP2
CSDE1 Signaling Pathway	2.33	0.0714	2	CSDE1,FN1,FOS,PABPC1
ERK/MAPK Signaling	2.31	0.037	-1.134	DUSP1,FOS,HSPB1,ITGA8,PLCG2,PPP1CB,PPP1R12A,PPP1R14A
Synaptic Long Term Potentiation	2.28	0.0458	-0.816	CALM1 (includes others),PLCB4,PLCG2,PPP1CB,PPP1R12A,PPP1R14A
MSP-RON Signaling Pathway	2.28	0.069	NaN	ACTA2,ACTB,ACTC1,ACTG2
Actin Nucleation by ARP-WASP Complex	2.27	0.0538	0	ITGA8,PPP1R12A,PPP1R12B,RHOB,VASP
Fcγ Receptor-mediated Phagocytosis in Macrophages and Monocytes	2.25	0.0532	2.236	ACTA2,ACTB,ACTC1,ACTG2,VASP
Death Receptor Signaling	2.21	0.0521	1.342	ACTA2,ACTB,ACTC1,ACTG2,HSPB1
Apelin Cardiomyocyte Signaling Pathway	2.15	0.0505	0.447	MYL9,MYLK,PLCB4,PLCG2,PLN
MSP-RON Signaling In Cancer Cells Pathway	2.14	0.0429	0.816	ACTA2,CCND1,FLNA,FOS,JUN,TCF4
Acute Phase Response Signaling	2.13	0.0378	1.342	A2M,C1S,CRABP2,FN1,FOS,JUN,TCF4
Inhibition of Angiogenesis by TSP1	2.1	0.0882	NaN	GUCY1A1,HSPG2,JUN
Superpathway of Inositol Phosphate Compounds	2.08	0.0338	1.633	DUSP1,PAWR,PLCB4,PLCG2,PPP1CB,PPP1R12A,PPP1R12B,PPP1R14A
IGF-1 Signaling	2.06	0.0481	NaN	CCN1,CCN2,FOS,IGFBP2,JUN
Xenobiotic Metabolism PXR Signaling Pathway	2.04	0.0363	1.89	ALDH1A1,ALDH7A1,CITED2,HSP90B1,PPP1CB,PPP1R12A,PPP1R14A
3-phosphoinositide Degradation	2.02	0.0361	2.236	DUSP1,INPP4A,PAWR,PPP1CB,PPP1R12A,PPP1R12B,PPP1R14A
Corticotropin Releasing Hormone Signaling	1.99	0.0397	0	CALM1 (includes others),FOS,GUCY1A1,JUN,JUND,PLCG2
GPCR-Mediated Integration of Enteroendocrine Signaling Exemplified by an L Cell	1.89	0.0533	NaN	ADCYAP1,GUCY1A1,PLCB4,PLCG2
GDNF Family Ligand-Receptor Interactions	1.87	0.0526	1	DOK6,FOS,JUN,PLCG2
Cardiac Hypertrophy Signaling	1.84	0.0307	1.89	CALM1 (includes others),GUCY1A1,HSPB1,JUN,MYL9,PLCB4,PLCG2,RHOB
Synaptogenesis Signaling Pathway	1.82	0.0284	0.378	CALM1 (includes others),CDH3,GUCY1A1,MAP1B,MARCKS,NAP1L1,PLCG2,RASGRP2,THBS2
Thyroid Cancer Signaling	1.81	0.0506	0	CCND1,FOS,JUN,TCF4
Dopamine Receptor Signaling	1.81	0.0506	NaN	GUCY1A1,PPP1CB,PPP1R12A,PPP1R14A
MIF Regulation of Innate Immunity	1.8	0.0682	NaN	FOS,JUN,MIF
Estrogen-Dependent Breast Cancer Signaling	1.78	0.0494	NaN	CCND1,FOS,HSD17B12,JUN
CXCR4 Signaling	1.77	0.0355	2	FOS,GUCY1A1,JUN,MYL9,PLCB4,RHOB
Gαq Signaling	1.76	0.0353	0.816	CALM1 (includes others),CHRM3,PLCB4,PLCG2,RGS2,RHOB
Role of Macrophages, Fibroblasts and Endothelial Cells in Rheumatoid Arthritis	1.73	0.0274	NaN	CALM1 (includes others),CCND1,FN1,FOS,JUN,MIF,PLCB4,PLCG2,TCF4
14-3-3-mediated Signaling	1.72	0.0394	1	FOS,JUN,PLCB4,PLCG2,TUBA1B
iNOS Signaling	1.72	0.0638	NaN	CALM1 (includes others),FOS,JUN
HIPPO signaling	1.71	0.0471	NaN	CUL1,PPP1CB,PPP1R12A,PPP1R14A
PDGF Signaling	1.69	0.0465	0	CAV1,FOS,JUN,PLCG2
Axonal Guidance Signaling	1.67	0.0236	NaN	ADAMTS5,ADAMTS6,BMP5,CFL2,ITGA8,MYL9,PFN1,PLCB4,PLCG2,ROBO1,TUBA1B,VASP
HGF Signaling	1.65	0.0379	0	CCND1,FOS,ITGA8,JUN,PLCG2
P2Y Purigenic Receptor Signaling Pathway	1.64	0.0376	1	FOS,GUCY1A1,JUN,PLCB4,PLCG2
Regulation of Cellular Mechanics by Calpain Protease	1.64	0.0449	NaN	ACTN1,ACTN4,CCND1,ITGA8
D-myo-inositol (1,4,5,6)-Tetrakisphosphate Biosynthesis	1.63	0.033	2	DUSP1,PAWR,PPP1CB,PPP1R12A,PPP1R12B,PPP1R14A
D-myo-inositol (3,4,5,6)-tetrakisphosphate Biosynthesis	1.63	0.033	2	DUSP1,PAWR,PPP1CB,PPP1R12A,PPP1R12B,PPP1R14A
Unfolded protein response	1.63	0.0444	-1	HSP90B1,HSPA1A/HSPA1B,HSPA5,XBP1
Choline Degradation I	1.62	0.5	NaN	ALDH7A1
Crosstalk between Dendritic Cells and Natural Killer Cells	1.61	0.044	NaN	ACTA2,ACTB,ACTC1,ACTG2
SNARE Signaling Pathway	1.61	0.0368	1.342	CALM1 (includes others),GUCY1A1,MYH10,MYH11,MYL9
Role of PKR in Interferon Induction and Antiviral Response	1.61	0.0368	1.342	FOS,HSP90B1,HSPA1A/HSPA1B,HSPA5,JUN
Histamine Degradation	1.58	0.0952	NaN	ALDH1A1,ALDH7A1
Fatty Acid α-oxidation	1.58	0.0952	NaN	ALDH1A1,ALDH7A1
Iron homeostasis signaling pathway	1.57	0.036	NaN	BMP5,CUL1,HBG1,HBG2,ISCU
Apelin Endothelial Signaling Pathway	1.55	0.0355	2	CALM1 (includes others),FOS,GUCY1A1,JUN,PLCB4
Putrescine Degradation III	1.54	0.0909	NaN	ALDH1A1,ALDH7A1
PI3K Signaling in B Lymphocytes	1.52	0.035	1.342	CALM1 (includes others),FOS,JUN,PLCB4,PLCG2
p53 Signaling	1.51	0.0408	NaN	CCND1,GADD45B,JMY,JUN
UVA-Induced MAPK Signaling	1.51	0.0408	NaN	FOS,JUN,PLCB4,PLCG2
Polyamine Regulation in Colon Cancer	1.48	0.0517	NaN	FOS,JUN,TCF4
Cardiac Hypertrophy Signaling (Enhanced)	1.48	0.0221	1.265	CALM1 (includes others),GUCY1A1,HSPB1,IL11RA,ITGA8,JUN,MAP3K20,PDE5A,PLCB4,PLCG2,PLN,RCAN1
Ethanol Degradation IV	1.47	0.0833	NaN	ALDH1A1,ALDH7A1
Wound Healing Signaling Pathway	1.47	0.0278	1.134	ACTA2,COL12A1,COL18A1,COL4A2,FN1,FOS,JUN
Neuropathic Pain Signaling In Dorsal Horn Neurons	1.47	0.0396	1	FOS,GPR37,PLCB4,PLCG2
ID1 Signaling Pathway	1.46	0.03	0.816	APP,CAV1,CCN2,CCND1,FN1,MCAM
PCP (Planar Cell Polarity) Pathway	1.44	0.05	NaN	JUN,JUND,PFN1
Factors Promoting Cardiogenesis in Vertebrates	1.42	0.0327	-1.342	BMP5,CCND1,PLCB4,PLCG2,TCF4
IL-17A Signaling in Gastric Cells	1.41	0.0769	NaN	FOS,JUN
D-myo-inositol (1,4,5)-Trisphosphate Biosynthesis	1.41	0.0769	NaN	PLCB4,PLCG2
Semaphorin Signaling in Neurons	1.41	0.0484	NaN	CFL2,DPYSL3,RHOB
Thrombopoietin Signaling	1.39	0.0476	NaN	FOS,JUN,PLCG2
PPAR Signaling	1.39	0.0374	0	CITED2,FOS,HSP90B1,JUN
3-phosphoinositide Biosynthesis	1.39	0.0288	2	DUSP1,PAWR,PPP1CB,PPP1R12A,PPP1R12B,PPP1R14A
Tryptophan Degradation X (Mammalian, via Tryptamine)	1.38	0.0741	NaN	ALDH1A1,ALDH7A1
IL-8 Signaling	1.37	0.0286	1.342	CCND1,FOS,JUN,MYL9,RHOB,VASP
G-Protein Coupled Receptor Signaling	1.33	0.0199	0.535	CALM1 (includes others),CCND1,CHRM3,DUSP1,FOS,GPR37,GUCY1A1,JUN,MYL9,MYLK,PDE5A,PLCB4,PLCG2,RGS2
Eumelanin Biosynthesis	1.32	0.25	NaN	MIF
CDK5 Signaling	1.3	0.0351	NaN	GUCY1A1,PPP1CB,PPP1R12A,PPP1R14A
Glucocorticoid Receptor Signaling	1.29	0.0207	NaN	A2M,ACTB,CAV1,DUSP1,FOS,HSP90B1,HSPA1A/HSPA1B,HSPA5,IL11RA,JUN,NDUFS5,POLR2L
Neuregulin Signaling	1.27	0.0342	NaN	DCN,HSP90B1,ITGA8,PLCG2
Androgen Signaling	1.26	0.0296	NaN	CALM1 (includes others),CCND1,JUN,POLR2L,TGFB1I1
Growth Hormone Signaling	1.26	0.0423	NaN	A2M,FOS,PLCG2
PAK Signaling	1.26	0.0339	NaN	CFL2,ITGA8,MYL9,MYLK
Role of Osteoblasts, Osteoclasts and Chondrocytes in Rheumatoid Arthritis	1.26	0.0268	NaN	ADAMTS5,BMP5,CALM1 (includes others),FOS,JUN,TCF4
Cholecystokinin/Gastrin-mediated Signaling	1.25	0.0336	2	FOS,JUN,PLCB4,RHOB
Melatonin Signaling	1.25	0.0417	NaN	CALM1 (includes others),PLCB4,PLCG2
TNFR2 Signaling	1.25	0.0625	NaN	FOS,JUN
Dopamine Degradation	1.25	0.0625	NaN	ALDH1A1,ALDH7A1
Sphingosine-1-phosphate Signaling	1.24	0.0333	NaN	GUCY1A1,PLCB4,PLCG2,RHOB
Creatine-phosphate Biosynthesis	1.23	0.2	NaN	CKB
Lysine Degradation II	1.23	0.2	NaN	ALDH7A1
Lysine Degradation V	1.23	0.2	NaN	ALDH7A1
Renin-Angiotensin Signaling	1.22	0.0328	NaN	FOS,GUCY1A1,JUN,PLCG2
Ethanol Degradation II	1.2	0.0588	NaN	ALDH1A1,ALDH7A1
Erythropoietin Signaling Pathway	1.19	0.0282	0.447	CCND1,FOS,HBG1,HBG2,JUN
Leptin Signaling in Obesity	1.19	0.0395	NaN	GUCY1A1,PLCB4,PLCG2
Sirtuin Signaling Pathway	1.19	0.024	-0.447	APP,GADD45B,JUN,NDUFS5,PGAM2,TSPO,TUBA1B
Oxytocin In Spinal Neurons Signaling Pathway	1.18	0.0571	NaN	GUCY1A1,KCNJ8
Osteoarthritis Pathway	1.17	0.0254	NaN	ADAMTS5,ANXA2,DCN,FN1,ITGA8,TCF4
IL-6 Signaling	1.16	0.0312	2	A2M,FOS,HSPB1,JUN
Rapoport-Luebering Glycolytic Shunt	1.15	0.167	NaN	PGAM2
Noradrenaline and Adrenaline Degradation	1.13	0.0541	NaN	ALDH1A1,ALDH7A1
BEX2 Signaling Pathway	1.13	0.037	NaN	CCND1,JUN,TCF4
IL-17A Signaling in Fibroblasts	1.11	0.0526	NaN	FOS,JUN
Adipogenesis pathway	1.09	0.0296	NaN	NR2F2,TBL1XR1,TXNIP,XBP1
BAG2 Signaling Pathway	1.09	0.0357	NaN	ANXA2,HSPA1A/HSPA1B,HSPA5
Endothelin-1 Signaling	1.08	0.026	0.447	FOS,GUCY1A1,JUN,PLCB4,PLCG2
GNRH Signaling	1.08	0.026	NaN	CALM1 (includes others),FOS,GUCY1A1,JUN,PLCB4
Clathrin-mediated Endocytosis Signaling	1.07	0.0259	NaN	ACTA2,ACTB,ACTC1,ACTG2,CLU
PPARα/RXRα Activation	1.05	0.0256	NaN	GUCY1A1,HSP90B1,JUN,PLCB4,PLCG2
BMP signaling pathway	1.05	0.0345	NaN	BMP5,JUN,SOSTDC1
Xenobiotic Metabolism AHR Signaling Pathway	1.05	0.0345	NaN	ALDH1A1,ALDH7A1,HSP90B1
April Mediated Signaling	1.04	0.0476	NaN	FOS,JUN
Hereditary Breast Cancer Signaling	1.03	0.0282	NaN	ACTB,CCND1,GADD45B,POLR2L
Molecular Mechanisms of Cancer	1.03	0.0201	NaN	BMP5,CCND1,FOS,GUCY1A1,ITGA8,JUN,PLCB4,RHOB,TCF4
Natural Killer Cell Signaling	1.03	0.0251	-1.342	CFL2,COL18A1,HSPA1A/HSPA1B,HSPA5,PLCG2
B Cell Activating Factor Signaling	1.02	0.0465	NaN	FOS,JUN
RANK Signaling in Osteoclasts	1.01	0.033	NaN	CALM1 (includes others),FOS,JUN
G Protein Signaling Mediated by Tubby	1.01	0.0455	NaN	PLCB4,PLCG2
Pyroptosis Signaling Pathway	0.987	0.0323	NaN	GBP2,KCNQ1OT1,TXNIP
ERBB Signaling	0.979	0.0319	NaN	FOS,JUN,PLCG2
Circadian Rhythm Signaling	0.967	0.0223	NaN	ADCYAP1,BHLHE41,GUCY1A1,NFIL3,PLCB4,PLCG2
IL-1 Signaling	0.959	0.0312	NaN	FOS,GUCY1A1,JUN
Colorectal Cancer Metastasis Signaling	0.955	0.0221	0.447	CCND1,FOS,GUCY1A1,JUN,RHOB,TCF4
Insulin Secretion Signaling Pathway	0.943	0.022	1	CHRM3,GUCY1A1,KCNJ8,PABPC1,PLCB4,PLCG2
Protein Ubiquitination Pathway	0.932	0.0218	NaN	CRYAB,CUL1,HSP90B1,HSPA1A/HSPA1B,HSPA5,HSPB1
Relaxin Signaling	0.924	0.0258	NaN	FOS,GUCY1A1,JUN,PDE5A
Phospholipase C Signaling	0.914	0.0177	0	CALM1 (includes others),GUCY1A1,ITGA8,MARCKS,MYL9,PLCB4,PLCG2,PPP1CB,PPP1R12A,PPP1R12B,PPP1R14A,RHOB
UVC-Induced MAPK Signaling	0.9	0.0392	NaN	FOS,JUN
Sumoylation Pathway	0.889	0.0291	NaN	FOS,JUN,RHOB
TNFR1 Signaling	0.886	0.0385	NaN	FOS,JUN
UVB-Induced MAPK Signaling	0.886	0.0385	NaN	FOS,JUN
Role of NFAT in Cardiac Hypertrophy	0.879	0.0225	0	CALM1 (includes others),GUCY1A1,PLCB4,PLCG2,RCAN1
α-Adrenergic Signaling	0.848	0.0278	NaN	CALM1 (includes others),GUCY1A1,PLCG2
EGF Signaling	0.845	0.0364	NaN	FOS,JUN
Oxidative Ethanol Degradation III	0.833	0.0357	NaN	ALDH1A1,ALDH7A1
CD27 Signaling in Lymphocytes	0.821	0.0351	NaN	FOS,JUN
Kinetochore Metaphase Signaling Pathway	0.821	0.027	NaN	PPP1CB,PPP1R12A,PPP1R14A
Glioblastoma Multiforme Signaling	0.815	0.0234	0	CCND1,PLCB4,PLCG2,RHOB
Acyl-CoA Hydrolysis	0.807	0.0714	NaN	ACOT2
WNT/β-catenin Signaling	0.804	0.0231	NaN	CCND1,CDH3,JUN,TCF4
CDC42 Signaling	0.796	0.0174	-0.333	CDC42EP5,CFL2,FOS,ITGA8,JUN,MYL9,MYLK,PPP1CB,PPP1R12A,PPP1R12B
GADD45 Signaling	0.785	0.0333	NaN	CCND1,GADD45B
Role of Tissue Factor in Cancer	0.783	0.0259	NaN	CCN1,CCN2,CFL2
IL-2 Signaling	0.775	0.0328	NaN	FOS,JUN
GPCR-Mediated Nutrient Sensing in Enteroendocrine Cells	0.767	0.0254	NaN	GUCY1A1,PLCB4,PLCG2
Tumor Microenvironment Pathway	0.767	0.0223	0	CCND1,FN1,FOS,JUN
Parkinson's Signaling	0.752	0.0625	NaN	GPR37
Activation of IRF by Cytosolic Pattern Recognition Receptors	0.733	0.0308	NaN	JUN,PPIB
ERB2-ERBB3 Signaling	0.733	0.0308	NaN	CCND1,JUN
Glioma Signaling	0.724	0.0242	NaN	CALM1 (includes others),CCND1,PLCG2
WNT/Ca+ pathway	0.724	0.0303	NaN	PLCB4,PLCG2
Gαs Signaling	0.717	0.024	NaN	CHRM3,GUCY1A1,RGS2
CD40 Signaling	0.712	0.0299	NaN	FOS,JUN
Phospholipases	0.712	0.0299	NaN	PLCB4,PLCG2
Cell Cycle: G1/S Checkpoint Regulation	0.703	0.0294	NaN	CCND1,CUL1
Xenobiotic Metabolism CAR Signaling Pathway	0.703	0.0211	0	ALDH1A1,ALDH7A1,CITED2,HSP90B1
Serotonin Degradation	0.676	0.0282	NaN	ALDH1A1,ALDH7A1
IL-10 Signaling	0.666	0.0278	NaN	FOS,JUN
Basal Cell Carcinoma Signaling	0.666	0.0278	NaN	BMP5,TCF4
Phagosome Formation	0.666	0.0159	0.905	CFL2,CHRM3,FN1,GPR37,ITGA8,MARCKS,MYH10,MYH11,MYL9,MYLK,PLCG2
Gα12/13 Signaling	0.664	0.0226	NaN	CDH3,JUN,MYL9
Glioma Invasiveness Signaling	0.658	0.0274	NaN	RHOB,TIMP1
PI3K/AKT Signaling	0.658	0.0201	NaN	CCND1,HSP90B1,IL11RA,ITGA8
IL-12 Signaling and Production in Macrophages	0.644	0.0221	NaN	CLU,FOS,JUN
Gustation Pathway	0.636	0.0197	NaN	CHRM3,GPR37,GUCY1A1,KCNJ8
RAC Signaling	0.633	0.0217	NaN	CFL2,ITGA8,JUN
Hypoxia Signaling in the Cardiovascular System	0.631	0.0263	NaN	HSP90B1,JUN
Macropinocytosis Signaling	0.631	0.0263	NaN	ACTN4,PLCG2
Insulin Receptor Signaling	0.622	0.0214	NaN	PPP1CB,PPP1R12A,PPP1R14A
Toll-like Receptor Signaling	0.614	0.0256	NaN	FOS,JUN
Neurotrophin/TRK Signaling	0.614	0.0256	NaN	FOS,JUN
IL-7 Signaling Pathway	0.614	0.0256	NaN	CCND1,JUN
HIF1α Signaling	0.613	0.0192	0	HSPA1A/HSPA1B,HSPA5,JUN,PLCG2
Cardiomyocyte Differentiation via BMP Receptors	0.613	0.0435	NaN	BMP5
Apelin Cardiac Fibroblast Signaling Pathway	0.613	0.0435	NaN	CCN2
IL-3 Signaling	0.607	0.0253	NaN	FOS,JUN
Opioid Signaling Pathway	0.6	0.0179	NaN	CALM1 (includes others),FOS,GUCY1A1,RGS5,TCF4
Renal Cell Carcinoma Signaling	0.599	0.025	NaN	FOS,JUN
Huntington's Disease Signaling	0.588	0.0177	NaN	HSPA1A/HSPA1B,HSPA5,JUN,PLCB4,POLR2L
JAK/STAT Signaling	0.585	0.0244	NaN	FOS,JUN
CDP-diacylglycerol Biosynthesis I	0.582	0.04	NaN	CDS2
Endocannabinoid Cancer Inhibition Pathway	0.582	0.0204	NaN	CCND1,GUCY1A1,TCF4
Cyclins and Cell Cycle Regulation	0.57	0.0238	NaN	CCND1,CUL1
VEGF Family Ligand-Receptor Interactions	0.57	0.0238	NaN	FOS,PLCG2
Endocannabinoid Neuronal Synapse Pathway	0.57	0.0201	NaN	GUCY1A1,PLCB4,PLCG2
Estrogen-mediated S-phase Entry	0.567	0.0385	NaN	CCND1
Apelin Liver Signaling Pathway	0.567	0.0385	NaN	COL18A1
LPS-stimulated MAPK Signaling	0.562	0.0235	NaN	FOS,JUN
Phosphatidylglycerol Biosynthesis II (Non-plastidic)	0.553	0.037	NaN	CDS2
Glycolysis I	0.553	0.037	NaN	PGAM2
Gluconeogenesis I	0.553	0.037	NaN	PGAM2
Breast Cancer Regulation by Stathmin1	0.536	0.0152	2.333	CCND1,CHRM3,GPR37,JUN,PLCB4,PPP1CB,PPP1R12A,PPP1R14A,TUBA1B
Epithelial Adherens Junction Signaling	0.53	0.0191	NaN	CFL2,MYH10,TCF4
Ceramide Signaling	0.529	0.0222	NaN	FOS,JUN
Acute Myeloid Leukemia Signaling	0.521	0.022	NaN	CCND1,TCF4
TGF-β Signaling	0.491	0.0208	NaN	FOS,JUN
HMGB1 Signaling	0.484	0.018	NaN	FOS,JUN,RHOB
Melanocyte Development and Pigmentation Signaling	0.479	0.0204	NaN	GUCY1A1,PLCG2
ATM Signaling	0.474	0.0202	NaN	GADD45B,JUN
4-1BB Signaling in T Lymphocytes	0.471	0.0294	NaN	JUN
Th1 and Th2 Activation Pathway	0.463	0.0174	NaN	BHLHE41,JUN,NFIL3
Coagulation System	0.461	0.0286	NaN	A2M
Nucleotide Excision Repair Pathway	0.461	0.0286	NaN	POLR2L
MIF-mediated Glucocorticoid Regulation	0.451	0.0278	NaN	MIF
Mouse Embryonic Stem Cell Pluripotency	0.446	0.0192	NaN	ID3,TCF4
Cell Cycle Regulation by BTG Family Proteins	0.441	0.027	NaN	CCND1
Complement System	0.441	0.027	NaN	C1S
LPS/IL-1 Mediated Inhibition of RXR Function	0.434	0.0157	NaN	ALDH1A1,ALDH7A1,FABP5,JUN
Docosahexaenoic Acid (DHA) Signaling	0.432	0.0263	NaN	APP
Sperm Motility	0.432	0.0157	1	CALM1 (includes others),GUCY1A1,PLCB4,PLCG2
IL-17 Signaling	0.406	0.016	NaN	FOS,HSP90B1,JUN
Antioxidant Action of Vitamin C	0.406	0.0179	NaN	PLCB4,PLCG2
Intrinsic Prothrombin Activation Pathway	0.398	0.0238	NaN	COL18A1
Retinoate Biosynthesis I	0.398	0.0238	NaN	ALDH1A1
TEC Kinase Signaling	0.398	0.0138	1.89	ACTA2,ACTB,ACTC1,ACTG2,FOS,ITGA8,PLCG2,RHOB
Prostate Cancer Signaling	0.397	0.0175	NaN	CCND1,HSP90B1
IL-13 Signaling Pathway	0.388	0.0172	NaN	DUSP1,JUN
Synaptic Long Term Depression	0.378	0.0154	NaN	GUCY1A1,PLCB4,PLCG2
Estrogen Biosynthesis	0.376	0.0222	NaN	HSD17B12
Serotonin Receptor Signaling	0.376	0.0222	NaN	GUCY1A1
Coronavirus Replication Pathway	0.376	0.0222	NaN	TUBA1B
MSP-RON Signaling In Macrophages Pathway	0.375	0.0168	NaN	FOS,JUN
Oxytocin In Brain Signaling Pathway	0.371	0.0152	NaN	ADCYAP1,CALM1 (includes others),RGS2
p38 MAPK Signaling	0.371	0.0167	NaN	DUSP1,HSPB1
Role of OCT4 in Mammalian Embryonic Stem Cell Pluripotency	0.369	0.0217	NaN	NR2F2
tRNA Splicing	0.369	0.0217	NaN	PDE5A
Pulmonary Healing Signaling Pathway	0.365	0.0151	NaN	CCND1,CFL2,TCF4
nNOS Signaling in Neurons	0.362	0.0213	NaN	CALM1 (includes others)
Ephrin A Signaling	0.362	0.0213	NaN	CFL2
nNOS Signaling in Skeletal Muscle Cells	0.355	0.0208	NaN	CALM1 (includes others)
Endocannabinoid Developing Neuron Pathway	0.342	0.0157	NaN	CCND1,GUCY1A1
Melanoma Signaling	0.341	0.02	NaN	CCND1
Assembly of RNA Polymerase II Complex	0.341	0.02	NaN	POLR2L
Cell Cycle: G2/M DNA Damage Checkpoint Regulation	0.341	0.02	NaN	CUL1
Amyloid Processing	0.335	0.0196	NaN	APP
G Beta Gamma Signaling	0.334	0.0155	NaN	CAV1,PLCG2
Xenobiotic Metabolism Signaling	0.333	0.0138	NaN	ALDH1A1,ALDH7A1,CITED2,HSP90B1
fMLP Signaling in Neutrophils	0.327	0.0153	NaN	CALM1 (includes others),PLCB4
Atherosclerosis Signaling	0.327	0.0153	NaN	CLU,COL18A1
p70S6K Signaling	0.323	0.0152	NaN	PLCB4,PLCG2
GABA Receptor Signaling	0.32	0.015	NaN	GPR37,GUCY1A1
Transcriptional Regulatory Network in Embryonic Stem Cells	0.318	0.0185	NaN	SKIL
Phototransduction Pathway	0.318	0.0185	NaN	GUCY1A1
Autophagy	0.317	0.014	NaN	CALM1 (includes others),FOS,JUN
STAT3 Pathway	0.313	0.0148	NaN	IL11RA,MAP3K20
Senescence Pathway	0.313	0.0134	2	CALM1 (includes others),CCND1,GADD45B,JUN
Th2 Pathway	0.306	0.0146	NaN	BHLHE41,JUN
Reelin Signaling in Neurons	0.299	0.0144	NaN	APP,MAP1B
Gαi Signaling	0.296	0.0143	NaN	CAV1,GUCY1A1
Endometrial Cancer Signaling	0.286	0.0167	NaN	CCND1
Retinoic acid Mediated Apoptosis Signaling	0.286	0.0167	NaN	CRABP2
HER-2 Signaling in Breast Cancer	0.286	0.0132	NaN	CCND1,FOS,JUN
Neuroinflammation Signaling Pathway	0.272	0.0126	1	APP,FOS,JUN,PLCG2
PTEN Signaling	0.265	0.0133	NaN	CCND1,ITGA8
PXR/RXR Activation	0.263	0.0154	NaN	ALDH1A1
Stearate Biosynthesis I (Animals)	0.263	0.0154	NaN	ACOT2
Mitotic Roles of Polo-Like Kinase	0.258	0.0152	NaN	HSP90B1
Pyridoxal 5'-phosphate Salvage Pathway	0.258	0.0152	NaN	DMPK
Glutamate Receptor Signaling	0.258	0.0152	NaN	CALM1 (includes others)
ERBB4 Signaling	0.249	0.0147	NaN	PLCG2
AMPK Signaling	0.246	0.0123	NaN	ACTB,CCND1,CHRM3
Ovarian Cancer Signaling	0.243	0.0127	NaN	CCND1,TCF4
GM-CSF Signaling	0.242	0.0143	NaN	CCND1
Phagosome Maturation	0.241	0.0126	NaN	TUBA1B,TUBE1
Ephrin B Signaling	0.234	0.0139	NaN	CFL2
ERK5 Signaling	0.227	0.0135	NaN	FOS
TREM1 Signaling	0.216	0.013	NaN	PLCG2
Antiproliferative Role of Somatostatin Receptor 2	0.216	0.013	NaN	GUCY1A1
Role of MAPK Signaling in Inhibiting the Pathogenesis of Influenza	0.216	0.013	NaN	JUN
Role of WNT/GSK-3β Signaling in the Pathogenesis of Influenza	0.213	0.0128	NaN	TCF4
Maturity Onset Diabetes of Young (MODY) Signaling	0.209	0.0127	NaN	KCNJ8
Role of BRCA1 in DNA Damage Response	0.206	0.0125	NaN	ACTB
NAD Signaling Pathway	0	0.00662	NaN	POLR2L
CLEAR Signaling Pathway	0	0.00351	NaN	RRAGA
Fc Epsilon RI Signaling	0	0.00847	NaN	PLCG2
Hepatic Cholestasis	0	0.0105	NaN	GUCY1A1,JUN
LXR/RXR Activation	0	0.00813	NaN	CLU
Mitochondrial Dysfunction	0	0.0117	NaN	APP,NDUFS5
FXR/RXR Activation	0	0.00794	NaN	CLU
TR/RXR Activation	0	0.0119	NaN	TBL1XR1
Role of Pattern Recognition Receptors in Recognition of Bacteria and Viruses	0	0.00641	NaN	PLCG2
Role of NFAT in Regulation of the Immune Response	0	0.0102	0.816	CALM1 (includes others),FOS,JUN,PLCB4,PLCG2,RCAN1
FcγRIIB Signaling in B Lymphocytes	0	0.0118	NaN	PLCG2
CCR5 Signaling in Macrophages	0	0.00802	1	CALM1 (includes others),FOS,JUN,PLCG2
Calcium-induced T Lymphocyte Apoptosis	0	0.00217	NaN	CALM1 (includes others)
CD28 Signaling in T Helper Cells	0	0.0058	NaN	CALM1 (includes others),FOS,JUN
Dendritic Cell Maturation	0	0.00507	NaN	COL18A1,PLCB4,PLCG2
ICOS-ICOSL Signaling in T Helper Cells	0	0.00197	NaN	CALM1 (includes others)
Human Embryonic Stem Cell Pluripotency	0	0.012	NaN	BMP5,TCF4
Role of NANOG in Mammalian Embryonic Stem Cell Pluripotency	0	0.00833	NaN	BMP5
CREB Signaling in Neurons	0	0.0116	1.342	CALM1 (includes others),CHRM3,GPR37,GUCY1A1,PLCB4,PLCG2,POLR2L
Small Cell Lung Cancer Signaling	0	0.0104	NaN	CCND1
Bladder Cancer Signaling	0	0.00862	NaN	CCND1
Chronic Myeloid Leukemia Signaling	0	0.00935	NaN	CCND1
Non-Small Cell Lung Cancer Signaling	0	0.0106	NaN	CCND1
Pancreatic Adenocarcinoma Signaling	0	0.00794	NaN	CCND1
Systemic Lupus Erythematosus Signaling	0	0.00482	NaN	FOS,JUN,PLCG2
FAK Signaling	0	0.00961	0.632	CCND1,CHRM3,COL18A1,FOS,GPR37,IL11RA,ITGA8,JUN,PLCG2,TCF4
Neuroprotective Role of THOP1 in Alzheimer's Disease	0	0.00833	NaN	APP
Regulation of IL-2 Expression in Activated and Anergic T Lymphocytes	0	0.00868	1	CALM1 (includes others),FOS,JUN,PLCG2
NUR77 Signaling in T Lymphocytes	0	0.00195	NaN	CALM1 (includes others)
PKCθ Signaling in T Lymphocytes	0	0.00538	NaN	FOS,JUN,PLCG2
Antiproliferative Role of TOB in T Cell Signaling	0	0.00469	NaN	CUL1,PABPC1
OX40 Signaling Pathway	0	0.00209	NaN	JUN
NGF Signaling	0	0.00833	NaN	PLCG2
Telomerase Signaling	0	0.00935	NaN	HSP90B1
Salvage Pathways of Pyrimidine Ribonucleotides	0	0.0102	NaN	DMPK
PEDF Signaling	0	0.0119	NaN	TCF4
Granulocyte Adhesion and Diapedesis	0	0.00529	NaN	CXCL14
Regulation of the Epithelial-Mesenchymal Transition Pathway	0	0.00513	NaN	TCF4
Oxidative Phosphorylation	0	0.00901	NaN	NDUFS5
SAPK/JNK Signaling	0	0.00398	NaN	JUN,MAP3K20
B Cell Receptor Signaling	0	0.00634	1	CALM1 (includes others),CFL2,JUN,PLCG2
Apoptosis Signaling	0	0.00962	NaN	PLCG2
NF-κB Signaling	0	0.00175	NaN	PLCG2
T Cell Receptor Signaling	0	0.00651	NaN	CALM1 (includes others),FOS,JUN,TCF4
Th1 Pathway	0	0.0082	NaN	NFIL3
Th17 Activation Pathway	0	0.00207	NaN	HSP90B1
NER (Nucleotide Excision Repair, Enhanced Pathway)	0	0.00971	NaN	POLR2L
Apelin Adipocyte Signaling Pathway	0	0.011	NaN	GUCY1A1
T Cell Exhaustion Signaling Pathway	0	0.0053	NaN	FOS,JUN,PLCG2
Systemic Lupus Erythematosus In T Cell Signaling Pathway	0	0.00468	NaN	FOS,JUN,RHOB
Systemic Lupus Erythematosus In B Cell Signaling Pathway	0	0.0083	0.816	CALM1 (includes others),CCND1,FOS,JUN,PLCG2,RASGRP2
White Adipose Tissue Browning Pathway	0	0.00725	NaN	GUCY1A1
HOTAIR Regulatory Pathway	0	0.00613	NaN	TCF4
Necroptosis Signaling Pathway	0	0.00637	NaN	TSPO
Regulation Of The Epithelial Mesenchymal Transition By Growth Factors Pathway	0	0.0104	NaN	FOS,JUN
Regulation Of The Epithelial Mesenchymal Transition In Development Pathway	0	0.0115	NaN	TCF4
Ephrin Receptor Signaling	0	0.00985	NaN	CFL2,ITGA8
Ferroptosis Signaling Pathway	0	0.00758	NaN	HSPB1
Role of MAPK Signaling in Promoting the Pathogenesis of Influenza	0	0.00885	NaN	JUN
