# Supplementary material for: Single-cell RNA sequencing reveals transcriptional changes of human choroidal and retinal pigment epithelium cells during fetal development, in healthy adult and intermediate age-related macular degeneration
Source: Hum Mol Genet. 2023 Jan 16;32(10):1698–710. doi: 10.1093/hmg/ddad007 (PMC10162434; doi:10.1093/hmg/ddad007)
Supplement: Table_S5_ddad007 [file table_s5_ddad007.xlsx]

## Sheet: RPE
	p_val	avg_logFC	pct.1	pct.2	p_val_adj
GPX3	6.35694671847975e-83	2.61412	1	0.236	1.29701e-78
MT1X	3.79373738594164e-60	2.53589	0.987	0.292	7.74036e-56
MT2A	1.12217146272973e-59	2.40732	1	0.573	2.28957e-55
CRYAB	3.41989886209296e-69	2.14798	1	0.5	6.97762e-65
NEAT1	5.20676284190195e-23	1.9597	0.994	0.873	1.06234e-18
MT1M	1.45456722295841e-101	1.72484	0.918	0.026	2.96775e-97
DAPL1	1.44262972069251e-11	1.71226	0.544	0.401	2.9434e-07
MTRNR2L8	5.80582263441647e-47	1.67363	0.987	0.568	1.18456e-42
SOD2	5.25331245517234e-48	1.60798	0.968	0.344	1.07183e-43
CP	5.17317233808896e-89	1.60582	0.785	0.007	1.05548e-84
APOD	7.15524296488233e-107	1.55707	0.899	0.007	1.45988e-102
CLU	5.4745239531139e-30	1.55309	1	0.946	1.11697e-25
MGP	1.81066118078558e-62	1.52711	0.956	0.441	3.69429e-58
NUPR1	3.37869583840718e-65	1.47565	1	0.33	6.89355e-61
HLA-B	4.94516284861053e-63	1.47458	0.981	0.361	1.00896e-58
S100A6	3.04222799039294e-54	1.46955	0.994	0.762	6.20706e-50
ADIRF	1.43163131343092e-106	1.37515	0.924	0.014	2.92096e-102
TFPI2	8.37425789530191e-07	1.33427	0.563	0.526	0.017086
HLA-A	5.05241269914032e-45	1.27887	1	0.741	1.03084e-40
SAT1	2.09273912737444e-47	1.25966	1	0.616	4.26982e-43
CXCL10	7.5246484088724e-12	1.23451	0.108	0	1.53525e-07
OPTC	6.76361713464502e-20	1.22291	0.196	0.002	1.37998e-15
S100A4	5.0160976050187e-64	1.18453	0.759	0.071	1.02343e-59
IFITM3	2.93979396735924e-34	1.15655	0.994	0.88	5.99806e-30
MT1A	5.48780189515797e-23	1.13726	0.234	0.005	1.11968e-18
TMEM176B	5.51046659324564e-53	1.1263	0.892	0.205	1.1243e-48
LDHA	1.71091700791941e-41	1.11616	0.987	0.679	3.49078e-37
SELENOM	1.00362344820484e-46	1.09178	0.994	0.467	2.04769e-42
TMEM176A	1.97885458184459e-43	1.05744	0.703	0.134	4.03746e-39
TSC22D1	1.11291998835896e-19	1.04537	0.981	0.696	2.27069e-15
SDS	1.60030562970665e-19	1.04443	0.184	0	3.2651e-15
IFITM2	5.81081e-59	1.03638	0.975	0.425	1.18558e-54
SERPING1	2.49817071339085e-48	1.01435	0.981	0.498	5.09702e-44
IGFBP6	3.4169408415939e-45	1.0143	0.924	0.325	6.97158e-41
IL6	7.08815571849389e-20	0.996334	0.228	0.012	1.4462e-15
SOD3	3.62053743882869e-70	0.991314	0.842	0.092	7.38698e-66
DDIT4	5.64293091042728e-33	0.980101	0.873	0.318	1.15133e-28
ALDH1A1	4.54753757549126e-69	0.969633	0.665	0.017	9.27834e-65
MT1E	6.02492195519814e-46	0.966695	0.861	0.179	1.22926e-41
LGALS3	7.03750034117942e-50	0.94532	0.956	0.311	1.43586e-45
SPP1	4.18168841946507e-78	0.930251	0.722	0.012	8.5319e-74
HSPA6	5.26841406963467e-79	0.902448	0.854	0.047	1.07491e-74
KLF9	6.23083463865016e-103	0.88461	0.886	0.012	1.27128e-98
SPARCL1	3.9288119558613e-40	0.881604	0.911	0.361	8.01596e-36
MT1G	6.44096951060603e-18	0.853276	0.209	0.012	1.31415e-13
PLA2G2A	2.90920967487468e-67	0.843857	0.62	0.007	5.93566e-63
TSC22D3	1.74112674018548e-38	0.835974	0.911	0.33	3.55242e-34
CKB	1.08387019402894e-08	0.82069	0.519	0.375	0.000221142
DCN	7.54913402701235e-38	0.820231	0.873	0.349	1.54025e-33
CEBPD	5.1659091257239e-34	0.818918	0.975	0.505	1.054e-29
CPAMD8	1.04262463051075e-12	0.813695	0.266	0.061	2.12727e-08
HSPA1B	1.07082460045323e-35	0.79764	0.975	0.708	2.1848e-31
RARRES1	1.18008926789721e-81	0.790806	0.829	0.038	2.40774e-77
TXNIP	5.02470022017595e-52	0.788153	0.892	0.342	1.02519e-47
CD74	2.63456474237593e-75	0.775829	0.753	0.031	5.3753e-71
LINC00844	7.01346813424347e-31	0.769287	0.291	0	1.43096e-26
CHI3L1	7.81472988977722e-19	0.756961	0.203	0.007	1.59444e-14
PAX6	1.97994955795228e-10	0.756672	0.494	0.297	4.03969e-06
CD44	5.06989288808411e-90	0.749976	0.81	0.017	1.03441e-85
GSN	5.47368781610077e-30	0.717323	0.975	0.604	1.1168e-25
CFH	2.59472140915938e-50	0.703251	0.823	0.134	5.29401e-46
HMOX1	3.28803401469131e-11	0.702482	0.177	0.026	6.70858e-07
IGFBP7	4.27434055195698e-08	0.701104	1	0.958	0.000872094
MYOC	9.12995e-78	0.70024	0.684	0.002	1.86278e-73
B2M	5.13579651746537e-16	0.70005	1	0.991	1.04786e-11
PRELP	7.92071934154167e-49	0.694431	0.816	0.156	1.61606e-44
SCN3B	5.15360452242435e-11	0.681107	0.19	0.033	1.05149e-06
HLA-C	6.74429378994335e-16	0.67443	0.975	0.66	1.37604e-11
NAMPT	8.17177446430783e-31	0.671486	0.949	0.474	1.66729e-26
HLA-E	2.29143518280009e-36	0.670964	0.962	0.453	4.67522e-32
S100A13	6.97652016497755e-19	0.656006	0.766	0.41	1.42342e-14
SLC2A3	7.66405386004017e-40	0.648656	0.734	0.17	1.5637e-35
KLF4	6.28016375528319e-68	0.646082	0.842	0.083	1.28134e-63
CD9	1.33366586405597e-48	0.639907	0.842	0.165	2.72108e-44
CDKN1A	4.86051692266712e-63	0.637763	0.772	0.075	9.91691e-59
NBL1	1.04711821892078e-17	0.636482	0.184	0.005	2.13644e-13
YBX3	9.69832535294103e-16	0.636387	0.975	0.752	1.97875e-11
ARRDC3	2.64559481838012e-28	0.619225	0.791	0.285	5.39781e-24
S100A1	1.40139758502614e-17	0.617578	0.165	0	2.85927e-13
ZFP36	4.6558539304101e-17	0.608603	0.937	0.561	9.49934e-13
NFKBIA	3.16306101768547e-23	0.587339	0.924	0.557	6.45359e-19
TAGLN	1.23648781107589e-27	0.586563	0.816	0.316	2.52281e-23
C1R	2.48018721883537e-26	0.584736	0.899	0.42	5.06033e-22
BAG3	1.20578019210324e-63	0.584663	0.835	0.097	2.46015e-59
SRGN	1.42742404571339e-85	0.581673	0.797	0.019	2.91237e-81
USP53	3.31758354483282e-40	0.573906	0.766	0.165	6.76887e-36
NR4A1	1.26225282398604e-11	0.572739	0.842	0.519	2.57537e-07
HSPA1A	6.49504574634635e-20	0.570701	0.975	0.889	1.32518e-15
DNAJB1	4.58029915233679e-30	0.570538	0.949	0.649	9.34518e-26
FABP5	9.62573196775612e-08	0.563848	0.88	0.601	0.00196394
A2M	8.59447617114163e-33	0.557239	0.361	0.014	1.75353e-28
RARRES3	3.68479976016503e-17	0.556529	0.241	0.026	7.5181e-13
HLA-DRA	5.07030317072183e-41	0.550974	0.424	0.012	1.03449e-36
PEBP4	2.13573617336462e-12	0.550671	0.323	0.104	4.35754e-08
DNAJB4	1.0749942450012e-44	0.548337	0.88	0.205	2.19331e-40
ADM	2.7997252518406e-68	0.54273	0.658	0.017	5.71228e-64
HOPX	1.05876985163305e-17	0.542171	0.184	0.005	2.16021e-13
EMP1	1.57616689972467e-40	0.532459	0.835	0.233	3.21585e-36
PLIN2	3.91606303682902e-12	0.531183	0.722	0.392	7.98994e-08
FKBP5	1.95930848354567e-57	0.527985	0.589	0.019	3.99758e-53
C1S	1.40149451799681e-23	0.527964	0.905	0.462	2.85947e-19
PLPP3	5.74961654004195e-29	0.526185	0.715	0.219	1.17309e-24
CEBPB	3.17807381734809e-14	0.52604	0.981	0.726	6.48422e-10
TOB1	3.98512079864209e-11	0.520637	0.614	0.295	8.13084e-07
IGKC	1.75101147539299e-21	0.517135	0.203	0	3.57259e-17
STAC2	7.5245840222104e-12	0.517135	0.108	0	1.53524e-07
HPD	3.84856812584375e-22	0.501925	0.209	0	7.85223e-18
RBP4	4.6289227736691e-63	0.498087	0.563	0	9.44439e-59
DUSP1	1.52228534480441e-12	0.497922	0.981	0.698	3.10592e-08
DEPP1	2.97489945451827e-37	0.497694	0.658	0.116	6.06969e-33
KCNE4	9.3086368566253e-16	0.493381	0.165	0.005	1.89924e-11
PPP1R15A	3.98639237179719e-20	0.487486	0.943	0.587	8.13344e-16
IL6ST	2.69058095469091e-20	0.485725	0.911	0.514	5.48959e-16
STOM	2.26372351160911e-32	0.481544	0.854	0.318	4.61868e-28
PCSK1N	1.20519382491989e-07	0.481054	0.247	0.094	0.00245896
STAT3	6.09904623068921e-16	0.479237	0.848	0.479	1.24439e-11
UBC	4.50018893957866e-08	0.476614	1	1	0.000918174
EDNRB	4.11046370630779e-44	0.471626	0.684	0.094	8.38658e-40
GABARAPL1	5.95380345317019e-21	0.463617	0.867	0.455	1.21475e-16
SLC38A2	3.15105734422628e-25	0.458145	0.842	0.335	6.4291e-21
PNRC1	6.99867432047282e-12	0.455101	0.975	0.757	1.42794e-07
GUK1	3.39173957850506e-07	0.453268	0.949	0.856	0.00692017
HSPH1	2.7810685279666e-18	0.452502	0.911	0.514	5.67421e-14
IFI16	2.37929689889534e-40	0.450834	0.835	0.231	4.85448e-36
PDK4	5.35645492295587e-35	0.44944	0.405	0.021	1.09288e-30
BHLHE40	9.33613329274015e-09	0.44277	0.88	0.599	0.000190485
IER5	9.27684434030286e-29	0.434764	0.608	0.13	1.89275e-24
SNCG	2.70312514744222e-16	0.434573	0.152	0	5.51519e-12
SBDS	8.83445958385819e-14	0.434375	0.981	0.696	1.80249e-09
DPYSL2	6.38478052106452e-08	0.429607	0.582	0.363	0.00130269
KLF2	7.20528234331108e-28	0.424802	0.88	0.354	1.47009e-23
CSRP1	1.22465868577686e-33	0.422998	0.43	0.035	2.49867e-29
COX7A1	7.5971744936879e-07	0.408595	0.437	0.255	0.0155005
NUDT4	4.19716425171972e-09	0.408402	0.715	0.521	8.56347e-05
NQO1	1.2846751692009e-08	0.40656	0.234	0.073	0.000262112
CYBRD1	5.78335000141061e-18	0.404146	0.576	0.203	1.17998e-13
RHO	7.81907466039506e-11	0.400286	0.108	0.002	1.59533e-06
GADD45A	3.10970527233956e-08	0.394705	0.57	0.358	0.000634473
SERPINB1	1.09813987585044e-14	0.388517	0.31	0.066	2.24053e-10
MBNL1	9.54799987084841e-31	0.386031	0.703	0.177	1.94808e-26
ISCU	1.02085480888094e-06	0.384963	0.905	0.738	0.0208285
ANXA1	2.88164612713808e-38	0.381289	0.823	0.222	5.87942e-34
TMSB4X	1.27298016720207e-09	0.380877	0.924	0.733	2.59726e-05
LGALS1	4.43366510796898e-14	0.375842	0.975	0.552	9.04601e-10
FMO2	3.67030051858475e-13	0.374753	0.139	0.005	7.48851e-09
AEBP1	5.22241656618172e-22	0.374667	0.816	0.366	1.06553e-17
IGFBP4	2.64554563973292e-15	0.372382	0.873	0.498	5.39771e-11
SFRP2	2.90152227249608e-10	0.366421	0.101	0.002	5.91998e-06
ALDH2	6.22837103300056e-11	0.366106	0.791	0.531	1.27077e-06
S100A10	2.41977440933092e-13	0.36558	0.886	0.458	4.93707e-09
MMP2	1.22304967790664e-18	0.360436	0.576	0.203	2.49539e-14
NFKBIZ	1.29078902909353e-21	0.356822	0.759	0.316	2.6336e-17
C1QA	1.44618726417354e-08	0.356512	0.12	0.014	0.000295066
CHST11	1.15019473395791e-06	0.355516	0.196	0.068	0.0234674
ATF3	1.04460628983579e-23	0.35425	0.873	0.377	2.13131e-19
SELENBP1	1.28501737114255e-11	0.352896	0.19	0.028	2.62182e-07
IRF1	3.26067402713536e-17	0.34947	0.747	0.361	6.65275e-13
ARID5B	1.26974195522036e-15	0.344994	0.854	0.45	2.59065e-11
AC129507.4	2.03072248768453e-10	0.343663	0.152	0.019	4.14328e-06
RRAS	4.00807638467147e-07	0.339901	0.146	0.033	0.00817768
PIK3R1	6.47288263846983e-17	0.336855	0.589	0.212	1.32066e-12
AP002884.1	5.20421949344538e-08	0.334999	0.114	0.014	0.00106182
METTL7A	1.00379502224756e-09	0.334813	0.127	0.012	2.04804e-05
NDRG1	1.10349783374149e-12	0.334265	0.203	0.028	2.25147e-08
TACC1	1.47474166069534e-08	0.334097	0.829	0.552	0.000300892
BTG1	3.06963104164676e-07	0.329563	0.981	0.807	0.00626297
IL33	1.13252251933227e-12	0.327893	0.165	0.014	2.31069e-08
TGM2	1.10382013849231e-17	0.32427	0.658	0.276	2.25212e-13
IFRD1	1.66899767927566e-14	0.319234	0.703	0.281	3.40526e-10
MYH11	1.01004292476139e-08	0.318302	0.152	0.026	0.000206079
KLF6	5.92483e-15	0.31597	0.823	0.403	1.20884e-10
HLA-DPB1	9.55579399787281e-18	0.315874	0.31	0.05	1.94967e-13
MFAP4	1.34304753152642e-16	0.314194	0.766	0.363	2.74022e-12
CRISPLD2	2.51241575186245e-09	0.314194	0.158	0.026	5.12608e-05
CFD	1.60808366924557e-16	0.313561	0.5	0.163	3.28097e-12
FBXO2	1.26555890382966e-10	0.311849	0.184	0.031	2.58212e-06
SAMD11	4.90671532862181e-09	0.307007	0.19	0.042	0.000100112
RCAN2	4.3623962158469e-11	0.305316	0.177	0.026	8.9006e-07
CLIC1	9.96924084889088e-07	0.302014	0.905	0.653	0.0203402
DIO3OS	3.09232653494285e-15	0.298653	0.152	0.002	6.30927e-11
AES	1.60542624498686e-06	0.296984	0.956	0.757	0.0327555
LTBP2	1.40554838389555e-08	0.296309	0.108	0.009	0.000286774
IER5L	8.0056282211247e-11	0.295442	0.772	0.458	1.63339e-06
S100A11	6.5904937295231e-14	0.293991	0.924	0.472	1.34466e-09
GRP	9.57310668849446e-14	0.284512	0.127	0	1.9532e-09
CRYBB2	4.09173005626964e-08	0.282484	0.133	0.021	0.000834836
PMP22	3.86800914745816e-07	0.280919	0.905	0.528	0.0078919
ABI3BP	1.3564433733013e-08	0.27754	0.114	0.012	0.000276755
TBX2	4.25796721501634e-07	0.273372	0.127	0.024	0.00868753
BST2	1.32034948307687e-08	0.266963	0.177	0.038	0.000269391
HLF	1.10925811429667e-07	0.263931	0.152	0.033	0.00226322
CAST	8.82170919971013e-08	0.262087	0.905	0.682	0.00179989
MAFF	7.4683580180128e-12	0.253536	0.734	0.408	1.52377e-07
CHRDL1	8.20989190364584e-08	0.249539	0.146	0.028	0.00167506
EVA1C	1.99565998500551e-13	0.248255	0.133	0.002	4.07175e-09
TRAC	1.20852835546953e-11	0.246135	0.139	0.009	2.46576e-07
IGLC2	4.1113607639658e-13	0.245673	0.12	0	8.38841e-09
RND3	6.07769059003204e-12	0.241387	0.816	0.455	1.24003e-07
VTN	7.52207333651762e-12	0.24071	0.108	0	1.53473e-07
CTSZ	8.34046556114649e-08	0.238553	0.671	0.413	0.00170171
AKR1C3	1.76290599887725e-12	0.235722	0.114	0	3.59686e-08
ISLR	1.6930734429119e-11	0.234521	0.139	0.009	3.45438e-07
TBX2-AS1	4.94914482060594e-09	0.232506	0.133	0.017	0.000100977
NNMT	3.50908940027514e-20	0.23071	0.19	0	7.1596e-16
ARPC1B	1.78614390391076e-09	0.230275	0.487	0.215	3.64427e-05
TMEM273	5.40858806946577e-08	0.218986	0.108	0.012	0.00110351
P3H2	6.18838616244498e-07	0.218484	0.152	0.038	0.0126262
SLC1A7	1.71102614511675e-10	0.216282	0.12	0.007	3.49101e-06
FBLN1	3.42152421097747e-08	0.213054	0.823	0.526	0.000698094
AC067969.1	7.52001386062281e-12	0.210405	0.108	0	1.53431e-07
CLIC4	4.64274735006423e-10	0.209991	0.658	0.33	9.4726e-06
PLA2R1	9.70388347158302e-13	0.205699	0.127	0.002	1.97988e-08
LAYN	9.78463163500372e-09	0.205523	0.146	0.024	0.000199636
DDIT3	1.39351930727107e-15	0.203463	0.81	0.335	2.8432e-11
ABCC9	6.8743149957281e-08	0.192209	0.114	0.014	0.00140257
TCEA3	7.85085101975759e-07	0.191712	0.101	0.014	0.0160181
TTR	4.05027211533196e-16	0.189809	0.589	0.896	8.26377e-12
CAVIN1	1.01787619237082e-06	0.186965	0.57	0.347	0.0207677
MAL	2.00532389935708e-10	0.180849	0.12	0.007	4.09146e-06
SLC15A2	7.09378926612174e-08	0.166367	0.114	0.014	0.00144735
C11orf96	2.32523001430149e-10	0.156561	0.854	0.394	4.74417e-06
APLP2	6.50573324810232e-08	0.097759	0.975	0.976	0.00132736
RNASE1	1.53686851334036e-06	0.00996166	0.241	0.528	0.0313567
KRT19	1.66119239432355e-11	-0.0411873	0.025	0.295	3.38933e-07
IGFBP2	1.67095813966584e-12	-0.0418255	0.051	0.366	3.40926e-08
GOLIM4	2.85152670544578e-07	-0.048295	0.19	0.493	0.00581797
RHOBTB3	1.62588845735728e-10	-0.0601381	0.614	0.847	3.3173e-06
NKTR	4.4406941438501e-10	-0.0634942	0.367	0.774	9.06035e-06
WNK1	2.86144401798754e-08	-0.0710132	0.196	0.524	0.00058382
RAB11A	5.04026554532213e-08	-0.072964	0.291	0.675	0.00102837
ZCRB1	9.9737094278568e-08	-0.0761828	0.285	0.66	0.00203494
DST	1.24800289826548e-10	-0.0778829	0.095	0.415	2.5463e-06
SYNE2	5.58503818606199e-07	-0.0786167	0.31	0.677	0.0113952
SVIL	1.97917101280182e-08	-0.0823809	0.044	0.267	0.00040381
HIF1A	2.89497482119444e-07	-0.0826622	0.152	0.413	0.00590662
RORB	4.40196341762921e-09	-0.0867813	0.146	0.469	8.98133e-05
PSMG2	6.35075312066197e-08	-0.0901511	0.171	0.474	0.00129574
DPYSL3	4.95586658811994e-07	-0.090777	0.038	0.224	0.0101115
ASH1L	5.19178183931577e-07	-0.0925697	0.215	0.542	0.0105928
AIG1	7.9953467515136e-07	-0.0945894	0.171	0.425	0.0163129
C1orf43	3.27334682856138e-08	-0.0973801	0.222	0.554	0.000667861
ROCK2	2.03496028184889e-07	-0.097845	0.082	0.316	0.00415193
USO1	4.87016977875854e-07	-0.100301	0.095	0.318	0.00993661
MAP1LC3A	7.76368462453646e-07	-0.10053	0.222	0.521	0.0158402
H2AFV	1.32801387096673e-09	-0.103311	0.266	0.71	2.70955e-05
NUP210	9.13786235391999e-07	-0.105574	0.019	0.179	0.018644
CCNI	1.90618461620982e-07	-0.10873	0.981	0.955	0.00388919
UBE2K	1.82680590680849e-07	-0.109998	0.146	0.413	0.00372723
PPIL4	2.19965786143044e-07	-0.111474	0.082	0.309	0.00448796
RBFOX2	1.75980834159202e-06	-0.111474	0.082	0.281	0.0359054
ACTR2	2.52610292433751e-07	-0.112655	0.399	0.675	0.00515401
SLC13A3	7.57537519472566e-08	-0.113199	0.051	0.264	0.0015456
LUC7L2	7.79727305771025e-08	-0.114541	0.114	0.382	0.00159088
ARL3	8.70990182686259e-08	-0.114858	0.291	0.651	0.00177708
C16orf72	4.83943616514536e-07	-0.116136	0.12	0.363	0.0098739
DDR2	1.44545710983266e-11	-0.116364	0.278	0.745	2.94917e-07
TATDN1	2.01019672848572e-06	-0.116537	0.089	0.302	0.041014
DYNC1LI2	5.86636883172105e-09	-0.11718	0.158	0.481	0.000119692
PSAP	1.74889447044161e-09	-0.119729	0.987	0.998	3.56827e-05
LY6E	4.32715099567593e-08	-0.119899	0.089	0.335	0.000882869
CBFA2T2	1.50648726168004e-06	-0.121117	0.032	0.198	0.0307369
C1orf61	3.03794022053169e-08	-0.123361	0.07	0.3	0.000619831
FAM193A	1.30037966006496e-06	-0.125186	0.025	0.189	0.0265316
SRSF4	3.6248446056225e-13	-0.125372	0.184	0.623	7.39577e-09
ELP2	2.31927837660612e-06	-0.126073	0.114	0.342	0.0473202
FAM200B	1.02832439625115e-07	-0.12813	0.209	0.519	0.00209809
MPC2	7.20067520968123e-11	-0.128362	0.241	0.658	1.46915e-06
SLC25A29	1.90338120867756e-06	-0.12851	0.089	0.295	0.0388347
NDUFAB1	1.52616040932264e-06	-0.129218	0.519	0.854	0.0311383
PSMA3	1.31823140523044e-08	-0.130096	0.247	0.627	0.000268959
RAB13	1.95880139436986e-08	-0.130249	0.367	0.736	0.000399654
DARS	1.85590376351757e-06	-0.130634	0.152	0.401	0.037866
CDC42BPA	2.24438294038131e-06	-0.13079	0.076	0.274	0.0457921
QTRT1	3.07487604559311e-07	-0.1311	0.063	0.276	0.00627367
NDUFB6	2.77681971170373e-10	-0.131609	0.272	0.722	5.66555e-06
PPP6R3	8.6332375185054e-07	-0.133342	0.095	0.318	0.0176144
DYNLT3	1.68924832334338e-07	-0.133453	0.177	0.458	0.00344657
KIF21B	2.44625661573897e-06	-0.133453	0.019	0.167	0.049911
FAM49B	7.80093131838646e-07	-0.134504	0.057	0.255	0.0159162
CSTF3	1.05799806640604e-06	-0.134752	0.07	0.274	0.0215863
PLAT	1.23570545064357e-06	-0.135717	0.013	0.163	0.0252121
OAF	1.41722381166072e-06	-0.136073	0.038	0.212	0.0289156
FUNDC2	1.47427020474925e-07	-0.136102	0.228	0.559	0.00300795
E2F5	2.06106545245443e-06	-0.136166	0.006	0.144	0.0420519
TMX4	9.59466769726672e-07	-0.136205	0.139	0.382	0.019576
GMFB	1.22542159744187e-06	-0.13693	0.051	0.236	0.0250023
PSMC5	5.42977707266043e-08	-0.136953	0.367	0.729	0.00110784
BBX	7.30215701607866e-08	-0.137146	0.38	0.663	0.00148986
BCL7A	1.95879208112572e-06	-0.137398	0.019	0.17	0.0399652
VPS29	1.09292754440883e-08	-0.137546	0.323	0.656	0.00022299
GNAQ	1.71575538816434e-09	-0.137791	0.12	0.427	3.50066e-05
TMEM109	1.63139825751993e-06	-0.138142	0.158	0.403	0.0332854
FXYD6	2.19659905801188e-09	-0.138481	0.114	0.415	4.48172e-05
CHRNA7	1.96711098236472e-07	-0.138873	0.006	0.167	0.0040135
PTPN2	2.17812215926129e-06	-0.139302	0.076	0.276	0.0444402
AL078639.1	2.22412100779425e-06	-0.139487	0.044	0.219	0.0453787
ZNF451	8.27071889207791e-07	-0.139744	0.063	0.259	0.0168747
CDH11	3.02784044544883e-10	-0.140047	0.057	0.328	6.1777e-06
ATP2A2	1.52706299991817e-09	-0.140047	0.152	0.486	3.11567e-05
ZFHX4	8.70226074222973e-09	-0.140047	0.063	0.309	0.000177552
NET1	1.71138654121801e-06	-0.140294	0.158	0.396	0.0349174
MGAT4A	2.60981862794363e-07	-0.14063	0.025	0.205	0.00532481
HIPK1	2.19330783145821e-06	-0.141485	0.076	0.274	0.0447501
FAM102A	1.64628396274463e-06	-0.141495	0.051	0.231	0.0335891
MED6	8.22183177602868e-07	-0.141645	0.063	0.259	0.016775
DYRK2	1.9931252920551e-06	-0.141688	0.013	0.158	0.0406657
PLEKHM2	2.12258255765935e-06	-0.141837	0.051	0.226	0.0433071
CLN5	1.28038213821896e-06	-0.141933	0.089	0.297	0.0261236
CD302	8.18531125645518e-07	-0.142011	0.114	0.344	0.0167005
ATP11A	1.01421221914849e-06	-0.142246	0.006	0.151	0.020693
MSRB2	7.15550503459952e-08	-0.14331	0.184	0.488	0.00145994
MSN	2.53087912383293e-08	-0.143928	0.076	0.325	0.000516375
AP2A2	1.24451288314611e-06	-0.144264	0.032	0.196	0.0253918
SGCE	1.60725523793472e-06	-0.144264	0.076	0.276	0.0327928
UNK	5.31369189674526e-07	-0.14481	0.051	0.245	0.0108415
SNAP47	6.06414731133245e-07	-0.144843	0.019	0.182	0.0123727
MELTF-AS1	5.8947080937866e-07	-0.145041	0.019	0.182	0.012027
SPPL2B	3.21437185487235e-07	-0.145375	0.044	0.236	0.00655828
KSR1	4.60027353267504e-07	-0.145375	0.038	0.222	0.00938594
SUN1	6.66303579793296e-07	-0.14554	0.101	0.328	0.0135946
GPR107	7.49831106821257e-07	-0.145568	0.038	0.217	0.0152988
MEG3	2.97357510679894e-11	-0.145763	0.089	0.41	6.06699e-07
MIB2	1.48906844096918e-06	-0.146159	0.038	0.21	0.0303815
ACSL3	2.13585256297931e-07	-0.146217	0.108	0.344	0.00435778
MEGF9	4.76983155578957e-07	-0.146512	0.139	0.394	0.00973189
DCAF8	2.4017794053687e-06	-0.147025	0.051	0.226	0.0490035
SCAMP3	1.51027485799592e-06	-0.147449	0.076	0.274	0.0308141
LRP10	1.92081056639948e-06	-0.147842	0.177	0.432	0.0391903
EHD3	2.43577644719539e-06	-0.147842	0.013	0.156	0.0496971
POM121	7.93144314135117e-07	-0.148052	0.038	0.215	0.0161825
CPSF1	8.12885284676677e-07	-0.148063	0.006	0.153	0.0165853
TUBA1C	4.66949382608812e-07	-0.148288	0.177	0.455	0.00952717
MKNK2	6.76587655062027e-07	-0.148578	0.082	0.3	0.0138044
B4GALT6	9.45688195313999e-07	-0.148697	0.032	0.2	0.0192949
KLF16	1.41097271280424e-06	-0.149365	0.025	0.184	0.0287881
TERF1	4.3257659364483e-07	-0.149393	0.101	0.33	0.00882586
PTCD3	1.64490596297993e-06	-0.149464	0.089	0.297	0.033561
DMXL2	1.76895363472597e-06	-0.149719	0.038	0.208	0.036092
NSDHL	2.11180720650343e-06	-0.149824	0.006	0.144	0.0430872
CCDC82	1.01775537367563e-06	-0.149835	0.057	0.245	0.0207653
CCDC47	2.50843350633379e-07	-0.150171	0.203	0.493	0.00511796
NPDC1	5.54171155656023e-07	-0.15026	0.063	0.262	0.0113068
COL9A1	2.29276771239952e-08	-0.150327	0.133	0.406	0.000467793
TACO1	2.23141213109996e-06	-0.150533	0.006	0.142	0.0455275
AC245595.1	1.48626732906768e-06	-0.150618	0.032	0.196	0.0303243
TBC1D12	9.98528480756623e-07	-0.150776	0	0.137	0.020373
KBTBD11	1.4900114586784e-07	-0.150916	0.038	0.233	0.00304007
UBAP2	3.90074886365161e-07	-0.151139	0.038	0.222	0.0079587
DCXR	4.43244996108608e-07	-0.151162	0.203	0.479	0.00904353
MECP2	1.08976275622291e-07	-0.15132	0.127	0.38	0.00222344
SENP7	1.19464465376211e-06	-0.15132	0.019	0.175	0.0243743
CMTM4	1.72587656429005e-06	-0.15132	0.019	0.172	0.0352131
CTDSPL	7.61949826187981e-07	-0.151365	0.038	0.217	0.0155461
PIP4P1	1.56586239722526e-06	-0.151365	0.044	0.219	0.0319483
TMEM69	2.36539011117175e-06	-0.151365	0.038	0.2	0.0482611
PSPC1	1.70350493488777e-06	-0.151407	0.057	0.245	0.0347566
MICU1	2.00774838162707e-06	-0.151444	0.082	0.283	0.0409641
LRRC1	4.0351752011819e-07	-0.151625	0.051	0.248	0.00823297
TRAF3IP2-AS1	1.92686721504218e-06	-0.151825	0.038	0.203	0.0393139
SERPINE2	4.31501573951492e-08	-0.152296	0.032	0.231	0.000880393
CROT	1.61605796899625e-06	-0.152296	0.006	0.146	0.0329724
CHERP	1.02931011925466e-06	-0.152535	0.025	0.189	0.021001
KRT10	3.07089817083631e-08	-0.152598	0.677	0.887	0.000626555
ALG8	2.23002013924339e-07	-0.152735	0.063	0.276	0.00454991
DUSP3	9.40651283939981e-07	-0.152756	0.044	0.226	0.0191921
ANGPT1	1.92190788876787e-08	-0.152778	0.019	0.217	0.000392127
RNF185	2.04300983022147e-06	-0.152802	0	0.13	0.0416835
KLHDC2	7.46132456559204e-07	-0.153177	0.171	0.443	0.0152233
SWAP70	2.92030666150097e-07	-0.153226	0.019	0.191	0.0059583
SETDB1	2.34962477810947e-06	-0.153522	0.019	0.167	0.0479394
TCF25	6.53664837925475e-08	-0.153528	0.677	0.875	0.00133367
PAPOLA	3.42755522554752e-07	-0.153707	0.576	0.825	0.00699324
MAP2K4	1.04546455028961e-06	-0.153707	0.032	0.203	0.0213306
RASSF3	1.25939910900991e-06	-0.153776	0.019	0.172	0.0256955
TIMM44	1.72427978275555e-06	-0.153877	0.063	0.245	0.0351805
KRAS	1.35505286300958e-08	-0.154179	0.082	0.337	0.000276471
PRR7	5.18595010594297e-07	-0.154351	0.051	0.243	0.0105809
CERS6	2.22074099949314e-06	-0.154399	0.082	0.285	0.0453098
SHROOM2	8.59508866157013e-07	-0.154557	0.006	0.151	0.0175366
HBP1	7.14940980137978e-09	-0.154861	0.127	0.422	0.000145869
ZNF33A	6.45529841218358e-07	-0.154959	0.07	0.271	0.0131707
ARRDC1	8.11442645754381e-07	-0.154959	0.025	0.191	0.0165559
TRUB1	1.38758e-06	-0.154959	0.025	0.184	0.0283109
B4GALT5	1.11461015703866e-07	-0.155197	0.057	0.271	0.00227414
ORC3	1.31407898872891e-06	-0.155332	0.032	0.2	0.0268112
AC020916.1	5.95179108199636e-07	-0.1554	0.089	0.304	0.0121434
FNBP4	2.05904935658629e-06	-0.1554	0.089	0.288	0.0420108
HAUS1	9.71418900943652e-07	-0.155481	0.013	0.165	0.0198199
LZIC	1.95279521947803e-06	-0.155534	0.07	0.259	0.0398429
MED13	1.26118301603657e-07	-0.155624	0.082	0.316	0.00257319
SCP2	1.59492579144954e-06	-0.155664	0.614	0.825	0.0325413
TMEM168	1.19843064197905e-06	-0.155747	0.013	0.163	0.0244516
SUPT16H	1.03885311675653e-08	-0.155785	0.114	0.403	0.000211957
WDR12	7.95105410501186e-07	-0.156288	0.006	0.153	0.0162225
CHSY1	1.24909976938349e-06	-0.156359	0.032	0.196	0.0254854
TAX1BP3	1.40436178793874e-06	-0.156486	0.063	0.257	0.0286532
UNC5B	5.3034057527302e-07	-0.156563	0.006	0.156	0.0108205
EXTL3	7.27768699896949e-07	-0.156624	0.025	0.189	0.0148487
DPP6	1.6162014469461e-06	-0.156842	0	0.132	0.0329754
DCTN4	6.24656414019355e-07	-0.156978	0.063	0.262	0.0127449
RNF141	1.55628863869548e-06	-0.156978	0.07	0.259	0.031753
RPS19BP1	4.59358124163913e-08	-0.157133	0.272	0.625	0.000937228
PYGM	1.17812580769363e-06	-0.157162	0.019	0.175	0.0240373
RNF208	2.08519199599517e-06	-0.157162	0.032	0.189	0.0425442
MAML2	9.27139043463916e-07	-0.157725	0.019	0.179	0.0189164
RNF157	1.17046070269816e-06	-0.157736	0.051	0.236	0.0238809
DMAC2	6.57417776527754e-08	-0.157745	0.063	0.285	0.00134133
CHADL	6.74485294200123e-07	-0.157771	0.114	0.349	0.0137615
CCDC74A	8.07704120829984e-07	-0.157994	0.013	0.165	0.0164796
MAP1S	1.63490062449443e-06	-0.157994	0.013	0.158	0.0333569
MAP2K6	3.73902606062195e-07	-0.157994	0.038	0.226	0.00762873
RNF149	6.13564460383472e-07	-0.157994	0.044	0.229	0.0125186
PTPRN2	2.0942200095769e-06	-0.157994	0.063	0.25	0.0427284
PSMA7	4.45567209312401e-07	-0.158084	0.937	0.934	0.00909091
MRFAP1L1	1.02179659371416e-07	-0.158236	0.07	0.3	0.00208477
AMPD2	9.67136436087363e-07	-0.158255	0.044	0.224	0.0197325
RAP2B	3.62277047822783e-07	-0.158266	0.019	0.189	0.00739154
PAK1IP1	2.04516718166937e-06	-0.158266	0.025	0.182	0.0417275
CHD3	9.88718683842142e-08	-0.15848	0.076	0.302	0.00201728
GIGYF1	9.03230612344628e-07	-0.158499	0.051	0.238	0.0184286
SLC30A9	1.44976283150231e-06	-0.158499	0.07	0.262	0.0295795
JUP	1.91671974690752e-06	-0.158499	0.063	0.25	0.0391068
SACM1L	2.1699759655284e-06	-0.158519	0.044	0.217	0.044274
ZNF827	2.22471845612745e-06	-0.158565	0.006	0.142	0.0453909
VBP1	4.57616867147465e-08	-0.158847	0.127	0.401	0.000933676
JPT1	1.81523358879911e-08	-0.15894	0.063	0.3	0.000370362
C15orf61	7.80535189579119e-07	-0.159015	0.07	0.269	0.0159253
AZIN1	1.10442477871708e-06	-0.159102	0.114	0.34	0.0225336
TBL3	1.17376466733373e-06	-0.159102	0.025	0.184	0.0239483
LRRC4B	2.12323842401597e-06	-0.159102	0.019	0.17	0.0433204
PITPNB	1.14903736970027e-06	-0.159228	0.076	0.276	0.0234438
MED24	1.18945276208152e-06	-0.15933	0.038	0.21	0.0242684
MPPED2	2.97109540154484e-07	-0.159387	0.013	0.177	0.00606193
STARD3	1.21366285937086e-06	-0.159387	0.013	0.163	0.0247624
FAM57A	1.45382479162522e-06	-0.159387	0.019	0.172	0.0296624
GOLGA7B	3.05341e-07	-0.160264	0.006	0.163	0.00622986
LRP3	1.38868286615238e-06	-0.160264	0.07	0.264	0.0283333
GATD1	1.60391434250263e-06	-0.160264	0.006	0.146	0.0327247
LCOR	3.49763425502116e-07	-0.160356	0.038	0.226	0.00713622
ARL6IP6	8.92633494297449e-07	-0.160455	0.019	0.179	0.0182124
FOXJ3	4.53193252596919e-07	-0.160633	0.038	0.222	0.0092465
STX8	1.78745282109941e-08	-0.160846	0.07	0.316	0.000364694
LMAN2L	5.37468105131792e-07	-0.161038	0.025	0.193	0.010966
DBNL	2.15426831474507e-06	-0.161218	0.07	0.257	0.0439535
UBE2M	2.7161934027794e-10	-0.161235	0.297	0.748	5.54185e-06
ZNF544	1.84301517743382e-06	-0.161484	0.038	0.205	0.037603
BACE1	9.87064269430103e-08	-0.161624	0.044	0.25	0.00201391
SDHD	4.43049151685207e-08	-0.161736	0.095	0.342	0.000903953
LONP2	5.89628595472005e-09	-0.16179	0.152	0.46	0.000120302
TMEM134	8.49977844438343e-07	-0.161875	0.082	0.295	0.0173421
PIAS3	2.18348936210864e-06	-0.161905	0.044	0.217	0.0445497
TMEM80	2.43526386140453e-07	-0.161939	0.013	0.177	0.00496867
TMEM65	1.29839430463578e-06	-0.161939	0.013	0.16	0.0264911
DSTYK	1.0392497436732e-06	-0.162026	0.051	0.236	0.0212038
NUS1	3.82718582447984e-07	-0.162068	0.025	0.2	0.00780861
GRIK5	3.05340989632624e-07	-0.162246	0.006	0.163	0.00622987
ZNF280D	3.07875151176873e-07	-0.162302	0.051	0.248	0.00628158
FKBP4	1.52971400104081e-09	-0.162332	0.12	0.429	3.12108e-05
AZI2	1.86748883875636e-07	-0.162346	0.082	0.309	0.00381024
MLX	1.2730894566571e-06	-0.162365	0.025	0.186	0.0259748
MED7	1.38271694632485e-06	-0.162557	0.006	0.146	0.0282116
DMAP1	7.88489095233383e-07	-0.162767	0.082	0.292	0.0160875
FKBP10	1.57023921144612e-08	-0.163032	0.089	0.342	0.000320376
XIAP	1.90992614340524e-06	-0.163225	0.07	0.259	0.0389682
NSD1	1.35006458374053e-06	-0.163299	0.076	0.278	0.0275454
ECI2	1.94007324622708e-07	-0.163315	0.158	0.425	0.00395833
PNMA6A	5.48465362729354e-07	-0.163359	0.032	0.208	0.0111903
PLEKHA7	1.15878624471992e-06	-0.163359	0.038	0.21	0.0236427
CHM	1.17930356449949e-06	-0.163359	0.032	0.198	0.0240613
ACAA1	1.37283900929204e-07	-0.163368	0.089	0.323	0.002801
CD164	1.59619586240216e-07	-0.163401	0.703	0.906	0.00325672
SBF1	2.90486044815082e-07	-0.16359	0.013	0.177	0.00592679
ZNF117	4.81077844367514e-07	-0.16359	0.019	0.182	0.00981543
PLXND1	6.34784596581501e-07	-0.163905	0.006	0.156	0.0129515
AC012354.1	8.01074237707245e-07	-0.163905	0.013	0.165	0.0163443
ZNF397	1.93995444856214e-06	-0.164019	0.051	0.226	0.0395809
USP10	8.82457801398767e-07	-0.16407	0.057	0.248	0.0180048
IGSF9	6.20536908943637e-07	-0.164224	0.006	0.156	0.0126608
SLC37A4	1.59321976970357e-06	-0.164272	0.025	0.184	0.0325065
SIAE	2.19826644636555e-06	-0.164272	0.025	0.179	0.0448512
ITGB5	1.98604655437712e-06	-0.164316	0.051	0.224	0.0405213
STAM	1.49932113547782e-06	-0.164358	0.057	0.241	0.0305906
ADD3	6.55200540848723e-07	-0.164377	0.639	0.823	0.0133681
RAB3GAP2	4.64832301895468e-07	-0.164396	0.07	0.278	0.00948397
SLC33A1	1.51401414629147e-06	-0.164584	0.019	0.172	0.0308904
SOBP	3.80009164900493e-07	-0.164649	0.057	0.257	0.00775333
HABP4	1.3183370027409e-06	-0.164649	0.057	0.245	0.026898
ZNF493	1.50188818570795e-08	-0.164678	0.051	0.281	0.00030643
TCF7	5.45219689593673e-07	-0.164678	0.082	0.295	0.0111241
SYT14	1.46137817941831e-07	-0.164875	0	0.156	0.00298165
AC148476.1	1.00814292300055e-06	-0.164875	0	0.137	0.0205691
SH3GL3	2.04819961266125e-06	-0.164875	0	0.13	0.0417894
HIVEP1	1.85193418511533e-07	-0.164899	0.013	0.182	0.0037785
VASH1	2.09767857090523e-07	-0.164899	0.019	0.193	0.00427989
DNAJC5	3.35983873574199e-07	-0.164899	0.019	0.189	0.00685508
KDM6A	2.33018264001823e-06	-0.164899	0.019	0.167	0.0475427
FARSA	9.36286076612277e-07	-0.164943	0.057	0.245	0.019103
RPL26L1	9.54900525646355e-07	-0.16503	0.127	0.358	0.0194828
OAZ2	1.43620150438259e-10	-0.165058	0.152	0.5	2.93028e-06
EXOC6	1.93799641525048e-07	-0.165218	0.013	0.179	0.00395409
LSS	2.4412733644612e-06	-0.165826	0.076	0.274	0.0498093
SNAPC2	9.29164674841929e-08	-0.165868	0.006	0.175	0.00189577
FSD1L	1.90336044985287e-07	-0.165868	0.013	0.179	0.00388343
NGDN	1.37756817180972e-06	-0.166175	0.025	0.184	0.0281065
MOB1B	4.89531767599711e-07	-0.166199	0.006	0.158	0.00998792
DYRK1B	8.63798050651497e-07	-0.166199	0.013	0.163	0.0176241
CHD6	9.09082243275542e-07	-0.166376	0.095	0.309	0.018548
LINC00667	1.75257985965607e-06	-0.166433	0.07	0.259	0.0357579
COG4	1.88524522519782e-06	-0.166498	0.032	0.191	0.0384647
TLN2	1.93965624063032e-06	-0.166498	0.025	0.182	0.0395748
MAN1B1	1.61324407692895e-06	-0.166737	0.057	0.238	0.032915
CRB3	5.41391013175412e-08	-0.166873	0	0.165	0.0011046
FLRT1	8.91478035132076e-08	-0.166873	0	0.16	0.00181888
NIPAL1	1.62217694017552e-06	-0.166873	0	0.132	0.0330973
ST13	1.28058909978484e-07	-0.166925	0.994	0.974	0.00261279
RPL7L1	6.09311906642925e-07	-0.166947	0.095	0.311	0.0124318
GXYLT1	6.3997421782168e-07	-0.167097	0.025	0.193	0.0130574
SLIT3	1.62252937822283e-06	-0.167097	0.044	0.215	0.0331045
HP1BP3	6.9495173194698e-08	-0.167354	0.519	0.785	0.00141791
IFT20	7.08985940563784e-07	-0.167531	0.089	0.3	0.0144654
TSC2	1.84156234944619e-06	-0.167827	0.076	0.274	0.0375734
AKR1B1	1.26475398363747e-06	-0.168044	0.07	0.269	0.0258048
ATIC	1.33950639694738e-06	-0.168044	0.089	0.3	0.0273299
IPO9	7.26321794395831e-08	-0.168214	0.044	0.25	0.00148191
RFX3	6.29901951996359e-08	-0.168307	0.032	0.231	0.00128519
CD2AP	1.54057742235291e-06	-0.168307	0.044	0.217	0.0314324
ADNP2	9.45655309764706e-07	-0.168408	0.019	0.177	0.0192942
PTPRD-AS1	1.08888474065833e-06	-0.168516	0.006	0.149	0.0222165
HEXIM2	1.38523108030205e-06	-0.168516	0.006	0.146	0.0282629
NUP93	1.26798094115817e-07	-0.168536	0.076	0.304	0.00258706
CEP57	3.40928363142744e-07	-0.168536	0.082	0.309	0.00695596
ZNF581	9.20793250140402e-07	-0.168745	0.019	0.177	0.0187869
PPID	1.15918303338014e-06	-0.168745	0.019	0.175	0.0236508
IAH1	1.76647734676679e-08	-0.168796	0.177	0.486	0.000360414
FTX	4.31163483594616e-09	-0.168906	0.101	0.373	8.79703e-05
DPF2	4.61128428847344e-07	-0.169044	0.076	0.285	0.0094084
CSE1L	1.12941264010078e-07	-0.169087	0.013	0.186	0.00230434
PDXK	4.49723442952957e-07	-0.169233	0.076	0.288	0.00917571
SNX18	1.1379656439586e-06	-0.169293	0.032	0.198	0.0232179
BARD1	3.15106281402403e-07	-0.169432	0.013	0.175	0.00642911
FOXRED1	1.48281469043107e-06	-0.169432	0.013	0.16	0.0302539
AP1M1	1.05237021495471e-06	-0.169488	0.057	0.241	0.0214715
UBR4	7.14376093188099e-08	-0.169581	0.082	0.311	0.00145754
ZDHHC9	3.89032356639122e-07	-0.169782	0.013	0.172	0.00793743
PLCH1	7.18250955090792e-08	-0.16997	0.025	0.217	0.00146545
GPRC5B	2.66103681658242e-07	-0.16997	0.019	0.191	0.00542931
CBR4	9.40205527470361e-07	-0.169991	0.063	0.255	0.019183
CEMIP2	1.02442596143817e-06	-0.170027	0.095	0.314	0.0209014
NCBP3	3.36053084026916e-07	-0.170147	0.032	0.212	0.00685649
ELMSAN1	7.87749611591596e-09	-0.170157	0.057	0.3	0.000160725
NAA50	1.78318190890603e-06	-0.170166	0.095	0.304	0.0363823
CBX4	1.06062631624876e-06	-0.170314	0.025	0.186	0.02164
SEC62	4.8205638242388e-10	-0.170416	0.956	0.948	9.8354e-06
CHMP4B	1.84742703532945e-07	-0.170448	0.146	0.415	0.00376931
GALNT2	3.78712735855104e-07	-0.170472	0.076	0.285	0.00772688
ASMTL	1.41327997102657e-06	-0.170641	0.051	0.231	0.0288352
RNF207	2.94751521286499e-07	-0.170663	0.013	0.177	0.00601382
TRPM7	2.90909081916189e-08	-0.170679	0.158	0.446	0.000593542
TMEM165	5.13803217477466e-11	-0.170717	0.127	0.474	1.04831e-06
GGNBP2	2.62521586518359e-09	-0.170717	0.139	0.448	5.35623e-05
STIM1	4.56730936088234e-07	-0.170821	0.038	0.219	0.00931868
GARNL3	5.44626154076239e-08	-0.170857	0	0.165	0.0011112
MAP7D1	1.65704388952438e-06	-0.171112	0.057	0.243	0.0338087
C19orf81	5.26333757176321e-07	-0.171164	0.044	0.226	0.0107388
C19orf53	8.41405683143998e-07	-0.171274	0.873	0.939	0.0171672
MYH14	8.94191338634158e-07	-0.171305	0.051	0.236	0.0182442
FAM53B	5.05754943902069e-07	-0.171372	0.013	0.17	0.0103189
EFTUD2	1.95368384572059e-07	-0.171511	0.025	0.205	0.0039861
FAM53C	1.90905788010668e-06	-0.171511	0.032	0.191	0.0389505
SF3A1	8.45787115837531e-07	-0.171563	0.07	0.271	0.0172566
AGPAT1	2.42169194827987e-07	-0.171794	0.095	0.325	0.00494098
RCCD1	5.76616996425672e-07	-0.171984	0.038	0.217	0.0117647
DFFA	2.11571006145709e-06	-0.172329	0.044	0.215	0.0431668
LNPEP	4.75963999677672e-07	-0.172435	0.051	0.243	0.00971109
DCHS1	2.00207531121067e-07	-0.172468	0.006	0.165	0.00408483
CASP3	9.45371242985163e-07	-0.172678	0.025	0.191	0.0192884
PLEKHG3	3.7180493181437e-07	-0.172774	0.051	0.245	0.00758594
KIAA1211L	1.14756386893569e-07	-0.172843	0	0.158	0.00234137
AC003681.1	3.03768514681778e-07	-0.172843	0	0.149	0.00619779
RTN4R	4.90529538660352e-07	-0.172843	0	0.144	0.0100083
DPY19L4	1.64160276995258e-06	-0.172865	0.07	0.259	0.0334936
PAFAH1B2	7.16039770163914e-07	-0.173109	0.108	0.328	0.0146094
MCM3	3.72393259072764e-07	-0.173308	0.019	0.184	0.00759794
KLHL21	7.55012956281108e-07	-0.173389	0.032	0.2	0.0154045
SDR39U1	5.07372985642661e-07	-0.173418	0.101	0.321	0.0103519
NFATC3	3.0687e-08	-0.173466	0.032	0.236	0.000626106
TPRA1	7.1149618957039e-07	-0.173538	0.057	0.25	0.0145167
WBP4	3.00520694720053e-07	-0.173606	0.063	0.269	0.00613152
STX10	4.15447377713673e-07	-0.173606	0.07	0.276	0.00847637
RABGAP1	4.02256517832997e-08	-0.17367	0.076	0.311	0.000820724
GLCCI1	9.14567848040452e-08	-0.17368	0.006	0.175	0.00186599
ARHGEF7	1.36131412171689e-06	-0.173817	0.038	0.21	0.0277749
OSTM1	1.20969158168386e-07	-0.174047	0.089	0.316	0.00246813
STRN4	5.35391425809742e-07	-0.174117	0.019	0.184	0.0109236
ANP32E	2.55785865528557e-08	-0.174125	0.171	0.486	0.00052188
PTGES3	3.01012555777099e-07	-0.174145	0.956	0.915	0.00614156
GOT1	1.6955925595686e-06	-0.174275	0.076	0.271	0.0345952
ADAMTS12	2.21413594420507e-06	-0.174439	0.006	0.142	0.045175
ETFB	2.97963793996576e-08	-0.174554	0.342	0.759	0.000607936
POR	1.05461866097729e-06	-0.174653	0.095	0.304	0.0215174
ACADM	1.46280148798375e-07	-0.174815	0.133	0.387	0.00298455
TIGD2	1.61845503572628e-06	-0.174825	0	0.132	0.0330213
WDR74	4.27817386759581e-07	-0.174861	0.025	0.193	0.00872876
RPP25	7.02150759987489e-07	-0.174861	0.019	0.179	0.014326
GTF3C5	1.76667300744506e-06	-0.174861	0.019	0.17	0.0360454
P3H4	8.5601749248054e-07	-0.174928	0.044	0.226	0.0174653
TRAF4	8.65680692171472e-07	-0.174928	0.038	0.215	0.0176625
ATP8A1	2.81678141133248e-07	-0.174958	0.051	0.25	0.00574708
MIA2	2.47497164325193e-07	-0.175015	0.082	0.304	0.00504968
COQ8B	2.45864307319281e-07	-0.175264	0.025	0.203	0.00501637
ACO1	8.95834190900655e-07	-0.175285	0.044	0.224	0.0182777
KPNA3	1.13507884312233e-06	-0.175306	0.051	0.233	0.023159
TADA3	1.96759602416863e-06	-0.175361	0.101	0.309	0.0401449
ARHGEF10L	9.36807072529515e-07	-0.175636	0.032	0.198	0.0191137
CMPK1	3.23259010598062e-12	-0.175758	0.171	0.58	6.59545e-08
SCAF11	5.65049746262871e-08	-0.175794	0.538	0.764	0.00115287
SYCE1L	1.86836e-07	-0.176012	0.051	0.25	0.00381201
SLC35A1	4.14963195275703e-07	-0.176012	0.019	0.186	0.00846649
LIN7C	7.28486515670185e-07	-0.176012	0.127	0.366	0.0148633
PIGO	1.25909407241528e-06	-0.176012	0.006	0.149	0.0256893
SMUG1	2.24600144911361e-06	-0.176012	0.013	0.153	0.0458252
BAZ2B	4.76210379264587e-11	-0.176285	0.127	0.472	9.71612e-07
VPS13A	1.20182256360555e-06	-0.176352	0.076	0.276	0.0245208
AP2A1	1.45517359407461e-06	-0.176372	0.057	0.238	0.0296899
EID2	1.03937016120381e-06	-0.176393	0.025	0.186	0.0212063
KIF1B	8.89712591372251e-08	-0.17666	0.082	0.316	0.00181528
CAPNS1	1.54976686985968e-06	-0.176745	0.595	0.83	0.0316199
POLL	1.05044927499278e-07	-0.176779	0.019	0.198	0.00214323
COL15A1	1.47386801317956e-07	-0.176803	0	0.156	0.00300713
PACS2	1.75708034163397e-07	-0.177102	0.038	0.231	0.00358497
ZNF322	3.85880615865946e-07	-0.177102	0.044	0.231	0.00787312
FAM98B	4.68632079684185e-07	-0.177169	0.019	0.182	0.0095615
C1orf35	2.29641672979046e-06	-0.177356	0.076	0.264	0.0468538
RPAP2	1.05572752215606e-06	-0.177473	0.038	0.212	0.02154
SEC23IP	1.21504921356848e-06	-0.177473	0.032	0.2	0.0247906
ZNF260	3.05188831382587e-07	-0.177564	0.013	0.175	0.00622677
LAS1L	1.26581511338079e-06	-0.177564	0.013	0.16	0.0258264
KIF13A	1.23978969778844e-06	-0.177574	0.127	0.351	0.0252954
ARL14EP	9.07948129792342e-07	-0.177656	0.089	0.302	0.0185249
TGFBR1	5.55633564293542e-09	-0.177797	0.044	0.276	0.000113366
CAB39	2.37964062425385e-07	-0.177797	0.051	0.25	0.00485518
CCDC126	6.5730208553934e-07	-0.177905	0.025	0.191	0.0134109
GALK1	1.31382076142179e-06	-0.177905	0.025	0.184	0.0268059
CDK13	8.68710634021091e-08	-0.177944	0.082	0.318	0.00177243
RARS	6.04453e-07	-0.178048	0.089	0.3	0.0123327
DCTPP1	5.62957944579412e-07	-0.178165	0.051	0.241	0.011486
CHST14	8.3384768211951e-08	-0.178296	0.019	0.2	0.0017013
ST3GAL6	7.11473069172436e-07	-0.178296	0.019	0.179	0.0145162
ADAM10	4.97473147784426e-08	-0.178485	0.101	0.351	0.00101499
TSPYL4	1.37280405511731e-07	-0.178538	0.038	0.236	0.00280093
KIF2A	1.66937294652091e-06	-0.178538	0.044	0.219	0.0340602
EFNB2	1.33308576232424e-08	-0.178613	0.025	0.231	0.000271989
TMEM63B	1.37243573040231e-07	-0.178613	0.032	0.219	0.00280018
HMGXB3	2.00357e-06	-0.178613	0.032	0.193	0.0408788
BORCS7	5.57770419339888e-10	-0.178668	0.209	0.566	1.13802e-05
WDR86	1.68662901754726e-07	-0.178693	0.019	0.193	0.00344123
AVL9	7.12861515269659e-07	-0.178693	0.019	0.179	0.0145445
LCORL	1.96749676587333e-06	-0.178693	0.019	0.167	0.0401428
AUP1	1.87057420442177e-06	-0.178878	0.12	0.34	0.0381653
RGL1	5.3880340440964e-07	-0.179002	0.032	0.205	0.0109932
GGA1	7.22177377455351e-07	-0.179002	0.025	0.193	0.0147346
RNF212	1.06727134284599e-06	-0.179002	0.032	0.198	0.0217755
KMT2A	5.34377399685505e-11	-0.179094	0.177	0.542	1.09029e-06
COBLL1	1.4605086557015e-07	-0.179296	0.089	0.318	0.00297988
RETREG3	3.77970441619212e-07	-0.179296	0.044	0.231	0.00771173
HCFC1	1.69711358170231e-07	-0.179395	0.019	0.196	0.00346262
KAT7	4.18102e-07	-0.179479	0.057	0.255	0.00853054
POU6F2	2.0281456131841e-06	-0.1795	0.013	0.156	0.0413803
PIGS	1.70270275766859e-07	-0.179643	0.082	0.307	0.00347402
AAAS	1.58577387954981e-07	-0.179682	0.032	0.219	0.00323545
SART1	3.63219780312061e-07	-0.179793	0.019	0.186	0.00741077
UNC45A	1.04209687358819e-06	-0.179846	0.057	0.248	0.0212619
RHOF	5.1634414456798e-07	-0.180196	0.025	0.193	0.010535
ARHGEF10	6.34100487710185e-07	-0.180196	0.019	0.182	0.0129376
MAD1L1	4.14160894176451e-07	-0.180327	0.006	0.158	0.00845012
ITPRIP	1.14584472612315e-06	-0.180338	0.051	0.229	0.0233787
CREB1	9.98700399259899e-07	-0.180348	0.089	0.295	0.0203765
PMPCA	2.27217705206054e-07	-0.180592	0.057	0.262	0.00463592
ABHD12	1.17490063762439e-07	-0.180725	0.044	0.243	0.00239715
AIMP2	7.42367145359319e-07	-0.181015	0.019	0.177	0.0151465
ACVR2B	1.48630961134809e-08	-0.18127	0.019	0.219	0.000303252
MRPL36	7.1776605896821e-07	-0.181305	0.146	0.389	0.0146446
ZNF626	1.16396021414974e-06	-0.181355	0.051	0.231	0.0237483
LRRTM2	6.24324660699022e-07	-0.181432	0.013	0.167	0.0127381
POLDIP3	4.07201879651529e-08	-0.181512	0.032	0.233	0.000830814
ZMPSTE24	5.60949445020231e-07	-0.181583	0.057	0.252	0.0114451
BRD3OS	3.24277015325384e-07	-0.181678	0.019	0.189	0.00661622
FNDC3A	1.04422617818768e-08	-0.181707	0.082	0.344	0.000213053
PIGT	3.94760237138651e-07	-0.181707	0.12	0.351	0.00805429
GOLPH3	1.04140905732101e-08	-0.181855	0.082	0.335	0.000212479
COL5A1	7.83779533228599e-09	-0.181912	0.038	0.259	0.000159915
RALGDS	8.84704843383086e-07	-0.181912	0.032	0.2	0.0180506
ZNF207	1.75221728322863e-10	-0.181988	0.405	0.767	3.57505e-06
ANTXR1	1.0036051945894e-11	-0.182053	0.089	0.42	2.04766e-07
ARF5	5.1168103687624e-07	-0.182053	0.089	0.311	0.0104398
CCDC12	5.95512133164818e-07	-0.182053	0.101	0.328	0.0121502
C16orf58	3.34871055289234e-08	-0.182091	0.013	0.198	0.000683237
POP7	1.70415981408447e-07	-0.182317	0.032	0.217	0.003477
KIAA0100	8.71720182583992e-07	-0.182317	0.032	0.2	0.0177857
DIAPH2	2.5398320674226e-08	-0.182377	0.057	0.29	0.000518202
HSD11B1L	2.22038996159377e-06	-0.18251	0.025	0.177	0.0453026
RARB	9.08065311557509e-10	-0.182737	0.051	0.302	1.85273e-05
MEAF6	5.56690853437457e-08	-0.182933	0.171	0.465	0.00113582
FADS1	1.52048956744269e-07	-0.182933	0.259	0.557	0.00310225
KIAA1614	3.56074667054893e-07	-0.182933	0.013	0.175	0.00726499
RUVBL1	1.27037e-06	-0.182933	0.038	0.21	0.0259195
ZNF358	1.66559625315553e-06	-0.183096	0.146	0.38	0.0339832
MFSD10	4.57881913549606e-07	-0.18313	0.063	0.259	0.00934216
TMEM99	1.3317381896843e-06	-0.183141	0.025	0.184	0.0271715
CMTM8	3.35803555167432e-08	-0.183361	0.013	0.196	0.00068514
TRIM13	1.02614955791724e-06	-0.183361	0.019	0.172	0.0209365
DDX18	3.85507390809842e-12	-0.183405	0.127	0.498	7.86551e-08
SPTAN1	6.50107060688113e-14	-0.183551	0.127	0.535	1.32641e-09
C19orf25	5.60710251915618e-07	-0.18356	0.032	0.203	0.0114402
ARL5B	4.42652474510454e-08	-0.183749	0.025	0.222	0.000903144
GPBP1L1	4.32498633507344e-07	-0.183749	0.038	0.219	0.00882427
HERC1	5.4464607788383e-07	-0.183929	0.051	0.241	0.0111124
FLRT3	1.94194764011194e-07	-0.183984	0.013	0.179	0.00396216
PDCD10	2.22781976011986e-07	-0.183993	0.095	0.333	0.00454542
CAMK2N1	1.69476444684124e-10	-0.184101	0.038	0.3	3.45783e-06
NIT1	4.51142114540907e-07	-0.184101	0.057	0.252	0.00920465
DCAKD	3.38836944755772e-07	-0.184202	0.089	0.314	0.00691329
MARCH9	3.52856559848236e-08	-0.184233	0.006	0.182	0.000719933
RER1	1.10857266405885e-10	-0.184328	0.209	0.606	2.26182e-06
MARK4	6.9070256204717e-08	-0.184335	0.038	0.241	0.00140924
WIPF2	1.21325576486555e-07	-0.184335	0.051	0.252	0.00247541
RUFY1	6.95718397244659e-07	-0.184335	0.044	0.226	0.0141947
YLPM1	1.52700142123306e-06	-0.184335	0.044	0.219	0.0311554
DDX5	1.80534841808543e-06	-0.184384	1	0.967	0.0368345
CA11	2.07013227365979e-06	-0.184499	0.076	0.262	0.0422369
EMILIN1	2.45370429532401e-08	-0.184583	0.032	0.236	0.000500629
HSPA9	2.88555761283125e-08	-0.184713	0.468	0.781	0.00058874
UBALD2	6.32605813367692e-08	-0.184746	0.032	0.231	0.00129071
SUCLA2	2.46055388228758e-07	-0.184989	0.12	0.366	0.00502027
KIN	4.62725603394469e-07	-0.185008	0.032	0.205	0.00944099
SDHA	3.06371260485571e-07	-0.185117	0.133	0.377	0.00625089
ADH5	2.00185403774804e-09	-0.185286	0.494	0.807	4.08438e-05
LRRC8A	1.28389994966248e-07	-0.185438	0.025	0.205	0.00261954
TAF15	5.46865e-07	-0.185465	0.127	0.358	0.0111577
PDHA1	1.88841960960222e-06	-0.185465	0.133	0.358	0.0385294
POP5	2.44641369329725e-07	-0.185582	0.082	0.3	0.00499142
HDAC11	4.35396539156408e-07	-0.185582	0.038	0.219	0.0088834
TMF1	3.05636563331949e-10	-0.185701	0.089	0.387	6.2359e-06
CPED1	2.46565104160629e-10	-0.185719	0.032	0.281	5.03067e-06
CNOT6	1.83913256430375e-07	-0.185719	0.044	0.241	0.00375238
LINC01186	1.46929077304653e-07	-0.185731	0.006	0.17	0.00299779
RNF11	1.12638564711571e-08	-0.185906	0.146	0.446	0.000229816
RASGRP3	1.31295795278302e-08	-0.186007	0.025	0.233	0.000267883
TMEM135	2.76450322697626e-07	-0.186007	0.032	0.21	0.00564042
OSGEP	7.85883078383161e-07	-0.186007	0.038	0.21	0.0160344
OGDHL	8.12904963278336e-07	-0.186007	0.038	0.212	0.0165857
PBXIP1	7.52354024660304e-07	-0.186135	0.165	0.41	0.0153503
GDE1	7.96887835202066e-07	-0.186135	0.051	0.231	0.0162589
CREBBP	7.05530577117513e-07	-0.186212	0.089	0.3	0.0143949
CCSER2	1.82755074133126e-06	-0.186212	0.101	0.307	0.0372875
TXNDC17	2.73525843648316e-07	-0.186334	0.234	0.54	0.00558075
ARHGAP35	2.34444627517401e-07	-0.186375	0.057	0.262	0.00478337
HSPG2	2.80568711834333e-07	-0.186437	0.025	0.203	0.00572444
SUDS3	1.5124324658543e-07	-0.186556	0.051	0.25	0.00308582
NT5DC3	7.09176770210839e-08	-0.186636	0	0.163	0.00144693
LENG8	2.68135670458758e-08	-0.186654	0.127	0.403	0.000547077
MPP5	9.26518529153243e-07	-0.18667	0.051	0.233	0.0189038
PACSIN2	8.50287165962643e-08	-0.186757	0.013	0.189	0.00173484
ABHD11	1.45561011629907e-06	-0.186757	0.025	0.179	0.0296988
ZBTB18	8.41947763270115e-08	-0.186872	0.032	0.222	0.00171783
SELENOI	1.0113417859437e-07	-0.186872	0.032	0.222	0.00206344
MUM1	1.38232698473976e-09	-0.186981	0.133	0.446	2.82036e-05
DENND1B	2.37051773302837e-07	-0.187086	0.044	0.238	0.00483657
EFCAB14	1.45962324258579e-07	-0.187186	0.051	0.252	0.00297807
TOM1	4.2689262775109e-07	-0.187186	0.063	0.264	0.00870989
MSRB3	5.82110616468531e-07	-0.187281	0.057	0.252	0.0118768
DNAJC7	1.64919903378394e-09	-0.187288	0.203	0.557	3.36486e-05
GPC1	1.96850688134497e-07	-0.187312	0.025	0.203	0.00401634
NISCH	1.76489535559368e-07	-0.187372	0.076	0.295	0.00360092
CUEDC1	2.78452009974643e-07	-0.187412	0.038	0.224	0.00568126
FZD3	3.96230581857809e-08	-0.18746	0.089	0.333	0.000808429
MRPL54	1.38557697934755e-06	-0.187645	0.171	0.408	0.0282699
LUM	4.46768555372316e-09	-0.187663	0.006	0.203	9.11542e-05
PLCE1-AS1	3.00726986403658e-07	-0.187663	0.006	0.163	0.00613573
DNAAF2	2.20856261231731e-06	-0.187663	0.013	0.153	0.0450613
SF3A3	2.41999231030928e-06	-0.187684	0.07	0.255	0.0493751
GCC2	6.53648311531662e-09	-0.187736	0.316	0.632	0.000133364
ALKBH2	1.78942003216385e-06	-0.187757	0.019	0.17	0.0365095
CLASP2	3.14924180617559e-09	-0.187767	0.051	0.297	6.4254e-05
HDGFL2	5.94224491067964e-07	-0.187767	0.07	0.274	0.012124
UFM1	2.8063387802629e-10	-0.187847	0.127	0.453	5.72577e-06
TMX2	1.46674908702203e-07	-0.187916	0.146	0.413	0.00299261
PRRC1	2.07839587181176e-06	-0.187932	0.044	0.215	0.0424055
TDRD3	8.11451800097836e-07	-0.188014	0.063	0.255	0.0165561
B9D1	1.67986918631918e-06	-0.188208	0.025	0.179	0.0342744
ING3	7.3520149880748e-08	-0.188287	0.025	0.215	0.00150003
IMP3	1.34007911857953e-07	-0.188306	0.101	0.34	0.00273416
BUD23	1.82001404568767e-06	-0.188321	0.171	0.417	0.0371337
YWHAZ	2.85917693085289e-07	-0.18835	0.905	0.92	0.00583358
CNOT6L	1.31619751186743e-07	-0.188363	0.038	0.233	0.00268544
PSEN1	2.02240602887898e-07	-0.188363	0.044	0.241	0.00412632
MRPS16	4.24473098905267e-07	-0.188495	0.139	0.384	0.00866052
PPP2R2A	1.4801110378877e-06	-0.188504	0.063	0.252	0.0301987
CASP2	9.72093075798992e-09	-0.188664	0.013	0.208	0.000198336
RANGRF	7.10793067509968e-08	-0.188861	0.051	0.259	0.00145023
SNRPN	5.02792933136836e-07	-0.188861	0.544	0.906	0.0102585
SNTA1	7.00581161767784e-07	-0.188861	0.127	0.366	0.014294
ZNF787	2.33710182916079e-08	-0.18892	0.063	0.295	0.000476839
DCTN5	2.16767088486661e-07	-0.18892	0.063	0.271	0.0044227
STX16	6.70681435590995e-07	-0.18892	0.051	0.241	0.0136839
NHLRC3	5.52712051094903e-07	-0.189135	0.089	0.307	0.011277
HS6ST1	7.81665103078109e-08	-0.189183	0.019	0.203	0.00159483
ZSWIM8	2.19613793028226e-07	-0.189183	0.032	0.212	0.00448078
STAG1	1.78822128895241e-08	-0.189291	0.044	0.262	0.000364851
UBXN7	1.09039578170274e-06	-0.189291	0.051	0.231	0.0222473
HSF1	1.18468689246819e-06	-0.189341	0.057	0.243	0.0241712
BAG1	4.85109581403925e-09	-0.189467	0.215	0.575	9.89769e-05
RAF1	1.34242209511259e-06	-0.189562	0.101	0.311	0.0273894
SOCS1	9.47016145939697e-08	-0.189592	0.013	0.184	0.0019322
LINC00632	4.35478568919048e-08	-0.189639	0.013	0.196	0.000888507
SCAP	1.67944064438006e-07	-0.189806	0.057	0.262	0.00342656
RNF114	3.54911809082886e-07	-0.189843	0.057	0.262	0.00724127
ATP13A3	2.49625206533599e-10	-0.189945	0.076	0.368	5.0931e-06
CERS1	3.25934e-07	-0.190064	0.006	0.16	0.00665003
MINPP1	4.70899145072098e-07	-0.1901	0.019	0.182	0.00960776
THAP11	4.51574487195078e-07	-0.190134	0.038	0.217	0.00921347
KNOP1	2.20417890516473e-07	-0.190197	0.038	0.226	0.00449719
PRTFDC1	2.19973116830488e-06	-0.190197	0.051	0.226	0.0448811
FGD5-AS1	1.09614744615557e-11	-0.190481	0.139	0.509	2.23647e-07
ZBED3-AS1	1.26370958845496e-07	-0.190589	0.019	0.198	0.00257835
FUCA1	6.03445529862596e-07	-0.190632	0.057	0.245	0.0123121
BAX	5.76678096788633e-07	-0.190689	0.076	0.285	0.011766
CELF1	8.76539264461042e-08	-0.190769	0.101	0.354	0.0017884
TUBGCP4	9.34382833882489e-08	-0.191039	0.006	0.175	0.00190642
SCAMP1-AS1	2.24841884409231e-07	-0.19105	0.025	0.203	0.00458745
PPARA	9.9591987295044e-08	-0.191118	0.101	0.347	0.00203198
CSNK2A1	3.20014327136827e-08	-0.191186	0.196	0.509	0.000652925
GUCY1A1	7.76216854220985e-10	-0.191517	0.025	0.252	1.58372e-05
SUGP2	1.52505338505271e-07	-0.191517	0.108	0.351	0.00311157
CPD	1.78649503471097e-07	-0.191517	0.057	0.264	0.00364499
SIPA1L2	2.38757997277966e-07	-0.191517	0.013	0.179	0.00487138
SCAMP5	2.46789077760189e-07	-0.191517	0.019	0.191	0.00503524
AL121820.2	1.17762774604155e-06	-0.191517	0.019	0.175	0.0240271
SNX5	5.74916129801177e-07	-0.191868	0.165	0.41	0.01173
MKRN1	5.88341657551004e-08	-0.191911	0.095	0.34	0.00120039
GRSF1	1.25445462999277e-06	-0.191928	0.089	0.292	0.0255946
APOOL	3.65007235643693e-08	-0.191956	0.044	0.259	0.000744724
BLOC1S4	8.5778266410416e-08	-0.191966	0.044	0.248	0.00175013
UPK3B	4.13884090425014e-07	-0.192	0.006	0.158	0.00844448
INSIG1	2.48659595323766e-07	-0.192142	0.139	0.403	0.0050734
TOR1AIP2	2.79532517659386e-08	-0.192293	0.114	0.384	0.00057033
MARK3	3.5320962242973e-08	-0.192343	0.07	0.304	0.000720654
TMED5	1.28614527223748e-07	-0.192362	0.082	0.307	0.00262412
EVA1A	3.48311022721684e-07	-0.192443	0.032	0.208	0.00710659
CBX3	3.45830367476705e-07	-0.192461	0.728	0.877	0.00705598
RALGAPA1	1.99895567044723e-07	-0.192712	0.095	0.323	0.00407847
PCMT1	8.19048180965579e-11	-0.192777	0.209	0.597	1.6711e-06
OXR1	1.04628725041586e-08	-0.192791	0.063	0.3	0.000213474
GOLGB1	1.34679320451569e-07	-0.19325	0.323	0.623	0.00274786
SMAD6	1.33965961268851e-07	-0.193263	0.057	0.267	0.00273331
IFT80	1.10733692241692e-07	-0.193304	0.051	0.255	0.0022593
BACH1	9.59807215944959e-08	-0.193346	0.032	0.224	0.00195829
UBFD1	3.83947666333336e-07	-0.193346	0.032	0.21	0.00783368
UBL4A	1.45318876361056e-07	-0.193438	0.006	0.17	0.00296494
ASPM	3.00503085855435e-07	-0.193438	0.006	0.163	0.00613116
IDH3B	1.00637536754982e-07	-0.193528	0.095	0.328	0.00205331
LPGAT1	1.70000695574695e-06	-0.19361	0.241	0.509	0.0346852
TTC39C	5.51811143349713e-08	-0.193616	0.07	0.295	0.00112586
PNMA8A	3.52979322180833e-08	-0.193817	0.025	0.222	0.000720184
PHF5A	2.5501169017399e-07	-0.194106	0.076	0.285	0.005203
HMOX2	7.97326158926498e-07	-0.194166	0.057	0.245	0.0162678
SEMA5A	8.29930890605114e-08	-0.194228	0.025	0.215	0.00169331
PRPSAP2	1.70237231174355e-07	-0.194228	0.038	0.229	0.00347335
LYRM7	5.80350973099477e-07	-0.194362	0.019	0.179	0.0118409
TSKU	1.20128267067239e-07	-0.194415	0.152	0.422	0.00245098
NUMA1	2.95396029817091e-07	-0.194415	0.146	0.408	0.00602697
CGN	2.05413755676009e-08	-0.194433	0	0.175	0.000419106
LINC01173	1.15985491505101e-07	-0.194433	0	0.158	0.00236645
NUDT16L1	2.58622205425556e-08	-0.194529	0.12	0.389	0.000527667
CCDC85C	1.40339188528785e-06	-0.194624	0.051	0.229	0.0286334
TRPS1	5.81922544048279e-08	-0.194775	0.025	0.215	0.0011873
CHDH	8.74841107183997e-08	-0.194775	0.025	0.212	0.00178494
FAM168B	3.14710000245543e-07	-0.194775	0.025	0.198	0.00642103
TSR3	2.34300205088993e-06	-0.194785	0.095	0.295	0.0478043
LIMA1	3.29032864945397e-09	-0.19493	0.057	0.304	6.71326e-05
ZNF677	2.14249236154658e-08	-0.195007	0.044	0.262	0.000437133
KIAA2013	4.4440824394063e-08	-0.195088	0.038	0.243	0.000906726
RHOD	5.93613525603258e-08	-0.195173	0.032	0.229	0.00121115
USP38	1.47915877483881e-07	-0.195262	0.025	0.205	0.00301793
LSM3	9.10421317909434e-12	-0.195275	0.272	0.715	1.85753e-07
GPR63	7.00488834651956e-08	-0.195355	0.006	0.177	0.00142921
SF3B1	1.11721655650913e-06	-0.195367	0.665	0.823	0.0227946
OSBPL9	1.20362952089546e-07	-0.195394	0.108	0.351	0.00245577
PSMB3	4.92934918181899e-08	-0.195648	0.627	0.863	0.00100574
GRB10	3.82527930633113e-08	-0.195654	0.032	0.231	0.000780472
ZNRF3	7.46841833959906e-07	-0.195654	0.044	0.219	0.0152378
NF1	5.74675e-08	-0.195803	0.089	0.337	0.00117251
SNX3	5.38420160115891e-08	-0.195861	0.918	0.884	0.00109854
WWC3	3.70172791517327e-07	-0.196031	0.032	0.212	0.00755264
PFDN1	3.77714322738636e-10	-0.196072	0.127	0.455	7.70651e-06
RRAGB	3.66078599828889e-07	-0.19614	0.038	0.217	0.0074691
PCNX1	2.25130007347589e-07	-0.196181	0.063	0.271	0.00459333
KANK2	1.53374623259737e-14	-0.196215	0.057	0.413	3.1293e-10
PTP4A2	1.5988938346687e-06	-0.196323	0.949	0.915	0.0326222
GNPTG	2.72079912707963e-07	-0.196396	0.057	0.255	0.00555125
SLC39A7	4.49486450410655e-07	-0.196415	0.095	0.314	0.00917087
TGDS	5.40594915802884e-08	-0.196511	0.038	0.238	0.00110298
CWC27	8.54191927393682e-07	-0.196632	0.032	0.198	0.0174281
L3MBTL3	4.80407862761705e-07	-0.196758	0.013	0.17	0.00980176
ORC4	1.5219960162896e-06	-0.196869	0.051	0.229	0.0310533
SLC7A2	2.13871674205065e-07	-0.196961	0.253	0.568	0.00436362
HMG20B	1.37443755839791e-07	-0.196966	0.07	0.288	0.00280426
CCDC50	9.79350141363257e-08	-0.197052	0.089	0.325	0.00199817
RNF216	9.43275547657268e-08	-0.197215	0.051	0.257	0.00192457
FARP1	6.00885446132289e-10	-0.197241	0.101	0.403	1.22599e-05
NRAS	2.69828197774237e-08	-0.197269	0.013	0.196	0.00055053
DGLUCY	5.85985987089491e-09	-0.197347	0.038	0.262	0.000119559
SC5D	4.67283911569641e-07	-0.197548	0.07	0.276	0.00953399
BICC1	3.21946738813087e-10	-0.197633	0.013	0.241	6.56868e-06
LGMN	3.42968145914691e-08	-0.197879	0.177	0.462	0.000699758
NIFK	5.97948695410555e-08	-0.197906	0.095	0.33	0.00121999
SNRPB	1.51785827453601e-08	-0.197999	0.627	0.861	0.000309689
GOLGA8B	4.95558495766881e-08	-0.198014	0.044	0.255	0.00101109
ACBD6	1.55316346622587e-06	-0.198066	0.127	0.349	0.0316892
MBOAT2	2.06391675839286e-07	-0.198183	0.082	0.304	0.00421101
GLRB	1.21584971993417e-09	-0.198309	0	0.2	2.4807e-05
VTA1	1.7735427490122e-07	-0.198321	0.032	0.219	0.00361856
NUDT21	2.44575803881117e-06	-0.198331	0.07	0.255	0.0499008
YWHAB	1.38942073217441e-08	-0.198423	0.943	0.922	0.000283484
TAOK3	1.49433e-06	-0.198485	0.063	0.248	0.0304889
AC015922.4	1.54285568048716e-06	-0.198485	0.038	0.2	0.0314789
ALYREF	4.12115198682063e-07	-0.198647	0.044	0.231	0.00840839
AADAT	3.30710149194229e-08	-0.198658	0.013	0.196	0.000674748
COASY	7.95684193098623e-08	-0.198816	0.038	0.236	0.00162343
INTS1	1.61116571325552e-07	-0.198816	0.038	0.229	0.00328726
DSP	2.06315097291011e-07	-0.198886	0.139	0.392	0.00420945
CCDC59	4.63539975739854e-09	-0.198908	0.12	0.403	9.45761e-05
SCARB2	1.59271070479574e-10	-0.198914	0.228	0.623	3.24961e-06
COL11A1	2.45544022442475e-07	-0.198993	0.019	0.191	0.00500983
OSBPL10	4.09279643981347e-07	-0.199135	0.044	0.231	0.00835053
C6orf120	5.49737563897422e-08	-0.199179	0.006	0.179	0.00112163
PSMF1	3.18641656612302e-08	-0.199443	0.139	0.403	0.000650125
AKT1S1	8.05914490278157e-07	-0.199443	0.063	0.252	0.0164431
NARS2	7.25321631411607e-09	-0.199507	0.013	0.212	0.000147987
PPP1R13B	1.6627365850447e-08	-0.199559	0.063	0.3	0.000339248
C12orf76	1.00702176905191e-07	-0.199559	0.076	0.3	0.00205463
RABL6	2.46693971863608e-07	-0.199559	0.057	0.262	0.0050333
YAF2	1.8404637654234e-06	-0.199559	0.057	0.238	0.037551
XPO6	3.09821742279204e-08	-0.199628	0.038	0.248	0.000632129
TGIF2	4.51562516508404e-08	-0.199628	0.044	0.25	0.000921323
TMEM86A	5.80337139153501e-08	-0.199628	0.051	0.257	0.00118406
ZMYM3	8.18676265514524e-08	-0.199628	0.038	0.236	0.00167035
RHOA	4.31345783018287e-13	-0.199707	0.975	0.967	8.80075e-09
ATAD3A	5.82134369196742e-08	-0.199707	0.006	0.177	0.00118773
NMNAT3	1.99509121516633e-07	-0.199823	0.044	0.231	0.00407058
AC015712.1	5.13732420135616e-08	-0.200027	0.013	0.193	0.00104817
C8orf82	1.34537865261567e-06	-0.200027	0.076	0.267	0.0274498
CIC	1.11349e-08	-0.200128	0.032	0.245	0.000227186
ABHD4	1.61654513853984e-07	-0.200128	0.038	0.229	0.00329824
RCOR1	3.22898502748964e-07	-0.200128	0.038	0.222	0.0065881
RSBN1	8.30907678840052e-07	-0.20022	0.051	0.236	0.016953
PTPRT	3.41635446653899e-08	-0.200242	0	0.17	0.000697039
ELOVL5	2.05464080780695e-10	-0.200259	0.127	0.446	4.19208e-06
APPL1	1.53973965115791e-11	-0.20028	0.108	0.436	3.14153e-07
ZMYM4	1.35940356457398e-08	-0.200305	0.063	0.302	0.000277359
PNPLA4	1.23784774561743e-06	-0.200421	0.063	0.245	0.0252558
PMVK	1.46098879333631e-06	-0.200475	0.247	0.509	0.0298086
KAT6A	2.81134475941597e-08	-0.200501	0.057	0.283	0.000573599
MARK2	3.29896559560634e-08	-0.200553	0.013	0.196	0.000673088
MFRP	8.80723246794147e-08	-0.200553	0.013	0.186	0.00179694
MTCH2	7.74413464559831e-07	-0.200574	0.101	0.309	0.0158004
NEDD8	3.68884153305907e-09	-0.200807	0.899	0.932	7.52634e-05
ADPGK	2.38121875919057e-06	-0.200892	0.127	0.34	0.048584
HDDC3	1.64677804331219e-07	-0.200919	0.044	0.241	0.00335992
KDR	2.97846814775411e-07	-0.201086	0.006	0.163	0.00607697
PLEKHA1	3.53796277503861e-08	-0.201244	0.07	0.3	0.000721851
SUZ12	6.53469e-07	-0.201244	0.07	0.271	0.0133327
HTATSF1	6.33952968087396e-10	-0.20133	0.101	0.401	1.29345e-05
ZNF444	3.46331604176943e-09	-0.201378	0.013	0.219	7.0662e-05
DDX56	5.07719967274529e-07	-0.201422	0.038	0.219	0.010359
SETD2	7.50255638639825e-08	-0.2015	0.082	0.309	0.00153075
MPRIP	6.69401093720797e-09	-0.201535	0.082	0.347	0.000136578
DNAJB14	1.1777785976468e-08	-0.201535	0.089	0.342	0.000240302
SON	2.08347743544611e-08	-0.201567	0.943	0.943	0.000425092
PBX2	8.48800570804919e-07	-0.201748	0.076	0.283	0.0173181
DTD1	8.36526259704949e-08	-0.201773	0.108	0.356	0.00170676
MIA3	3.94124046109724e-09	-0.201931	0.025	0.243	8.04131e-05
C19orf24	6.94618733365566e-08	-0.20197	0.07	0.295	0.00141723
MXRA8	1.6886194929069e-09	-0.202019	0.127	0.422	3.44529e-05
MAP3K2	1.39601530932702e-07	-0.202228	0.095	0.333	0.00284829
PRRC2A	4.31442295330395e-07	-0.202236	0.139	0.387	0.00880272
TMEM11	3.32129571202267e-08	-0.202446	0.051	0.269	0.000677644
MED8	1.38788523864617e-07	-0.202446	0.082	0.304	0.0028317
SCRN2	1.29153020336747e-06	-0.202446	0.063	0.25	0.0263511
ATG12	5.06386725983148e-09	-0.20269	0.051	0.285	0.000103318
TRAPPC12	2.7304974077006e-08	-0.2027	0.044	0.257	0.000557103
NOB1	7.84362818397943e-07	-0.2027	0.051	0.233	0.0160034
TMCC3	1.64064948109282e-08	-0.202711	0.013	0.205	0.000334742
MAP3K13	2.49170015437521e-10	-0.202836	0.165	0.512	5.08382e-06
PPP1R11	1.20239361944389e-07	-0.202926	0.076	0.297	0.00245324
CCNY	1.38176694706671e-07	-0.202945	0.051	0.252	0.00281922
NSUN5	2.78077555927396e-08	-0.202966	0.032	0.236	0.000567362
VPS72	2.22180346276444e-06	-0.203182	0.07	0.252	0.0453315
TYRO3	3.1744284857289e-08	-0.203246	0.019	0.208	0.000647679
GATAD2B	1.23669734251913e-07	-0.203246	0.025	0.205	0.00252323
EXOC7	4.54317627484534e-07	-0.203375	0.089	0.302	0.00926944
SPAG9	1.46333263894602e-08	-0.203411	0.38	0.679	0.000298564
PLOD1	4.27394208016731e-08	-0.203411	0.057	0.274	0.000872012
CYYR1	6.88908544719306e-09	-0.203493	0.019	0.226	0.000140558
ICMT	1.2593051337064e-08	-0.203493	0.025	0.231	0.000256936
SMARCE1	6.87657187831096e-07	-0.203493	0.032	0.2	0.0140303
PPP3CA	1.43187824521443e-08	-0.203589	0.076	0.323	0.000292146
NDUFV2	5.54369212540351e-08	-0.203589	0.557	0.856	0.00113108
NMT1	1.04678463087382e-08	-0.203664	0.127	0.413	0.000213575
HLTF	2.48981677820105e-07	-0.20368	0.057	0.259	0.00507997
BIVM	1.48753761609782e-07	-0.203787	0.013	0.182	0.00303502
HSPA13	1.30613750366417e-07	-0.203902	0.063	0.276	0.00266491
ABCG1	2.00750018863009e-08	-0.203961	0.044	0.262	0.00040959
SREK1	1.40767258938534e-16	-0.20411	0.19	0.691	2.87207e-12
NAA15	6.37868825231931e-07	-0.204183	0.051	0.238	0.0130144
DELE1	5.59303830611682e-09	-0.204256	0.019	0.229	0.000114115
NUTM2B-AS1	3.16280883580545e-08	-0.204256	0.095	0.344	0.000645308
PFKM	2.77936607498103e-07	-0.204324	0.101	0.321	0.00567074
ZC2HC1A	9.15045457576014e-07	-0.204478	0.038	0.212	0.0186697
ATP5PF	9.48980750084849e-09	-0.204514	0.987	0.979	0.000193621
EPN1	1.33238203660446e-09	-0.204525	0.063	0.325	2.71846e-05
COL4A4	2.34948057722273e-07	-0.204564	0.019	0.191	0.00479365
KARS	2.48944221803908e-07	-0.204605	0.07	0.281	0.00507921
YIPF5	2.8554941005386e-07	-0.204605	0.07	0.274	0.00582606
DGCR2	1.25317327758993e-08	-0.204692	0.051	0.281	0.000255685
NDUFAF3	9.88436803266977e-08	-0.204796	0.658	0.868	0.00201671
NDUFA2	1.66238279064501e-06	-0.20487	0.753	0.899	0.0339176
COL4A3BP	5.74131888632312e-08	-0.204908	0.101	0.347	0.0011714
STOX2	1.05081704228569e-08	-0.205	0.032	0.248	0.000214398
ADAR	2.00146937135348e-08	-0.205	0.101	0.363	0.00040836
LPIN2	2.41641515847481e-08	-0.205	0.038	0.245	0.000493021
TMEM106C	1.37151893815422e-07	-0.205	0.177	0.458	0.00279831
CACUL1	2.17546985080032e-08	-0.205099	0.063	0.295	0.000443861
EMC9	1.16576938262674e-07	-0.205099	0.076	0.295	0.00237852
PKIB	4.74748588073876e-08	-0.205109	0.019	0.205	0.00096863
PARVB	6.19480622157537e-08	-0.205109	0.019	0.203	0.00126393
NUDT5	4.53826545429404e-08	-0.205188	0.089	0.333	0.000925942
MRPL17	2.29419818899373e-07	-0.205188	0.095	0.323	0.00468085
EML4	2.14237862300928e-09	-0.205406	0.044	0.285	4.3711e-05
NDNF	1.60171083491238e-09	-0.205449	0.006	0.21	3.26797e-05
COX5B	3.19191654395212e-08	-0.205587	1	0.988	0.000651247
PPIP5K2	8.30562851762365e-08	-0.205598	0.057	0.271	0.0016946
UBE2W	5.28823124998506e-07	-0.205726	0.044	0.229	0.0107896
RBM22	2.14169621811571e-08	-0.205785	0.063	0.297	0.00043697
SLC44A3	1.29927295931592e-08	-0.205865	0.025	0.229	0.000265091
MRPL22	2.57216256733644e-07	-0.205884	0.133	0.377	0.00524798
PSMG1	1.12802487520463e-07	-0.205918	0.057	0.262	0.00230151
GPANK1	2.25032293818488e-06	-0.205918	0.057	0.233	0.0459133
C1QTNF6	2.07623889325469e-09	-0.206017	0	0.196	4.23615e-05
AGO2	2.02854039878225e-07	-0.206062	0.032	0.215	0.00413883
PHC1	7.72092767054392e-09	-0.206103	0.051	0.285	0.00015753
ADSS	1.28443959208748e-07	-0.206103	0.057	0.267	0.00262064
MAGT1	3.1841343964965e-07	-0.206103	0.076	0.281	0.00649659
ELOF1	1.22436156032522e-06	-0.206103	0.082	0.276	0.0249806
MCTS1	4.60343674947829e-08	-0.206201	0.12	0.384	0.000939239
GGCT	1.27421541418538e-06	-0.206282	0.089	0.288	0.0259978
DRAP1	4.5346201533112e-15	-0.206563	0.253	0.757	9.25199e-11
ZNF362	1.78512514251563e-08	-0.206603	0.032	0.238	0.000364219
YTHDF1	4.1324719047536e-07	-0.206603	0.038	0.217	0.00843148
WASHC1	3.80332901604846e-07	-0.206622	0.095	0.316	0.00775993
C1orf52	1.01988989536813e-07	-0.206784	0.038	0.233	0.00208088
MCRS1	1.35217369533031e-06	-0.206784	0.051	0.224	0.0275884
CIAPIN1	1.03974278823537e-07	-0.206959	0.044	0.245	0.00212139
DPY19L3	2.5649581120906e-07	-0.20697	0.025	0.198	0.00523328
NUDCD2	7.11599683392341e-07	-0.207093	0.101	0.321	0.0145188
CNGB3	2.27964460065795e-06	-0.207093	0.12	0.33	0.0465116
MTF2	2.40370398361018e-08	-0.20711	0.07	0.307	0.000490428
LYPLA2	3.92360237752328e-08	-0.207128	0.044	0.259	0.000800533
PRKCB	1.7413646112717e-07	-0.207149	0.032	0.212	0.00355291
SLC35A4	3.09254439030419e-07	-0.207322	0.038	0.222	0.00630972
DEGS1	8.19130979168805e-12	-0.207356	0.133	0.486	1.67127e-07
FAM208A	7.4255330606742e-08	-0.20745	0.07	0.29	0.00151503
IARS2	1.23662185607098e-07	-0.20745	0.063	0.276	0.00252308
PPP4R2	1.1067792551441e-09	-0.207523	0.108	0.399	2.25816e-05
CHD1	1.27083924407782e-12	-0.207561	0.07	0.401	2.59289e-08
PREPL	9.92395556306795e-08	-0.207581	0.171	0.446	0.00202478
MRPL51	1.10083835180417e-11	-0.207608	0.31	0.79	2.24604e-07
UNC13B	1.65294680789356e-08	-0.207702	0.025	0.226	0.000337251
MAEA	1.50413990828844e-07	-0.207805	0.076	0.288	0.0030689
ARPC2	5.35568933640597e-07	-0.207834	0.703	0.807	0.0109272
SLC45A4	1.23679686188414e-09	-0.207934	0	0.2	2.52344e-05
TRPC4	4.47014013060011e-09	-0.207934	0	0.189	9.12043e-05
ITM2A	2.31997046716688e-08	-0.208033	0.101	0.361	0.000473344
SFT2D3	2.65340388138144e-08	-0.208261	0.025	0.222	0.000541374
N4BP2	2.62996769584187e-08	-0.208324	0.044	0.264	0.000536592
MYO5A	8.80177611057337e-09	-0.208466	0.063	0.304	0.000179583
THTPA	9.71499885386985e-09	-0.208565	0.044	0.267	0.000198215
INAFM1	2.77817692016758e-07	-0.208604	0.082	0.295	0.00566831
C14orf119	1.62305405845664e-06	-0.208604	0.082	0.278	0.0331152
ARL2BP	1.87726838269729e-06	-0.208604	0.095	0.292	0.0383019
CAPZA2	6.24333230970496e-10	-0.208658	0.43	0.795	1.27383e-05
FAM213B	2.48501976238336e-07	-0.208676	0.013	0.175	0.00507019
ATP6V1C1	1.05749975940816e-07	-0.208848	0.063	0.274	0.00215762
BABAM1	8.78495619462578e-09	-0.208991	0.089	0.351	0.000179239
WNK2	1.69172049400187e-08	-0.209238	0.07	0.309	0.000345162
TRMT10C	7.57145073211969e-08	-0.209248	0.044	0.25	0.0015448
RPS17	5.93479585078139e-07	-0.209399	0.886	0.884	0.0121088
IST1	3.88970166294397e-08	-0.209562	0.133	0.394	0.000793616
SEPT7	2.05546912325232e-06	-0.209599	0.911	0.835	0.0419377
PAQR9	3.46077622715984e-09	-0.209848	0	0.191	7.06102e-05
CWC15	2.3025661519633e-13	-0.210026	0.266	0.733	4.69793e-09
STT3A	7.24277719346422e-08	-0.210032	0.063	0.278	0.00147774
SLC26A2	3.72328892265066e-07	-0.210104	0.025	0.196	0.00759663
KIF5B	4.83018130460424e-12	-0.210145	0.272	0.682	9.85502e-08
SEPHS1	2.6273827981843e-07	-0.210145	0.076	0.288	0.00536065
CDC42SE2	1.31745112226764e-06	-0.210255	0.076	0.274	0.02688
DDX54	4.67538755151595e-08	-0.210343	0.032	0.231	0.000953919
IMPACT	9.06328607243093e-09	-0.210456	0.038	0.257	0.000184918
WDFY3	6.20115610926906e-09	-0.210565	0.057	0.295	0.000126522
TARDBP	2.48205819554451e-08	-0.210565	0.082	0.33	0.000506414
IFT57	8.12718083954434e-07	-0.210565	0.101	0.311	0.0165819
RFNG	1.38723906865452e-08	-0.21067	0.057	0.29	0.000283038
CTCF	8.11751192146465e-08	-0.21067	0.063	0.281	0.00165622
TCTN1	1.75629568651129e-06	-0.21067	0.076	0.267	0.0358337
AC019197.1	1.15778053017233e-07	-0.210681	0.025	0.205	0.00236222
RRP7A	9.62727648282311e-09	-0.210792	0.025	0.233	0.000196425
NPIPB5	2.23156940640284e-09	-0.210871	0.063	0.318	4.55307e-05
TMEM64	2.95142009817617e-07	-0.2109	0.032	0.212	0.00602178
ARHGAP29	7.17004934669419e-12	-0.210935	0.101	0.441	1.46291e-07
PMEPA1	3.57918142114725e-11	-0.210988	0.127	0.474	7.3026e-07
TRAPPC3	5.60833224078288e-08	-0.210988	0.184	0.472	0.00114427
YJU2	6.37110596425985e-08	-0.211263	0.019	0.2	0.0012999
ALS2	3.88184648889898e-09	-0.211463	0.032	0.255	7.92013e-05
CCDC32	1.19795770230418e-07	-0.211557	0.038	0.233	0.00244419
TCTN3	7.44801107760984e-09	-0.21164	0.108	0.382	0.000151962
CDIPT	2.85265936274103e-08	-0.211797	0.127	0.389	0.000582028
PIM1	2.00757970144915e-11	-0.212061	0.063	0.366	4.09606e-07
KPNA4	1.61264157177781e-14	-0.212215	0.12	0.535	3.29027e-10
ACP2	6.10953664064359e-07	-0.212279	0.063	0.255	0.0124653
DEAF1	1.34642744411247e-07	-0.212355	0.057	0.269	0.00274712
TBKBP1	4.43936625004737e-09	-0.21245	0.006	0.203	9.05764e-05
TMEM139	9.32572690884729e-08	-0.21245	0.013	0.184	0.00190273
CYB5R3	3.33098909787908e-12	-0.212458	0.209	0.594	6.79622e-08
SSR4	5.84090419270179e-08	-0.212515	0.937	0.899	0.00119172
ACBD3	5.10584224509753e-09	-0.21257	0.095	0.358	0.000104174
RRP1	3.04435559293187e-09	-0.212609	0.032	0.255	6.2114e-05
LEPROT	5.38650573859072e-07	-0.212637	0.759	0.847	0.0109901
LMAN1	3.25369511257752e-13	-0.212702	0.259	0.733	6.63851e-09
UBE2E2	3.99782340784086e-08	-0.212756	0.038	0.245	0.000815676
NTHL1	1.48906928004346e-07	-0.212756	0.032	0.219	0.00303815
AHCYL1	2.0454174146163e-09	-0.212826	0.405	0.715	4.17327e-05
BET1	2.39150843163019e-08	-0.212826	0.051	0.274	0.000487939
RIF1	1.06522466733758e-10	-0.212943	0.101	0.413	2.17338e-06
CHMP1A	2.49939958248335e-10	-0.212959	0.057	0.325	5.09952e-06
CKAP4	3.6658454628315e-11	-0.212999	0.133	0.474	7.47942e-07
PFDN2	4.57248107886829e-08	-0.213054	0.475	0.724	0.000932923
CNPY4	1.74619585794862e-08	-0.213191	0.019	0.217	0.000356276
EXT2	2.23153318702676e-08	-0.213191	0.019	0.215	0.0004553
C12orf45	1.14932476664826e-07	-0.213191	0.025	0.208	0.00234497
RUFY2	1.10327182522712e-08	-0.213257	0.032	0.243	0.000225101
C17orf75	3.26773641135423e-07	-0.213257	0.038	0.219	0.00666716
RAB21	4.13490159948832e-09	-0.213304	0.184	0.495	8.43644e-05
PAN3	8.00185918862057e-09	-0.21338	0.044	0.271	0.000163262
NDUFA4	2.63593085409943e-08	-0.21341	1	0.995	0.000537809
IL11RA	1.77625217417701e-09	-0.213495	0.076	0.34	3.62409e-05
SLC35F3	1.45027711058214e-10	-0.213665	0	0.219	2.959e-06
ACTR1A	6.45625402514686e-08	-0.21394	0.044	0.25	0.00131727
PDCD6	4.02801927079311e-14	-0.21403	0.203	0.646	8.21837e-10
AC118549.1	2.92006781899882e-08	-0.214037	0.057	0.278	0.000595781
BOD1L1	1.66011079169301e-12	-0.214199	0.165	0.552	3.38712e-08
ARF1	1.3815142729903e-07	-0.214224	0.88	0.877	0.0028187
CARS2	2.55974132845395e-08	-0.214422	0.025	0.224	0.000522264
PRKACB	1.59855399166638e-08	-0.214506	0.044	0.262	0.000326153
KAT6B	2.15757073208846e-07	-0.214506	0.051	0.245	0.00440209
CPXM2	2.51606904069023e-10	-0.214538	0.108	0.41	5.13354e-06
ENDOG	1.51825662489996e-07	-0.214546	0.057	0.264	0.0030977
EEF1E1	4.78327751834854e-08	-0.214585	0.07	0.292	0.000975932
UHMK1	4.7282718481072e-08	-0.214658	0.076	0.307	0.000964709
PTTG1IP	7.94314134149849e-09	-0.214891	0.665	0.825	0.000162064
VPS37B	2.5141364798376e-10	-0.214981	0.013	0.241	5.12959e-06
BX284668.5	7.01365656466267e-09	-0.214981	0.013	0.212	0.0001431
C1orf123	4.34838691563938e-09	-0.215015	0.165	0.474	8.87201e-05
ITSN1	8.09397718441282e-08	-0.215078	0.044	0.245	0.00165141
CAVIN3	8.24221925047359e-07	-0.215078	0.044	0.222	0.0168166
TCF7L2	6.52958767035875e-08	-0.215109	0.044	0.25	0.00133223
SLC41A3	2.61949e-08	-0.215138	0.057	0.281	0.000534455
RAB8A	2.31740312589753e-06	-0.215166	0.076	0.262	0.047282
FUNDC1	6.41049737465744e-08	-0.215194	0.082	0.307	0.00130793
TMEM201	2.47628260113853e-08	-0.215591	0.019	0.208	0.000505236
DCAF12	7.61033656614816e-08	-0.215636	0.032	0.224	0.00155274
BGN	1.98544027481352e-12	-0.215735	0.051	0.361	4.05089e-08
EXOC4	7.25585287752205e-08	-0.215735	0.07	0.292	0.00148041
H2AFX	1.27841249910049e-07	-0.215753	0.07	0.288	0.00260835
PAXX	7.67333928971458e-08	-0.215803	0.101	0.349	0.00156559
ERGIC2	3.66025144344338e-09	-0.215849	0.158	0.453	7.46801e-05
USP9X	1.42931482926453e-08	-0.215849	0.108	0.375	0.000291623
SHMT2	5.64088021143812e-08	-0.216221	0.025	0.212	0.00115091
MAPKAPK3	1.82117352867448e-07	-0.216272	0.07	0.281	0.00371574
SEPT10	1.75669970450804e-07	-0.216282	0.082	0.3	0.00358419
FIP1L1	4.49035730564206e-07	-0.216282	0.07	0.271	0.00916168
PEX2	5.19097114039494e-07	-0.216299	0.089	0.307	0.0105911
SARS	2.81281821616428e-10	-0.216834	0.184	0.526	5.73899e-06
ZNF33B	1.11482876993783e-09	-0.216834	0.032	0.267	2.27459e-05
OLFM2	2.3561508353934e-09	-0.216834	0.019	0.236	4.80725e-05
SLC44A1	9.4278975398933e-07	-0.216834	0.063	0.25	0.0192357
CYB5R1	1.47058671681835e-07	-0.21735	0.108	0.344	0.00300044
GIGYF2	4.45639281463415e-08	-0.217366	0.095	0.337	0.000909238
ZFPM1	2.54387681674621e-08	-0.217384	0.063	0.297	0.000519027
TP53I3	5.76621572844927e-07	-0.217444	0.025	0.191	0.0117648
LAMTOR1	1.24977813799082e-08	-0.217719	0.519	0.842	0.000254992
KDSR	8.1392931862795e-08	-0.21781	0.12	0.368	0.00166066
GLOD4	4.48762646558808e-07	-0.217854	0.114	0.344	0.0091561
HELZ	2.72133680826151e-08	-0.217903	0.076	0.311	0.000555234
CHD7	1.53409934557617e-08	-0.217957	0.063	0.297	0.000313002
NCBP2-AS2	1.54829234498999e-06	-0.217957	0.076	0.264	0.0315898
DALRD3	7.44128648314933e-08	-0.218017	0.038	0.236	0.00151825
PTPN3	1.60905928685483e-09	-0.218084	0.006	0.212	3.28296e-05
TMEM50B	5.33658181381677e-09	-0.218132	0.158	0.458	0.000108882
LSM2	1.94654320004465e-10	-0.218222	0.158	0.498	3.97153e-06
ETFA	1.47409894714397e-07	-0.218372	0.114	0.354	0.0030076
MED10	1.14745463714091e-08	-0.218472	0.076	0.323	0.000234115
MRPL37	2.02020275351126e-07	-0.218472	0.082	0.3	0.00412182
PTPRD	8.13321055616731e-07	-0.218472	0.089	0.297	0.0165942
AC010642.2	1.39877518248712e-08	-0.2185	0.07	0.309	0.000285392
IVD	7.23871636911377e-08	-0.218528	0.07	0.288	0.00147692
KLHL7	1.28900801080733e-07	-0.218587	0.051	0.248	0.00262996
FARS2	4.88850412053783e-08	-0.218651	0.019	0.205	0.000997401
ABCB7	2.34251656291057e-08	-0.218685	0.019	0.21	0.000477944
MAP4K1	3.0595148101189e-08	-0.218685	0.019	0.208	0.000624233
ROMO1	1.50065659137587e-07	-0.218907	0.899	0.925	0.00306179
PHF20L1	1.54758961786461e-07	-0.218926	0.089	0.316	0.00315755
SMC1A	1.03917493964896e-07	-0.218994	0.076	0.297	0.00212023
DHX29	1.95315026002655e-09	-0.219067	0.044	0.285	3.98501e-05
KEAP1	8.2314349774148e-07	-0.219105	0.057	0.245	0.0167946
CENPB	4.38774796988094e-10	-0.219185	0.038	0.285	8.95232e-06
MAPKAPK5-AS1	7.99820576359938e-08	-0.219185	0.044	0.245	0.00163187
ZNF281	5.18931836663106e-09	-0.21927	0.019	0.226	0.000105878
ARPC4	9.65332696423326e-09	-0.219307	0.108	0.38	0.000196957
GSK3B	2.38899455744728e-08	-0.219737	0.051	0.269	0.000487427
TMUB2	6.08174617671423e-09	-0.219842	0.025	0.236	0.000124086
REXO4	1.09101174541104e-08	-0.219842	0.032	0.241	0.000222599
LAMA2	5.22851083944516e-08	-0.219842	0.025	0.217	0.00106677
HECTD1	4.90738860790438e-12	-0.21986	0.095	0.434	1.00125e-07
PARK7	2.50505486890188e-08	-0.219865	0.981	0.955	0.000511106
SPX	5.00054073503957e-09	-0.219897	0.019	0.226	0.000102026
NCL	1.49973440111882e-10	-0.219916	0.905	0.927	3.05991e-06
SLC30A10	2.69882472711804e-09	-0.219955	0.006	0.208	5.50641e-05
TCEAL9	4.77473479461217e-09	-0.220211	0.899	0.939	9.74189e-05
TMEM203	1.27942100851702e-07	-0.220218	0.076	0.292	0.0026104
MRPS23	7.62866706859393e-07	-0.220277	0.139	0.37	0.0155648
ANXA7	5.36936793033373e-11	-0.220415	0.184	0.55	1.09551e-06
PIAS2	1.3668110589238e-09	-0.220493	0.082	0.354	2.7887e-05
RBM5	8.8145653235591e-13	-0.220514	0.127	0.502	1.79844e-08
RBM4B	5.99903127084762e-09	-0.220601	0.006	0.198	0.000122398
ZRANB1	1.36213658381911e-07	-0.220673	0.076	0.295	0.00277917
PAK2	4.16688452684457e-13	-0.220729	0.095	0.448	8.50169e-09
PHYHD1	1.15450226616139e-07	-0.220787	0.139	0.387	0.00235553
KLHL28	3.59461789381912e-08	-0.220872	0.044	0.257	0.00073341
SAMD4B	1.22660754687411e-11	-0.220908	0.095	0.417	2.50265e-07
CTBP1	1.65843915743499e-08	-0.220908	0.101	0.366	0.000338371
IGF1	8.41483354867192e-10	-0.220944	0.032	0.269	1.71688e-05
MRPL58	1.33232655884257e-07	-0.220944	0.044	0.238	0.00271835
FURIN	8.1776681446707e-09	-0.221017	0.032	0.245	0.000166849
GTF2F1	5.66786851541628e-07	-0.221036	0.108	0.323	0.0115642
BEX4	5.22163368249178e-08	-0.221081	0.658	0.91	0.00106537
IP6K1	4.01261984341139e-09	-0.221094	0.019	0.229	8.18695e-05
APOO	7.15248526744021e-07	-0.221094	0.025	0.189	0.0145932
RFTN1	3.64556304338782e-07	-0.221173	0.013	0.172	0.00743804
CD81	1.72472965249995e-10	-0.221296	1	0.991	3.51897e-06
RING1	3.90775108783498e-08	-0.221319	0.063	0.288	0.000797298
TRIM8	1.52405703419901e-09	-0.22137	0.101	0.392	3.10953e-05
IRS2	5.89324642786003e-10	-0.221608	0.101	0.396	1.2024e-05
MSRA	1.24480536466331e-06	-0.221661	0.108	0.311	0.0253978
ELMOD2	6.01843462152581e-08	-0.22173	0.019	0.203	0.00122794
ZNF330	4.76158484725584e-09	-0.221891	0.127	0.415	9.71506e-05
GPR180	8.36149132366815e-09	-0.222056	0.089	0.349	0.0001706
RNF181	3.98878802146593e-11	-0.222126	0.222	0.623	8.13832e-07
DAP3	1.51792902873427e-07	-0.222139	0.095	0.325	0.00309703
ANO5	1.79238684659126e-09	-0.222177	0.032	0.262	3.65701e-05
RRP15	2.27707867752499e-09	-0.222177	0.025	0.248	4.64592e-05
RARS2	1.58610216953701e-07	-0.222177	0.038	0.226	0.00323612
ZNF664	1.72296993759634e-08	-0.222314	0.095	0.34	0.000351538
COL14A1	7.3855514466926e-10	-0.222479	0.006	0.217	1.50687e-05
GID8	9.03163885044722e-08	-0.222607	0.101	0.34	0.00184273
TC2N	6.84112541498833e-07	-0.2227	0.044	0.222	0.0139579
CMTR2	7.97033703658119e-09	-0.222805	0.025	0.233	0.000162619
CNIH4	9.33139286424386e-10	-0.222851	0.184	0.514	1.90388e-05
PELI2	6.55508372635719e-09	-0.222913	0.019	0.224	0.000133743
STARD9	1.2601466512294e-09	-0.223144	0	0.2	2.57108e-05
STARD4	5.1120295925314e-08	-0.223322	0.032	0.231	0.00104301
EYA3	3.36960619941905e-08	-0.223439	0.032	0.231	0.000687501
LRP5	8.82973070626275e-08	-0.223439	0.032	0.222	0.00180153
DMKN	2.95617452156334e-07	-0.22366	0.177	0.439	0.00603148
KAT8	1.20606415851047e-08	-0.223707	0.044	0.264	0.000246073
MFAP1	6.19266094582941e-10	-0.223837	0.063	0.33	1.26349e-05
KMT2E	1.48071996990874e-10	-0.223952	0.734	0.889	3.02111e-06
DNAJB9	2.76816249474479e-08	-0.223952	0.146	0.425	0.000564788
MANBAL	9.73686968636826e-07	-0.22416	0.152	0.38	0.0198661
ZC3H7A	1.29291278956354e-08	-0.224382	0.082	0.333	0.000263793
COA5	4.21274087777674e-08	-0.224414	0.076	0.309	0.000859526
LSM1	2.73650798533438e-07	-0.224414	0.076	0.288	0.0055833
HSDL1	6.42139651223151e-09	-0.224539	0.063	0.309	0.000131016
SNRNP35	1.8748744187509e-09	-0.224589	0.032	0.257	3.82531e-05
ORAI3	2.14426419235377e-08	-0.224589	0.032	0.236	0.000437494
NPEPPS	3.68330584924223e-12	-0.224596	0.165	0.561	7.51505e-08
EID1	6.8117832853281e-08	-0.224606	1	0.988	0.00138981
VKORC1L1	1.97296653362757e-08	-0.22473	0.025	0.224	0.000402544
RNF167	6.80197248970436e-08	-0.22474	0.114	0.354	0.00138781
PPFIBP2	8.52591956428124e-09	-0.224803	0.063	0.3	0.000173954
ZNF721	5.92521257829309e-07	-0.224803	0.057	0.245	0.0120892
PRAF2	7.23721333053284e-08	-0.224998	0.082	0.311	0.00147661
MRPL33	5.56060269209652e-08	-0.22502	0.918	0.91	0.00113453
SYNGAP1	9.72629780237092e-09	-0.225029	0	0.182	0.000198446
SPSB3	6.41279230984885e-09	-0.225133	0.057	0.3	0.00013084
SYT17	4.88564047634465e-08	-0.225133	0.076	0.307	0.000996817
GOLGA4	1.20278974686597e-10	-0.225176	0.551	0.858	2.45405e-06
IBTK	3.27047260419676e-08	-0.225176	0.095	0.342	0.000667275
SCO1	1.2997155873063e-06	-0.225233	0.032	0.193	0.0265181
MPG	8.37382527444809e-07	-0.225309	0.101	0.307	0.0170851
GLRX3	5.33468677861886e-07	-0.225446	0.101	0.314	0.0108844
NELFB	1.80408289771472e-08	-0.225568	0.038	0.25	0.000368087
CASK	3.81988977249757e-08	-0.225568	0.044	0.252	0.000779372
RAI1	7.12141163518563e-09	-0.225723	0.038	0.255	0.000145298
UTRN	3.60529812671785e-12	-0.225884	0.139	0.519	7.35589e-08
N4BP1	2.55855753773549e-09	-0.225884	0.025	0.245	5.22022e-05
DRG2	1.70163004856957e-08	-0.225884	0.032	0.236	0.000347184
KDM5B	6.02969916010019e-08	-0.22604	0.044	0.25	0.00123024
DDX49	3.20909328029368e-09	-0.226051	0.013	0.219	6.54751e-05
MTA3	3.14984669340068e-09	-0.226202	0.044	0.278	6.42663e-05
PEX10	3.92748956694949e-08	-0.226202	0.051	0.259	0.000801326
GLMP	1.70516342525245e-09	-0.226502	0.051	0.297	3.47904e-05
DHX40	1.46076419885594e-08	-0.226502	0.051	0.276	0.00029804
KIAA1217	4.49442514785027e-08	-0.226687	0.12	0.37	0.000916998
SMIM30	1.85753072570716e-07	-0.226687	0.139	0.387	0.00378992
TMEM14C	9.8971820795387e-08	-0.22676	0.684	0.901	0.00201932
YTHDF3	3.84029968961525e-09	-0.22721	0.019	0.229	7.83536e-05
UBE4B	6.82565357148339e-10	-0.227306	0.032	0.274	1.39264e-05
SLTM	1.17022370435751e-14	-0.227507	0.146	0.568	2.38761e-10
NOSIP	5.62653951650549e-09	-0.227713	0.089	0.354	0.000114798
MRPL16	8.7654754906272e-09	-0.227713	0.089	0.349	0.000178842
TMEM97	4.44854438314344e-09	-0.227757	0.038	0.264	9.07637e-05
FAHD2A	5.20164832573083e-09	-0.227757	0.044	0.276	0.000106129
ATP13A2	1.93540890657789e-09	-0.227884	0.013	0.224	3.94881e-05
TNFRSF21	1.83490133018979e-08	-0.227884	0.013	0.203	0.000374375
EIF2B5	3.27572263518279e-09	-0.227949	0.044	0.276	6.68346e-05
AHDC1	8.11917172314928e-09	-0.227949	0.038	0.259	0.000165655
PI4K2A	4.28645981829659e-07	-0.228008	0.082	0.283	0.00874566
TIPARP	1.40834723059067e-06	-0.228147	0.038	0.203	0.0287345
GTF2B	6.28577525898444e-10	-0.228198	0.025	0.262	1.28249e-05
U2AF2	5.67649640413495e-09	-0.228198	0.051	0.285	0.000115818
GPCPD1	1.54467337453476e-08	-0.228198	0.051	0.274	0.00031516
CDK2AP2	7.13880137658092e-08	-0.228244	0.07	0.292	0.00145653
SMIM8	3.2665133060728e-08	-0.228353	0.025	0.219	0.000666467
HHIP-AS1	2.90657962183075e-07	-0.228353	0.019	0.189	0.00593029
STK33	1.87839519051688e-08	-0.228395	0.051	0.269	0.000383249
RIT1	8.82546215852887e-09	-0.228599	0.038	0.255	0.000180066
KPNA2	3.45368582264897e-08	-0.228811	0.025	0.219	0.000704656
LONP1	1.72338773298562e-08	-0.228831	0.057	0.281	0.000351623
IL17D	3.54199390139991e-08	-0.228831	0.051	0.264	0.000722673
ISCA2	7.68526926689102e-07	-0.229067	0.139	0.366	0.0156803
FGF2	3.59349872415856e-11	-0.229074	0.101	0.425	7.33182e-07
DOK5	5.8537750382142e-10	-0.229257	0.025	0.262	1.19435e-05
MLLT10	1.84432240657419e-09	-0.229257	0.032	0.259	3.76297e-05
TMEM37	3.15261858165887e-09	-0.229257	0.038	0.264	6.43229e-05
HMGB1	8.02199570714392e-09	-0.229323	0.987	1	0.000163673
PIK3C2A	1.18321708530777e-09	-0.229438	0.101	0.392	2.41412e-05
HEXIM1	5.97151438518129e-08	-0.229462	0.057	0.276	0.00121837
GMPS	5.03654136620363e-09	-0.229471	0.044	0.274	0.000102761
COMMD8	1.11175745980363e-07	-0.229673	0.063	0.278	0.00226832
TRAPPC2B	2.43606438812766e-08	-0.229693	0.044	0.255	0.00049703
PCDH17	7.77060109710792e-07	-0.229714	0.013	0.165	0.0158544
ATP6AP2	1.13814414767179e-07	-0.229794	0.791	0.847	0.00232216
TET1	7.22568769979463e-08	-0.229892	0.063	0.276	0.00147426
TP53I13	1.06506072632344e-08	-0.23008	0.063	0.3	0.000217304
RFXANK	7.23635287957357e-10	-0.230118	0.057	0.309	1.47643e-05
CD82	2.72025555789391e-07	-0.230118	0.057	0.252	0.00555014
POLR2A	5.57037645972795e-14	-0.230295	0.114	0.495	1.13652e-09
TFDP2	9.06734013538486e-11	-0.230533	0.127	0.448	1.85001e-06
UBL3	1.46365073987347e-07	-0.230586	0.114	0.349	0.00298629
TWF1	2.23909360782007e-08	-0.230704	0.057	0.285	0.000456842
TCEA2	2.99669227563038e-10	-0.230786	0.241	0.608	6.11415e-06
MEA1	2.38165473212102e-06	-0.231089	0.139	0.354	0.0485929
ADORA2B	4.45962424590682e-09	-0.231107	0.006	0.203	9.09897e-05
LSR	2.82998712063243e-08	-0.231204	0.177	0.479	0.000577402
ZFP36L1	1.46500371054806e-09	-0.231266	0.943	0.943	2.98905e-05
ZMYND11	1.88017856100823e-09	-0.231302	0.108	0.389	3.83613e-05
ADIPOR2	1.03696959358726e-10	-0.231335	0.057	0.333	2.11573e-06
SNW1	2.04522036952868e-11	-0.231388	0.089	0.401	4.17286e-07
NNT	4.10018923331697e-09	-0.231433	0.038	0.264	8.36562e-05
ZNF148	3.35350716612315e-08	-0.231481	0.07	0.3	0.000684216
SHTN1	1.41181398945076e-08	-0.231541	0.019	0.215	0.000288052
HDGFL3	5.72076393531303e-10	-0.23159	0.171	0.491	1.16721e-05
FAM89B	3.39554340312691e-09	-0.231618	0.082	0.347	6.92793e-05
SSB	6.30036692460377e-09	-0.231827	0.633	0.837	0.000128546
LRRC61	1.58373115809009e-09	-0.231838	0.038	0.276	3.23129e-05
ATF7IP	5.39469806181253e-08	-0.231856	0.076	0.307	0.00110068
FUCA2	1.83281604237951e-08	-0.23199	0.114	0.382	0.000373949
PDCD7	3.38622241317822e-08	-0.232223	0.082	0.321	0.000690891
MLST8	2.41155895630209e-08	-0.232232	0.044	0.259	0.00049203
COPRS	1.20030746407819e-11	-0.232279	0.228	0.639	2.44899e-07
QKI	1.13583194071011e-07	-0.23231	0.696	0.825	0.00231744
B3GALT6	3.08155808332993e-08	-0.232376	0.044	0.248	0.00062873
CRYL1	1.20889754326528e-08	-0.232448	0.114	0.377	0.000246651
WDSUB1	8.55928881161312e-10	-0.232659	0.019	0.241	1.74635e-05
PKIG	2.41121597745616e-13	-0.232745	0.108	0.486	4.9196e-09
PTPN13	2.37173419882291e-10	-0.232793	0.139	0.455	4.83905e-06
MUL1	3.42908436758044e-08	-0.232954	0.013	0.193	0.000699636
DEF8	9.51547545523387e-10	-0.232995	0.044	0.295	1.94144e-05
ITGB3BP	5.20695559510869e-07	-0.232995	0.063	0.259	0.0106238
TTYH2	1.16103219997596e-09	-0.233171	0.038	0.276	2.36885e-05
SMIM20	9.13798271612287e-09	-0.233279	0.114	0.382	0.000186442
SETMAR	6.53456295695225e-09	-0.233364	0.019	0.222	0.000133325
NRBP2	2.26641727524589e-10	-0.233536	0.076	0.366	4.62417e-06
PDCD2	2.50971198297469e-07	-0.233724	0.082	0.295	0.00512057
SETD5	3.90111184843431e-11	-0.233763	0.108	0.436	7.95944e-07
KBTBD7	7.08895495880686e-09	-0.234076	0.013	0.21	0.000144636
ZDHHC12	5.69321437410809e-10	-0.234153	0.025	0.259	1.16159e-05
RASAL2	1.69989898580104e-09	-0.234153	0.025	0.248	3.4683e-05
LHFPL2	6.28152065808865e-08	-0.234153	0.025	0.215	0.00128162
SRI	3.06166613363994e-14	-0.234166	0.354	0.785	6.24672e-10
TMED3	1.23833610473951e-07	-0.234208	0.101	0.335	0.00252658
SPG11	5.03766193783359e-09	-0.234226	0.038	0.264	0.000102783
ZNF775	9.68706309967956e-10	-0.234401	0	0.203	1.97645e-05
ARIH1	8.60422503090863e-12	-0.234421	0.07	0.382	1.75552e-07
COL5A2	6.9586868322225e-12	-0.234469	0.013	0.274	1.41978e-07
SHARPIN	1.3997129892341e-08	-0.234595	0.057	0.281	0.000285583
TMEM161A	2.67223873199635e-09	-0.234853	0.025	0.243	5.45217e-05
KDM1A	1.8683388293257e-08	-0.234853	0.019	0.215	0.000381197
DYRK1A	1.05872199658531e-08	-0.234955	0.057	0.288	0.000216011
SREK1IP1	2.53233911051447e-08	-0.235088	0.089	0.33	0.000516673
PPP1R2	7.01965438139722e-12	-0.235128	0.089	0.417	1.43222e-07
ZSCAN18	3.05813998789485e-09	-0.235165	0.114	0.396	6.23952e-05
SAP18	7.46458857538357e-12	-0.235337	0.975	0.962	1.523e-07
PCNX4	1.03383435952479e-08	-0.235677	0.076	0.323	0.000210933
PRKAR1A	6.46967766017267e-07	-0.23569	0.823	0.856	0.0132001
PHYHIPL	1.99976939097927e-08	-0.23575	0.127	0.389	0.000408013
TMED2	4.64298081780686e-10	-0.235787	0.405	0.738	9.47307e-06
SNX13	2.63576988837129e-09	-0.235928	0.025	0.245	5.37776e-05
SUPT20H	8.74365455142084e-09	-0.235949	0.044	0.267	0.000178397
NKIRAS2	4.35294056309486e-08	-0.235949	0.044	0.252	0.00088813
SYS1	1.35593346626329e-08	-0.235968	0.063	0.292	0.000276651
TM2D2	1.29623604815328e-08	-0.235987	0.076	0.314	0.000264471
CRBN	8.52375486971837e-10	-0.236037	0.089	0.373	1.7391e-05
UQCR11	4.66604357063008e-10	-0.236062	0.994	0.981	9.52013e-06
CDC42	7.18049886766409e-10	-0.23611	0.924	0.925	1.46504e-05
NOA1	1.87564142832095e-09	-0.236276	0.019	0.233	3.82687e-05
ZMAT5	1.58115460925801e-08	-0.236287	0.038	0.25	0.000322603
SPCS3	2.37172796558398e-09	-0.236316	0.063	0.318	4.83904e-05
PRPF31	1.58560763987529e-09	-0.236324	0.082	0.354	3.23512e-05
CHMP3	5.6232588515062e-12	-0.236332	0.095	0.42	1.14731e-07
FNDC3B	8.67622348635564e-09	-0.236332	0.089	0.337	0.000177021
NIPBL	6.77285786559752e-12	-0.236354	0.12	0.481	1.38187e-07
SPCS1	1.48671748852658e-06	-0.236513	0.924	0.92	0.0303335
RCHY1	1.04029995058344e-08	-0.236637	0.057	0.288	0.000212252
JPT2	1.22779072323641e-08	-0.236637	0.013	0.203	0.000250506
UQCRQ	3.5424585866506e-09	-0.236908	0.981	0.969	7.22768e-05
ZNF618	8.77693241348996e-09	-0.236969	0.051	0.283	0.000179076
GLYR1	5.28864843316392e-08	-0.236969	0.063	0.283	0.00107904
ENTPD4	8.91508562759247e-10	-0.236989	0.019	0.245	1.81894e-05
LETM1	6.51848339012099e-09	-0.237	0.019	0.222	0.000132997
PCED1A	1.12933946807848e-08	-0.237	0.013	0.208	0.000230419
PCYOX1	3.03474560553231e-08	-0.237174	0.165	0.45	0.000619179
XRCC5	7.79446e-08	-0.237195	0.633	0.809	0.0015903
TRIM33	6.83558098798221e-09	-0.237276	0.07	0.318	0.000139466
PLEKHA3	2.28397900109314e-08	-0.237313	0.063	0.285	0.000466
ATOX1	2.85241054703511e-08	-0.237361	0.722	0.929	0.000581977
NT5C3B	1.15456709119501e-07	-0.237537	0.133	0.377	0.00235566
UBE2G1	8.48207802451919e-09	-0.237585	0.089	0.344	0.00017306
MTPN	2.0287265871988e-17	-0.237706	0.222	0.733	4.13921e-13
TBC1D10B	2.68459929265026e-10	-0.237732	0.006	0.229	5.47739e-06
MYEF2	2.93430159273175e-09	-0.237768	0.114	0.401	5.98686e-05
PSMD13	2.06236311038321e-10	-0.237795	0.114	0.427	4.20784e-06
SIAH1	1.68914194574986e-09	-0.237795	0.114	0.401	3.44636e-05
CITED4	1.74931189835388e-08	-0.237871	0.291	0.66	0.000356912
COQ4	1.20173344893287e-09	-0.237922	0.076	0.344	2.4519e-05
GCLC	1.32194055447831e-10	-0.237996	0.032	0.285	2.69716e-06
MSH2	2.48404842887542e-09	-0.237996	0.044	0.283	5.0682e-05
FBXO17	1.10535185626487e-08	-0.237996	0.044	0.267	0.000225525
SNHG7	4.95035582262614e-07	-0.238202	0.778	0.823	0.0101002
PSMA1	1.88392946332961e-09	-0.238329	0.69	0.894	3.84378e-05
PFDN5	6.10421968914547e-09	-0.238525	1	0.993	0.000124544
OLMALINC	1.08131457472132e-09	-0.238748	0.032	0.262	2.20621e-05
FRMD4A	9.55881930197352e-09	-0.238748	0.025	0.233	0.000195029
KLHL42	1.70368594105344e-08	-0.238748	0.032	0.238	0.000347603
DNAJC8	2.4810963094138e-12	-0.23878	0.525	0.854	5.06218e-08
SEMA6D	7.32286792133919e-08	-0.239001	0.063	0.274	0.00149408
NMD3	5.00481543337951e-10	-0.239071	0.032	0.274	1.02113e-05
GSTM5	1.41168518349033e-06	-0.239164	0.089	0.285	0.0288026
FNIP1	1.53055999202244e-11	-0.239234	0.038	0.318	3.1228e-07
COX20	3.49354417445156e-12	-0.239434	0.31	0.788	7.12788e-08
TERF2IP	4.1032756165108e-08	-0.239434	0.538	0.795	0.000837191
LAMB1	5.45402923111159e-07	-0.239449	0.095	0.309	0.0111279
ACP6	9.09477267562142e-09	-0.239468	0.025	0.233	0.000185561
EIF3B	1.62678915523622e-09	-0.239526	0.07	0.325	3.31914e-05
DBN1	2.00658302992797e-11	-0.239783	0.032	0.302	4.09403e-07
PPP1R10	9.3084025589067e-10	-0.239916	0.089	0.363	1.89919e-05
ATRAID	6.6936325015468e-09	-0.239993	0.69	0.882	0.00013657
CSRNP1	1.2592175601648e-12	-0.240269	0.089	0.425	2.56918e-08
CCDC167	1.1032992276899e-08	-0.240269	0.095	0.356	0.000225106
FKBP8	1.03894415891795e-07	-0.240286	0.633	0.849	0.00211976
OLFML3	4.17981527294704e-13	-0.240392	0.032	0.337	8.52808e-09
SAP30	1.55524757170261e-09	-0.240686	0.044	0.285	3.17317e-05
RDH11	9.01032712155589e-08	-0.240765	0.215	0.507	0.00183838
DBP	3.9153e-07	-0.240788	0.127	0.361	0.0079884
RSPRY1	6.02227447047156e-08	-0.240805	0.044	0.245	0.00122872
NBPF19	1.82483599123649e-09	-0.240932	0.019	0.236	3.72321e-05
SACS	5.79074153978315e-08	-0.240932	0.032	0.222	0.00118148
KRR1	8.38542280340108e-12	-0.241008	0.082	0.396	1.71088e-07
SLU7	1.84678664736173e-08	-0.241008	0.082	0.323	0.0003768
ESD	3.04574446492222e-08	-0.241091	0.759	0.934	0.000621423
OAT	1.37264404193018e-10	-0.241193	0.171	0.517	2.80061e-06
MEGF8	3.38036135349727e-10	-0.241233	0.025	0.264	6.89695e-06
ALDH7A1	1.22738944404615e-13	-0.241299	0.133	0.524	2.50424e-09
VMA21	6.15769637554797e-10	-0.241395	0.089	0.366	1.25635e-05
SEPT8	3.78470421588309e-09	-0.24141	0.127	0.417	7.72193e-05
TSC22D2	9.6621232020271e-12	-0.241527	0.057	0.354	1.97136e-07
SEPT2	1.74384236241756e-08	-0.241527	0.854	0.901	0.000355796
CREM	2.24112032243949e-12	-0.241527	0.177	0.568	4.57256e-08
CCDC90B	1.19843037528308e-10	-0.241527	0.139	0.46	2.44516e-06
DDX6	1.01413800791014e-09	-0.241621	0.354	0.675	2.06915e-05
ERBB2	2.15870879890157e-08	-0.241666	0.044	0.262	0.000440441
SIGIRR	2.74910499195029e-10	-0.241778	0.101	0.396	5.609e-06
GMDS	3.61973152743219e-13	-0.241795	0.057	0.387	7.38534e-09
SLC25A38	2.47843091337487e-10	-0.241814	0.044	0.302	5.05674e-06
CHCHD7	6.38375822305407e-10	-0.241914	0.076	0.351	1.30248e-05
PXMP2	1.47541058613414e-07	-0.24194	0.076	0.285	0.00301028
COA1	2.05291085549613e-09	-0.242025	0.114	0.389	4.18855e-05
IK	5.87094236187297e-18	-0.242122	0.171	0.658	1.19785e-13
ARF6	1.34527691182574e-12	-0.242128	0.12	0.474	2.74477e-08
NLRP1	1.15750839046767e-09	-0.242208	0.07	0.335	2.36166e-05
SELENOP	1.29495618353586e-07	-0.242334	0.886	0.835	0.0026421
MAP3K1	2.65748809043492e-10	-0.242368	0.044	0.302	5.42207e-06
DMRTA1	4.05154814437206e-09	-0.24243	0.013	0.217	8.26637e-05
ADO	1.13977969565021e-09	-0.242537	0.044	0.283	2.32549e-05
DIXDC1	3.75605184083019e-08	-0.242726	0.076	0.307	0.000766347
XRN2	1.10393034609575e-11	-0.24274	0.152	0.519	2.25235e-07
DAP	1.15543390175352e-09	-0.24274	0.196	0.514	2.35743e-05
PCNA	3.18714784132621e-08	-0.24281	0.101	0.347	0.000650274
NR1D2	2.21492968851675e-09	-0.242888	0.082	0.356	4.51912e-05
BAG6	4.50603304780092e-10	-0.24305	0.101	0.389	9.19366e-06
TMPO	9.60108650040268e-08	-0.243268	0.051	0.248	0.00195891
C19orf48	6.08668903448527e-10	-0.243337	0.044	0.297	1.24187e-05
PPA2	1.05562502953066e-08	-0.243346	0.127	0.399	0.000215379
WHRN	3.28976049004291e-10	-0.243793	0.038	0.29	6.7121e-06
ATP5IF1	3.58687463484887e-09	-0.243799	0.968	0.974	7.3183e-05
HNRNPU	9.65196096554408e-12	-0.243841	0.937	0.948	1.96929e-07
HMGCR	3.84274213166248e-08	-0.243841	0.063	0.288	0.000784035
TBC1D30	7.38741753777114e-10	-0.243963	0.006	0.219	1.50725e-05
DGUOK	3.52803407556258e-13	-0.244062	0.158	0.547	7.19825e-09
TRIM44	2.35646041822423e-11	-0.244118	0.082	0.387	4.80789e-07
FAM50A	1.28396942534972e-09	-0.24418	0.108	0.396	2.61968e-05
NSMCE1	6.32714836048787e-09	-0.244207	0.152	0.432	0.000129093
TMEM223	2.96530364412813e-08	-0.244265	0.051	0.259	0.000605011
RBP7	1.99052449730066e-07	-0.244322	0.063	0.267	0.00406127
HPF1	3.35133428982822e-11	-0.244601	0.114	0.441	6.83773e-07
SPNS3	8.78880490305726e-11	-0.244743	0.006	0.236	1.79318e-06
PNKP	2.51819188653867e-10	-0.244754	0.025	0.267	5.13787e-06
PLAGL1	3.05364089163767e-12	-0.244764	0.032	0.318	6.23034e-08
EHMT2	1.59261933119806e-10	-0.244764	0.044	0.304	3.24942e-06
AIMP1	1.18828200955729e-13	-0.245005	0.12	0.5	2.42445e-09
CLINT1	6.16049387349437e-09	-0.245005	0.076	0.325	0.000125693
KATNBL1	1.24878738080853e-08	-0.245005	0.07	0.307	0.00025479
PTS	4.91587529809873e-09	-0.245216	0.114	0.387	0.000100299
AXL	1.7706608670657e-10	-0.24525	0.032	0.285	3.61268e-06
DCAF11	4.75259645809375e-10	-0.245261	0.019	0.248	9.69672e-06
TMEM9	4.40094444125961e-08	-0.24535	0.241	0.552	0.000897925
IREB2	9.17568440007869e-09	-0.24549	0.038	0.257	0.000187211
RRAGA	1.07091251841492e-11	-0.245584	0.152	0.517	2.18498e-07
PPP4R3A	2.4185683259688e-10	-0.245696	0.057	0.328	4.9346e-06
COL4A1	1.45457010253592e-13	-0.245952	0.044	0.366	2.96776e-09
THAP12	6.73471477459654e-10	-0.245991	0.038	0.278	1.37408e-05
PLEKHH2	6.03913740121379e-11	-0.246175	0.057	0.337	1.23217e-06
RAB11FIP2	1.49923100054848e-09	-0.246275	0.025	0.248	3.05888e-05
PRKAR1B	9.01077168142167e-10	-0.246815	0.013	0.229	1.83847e-05
NUDT2	1.18380438776402e-07	-0.246964	0.051	0.25	0.00241532
COMMD5	8.88023393152565e-09	-0.247048	0.013	0.21	0.000181183
SEL1L	9.81649390896379e-10	-0.247098	0.076	0.34	2.00286e-05
CNPY3	1.15787989081885e-08	-0.247098	0.07	0.307	0.000236242
HMGB3	2.84296999950606e-07	-0.247098	0.07	0.274	0.00580051
SH3GLB1	1.59508890942929e-12	-0.247249	0.127	0.481	3.25446e-08
WDR13	1.34014365719404e-08	-0.247249	0.152	0.429	0.00027343
ABCA1	3.85769207116503e-08	-0.247329	0.108	0.347	0.000787085
NOC2L	4.27875477651943e-10	-0.247497	0.025	0.264	8.72994e-06
NAA20	1.68607326697519e-12	-0.247684	0.177	0.575	3.4401e-08
PTDSS2	9.03752003668203e-10	-0.247704	0.076	0.349	1.84393e-05
NIPSNAP1	8.10108110366417e-09	-0.247793	0.12	0.389	0.000165286
SIRT2	8.03161282981642e-09	-0.247898	0.089	0.344	0.000163869
SNX4	1.27923835831057e-08	-0.247925	0.051	0.271	0.000261003
SELENOH	2.22402959706163e-09	-0.247969	0.684	0.866	4.53769e-05
JAM3	1.41972743767152e-09	-0.248131	0.038	0.276	2.89667e-05
P3H1	1.3301e-08	-0.248131	0.051	0.274	0.00027138
MRPL48	1.49992518957674e-10	-0.248263	0.025	0.271	3.0603e-06
IL17RD	6.03778205475555e-09	-0.248263	0.038	0.255	0.000123189
R3HCC1	8.18076976498179e-09	-0.248333	0.063	0.3	0.000166912
UBQLN2	2.83107172260356e-08	-0.248333	0.044	0.259	0.000577624
DCTN6	1.90411247398382e-13	-0.248389	0.114	0.495	3.88496e-09
ARPC3	1.00165390260113e-08	-0.248563	0.956	0.906	0.000204367
PSMD14	4.02477015125205e-08	-0.248631	0.108	0.356	0.000821174
PITX1	6.01017988117455e-13	-0.248675	0.025	0.321	1.22626e-08
HNRNPD	1.62084509117902e-10	-0.248797	0.658	0.884	3.30701e-06
NAXE	6.22256166172427e-09	-0.248805	0.127	0.403	0.000126959
MVB12A	6.6493018363195e-10	-0.248874	0.044	0.288	1.35666e-05
UBAC2	2.35323819118681e-09	-0.248874	0.051	0.29	4.80131e-05
SEC61A1	8.13397431905112e-09	-0.248874	0.051	0.276	0.000165957
BRWD1	1.88867731444816e-09	-0.248976	0.101	0.389	3.85347e-05
SOX5	1.35895961458762e-10	-0.249038	0.019	0.262	2.77269e-06
KIAA1191	7.51335555755251e-09	-0.249095	0.076	0.323	0.000153295
PRPF6	1.01169487344035e-08	-0.249143	0.114	0.382	0.000206416
NDUFS1	7.11805221872578e-08	-0.249163	0.146	0.413	0.0014523
PPIG	1.45894455726565e-07	-0.249191	0.614	0.788	0.00297668
ZC3H14	3.38974546309743e-10	-0.249258	0.057	0.318	6.9161e-06
OXLD1	8.42978534908638e-10	-0.249433	0.038	0.276	1.71993e-05
GNAI1	3.40380652051797e-09	-0.249433	0.025	0.245	6.94479e-05
FERMT2	7.39645306660872e-14	-0.249443	0.051	0.387	1.5091e-09
ZNF644	1.84137130309699e-12	-0.249624	0.095	0.446	3.75695e-08
ZNF532	3.6459955655091e-10	-0.249624	0.019	0.248	7.43892e-06
ANAPC15	2.55278189216877e-09	-0.249624	0.076	0.33	5.20844e-05
FTO	1.39638290354855e-08	-0.249624	0.051	0.269	0.000284904
MAPK1IP1L	3.37070325756589e-14	-0.249772	0.158	0.571	6.87725e-10
PMF1	2.5867405106133e-07	-0.249944	0.158	0.399	0.00527773
NFAT5	7.60705257072056e-13	-0.249958	0.089	0.427	1.55207e-08
ARMC10	6.53721072215783e-08	-0.249958	0.095	0.335	0.00133379
SLC39A3	4.60685377176357e-10	-0.250013	0.032	0.269	9.39936e-06
ADGRA3	1.88355848638752e-09	-0.250013	0.025	0.25	3.84302e-05
CHMP5	1.60597488541451e-10	-0.250047	0.43	0.79	3.27667e-06
RABEP1	2.9773960861957e-09	-0.250171	0.063	0.309	6.07478e-05
COL4A2	1.93780103733349e-15	-0.25031	0.063	0.436	3.9537e-11
PHACTR4	4.55740359669173e-09	-0.250515	0.076	0.328	9.29847e-05
DESI2	3.15667130205306e-09	-0.250632	0.095	0.361	6.44056e-05
UACA	3.21686267474857e-16	-0.250656	0.152	0.599	6.56336e-12
TUSC1	2.01558256979484e-09	-0.250681	0.082	0.337	4.11239e-05
ATP6V0D1	1.1302465559964e-10	-0.250736	0.12	0.439	2.30604e-06
SBNO1	3.23415713460578e-08	-0.250906	0.057	0.276	0.000659865
DPP10-AS1	7.54534105564178e-10	-0.251052	0	0.205	1.53948e-05
NCAM2	8.17823159211643e-08	-0.251073	0.057	0.269	0.0016686
TMX1	8.26549206092971e-09	-0.25115	0.044	0.264	0.000168641
KLF10	3.23791994206962e-11	-0.251166	0.152	0.483	6.60633e-07
MAP3K20	9.41596372426989e-10	-0.251166	0.146	0.455	1.92114e-05
EPHA4	1.58827779893461e-09	-0.251236	0.006	0.212	3.24056e-05
COPS8	1.12300790352948e-13	-0.25144	0.127	0.517	2.29127e-09
WDFY1	9.60116579837667e-11	-0.251487	0.038	0.302	1.95893e-06
AP3B1	4.06821474371743e-10	-0.251487	0.038	0.285	8.30038e-06
FH	2.22199055500315e-09	-0.251551	0.076	0.328	4.53353e-05
CDV3	2.56452805613458e-10	-0.251739	0.329	0.66	5.23241e-06
EIF4A1	1.96599697784887e-07	-0.251809	0.873	0.882	0.00401122
NECAB1	8.05391553429536e-07	-0.251926	0.019	0.179	0.0164324
TRAM2	9.59318417110059e-12	-0.252056	0.006	0.255	1.9573e-07
PDGFA	1.09979425540052e-09	-0.252116	0.063	0.309	2.24391e-05
SLC20A2	1.3197556939169e-09	-0.252141	0.101	0.38	2.6927e-05
THAP5	8.18752349205249e-09	-0.252265	0.076	0.323	0.00016705
MFSD3	2.23002745435368e-10	-0.252391	0.019	0.252	4.54993e-06
CHTOP	2.30393796991031e-09	-0.252401	0.051	0.292	4.70072e-05
RBX1	7.17760818985446e-08	-0.252435	0.848	0.906	0.00146445
POLR2J3.1	6.43066094137757e-16	-0.252552	0.101	0.514	1.31205e-11
DENND5B	3.02587028383077e-09	-0.252552	0.025	0.243	6.17368e-05
GMCL1	4.90335121240413e-09	-0.2527	0.051	0.285	0.000100043
HNRNPL	1.31200694135713e-15	-0.252787	0.139	0.575	2.67689e-11
CD276	6.38609532608018e-09	-0.252828	0.101	0.366	0.000130296
CIZ1	6.68576958653819e-10	-0.253014	0.044	0.29	1.3641e-05
EPB41L4A	7.96215196306955e-10	-0.253161	0.057	0.311	1.62452e-05
RETREG2	9.70820740995782e-09	-0.25326	0.089	0.337	0.000198077
MYL12A	1.28345621202282e-09	-0.253346	0.905	0.847	2.61864e-05
PDE6B	4.81270056870503e-09	-0.253648	0.044	0.269	9.81935e-05
MRPL2	2.80042864281107e-08	-0.253648	0.114	0.368	0.000571371
BLMH	1.63679743982927e-09	-0.25379	0.032	0.264	3.33956e-05
PCAT1	4.42805357725219e-10	-0.253876	0.006	0.222	9.03456e-06
FIS1	1.09928377141743e-06	-0.25399	0.905	0.934	0.0224287
ERMP1	3.11170420000067e-10	-0.254022	0.013	0.238	6.34881e-06
EPC1	4.4671757081991e-16	-0.254048	0.127	0.554	9.11438e-12
MAN2A2	2.38624279117154e-10	-0.254064	0.051	0.318	4.86865e-06
PIEZO1	2.37813815267592e-09	-0.254166	0.019	0.231	4.85212e-05
MAN2A1	7.11336091996895e-10	-0.25437	0.12	0.425	1.45134e-05
WAC	2.08924395056065e-14	-0.254381	0.19	0.618	4.26268e-10
GLT8D1	1.06637833833145e-09	-0.254451	0.07	0.335	2.17573e-05
CPQ	1.56899494110499e-12	-0.254575	0.139	0.502	3.20122e-08
LAPTM4A	6.33025890778912e-11	-0.254734	1	0.979	1.29156e-06
STK26	8.78478157254381e-11	-0.254852	0.006	0.238	1.79236e-06
OR51E2	3.07042765402136e-10	-0.254986	0.013	0.241	6.26459e-06
HNF4A	2.29573193503764e-11	-0.255117	0.013	0.264	4.68398e-07
KCNAB1	1.52139971732388e-09	-0.255117	0.025	0.248	3.10411e-05
KLHL9	1.32176374129387e-08	-0.255117	0.019	0.217	0.000269679
ALDH9A1	2.8632325491525e-10	-0.255329	0.241	0.608	5.84185e-06
COMMD4	6.2430347832305e-09	-0.255417	0.146	0.436	0.000127377
RNF10	2.84125802505898e-11	-0.255472	0.101	0.427	5.79702e-07
CMAS	6.01054363169271e-09	-0.255489	0.044	0.269	0.000122633
C5orf24	5.89035319065097e-18	-0.255513	0.114	0.58	1.20181e-13
ADRM1	3.66207444564946e-10	-0.255574	0.101	0.392	7.47173e-06
ERF	5.12677277028033e-10	-0.255608	0.044	0.295	1.04602e-05
CHMP6	6.27207227424574e-10	-0.255816	0.019	0.241	1.27969e-05
MRPL55	2.4593596476528e-11	-0.255854	0.082	0.384	5.01783e-07
TMEM141	6.5452136216797e-09	-0.255854	0.108	0.37	0.000133542
SPTLC2	1.09220913054848e-09	-0.255937	0.019	0.238	2.22843e-05
SLC16A14	5.39749558620025e-10	-0.255947	0.044	0.3	1.10125e-05
TMCO3	3.71543521259559e-09	-0.256055	0.057	0.3	7.5806e-05
COMMD10	4.47528244713949e-08	-0.256055	0.07	0.295	0.000913092
PJA2	2.26876462394646e-11	-0.256264	0.411	0.752	4.62896e-07
LINC00665	1.73171686522616e-10	-0.256392	0.044	0.302	3.53322e-06
SRSF8	1.14652719489838e-10	-0.256464	0.082	0.375	2.33926e-06
LRRC58	1.57799092558094e-09	-0.256464	0.082	0.349	3.21957e-05
C11orf58	1.58038269360733e-11	-0.256527	0.937	0.955	3.22445e-07
NSFL1C	4.07656666155622e-08	-0.256693	0.228	0.517	0.000831742
ATP6V1B2	1.20986105693778e-09	-0.25684	0.095	0.377	2.46848e-05
TP53BP2	5.85010492733203e-10	-0.257085	0.032	0.271	1.1936e-05
HEBP1	4.02910127743186e-13	-0.257268	0.127	0.502	8.22058e-09
KLHDC3	1.28695371725082e-08	-0.257275	0.101	0.356	0.000262577
SEC23A	1.0513204512826e-10	-0.257284	0.051	0.318	2.14501e-06
ZYX	8.05866183396352e-10	-0.257284	0.038	0.283	1.64421e-05
MRPS35	2.2843048271126e-09	-0.257284	0.044	0.281	4.66067e-05
IFNGR2	7.66989290991027e-12	-0.257363	0.101	0.427	1.56489e-07
MDN1	2.23165231030383e-09	-0.25738	0.044	0.278	4.55324e-05
MRPL3	1.78226338696845e-09	-0.257566	0.063	0.316	3.63635e-05
MTSS1L	4.02415643598858e-09	-0.257566	0.051	0.292	8.21049e-05
FAM69B	7.79593032545537e-12	-0.257607	0.006	0.259	1.5906e-07
FAM241B	8.13766609996572e-11	-0.257607	0.013	0.25	1.66033e-06
ADSL	7.75814542646638e-10	-0.257607	0.006	0.219	1.58289e-05
NAA10	2.27444544656436e-08	-0.257914	0.095	0.337	0.000464055
FLNA	5.03753625938866e-17	-0.258015	0.184	0.67	1.02781e-12
ZBED3	2.29782090856487e-10	-0.258077	0.038	0.292	4.68824e-06
PRPS1	8.35339489563368e-10	-0.258077	0.051	0.297	1.70434e-05
MTA1	3.27624905906076e-10	-0.258334	0.051	0.316	6.68453e-06
COPB2	7.32487064071257e-12	-0.258456	0.12	0.462	1.49449e-07
FOXK1	2.53819592658092e-10	-0.258456	0.006	0.229	5.17868e-06
SETD3	3.41710189269689e-08	-0.258496	0.089	0.323	0.000697191
CEP350	8.98057438531683e-09	-0.258574	0.063	0.3	0.000183231
LINC00159	6.09246958615882e-08	-0.258632	0.025	0.212	0.00124305
PGAP2	6.60691972034438e-11	-0.258716	0.025	0.278	1.34801e-06
SAMD5	6.95184216040289e-11	-0.258716	0.025	0.276	1.41838e-06
RNF2	1.46959717674469e-09	-0.258716	0.025	0.25	2.99842e-05
SLC35B2	1.68324726675986e-10	-0.258879	0.038	0.297	3.43433e-06
UBXN4	1.13435947213288e-08	-0.259073	0.734	0.854	0.000231443
DYNLRB1	1.62872830579552e-11	-0.259125	0.791	0.92	3.32309e-07
TKT	5.27739508932119e-10	-0.259196	0.658	0.873	1.07675e-05
HADHB	2.61970671988501e-13	-0.259302	0.266	0.748	5.34499e-09
ARHGAP21	6.71927367367321e-18	-0.259333	0.095	0.535	1.37093e-13
ZFAND3	5.4974572878705e-09	-0.259394	0.089	0.342	0.000112165
LAMA4	1.68020697291805e-13	-0.259619	0.025	0.328	3.42813e-09
RIC8A	2.65705998909426e-09	-0.259619	0.032	0.255	5.4212e-05
DAG1	1.27949351789546e-10	-0.25969	0.038	0.295	2.61055e-06
SUMF2	6.37858692722279e-10	-0.259777	0.101	0.392	1.30142e-05
RMND5A	8.47976566799215e-11	-0.259827	0.038	0.3	1.73013e-06
TMED7	2.67215581610514e-10	-0.260007	0.114	0.422	5.452e-06
SHC2	6.04848899844049e-10	-0.260084	0.07	0.34	1.23407e-05
CRELD2	4.04685829143021e-09	-0.260084	0.07	0.316	8.2568e-05
LINC00605	1.00687627847303e-09	-0.260185	0	0.203	2.05433e-05
AP3D1	8.63356816391963e-10	-0.260319	0.089	0.368	1.76151e-05
CDKN2AIP	1.05222105256592e-09	-0.260384	0.019	0.241	2.14685e-05
TTC5	1.58486377868231e-08	-0.260384	0.025	0.224	0.00032336
TUT4	2.34301851179752e-14	-0.260416	0.139	0.538	4.78046e-10
KDM3B	2.25820761388801e-10	-0.26057	0.038	0.288	4.60742e-06
AP1G1	2.37636642296511e-10	-0.26057	0.038	0.288	4.8485e-06
ACTN1	3.34876714459843e-11	-0.260735	0.101	0.417	6.83249e-07
RAB5A	5.27013167084641e-11	-0.260735	0.133	0.462	1.07526e-06
COA4	6.02208008306583e-10	-0.260782	0.146	0.455	1.22868e-05
MRPL45	1.21675854747447e-10	-0.260851	0.063	0.344	2.48255e-06
DTX3	7.88321259416081e-10	-0.260904	0.057	0.318	1.60841e-05
BRD4	3.39923148980526e-16	-0.26113	0.133	0.578	6.93545e-12
EIF4G3	3.34968251097316e-09	-0.26115	0.095	0.363	6.83436e-05
G3BP2	7.23192547443387e-14	-0.261248	0.165	0.587	1.47553e-09
USP51	2.13086337741037e-09	-0.261439	0.038	0.274	4.3476e-05
GYPC	5.31690043059334e-13	-0.261487	0.032	0.335	1.08481e-08
KIAA1958	8.4224638466655e-10	-0.261581	0.057	0.314	1.71844e-05
NT5DC1	6.5637756630383e-09	-0.261955	0.108	0.37	0.000133921
POMP	6.00627888264527e-10	-0.261986	0.937	0.943	1.22546e-05
TXNRD1	9.46025329991981e-11	-0.261992	0.101	0.413	1.93018e-06
TRIB1	1.92660239594105e-08	-0.2621	0.114	0.37	0.000393085
GTF2IRD1	2.83124041437072e-11	-0.262176	0.025	0.288	5.77658e-07
ZNF711	8.20625405498435e-11	-0.262176	0.025	0.278	1.67432e-06
NID1	1.11498507094213e-12	-0.262258	0.032	0.323	2.2749e-08
TNRC18	2.73797836671168e-10	-0.26258	0.07	0.351	5.5863e-06
EPM2AIP1	2.92187100440933e-10	-0.262675	0.082	0.377	5.96149e-06
TBL1XR1	1.61712320377809e-17	-0.262976	0.127	0.592	3.29942e-13
HOOK1	1.21061094733234e-09	-0.263173	0.063	0.316	2.47001e-05
PEG10	3.77933435902613e-11	-0.263254	0.051	0.333	7.71098e-07
CREBRF	4.57664492652603e-09	-0.263511	0.114	0.389	9.33773e-05
VAT1	1.0707505781517e-09	-0.263701	0.146	0.465	2.18465e-05
LPAR2	5.0933146647373e-10	-0.263859	0.013	0.236	1.03919e-05
ME3	1.09515668308745e-11	-0.263881	0.019	0.283	2.23445e-07
TMEM248	1.21636183233449e-08	-0.264166	0.108	0.361	0.000248174
PCBP1	2.1010070340355e-09	-0.26427	0.861	0.913	4.28668e-05
RTF2	2.46368508118229e-13	-0.264348	0.177	0.585	5.02666e-09
TCF7L1	7.52035576488446e-11	-0.264748	0.019	0.262	1.53438e-06
JDP2	8.32507817097985e-10	-0.264748	0.019	0.241	1.69857e-05
LOXL1-AS1	3.61295335975838e-09	-0.264748	0.019	0.229	7.37151e-05
C6orf203	7.30327262328202e-10	-0.264758	0.032	0.264	1.49009e-05
HIKESHI	1.05635329728411e-08	-0.264826	0.07	0.307	0.000215528
EIF1B	1.27815737816794e-12	-0.265296	0.892	0.929	2.60782e-08
EIF3J	7.17690112582946e-17	-0.265625	0.127	0.571	1.4643e-12
NPAS1	3.26741258919404e-12	-0.265625	0	0.252	6.6665e-08
NUBP2	5.14140507534839e-11	-0.265625	0.089	0.401	1.049e-06
METRN	1.91835479693914e-10	-0.265625	0.278	0.67	3.91402e-06
CDC34	2.07317218118359e-10	-0.265625	0.089	0.387	4.22989e-06
C21orf2	2.49427918484555e-10	-0.265625	0.07	0.347	5.08908e-06
GOPC	8.47096605760104e-10	-0.265625	0.044	0.285	1.72833e-05
ANKRD17	8.58582852603956e-10	-0.265625	0.063	0.323	1.75177e-05
PTPMT1	1.58802076749003e-09	-0.265625	0.127	0.42	3.24004e-05
TRIR	1.13242327603872e-11	-0.265906	0.892	0.929	2.31048e-07
SSU72	3.48514990165797e-14	-0.26614	0.253	0.738	7.11075e-10
DYNLL2	1.37045580668219e-09	-0.266271	0.152	0.472	2.79614e-05
ATP6V1A	1.18134102526518e-10	-0.266321	0.114	0.439	2.41029e-06
SRPK2	4.69605660011903e-14	-0.266335	0.07	0.429	9.58136e-10
C8orf33	1.28916922914134e-08	-0.266405	0.082	0.323	0.000263029
ATPAF1	3.75487910432501e-09	-0.266422	0.076	0.325	7.66108e-05
RASGEF1B	7.04334796040357e-08	-0.266469	0.038	0.233	0.00143705
THRAP3	1.94030563310283e-17	-0.266758	0.177	0.677	3.95881e-13
RTCB	2.48666299706146e-09	-0.267159	0.082	0.342	5.07354e-05
LYRM4	4.34078343112667e-09	-0.267193	0.076	0.33	8.8565e-05
PCGF2	4.38449411842838e-09	-0.267228	0.07	0.311	8.94568e-05
CCDC14	6.04852251404343e-09	-0.267247	0.057	0.29	0.000123408
CYFIP2	1.25963806162721e-10	-0.267304	0.044	0.304	2.57004e-06
SMAD4	4.25856418746493e-11	-0.267324	0.038	0.302	8.68875e-07
SAR1A	2.48133860722998e-16	-0.267331	0.209	0.7	5.06268e-12
GOT2	9.5709280597778e-10	-0.267372	0.177	0.507	1.95276e-05
VAPA	4.04912336608404e-10	-0.267395	0.835	0.915	8.26143e-06
TBCB	7.47802763387791e-13	-0.267401	0.222	0.644	1.52574e-08
OLFML2B	3.7613552051739e-14	-0.267431	0	0.288	7.67429e-10
ANP32B	5.86745574681854e-10	-0.267527	0.785	0.884	1.19714e-05
ADAM9	1.0813371550964e-11	-0.267673	0.108	0.443	2.20625e-07
PDAP1	2.50412445871116e-14	-0.267754	0.253	0.741	5.10917e-10
IPO5	1.66064958992607e-09	-0.267798	0.127	0.413	3.38822e-05
PARP1	1.23882217077508e-09	-0.26789	0.082	0.356	2.52757e-05
TTC1	1.7736482472734e-09	-0.26789	0.082	0.347	3.61877e-05
GAS1	2.57190638758742e-08	-0.268043	0.057	0.276	0.000524746
TCEA1	1.83012816943697e-11	-0.268076	0.424	0.788	3.73401e-07
CRB2	9.06314740873718e-12	-0.268283	0.013	0.269	1.84915e-07
CHPF	1.73749390068768e-08	-0.268422	0.146	0.42	0.000354501
PNISR	2.72383875266105e-16	-0.268455	0.899	0.953	5.55745e-12
ISCA1	4.33660304097636e-15	-0.268536	0.082	0.476	8.84797e-11
LYPLA1	1.20009078167429e-10	-0.268596	0.082	0.377	2.44855e-06
SLC25A1	7.51325962978753e-11	-0.268628	0.089	0.389	1.53293e-06
AP3S1	1.79176984669679e-16	-0.268692	0.07	0.462	3.65575e-12
UPF3A	6.79173652169485e-15	-0.268911	0.146	0.561	1.38572e-10
COMTD1	5.80737809798142e-10	-0.26898	0.044	0.29	1.18488e-05
AVPI1	1.98917949115065e-10	-0.26902	0.032	0.281	4.05852e-06
WDR61	1.18217615947207e-09	-0.269137	0.139	0.439	2.41199e-05
MPDZ	1.17128081507229e-10	-0.269207	0.095	0.396	2.38976e-06
NTPCR	5.08945676930188e-09	-0.269207	0.139	0.417	0.00010384
SRSF1	2.67370557183251e-14	-0.269444	0.152	0.566	5.45516e-10
USP48	1.29892163901795e-10	-0.269478	0.057	0.333	2.65019e-06
YTHDF2	2.42759105620132e-14	-0.269549	0.139	0.547	4.95301e-10
PPP4R3B	1.21212219754665e-08	-0.269563	0.076	0.316	0.000247309
FNBP1L	2.98301207079374e-09	-0.269607	0.07	0.318	6.08624e-05
SEZ6L2	1.5893326808976e-08	-0.269652	0.063	0.292	0.000324272
ANKRD46	8.00210704442971e-08	-0.269652	0.063	0.276	0.00163267
TSPAN5	1.09072797440831e-11	-0.26966	0.12	0.455	2.22541e-07
CUL5	1.69575477916286e-10	-0.269745	0.051	0.314	3.45985e-06
TMEM129	5.69991176948992e-09	-0.269745	0.057	0.288	0.000116295
MAP2K1	1.49131986133107e-08	-0.269893	0.038	0.248	0.000304274
CAMLG	7.55336245642635e-10	-0.269918	0.633	0.842	1.54111e-05
CERS5	1.85593224731698e-08	-0.269944	0.032	0.233	0.000378666
PITX2	1.69950398630661e-13	-0.269997	0.019	0.311	3.4675e-09
COPS5	4.73816788072955e-12	-0.270033	0.108	0.443	9.66728e-08
SMO	1.38060739488412e-10	-0.270051	0.013	0.245	2.81685e-06
EXTL2	4.45025232003504e-10	-0.270107	0.006	0.222	9.07985e-06
SCFD1	6.46430073106943e-12	-0.270173	0.089	0.417	1.31891e-07
YIPF4	1.8526420033093e-13	-0.270444	0.127	0.505	3.77995e-09
ZFX	2.11553460640437e-10	-0.270654	0.044	0.3	4.31633e-06
URM1	1.24809698852376e-09	-0.270654	0.044	0.283	2.54649e-05
TRAF7	2.84870430499849e-11	-0.270775	0.025	0.283	5.81221e-07
ARSB	6.9236322886609e-11	-0.270775	0.038	0.292	1.41263e-06
STK24	1.07449620107605e-09	-0.270872	0.335	0.717	2.19229e-05
ZNF518A	1.37622633449681e-10	-0.270902	0.07	0.356	2.80791e-06
FABP3	9.76764139909217e-12	-0.270967	0.006	0.257	1.99289e-07
RNF5	2.35417682452331e-08	-0.271175	0.209	0.509	0.000480323
DTNBP1	2.37641208825757e-09	-0.271388	0.063	0.304	4.84859e-05
MRPS18B	1.00346414902885e-10	-0.271559	0.082	0.373	2.04737e-06
NSD3	5.15223370819986e-17	-0.271609	0.171	0.644	1.05121e-12
N4BP2L1	7.41329830151167e-12	-0.271954	0.051	0.349	1.51254e-07
LRBA	1.64444920666469e-10	-0.271954	0.07	0.349	3.35517e-06
CLCN2	1.19746156142106e-09	-0.271954	0.057	0.311	2.44318e-05
LRRN2	7.02622775551952e-10	-0.272171	0.063	0.318	1.43356e-05
KATNA1	9.13890283295131e-08	-0.272171	0.063	0.271	0.00186461
CLPTM1L	8.09469640400787e-10	-0.272264	0.101	0.387	1.65156e-05
PLXNB1	1.04481491646916e-08	-0.272264	0.114	0.375	0.000213174
NDUFA7	1.05894575085749e-09	-0.27234	0.146	0.448	2.16057e-05
FN1	1.0325243882501e-14	-0.272486	0.019	0.34	2.10666e-10
PKP4	4.1953263650796e-11	-0.272535	0.127	0.446	8.55972e-07
PRKCQ	9.85537850508313e-12	-0.272742	0.006	0.257	2.01079e-07
RTKN	1.9416038781887e-10	-0.272742	0.006	0.231	3.96145e-06
MED16	4.65157355945259e-11	-0.272945	0.057	0.337	9.49061e-07
NEMF	1.01026084299374e-09	-0.273443	0.07	0.33	2.06124e-05
RAMMET	2.15864111339937e-10	-0.27349	0.108	0.415	4.40428e-06
WSB2	4.11217901215364e-10	-0.27353	0.057	0.323	8.39008e-06
ZMYM2	2.35180614875451e-12	-0.273603	0.114	0.455	4.79839e-08
WIPI2	7.36200608736672e-12	-0.273734	0.076	0.392	1.50207e-07
RARA	2.10861599057699e-10	-0.273993	0.038	0.29	4.30221e-06
RIN2	1.3140727244965e-08	-0.273993	0.133	0.403	0.00026811
YIF1B	6.70436693244271e-11	-0.274194	0.025	0.276	1.36789e-06
HNRNPF	1.09245393722991e-07	-0.274245	0.734	0.84	0.00222893
COX6C	1.35769484796623e-12	-0.274265	1	1	2.7701e-08
NUDT3	1.32885015975284e-11	-0.274269	0.07	0.37	2.71125e-07
DYNC2LI1	1.32091650672781e-09	-0.274365	0.057	0.311	2.69507e-05
YPEL3	8.83613840081824e-14	-0.274435	0.165	0.568	1.80284e-09
ANXA11	3.6254160550178e-14	-0.274556	0.127	0.526	7.39694e-10
COA6	5.16073408163022e-09	-0.274564	0.07	0.309	0.000105294
ZNF638	3.47788658352534e-13	-0.274593	0.127	0.512	7.09593e-09
MGMT	8.09615195748084e-12	-0.274607	0.108	0.429	1.65186e-07
CEBPZOS	1.74241306201733e-11	-0.274702	0.076	0.382	3.55505e-07
COPS9	2.57845804796791e-10	-0.274898	0.918	0.958	5.26083e-06
PHF6	3.03060347327937e-10	-0.27499	0.025	0.267	6.18334e-06
PRPF19	3.10308576289802e-10	-0.275103	0.025	0.262	6.33123e-06
JTB	3.12246522996319e-10	-0.275161	0.5	0.851	6.37077e-06
CHMP2B	2.50736505828968e-12	-0.275194	0.139	0.5	5.11578e-08
LUC7L3	1.10944179895258e-15	-0.275201	0.627	0.92	2.26359e-11
NLK	1.16869e-10	-0.275201	0.076	0.368	2.38447e-06
TMEM87A	3.51572782819862e-11	-0.275209	0.063	0.347	7.17314e-07
ERP44	8.61747886494073e-15	-0.275274	0.139	0.554	1.75822e-10
HDAC5	1.78149607553788e-10	-0.275318	0.057	0.323	3.63479e-06
PDE4DIP	9.54456624195272e-10	-0.275507	0.082	0.349	1.94738e-05
COPA	1.67712702057418e-15	-0.275613	0.063	0.439	3.42184e-11
DNAJA2	6.33574623768323e-14	-0.275729	0.133	0.526	1.29268e-09
AAMP	9.52976991073846e-10	-0.275881	0.114	0.396	1.94436e-05
JAG1	1.74045284437555e-13	-0.276023	0.013	0.304	3.55105e-09
MRPL10	4.46779108233387e-11	-0.276181	0.057	0.337	9.11563e-07
DDX46	2.97705574720051e-12	-0.276266	0.184	0.571	6.07409e-08
AC126773.2	4.28666161792676e-10	-0.276282	0.006	0.224	8.74608e-06
EIF2D	4.68459368264568e-09	-0.276426	0.051	0.278	9.55798e-05
RALBP1	3.2321561853735e-13	-0.276554	0.101	0.453	6.59457e-09
TMEM268	7.06458749059175e-12	-0.276817	0.025	0.295	1.44139e-07
PSMD7	6.11975854962057e-14	-0.276824	0.203	0.658	1.24861e-09
ZDHHC2	7.7125814201004e-09	-0.276876	0.139	0.422	0.00015736
PRRC2C	8.03591591069263e-09	-0.277005	0.842	0.851	0.000163957
TMEM60	2.52143616694928e-10	-0.277053	0.063	0.328	5.14449e-06
MED25	3.45387100244799e-13	-0.277094	0.006	0.285	7.04693e-09
TSNAX	2.19143752437883e-08	-0.277141	0.101	0.34	0.000447119
PIGP	1.9297219505739e-07	-0.277635	0.152	0.389	0.00393721
CLCN4	4.88776417682596e-11	-0.277658	0.057	0.34	9.97251e-07
MRPL32	9.17287174472869e-10	-0.277838	0.089	0.356	1.87154e-05
SMAP1	8.48745083553007e-10	-0.27797	0.07	0.337	1.73169e-05
KCTD12	2.88549843626181e-12	-0.278078	0.063	0.356	5.88728e-08
JSRP1	4.14450073985222e-11	-0.278203	0	0.231	8.45602e-07
USP7	8.41480234018283e-10	-0.278384	0.07	0.33	1.71687e-05
CTNND1	1.86923547224632e-15	-0.278528	0.089	0.483	3.8138e-11
TMEM259	2.67485712194804e-10	-0.278528	0.209	0.557	5.45751e-06
CHCHD5	2.14916975853157e-08	-0.278754	0.203	0.495	0.000438495
BOD1	2.88083448056051e-10	-0.278792	0.114	0.41	5.87777e-06
JKAMP	2.05072973808369e-09	-0.278808	0.082	0.344	4.1841e-05
RPRD1A	8.09889996567716e-11	-0.278826	0.044	0.309	1.65242e-06
LYRM2	4.16846453054153e-09	-0.27921	0.095	0.351	8.50492e-05
EDN3	7.94426703590873e-14	-0.2793	0.006	0.297	1.62087e-09
SHANK2	5.09127291911312e-12	-0.2793	0.019	0.29	1.03877e-07
SMAD2	9.27297394338957e-10	-0.279482	0.133	0.439	1.89196e-05
PTPRK	1.49624931050737e-10	-0.279565	0.057	0.323	3.0528e-06
DNAJB11	8.86492714671714e-09	-0.279565	0.051	0.276	0.000180871
SEC11C	2.32564675453148e-09	-0.279578	0.209	0.535	4.74502e-05
SNRNP200	1.9843036780248e-09	-0.279611	0.146	0.45	4.04857e-05
THOC2	4.09900705740385e-14	-0.279809	0.101	0.486	8.3632e-10
AK5	2.62106849477261e-12	-0.279987	0	0.255	5.34777e-08
RCC2	4.51328425417331e-09	-0.280129	0.051	0.288	9.20845e-05
CD47	3.04130437618903e-13	-0.28019	0.076	0.417	6.20517e-09
TSPYL1	2.10897018153428e-15	-0.280581	0.19	0.656	4.30293e-11
CRACR2B	6.12776641615813e-11	-0.280596	0.013	0.252	1.25025e-06
GPR137B	7.5227649214026e-10	-0.280674	0.07	0.33	1.53487e-05
CELSR2	5.60669288511926e-12	-0.280783	0.006	0.259	1.14393e-07
JAK1	7.89664856611065e-15	-0.280892	0.101	0.483	1.61115e-10
ABI1	7.92323748373003e-11	-0.281049	0.095	0.399	1.61658e-06
PIAS1	1.34612825285871e-10	-0.281192	0.044	0.304	2.74651e-06
SCOC	8.47333951075408e-14	-0.281373	0.329	0.863	1.72882e-09
ISPD	7.01228780632737e-12	-0.281373	0.013	0.274	1.43072e-07
STARD4-AS1	3.34761906740335e-10	-0.281568	0.006	0.226	6.83015e-06
RBM17	1.89823710297864e-15	-0.281668	0.139	0.552	3.87297e-11
DPP10	5.94470925432459e-12	-0.281768	0	0.248	1.2129e-07
IRF2BP2	1.98796649065538e-19	-0.281801	0.101	0.573	4.05605e-15
PTPN4	7.93086447051974e-10	-0.281912	0.063	0.316	1.61813e-05
MRPL27	1.50059548887493e-14	-0.282099	0.152	0.561	3.06166e-10
CLPP	2.60732577813407e-11	-0.282099	0.158	0.519	5.31973e-07
HOMER1	5.50042060744504e-10	-0.282099	0.044	0.295	1.12225e-05
HIF3A	5.65731336281068e-15	-0.282253	0.114	0.514	1.15426e-10
OCIAD1	4.58187907557445e-12	-0.282334	0.589	0.913	9.34841e-08
TULP1	1.37039051720246e-10	-0.282343	0.013	0.245	2.79601e-06
CD320	6.72602370069213e-08	-0.282731	0.171	0.422	0.00137231
RRBP1	5.0474571960618e-15	-0.282832	0.139	0.564	1.02983e-10
VEZF1	3.30598718677141e-09	-0.28286	0.082	0.342	6.74521e-05
GTF2A2	1.02901347754203e-14	-0.282896	0.259	0.748	2.0995e-10
NAT8L	1.15218e-10	-0.282896	0.019	0.262	2.35079e-06
URI1	2.83602839546063e-14	-0.283157	0.133	0.531	5.78635e-10
COMMD3	7.99189981709125e-10	-0.28342	0.076	0.344	1.63059e-05
METTL21A	1.92400226704878e-10	-0.283732	0.051	0.311	3.92554e-06
PCMTD1	4.15092001539354e-15	-0.283807	0.127	0.542	8.46912e-11
FSCN1	1.05033900961357e-13	-0.284087	0.07	0.42	2.14301e-09
FZD8	3.98480150857585e-07	-0.284087	0.089	0.292	0.00813019
SRSF3	7.45783744098764e-12	-0.284108	0.975	0.969	1.52162e-07
NDUFA5	5.52839933904031e-10	-0.284288	0.741	0.894	1.12796e-05
MRPS12	1.12696607825715e-11	-0.284493	0.07	0.37	2.29935e-07
FAM136A	3.09350847402568e-10	-0.284493	0.07	0.342	6.31169e-06
LITAF	3.29216925563968e-08	-0.284607	0.722	0.825	0.000671701
POLD2	6.7347824789632e-10	-0.284633	0.146	0.446	1.3741e-05
COX7A2	3.47824692000172e-14	-0.284664	0.981	0.995	7.09667e-10
EFHC1	9.16689332457536e-13	-0.284703	0.051	0.366	1.87032e-08
PRPF38B	1.89702546714285e-18	-0.284856	0.108	0.552	3.8705e-14
SOX8	1.43566647370236e-10	-0.28488	0.025	0.274	2.92919e-06
GABARAPL2	1.8757103945903e-12	-0.285005	0.968	0.96	3.82701e-08
SNAP23	4.28447136173712e-11	-0.285164	0.07	0.358	8.74161e-07
CLDND1	1.47137987087113e-15	-0.285212	0.101	0.5	3.00206e-11
BLOC1S6	2.44821406306053e-16	-0.285441	0.12	0.552	4.99509e-12
CNOT7	4.42131802901082e-14	-0.285476	0.184	0.594	9.02082e-10
NDUFA1	1.78112855995514e-10	-0.285662	0.994	0.983	3.63404e-06
UBE2V2	2.13299637533628e-16	-0.285827	0.158	0.613	4.35195e-12
EPB41L4A-AS1	6.43773283162245e-11	-0.285827	0.646	0.863	1.31349e-06
SURF4	6.19213e-09	-0.286033	0.12	0.384	0.000126338
MBD3	8.82547300695892e-11	-0.286049	0.082	0.368	1.80066e-06
TMEM14B	8.50565622334671e-16	-0.286103	0.278	0.795	1.73541e-11
MRPS21	9.73721599685191e-11	-0.286209	0.722	0.929	1.98668e-06
NCOA3	7.46237015496108e-11	-0.286315	0.025	0.274	1.52255e-06
AJUBA	1.69568259370534e-10	-0.286315	0.025	0.267	3.4597e-06
PIH1D1	1.15635137332879e-09	-0.286436	0.114	0.403	2.3593e-05
VKORC1	1.6942344072176e-16	-0.286502	0.203	0.675	3.45675e-12
SF3B4	2.11342124624546e-11	-0.286746	0.051	0.333	4.31201e-07
CCDC66	4.91807886398323e-11	-0.286785	0.032	0.285	1.00344e-06
EIF4B	8.33599793310572e-14	-0.286915	0.905	0.948	1.70079e-09
[truncated: 5,978 more rows]

## Sheet: CEC
	p_val	avg_logFC	pct.1	pct.2	p_val_adj2
MGP	3.54625967183391e-46	2.3074	0.974	0.475	7.23543e-42
MTRNR2L8	5.36362854360722e-39	2.18758	0.935	0.452	1.09434e-34
CP	8.90668171272413e-35	1.66918	0.699	0.09	1.81723e-30
ADIRF	1.89206658867854e-38	1.56461	0.941	0.317	3.86038e-34
ACKR1	1.82077103774154e-11	1.52412	0.327	0.068	3.71492e-07
DEPP1	5.40769464213684e-28	1.25758	0.817	0.24	1.10333e-23
CYR61	1.94324314131432e-16	1.19687	0.817	0.516	3.9648e-12
VWF	7.91214162471855e-20	1.17219	0.797	0.421	1.61431e-15
FMO2	8.08503017463132e-29	1.13553	0.562	0.045	1.64959e-24
HSPA1B	4.66494620477191e-27	1.13187	0.967	0.778	9.51789e-23
GPX3	1.46046198041052e-41	1.10241	0.654	0.014	2.97978e-37
ADM	1.7400015824607e-14	1.09906	0.68	0.281	3.55013e-10
PRSS23	7.69652103975907e-15	1.06256	0.778	0.67	1.57032e-10
APOD	8.09934714493752e-41	1.02712	0.654	0.018	1.65251e-36
PDLIM1	1.22574079625162e-23	1.02573	0.732	0.267	2.50088e-19
NNMT	7.70411517258181e-20	1.01135	0.405	0.036	1.57187e-15
MT1M	1.37188772170538e-30	1.01026	0.582	0.05	2.79906e-26
IFI27	3.1036630995192e-17	1.00638	0.784	0.412	6.3324e-13
S100A6	1.96802552907842e-25	0.979624	0.974	0.81	4.01536e-21
KLF9	7.34069454272109e-23	0.92005	0.889	0.353	1.49772e-18
MPZL2	7.72172872272726e-16	0.918236	0.595	0.249	1.57546e-11
MTRNR2L12	6.60567766067843e-11	0.909382	0.974	0.959	1.34776e-06
EPAS1	2.61792188049469e-15	0.900529	0.876	0.679	5.34135e-11
F8	2.86657158322181e-11	0.900529	0.418	0.145	5.84867e-07
MT1X	9.18332048726407e-21	0.899823	0.824	0.326	1.87367e-16
TIMP3	1.15408216739387e-16	0.890842	1	0.977	2.35467e-12
NEAT1	2.92411845885305e-14	0.879083	1	0.977	5.96608e-10
SPRY1	1.90508875512593e-06	0.845352	0.386	0.19	0.0388695
SPARCL1	2.99286568834349e-17	0.829079	0.987	0.923	6.10634e-13
HSPA1A	4.48104842612662e-20	0.825343	1	0.928	9.14268e-16
LGALS3	7.83817213400475e-19	0.776023	0.922	0.575	1.59922e-14
FAM107A	2.06621190556384e-13	0.772036	0.464	0.145	4.21569e-09
MT2A	1.71984068856149e-10	0.753437	0.948	0.824	3.50899e-06
CRIM1	2.62651000189314e-14	0.724887	0.797	0.457	5.35887e-10
MT1E	1.2616241813007e-27	0.722204	0.497	0.023	2.57409e-23
DNAJB4	7.14737040637424e-15	0.717442	0.745	0.335	1.45828e-10
PDK4	7.37822476679552e-20	0.706889	0.536	0.113	1.50538e-15
SELENOM	9.85239024077991e-24	0.700869	0.922	0.511	2.01018e-19
HLA-DPA1	1.16718783493169e-13	0.677573	0.719	0.443	2.38141e-09
IGFBP6	3.38396062630864e-08	0.666218	0.732	0.475	0.000690429
UBC	1.11409777362547e-13	0.662769	1	1	2.27309e-09
PTGDS	3.92249726958596e-07	0.659183	0.843	0.67	0.00800307
CRYAB	5.20783543723591e-12	0.656195	0.641	0.389	1.06255e-07
GSN	5.17390034216845e-17	0.635484	0.935	0.724	1.05563e-12
COL8A1	6.50075514429956e-13	0.633311	0.477	0.149	1.32635e-08
SLCO2A1	8.91572922050397e-07	0.622728	0.588	0.407	0.0181908
CFH	7.10119759844895e-10	0.616225	0.83	0.466	1.44886e-05
SERPING1	1.16189021796696e-14	0.604962	0.66	0.344	2.3706e-10
TGFBR3	9.50658744732725e-07	0.601604	0.451	0.267	0.0193963
ABCB1	4.13918009555234e-11	0.581554	0.49	0.176	8.44517e-07
SAT1	1.3574544638497e-07	0.574576	0.993	0.941	0.00276961
HSPH1	1.97407255588774e-08	0.570921	0.85	0.624	0.00040277
DNAJB1	3.26430152078517e-14	0.567315	0.948	0.81	6.66015e-10
HLA-DRA	1.94263262443169e-13	0.560852	0.771	0.38	3.96355e-09
MKL2	2.11628920284105e-11	0.558172	0.516	0.231	4.31786e-07
IFITM2	3.72898292151302e-13	0.549203	0.993	0.941	7.60824e-09
PIK3R3	2.74169973386035e-11	0.536347	0.503	0.204	5.59389e-07
RND3	8.95779239378416e-11	0.532805	0.758	0.511	1.82766e-06
YBX3	3.84801204598147e-12	0.531713	0.98	0.923	7.8511e-08
TGM2	9.36665488456145e-10	0.527543	0.98	0.946	1.91108e-05
IL4R	8.84971664123121e-08	0.517447	0.458	0.244	0.00180561
NUPR1	2.26644124031904e-12	0.516998	0.66	0.335	4.62422e-08
ZNF385D	1.11652866817518e-12	0.505467	0.327	0.054	2.27805e-08
PKHD1L1	3.95258538240911e-14	0.498991	0.235	0	8.06446e-10
HLA-DQB1	2.2048810513002e-12	0.477893	0.373	0.086	4.49862e-08
CD74	2.49096446937344e-11	0.467191	0.948	0.606	5.08231e-07
C1R	3.99144560660918e-09	0.454736	0.601	0.339	8.14375e-05
CPLX1	1.18875094205112e-11	0.453317	0.301	0.05	2.42541e-07
ASS1	1.19879752342594e-15	0.448106	0.307	0.018	2.44591e-11
MAP3K6	1.02418788468529e-15	0.44453	0.373	0.05	2.08965e-11
CLU	1.12084188141127e-08	0.439492	0.915	0.751	0.000228685
IFITM1	3.2558997573822e-07	0.438426	0.366	0.158	0.00664301
DDIT3	6.16829267034571e-08	0.426496	0.654	0.344	0.00125852
ADGRG1	4.06663616360818e-08	0.423753	0.405	0.163	0.000829716
RASA4	6.18752899517783e-07	0.420907	0.242	0.068	0.0126244
DUSP23	1.79814661384862e-06	0.420461	0.373	0.176	0.0366876
TMTC1	7.01302447492386e-15	0.420139	0.261	0.005	1.43087e-10
DDIT4	6.26325142102733e-10	0.403182	0.745	0.38	1.27789e-05
IGKC	5.02315691712582e-10	0.398769	0.176	0.005	1.02487e-05
CNOT8	1.44910798130147e-07	0.393204	0.503	0.281	0.00295662
FBLN2	1.00870504576128e-11	0.392191	0.294	0.041	2.05806e-07
SPP1	9.00758435286896e-17	0.380912	0.327	0.018	1.83782e-12
MYOC	2.93718061427511e-16	0.376535	0.327	0.023	5.99273e-12
NR1D1	9.98907282599702e-07	0.363684	0.275	0.09	0.0203807
PLA2G2A	1.0465892263229e-15	0.354057	0.261	0	2.13536e-11
S100A4	6.27175655782958e-12	0.341636	0.288	0.036	1.27963e-07
SCN1B	1.62207802608975e-08	0.337744	0.275	0.068	0.000330953
SOD2	9.24963190688009e-11	0.330729	0.876	0.443	1.8872e-06
ADM5	9.39825472397023e-07	0.329826	0.242	0.068	0.0191753
CYP4B1	5.39449578475907e-10	0.326148	0.163	0	1.10064e-05
ELOVL7	6.18157782458132e-10	0.32347	0.222	0.023	1.26123e-05
IFITM3	2.09540250649253e-06	0.321609	1	1	0.0427525
SOD3	5.7567414381434e-19	0.32142	0.314	0	1.17455e-14
CCDC3	1.07536165760209e-09	0.315081	0.209	0.018	2.19406e-05
PRELP	2.1199783688807e-19	0.311896	0.32	0	4.32539e-15
BAG3	2.69420496492304e-07	0.30333	0.693	0.389	0.00549699
CFD	3.5964794229027e-14	0.302585	0.248	0.005	7.3379e-10
HLA-DQA1	2.34804068967762e-09	0.299048	0.19	0.014	4.79071e-05
RHO	2.22172268836386e-06	0.293272	0.111	0.005	0.0453298
CYBRD1	4.24597532537799e-11	0.292058	0.346	0.072	8.66306e-07
CD44	1.67785921619293e-16	0.291283	0.346	0.027	3.42334e-12
ITGA10	5.40937738180935e-08	0.280713	0.275	0.072	0.00110368
ALDH1A1	2.35512151524633e-10	0.277341	0.301	0.054	4.80515e-06
TMEM176B	4.03472049731267e-17	0.277165	0.314	0.009	8.23204e-13
SLCO4A1	3.24709024499961e-07	0.276753	0.19	0.032	0.00662504
EPS8	1.04259244630255e-07	0.276158	0.203	0.032	0.0021272
RBP4	9.88959448323695e-16	0.257829	0.261	0	2.01777e-11
RSPO3	3.48126669847812e-08	0.253314	0.144	0.005	0.000710283
HSPA6	4.75924975160887e-15	0.243804	0.458	0.081	9.7103e-11
MYRIP	1.68396035710777e-06	0.240079	0.248	0.072	0.0343578
PERP	3.52441889089817e-08	0.232906	0.144	0.005	0.000719087
HLA-DQA2	2.87383107994649e-09	0.227738	0.163	0.005	5.86348e-05
PDGFC	1.54292066867932e-08	0.227738	0.15	0.005	0.000314802
IGLC2	4.14264716481215e-07	0.216586	0.111	0	0.00845224
TMEM176A	3.73895358768003e-11	0.215774	0.235	0.018	7.62859e-07
HGF	9.58216407383524e-07	0.212071	0.118	0.005	0.0195505
CDH23	6.55635400963875e-07	0.192521	0.144	0.014	0.0133769
SLC1A1	6.64974538616874e-09	0.189918	0.144	0	0.000135675
IGHA1	9.37566002235733e-07	0.184498	0.105	0	0.0191292
CACNA2D1	2.0945349994435e-07	0.180909	0.131	0.005	0.00427348
MLANA	1.51477803991116e-09	0.179377	0.248	0.036	3.0906e-05
NTN4	1.68193035914877e-07	0.175489	0.144	0.009	0.00343164
SLC52A3	9.36954234224168e-07	0.168059	0.105	0	0.0191167
ANKRD29	5.32715734748267e-07	0.16371	0.17	0.023	0.010869
LTBP4	1.29339507631455e-06	0.00516169	0.157	0.448	0.0263891
MDM4	2.01158436688814e-06	-0.112808	0.288	0.611	0.0410424
CDO1	9.68097483375261e-07	-0.131865	0.092	0.317	0.0197521
OLFM2	2.10088011371343e-06	-0.139172	0	0.136	0.0428643
C7orf50	1.62651582682279e-07	-0.14694	0.17	0.471	0.00331858
IAH1	1.51260580244044e-06	-0.148881	0.17	0.439	0.0308617
PRPF4B	1.67202286835835e-06	-0.1514	0.366	0.71	0.0341143
PLXNC1	3.32938540915656e-07	-0.153371	0.007	0.172	0.00679295
SCG5	2.38757991757896e-06	-0.159843	0.007	0.149	0.0487138
HIST3H2A	1.25112027144477e-06	-0.162543	0.007	0.158	0.0255266
CFP	2.3876438508061e-06	-0.163667	0.007	0.149	0.0487151
RBM5	3.83243418942203e-07	-0.16508	0.327	0.661	0.00781932
CCDC28B	7.68879226296655e-07	-0.168102	0.02	0.19	0.0156874
CNOT2	1.5430082250567e-09	-0.168511	0.301	0.683	3.1482e-05
PDGFRA	1.37672136562635e-06	-0.170313	0.118	0.339	0.0280892
FAM102A	1.99678094226278e-06	-0.174451	0.026	0.19	0.0407403
RBM6	4.08043319519361e-07	-0.174499	0.222	0.552	0.00832531
GMDS	8.38316570717831e-07	-0.174797	0.235	0.548	0.0171042
MLST8	2.37873274235388e-06	-0.176099	0.013	0.163	0.0485333
RAB11B-AS1	2.38492009217858e-06	-0.177502	0.026	0.19	0.0486595
FKBP10	2.26419407068707e-06	-0.180488	0.15	0.394	0.0461964
N4BP3	2.3600048086645e-06	-0.182571	0.007	0.149	0.0481512
CLTC	2.85247658251218e-07	-0.185758	0.327	0.674	0.00581991
B3GALT6	1.56125769159708e-06	-0.187272	0.013	0.167	0.0318543
SNTB2	1.60480044833572e-06	-0.18759	0.261	0.561	0.0327427
HACD1	1.99372972424316e-06	-0.188313	0.033	0.204	0.0406781
WBP11	1.44991418125155e-06	-0.188624	0.255	0.538	0.0295826
IRF8	2.12752e-06	-0.189086	0	0.136	0.0434078
NFIX	1.23793990054995e-06	-0.191891	0.078	0.29	0.0252577
DDX49	1.91466153013346e-06	-0.192778	0.046	0.226	0.0390648
CD47	5.70191365241902e-07	-0.193033	0.32	0.652	0.0116336
TGFBI	3.77870156375211e-09	-0.193698	0.02	0.244	7.70968e-05
TTYH2	1.4639281417404e-06	-0.193698	0.026	0.195	0.0298685
CSRP2	4.06729036299612e-07	-0.193721	0.294	0.633	0.00829849
KCNQ1	7.32849120489078e-08	-0.193745	0.007	0.186	0.00149523
MRPL46	2.73232028182885e-07	-0.193745	0.007	0.172	0.00557475
TMEM106B	5.20676946095899e-08	-0.194439	0.242	0.579	0.00106234
FAM3C	4.66288553640854e-07	-0.195805	0.359	0.719	0.00951369
RGS6	1.65183949396604e-06	-0.19643	0.02	0.181	0.0337025
GALNT7	1.22949342389843e-06	-0.197168	0.039	0.222	0.0250854
DDX17	6.03065056203605e-08	-0.197851	0.941	0.995	0.00123043
SAT2	6.43358998742887e-08	-0.199041	0.268	0.579	0.00131265
DPEP2	1.37294693310081e-07	-0.19919	0.013	0.195	0.00280122
EIF3J	3.20926938418432e-07	-0.200021	0.386	0.719	0.00654787
USF2	1.25140265025024e-06	-0.200426	0.196	0.457	0.0255324
YPEL1	4.78838550713815e-07	-0.200892	0.02	0.195	0.00976974
FHOD1	1.9827606579663e-06	-0.201039	0.072	0.271	0.0404543
DACH1	1.03815103676095e-07	-0.201726	0.039	0.244	0.00211814
LRPAP1	2.85912248807291e-08	-0.202967	0.49	0.837	0.000583347
ADAM12	1.04735875021793e-07	-0.203956	0	0.167	0.00213693
SRP68	1.3720660801357e-06	-0.204641	0.072	0.271	0.0279943
ILVBL	4.87124372386445e-07	-0.204952	0.046	0.244	0.0099388
MXRA8	2.62340633259776e-10	-0.205732	0.033	0.303	5.35254e-06
ARHGEF28	2.60439060524562e-07	-0.205732	0.046	0.253	0.00531374
PRRX1	7.96857e-12	-0.205831	0.046	0.367	1.62583e-07
NSD3	1.14975691862755e-10	-0.206132	0.301	0.719	2.34585e-06
DHX36	3.52358557944915e-07	-0.20628	0.405	0.783	0.00718917
FGD5-AS1	3.3055130481959e-07	-0.207123	0.301	0.611	0.00674424
MAGEF1	2.47495735677121e-08	-0.207241	0.026	0.235	0.000504966
ADARB1	7.89846454062925e-07	-0.207241	0.026	0.199	0.0161152
PAICS	1.49386401915981e-06	-0.207263	0.052	0.244	0.0304793
MXRA5	1.62932e-07	-0.207639	0	0.163	0.0033243
ZDHHC14	4.05790311332956e-07	-0.207639	0.046	0.244	0.00827934
ATP2A2	1.24958393159996e-06	-0.208152	0.32	0.606	0.0254953
FAM204A	3.04535783883659e-08	-0.208451	0.294	0.624	0.000621344
APBA2	7.31790166600346e-08	-0.208451	0.007	0.186	0.00149307
YIPF4	3.30743922232978e-07	-0.208451	0.275	0.602	0.00674817
RAB38	1.78403980555839e-07	-0.209251	0.013	0.19	0.00363998
FAM234A	8.73456987793144e-07	-0.20991	0.059	0.258	0.0178211
GDPD5	8.80217422599944e-08	-0.21004	0.013	0.199	0.00179591
RGS17	3.22560784534264e-07	-0.21004	0.013	0.186	0.00658121
SHMT2	9.37921313518429e-07	-0.210353	0.033	0.213	0.0191364
STK17A	5.21429571916058e-07	-0.210647	0.059	0.262	0.0106387
ASH1L	6.0564898412589e-07	-0.211068	0.379	0.71	0.0123571
FUNDC2	4.40058663662555e-08	-0.211555	0.255	0.597	0.000897852
ZC2HC1A	1.52356844260685e-06	-0.212094	0.065	0.262	0.0310854
RIC8A	1.65666095525396e-06	-0.212325	0.085	0.294	0.0338009
ETFB	7.97294447285734e-10	-0.212789	0.261	0.661	1.62672e-05
AIG1	1.22327538874575e-08	-0.212834	0.229	0.584	0.000249585
ZNF638	3.33352059568221e-09	-0.213373	0.268	0.643	6.80138e-05
ZNF618	1.19923501853013e-07	-0.213831	0.039	0.244	0.0024468
USP16	4.12895881816597e-07	-0.213901	0.196	0.471	0.00842431
CDH11	4.7887174787901e-08	-0.215074	0.163	0.466	0.000977042
NKAIN2	1.95924424109219e-06	-0.215127	0.026	0.19	0.0399745
RAD21	1.70261919388155e-08	-0.215267	0.412	0.801	0.000347385
PRPF19	6.27654157564374e-07	-0.215279	0.059	0.258	0.012806
SEMA5B	7.28975307731482e-08	-0.215723	0.007	0.186	0.00148733
ANAPC7	2.51673077799853e-07	-0.217209	0.02	0.199	0.00513489
ROCK1	1.92746739449893e-08	-0.217492	0.386	0.774	0.000393261
SEC22B	1.18462694173121e-07	-0.217902	0.19	0.493	0.00241699
ARID1A	6.25687037971604e-07	-0.217953	0.222	0.507	0.0127659
LUM	1.08786903673804e-10	-0.218608	0	0.235	2.21958e-06
FAM207A	7.19475268638834e-07	-0.218654	0.02	0.19	0.0146795
NOX4	2.71052854830274e-07	-0.21934	0.007	0.172	0.00553029
TMEM106C	2.17736525644088e-06	-0.219363	0.026	0.19	0.0444248
MBD3	1.04919631580454e-06	-0.219384	0.052	0.244	0.0214068
NDNF	1.79928370723582e-10	-0.220062	0.013	0.258	3.67108e-06
MARCH6	7.10393e-08	-0.220062	0.373	0.733	0.00144941
ZNF326	6.64359057455913e-08	-0.221019	0.248	0.579	0.00135549
LGALS3BP	8.57016721679128e-11	-0.221476	0.02	0.281	1.74857e-06
C1orf123	4.78292987694816e-07	-0.221663	0.203	0.48	0.00975861
VEGFB	4.38057331066594e-07	-0.221788	0.17	0.434	0.00893768
USP5	1.0820993471267e-07	-0.222169	0.026	0.222	0.00220781
FOXC2	7.27953200525717e-10	-0.222238	0	0.217	1.48524e-05
SEC63	1.08492651959253e-08	-0.222528	0.261	0.606	0.000221358
PPID	1.54249927908781e-06	-0.222688	0.072	0.271	0.0314716
NOTCH2	1.7775253794386e-07	-0.222944	0.007	0.176	0.00362669
CMTM7	3.16214004329448e-07	-0.223423	0.046	0.249	0.00645171
LSM6	5.73852934967316e-07	-0.223812	0.229	0.511	0.0117083
DPAGT1	3.30440054432112e-08	-0.225004	0.02	0.222	0.000674197
NHSL2	6.76527506791547e-07	-0.225482	0.144	0.389	0.0138032
PHGDH	7.21492436968558e-09	-0.225855	0	0.195	0.000147206
DGCR6L	2.95455899767158e-08	-0.225893	0.15	0.434	0.000602819
ATXN2	4.24059687266288e-10	-0.226417	0.275	0.683	8.65209e-06
COL8A2	4.89819077790247e-09	-0.226534	0.007	0.213	9.99378e-05
SYNPO2	9.48370470683906e-11	-0.226773	0.039	0.321	1.93496e-06
EIF4EBP1	1.89308958387843e-06	-0.226773	0.059	0.249	0.0386247
SDC2	8.09115068588022e-07	-0.226807	0.19	0.434	0.0165084
MAF	9.61758182093339e-10	-0.22682	0.19	0.548	1.96228e-05
HVCN1	5.95802085261876e-07	-0.226982	0.039	0.226	0.0121561
FRMD4A	7.1402511106142e-07	-0.227184	0.078	0.29	0.0145683
DLD	9.14770317037645e-07	-0.227567	0.105	0.326	0.0186641
PPT1	1.99224513026118e-06	-0.227716	0.144	0.376	0.0406478
DUSP11	3.08471579558921e-07	-0.228144	0.105	0.344	0.00629375
MSH2	1.26599500470955e-06	-0.228377	0.092	0.303	0.0258301
SUPT16H	6.58746099930269e-07	-0.228573	0.176	0.443	0.0134404
CNPY3	3.52322000929068e-08	-0.228715	0.072	0.317	0.000718843
RER1	3.35095300104878e-08	-0.228932	0.222	0.543	0.000683695
POR	3.0235368719574e-07	-0.229279	0.098	0.339	0.00616892
BABAM1	1.06692945555207e-06	-0.229541	0.098	0.321	0.0217686
PTK7	1.21661344812976e-08	-0.230112	0.007	0.204	0.000248226
OSBPL1A	1.59076860079857e-10	-0.230387	0.105	0.434	3.24565e-06
TIMM22	2.10937170074458e-06	-0.230425	0.039	0.213	0.0430375
YTHDC1	1.25016100387275e-07	-0.230474	0.366	0.71	0.0025507
TROVE2	9.44960116380045e-08	-0.231031	0.399	0.747	0.001928
GNG2	4.67591813789275e-07	-0.231393	0.013	0.181	0.00954028
MUM1	4.97239169898077e-07	-0.231556	0.085	0.308	0.0101452
ACADVL	6.48944756747099e-07	-0.231896	0.242	0.534	0.0132404
TM9SF3	5.28743903347867e-07	-0.23209	0.471	0.833	0.010788
ST8SIA4	1.66246164660102e-06	-0.232257	0.065	0.253	0.0339192
WSB1	2.30868597663056e-07	-0.232266	0.948	0.982	0.00471041
TFDP2	3.15273841362708e-07	-0.232871	0.118	0.362	0.00643253
VAV3	2.10957129445237e-06	-0.233232	0.098	0.308	0.0430416
CALM2	2.01758329362337e-06	-0.23345	0.954	0.973	0.0411648
KLKB1	1.22945977402148e-09	-0.233677	0.007	0.226	2.50847e-05
LEO1	1.28763684616069e-06	-0.233855	0.046	0.226	0.0262717
GHITM	9.33998740628087e-08	-0.234043	0.523	0.814	0.00190564
HNRNPH1	8.02013677430714e-07	-0.234378	0.941	0.977	0.0163635
TSC22D2	2.34984117876008e-06	-0.234535	0.301	0.597	0.0479438
MLLT3	1.89027519710893e-06	-0.234593	0.072	0.267	0.0385673
SNW1	1.48102573057466e-08	-0.234863	0.261	0.606	0.000302174
ATP6AP2	1.55086142915065e-06	-0.234975	0.634	0.873	0.0316422
MALSU1	1.22603414136905e-07	-0.235376	0.111	0.367	0.00250148
CSNK2A1	1.22186826925671e-07	-0.235447	0.268	0.579	0.00249298
ILKAP	1.05275611260195e-06	-0.235718	0.059	0.258	0.0214794
EIF4A2	8.51338388966483e-07	-0.236102	0.954	1	0.0173699
CIAPIN1	1.2831124353112e-06	-0.236191	0.072	0.267	0.0261793
IGF1	3.55397412834413e-12	-0.236627	0	0.267	7.25117e-08
COQ5	4.61044436278937e-07	-0.236757	0.046	0.244	0.00940669
MSI2	1.53831962630349e-08	-0.236907	0.275	0.629	0.000313863
XRN2	4.09952165811012e-08	-0.237647	0.307	0.647	0.000836425
COQ2	4.82096058888471e-07	-0.237824	0.007	0.167	0.00983621
MPP1	2.77260807958281e-08	-0.237867	0.052	0.29	0.000565695
PLEKHH2	5.67373549820437e-11	-0.238411	0.013	0.271	1.15761e-06
ERCC1	8.82444994980593e-07	-0.238411	0.242	0.52	0.0180045
VCL	6.43544262383065e-09	-0.238854	0.209	0.534	0.000131302
PCP4	2.30714493934147e-09	-0.238913	0.078	0.367	4.70727e-05
NOP53	4.10698353494669e-07	-0.239044	0.889	0.968	0.00837948
IRF2BP2	2.42584298462273e-06	-0.23941	0.516	0.819	0.0494945
TCEAL4	8.10222858991262e-07	-0.239676	0.712	0.864	0.016531
GGCT	1.45429306374613e-06	-0.239853	0.124	0.353	0.0296719
DNAJC4	5.38166524388853e-07	-0.240005	0.078	0.294	0.0109802
BICC1	3.59736190965047e-12	-0.240192	0	0.267	7.3397e-08
TLE1	1.21838724259566e-08	-0.240933	0.209	0.548	0.000248588
GLT8D1	3.44004976488364e-07	-0.241035	0.098	0.326	0.00701873
DDR2	1.44710574804949e-10	-0.241339	0.144	0.484	2.95253e-06
UQCC3	2.16149640773067e-06	-0.241437	0.118	0.335	0.044101
AC009041.2	1.53714107983505e-07	-0.241901	0.02	0.204	0.00313623
HEBP1	3.43167686998907e-08	-0.241935	0.203	0.507	0.000700165
TRAP1	1.88005056888348e-06	-0.242307	0.052	0.235	0.0383587
PHF5A	8.13960649798294e-07	-0.242399	0.124	0.357	0.0166072
MSL1	2.3985901556903e-06	-0.242399	0.124	0.344	0.0489384
DDX46	3.02401141481567e-08	-0.24263	0.366	0.683	0.000616989
GRINA	1.20115538471252e-06	-0.24265	0.222	0.484	0.0245072
B2M	1.56666649919478e-07	-0.242776	1	1	0.00319647
LYRM4	3.50262332970617e-08	-0.242836	0.052	0.281	0.00071464
MMP15	3.5502026204036e-07	-0.243003	0.026	0.208	0.00724348
NFYC	3.46038200056087e-07	-0.243023	0.105	0.339	0.00706022
DNMT3A	3.03389257149441e-07	-0.243357	0.059	0.267	0.00619005
WFS1	1.42606753337942e-07	-0.243683	0.065	0.29	0.00290961
FUBP1	9.63726921982738e-09	-0.243697	0.255	0.597	0.000196629
FBXO7	7.1625792258917e-07	-0.244159	0.19	0.457	0.0146138
PDS5B	6.05199154185843e-10	-0.244699	0.314	0.697	1.23479e-05
CDK13	5.16851769571149e-07	-0.244977	0.196	0.471	0.0105453
HSPA9	1.51766354381756e-07	-0.245215	0.386	0.715	0.00309649
ZNF292	4.33764238650712e-11	-0.24538	0.261	0.67	8.85009e-07
NDUFA9	4.19057136050931e-08	-0.245616	0.092	0.348	0.000855002
EIF2AK2	2.54278480870002e-07	-0.245925	0.281	0.593	0.00518804
ADGRE5	8.52287457832914e-07	-0.246434	0.026	0.199	0.0173892
REST	1.81212624105394e-07	-0.246951	0.275	0.561	0.00369728
RSBN1L	1.93070890756197e-09	-0.247053	0.183	0.507	3.93923e-05
ASB9	2.70164858823405e-08	-0.247461	0.046	0.267	0.000551217
MPDU1	1.13678223228846e-07	-0.247771	0.072	0.303	0.00231938
TMEM87A	9.98698481961431e-08	-0.247935	0.268	0.579	0.00203764
LARP7	2.30796675637421e-10	-0.248305	0.281	0.67	4.70894e-06
CMTM6	5.61007837167708e-07	-0.248668	0.477	0.778	0.0114462
B3GNT5	6.15609341537092e-07	-0.248747	0.15	0.407	0.0125603
MAP1S	3.24028563428356e-08	-0.248952	0.046	0.271	0.000661115
LDLRAP1	1.27412749377514e-06	-0.248952	0.046	0.231	0.025996
KIDINS220	3.99188242728808e-09	-0.249049	0.307	0.692	8.14464e-05
ATP6V0E1	5.02927906188668e-07	-0.249091	0.758	0.91	0.0102612
SYAP1	5.57761329198188e-07	-0.249299	0.183	0.434	0.01138
TUT4	1.92779701121788e-07	-0.249557	0.261	0.566	0.00393328
MRPL9	1.54729032712052e-06	-0.24965	0.15	0.38	0.0315694
MRPS9	2.13941697224526e-07	-0.250387	0.072	0.29	0.00436505
OSBPL8	1.31329338120215e-08	-0.250599	0.222	0.543	0.000267951
COL14A1	1.6036836994599e-11	-0.250812	0	0.253	3.272e-07
FADS2	1.63529735586026e-07	-0.250812	0	0.163	0.0033365
HMGCR	3.59925733496292e-07	-0.250834	0.039	0.231	0.00734356
GLG1	5.62476727699336e-11	-0.250946	0.222	0.615	1.14762e-06
JTB	5.70145759001722e-09	-0.251314	0.399	0.747	0.000116327
DNAJA1	1.38328216340891e-06	-0.251388	0.967	0.986	0.0282231
CDK11A	9.27352069606156e-08	-0.251751	0.072	0.308	0.00189208
SNX4	1.44153107480778e-07	-0.251751	0.111	0.357	0.00294116
ATP1B3	1.37825253870572e-08	-0.252073	0.451	0.796	0.000281205
ID4	1.2188977626169e-07	-0.252258	0.046	0.258	0.00248692
SMAD5	5.93084355501027e-09	-0.252272	0.268	0.615	0.000121007
DMAC1	1.5836230329002e-10	-0.252434	0.183	0.566	3.23107e-06
POLD2	1.69386165836977e-07	-0.252721	0.052	0.262	0.00345599
EPHX2	5.06649499032849e-07	-0.252721	0.065	0.267	0.0103372
TP53I3	2.15722600374936e-08	-0.25373	0.026	0.24	0.000440139
KAT6B	1.97691485321477e-06	-0.253963	0.092	0.294	0.040335
AGAP3	1.41515182557008e-06	-0.254058	0.176	0.416	0.0288733
RBM15B	1.63012185459309e-07	-0.254074	0.072	0.294	0.00332594
MPC1	2.3754229146847e-09	-0.254326	0.157	0.484	4.84658e-05
TNFRSF1A	1.94684664861592e-06	-0.254471	0.497	0.851	0.0397215
MAML2	6.23097085505113e-07	-0.254653	0.052	0.244	0.012713
FNBP1	1.34373826414465e-06	-0.254672	0.137	0.362	0.0274163
UNC13C	7.3944269413537e-09	-0.255277	0.013	0.222	0.000150868
FADS1	1.54561238364655e-06	-0.255553	0.052	0.235	0.0315351
TMX1	5.2709341293418e-07	-0.256061	0.15	0.389	0.0107543
ANGPT1	1.54914066604727e-12	-0.256202	0.013	0.308	3.16071e-08
TLE4	4.6281546785939e-09	-0.256222	0.092	0.371	9.44282e-05
ZSCAN16-AS1	1.17038221924854e-08	-0.25643	0.131	0.434	0.000238793
NR2F2-AS1	1.28154800930858e-06	-0.256656	0.033	0.204	0.0261474
RAP2B	3.89625753984164e-07	-0.25686	0.065	0.276	0.00794953
EHMT1	1.61974333949156e-06	-0.257045	0.111	0.326	0.0330476
MRPL12	1.11474551251699e-06	-0.257285	0.078	0.281	0.0227442
LUC7L	1.29023580381623e-06	-0.257369	0.17	0.407	0.0263247
MFNG	7.76594771103972e-07	-0.257849	0.105	0.321	0.0158449
HEXA	6.07527251769792e-08	-0.257981	0.216	0.511	0.00123954
THOC3	2.54822243420355e-07	-0.258119	0.059	0.271	0.00519914
SETD5	1.22852126417241e-06	-0.258946	0.327	0.611	0.0250655
COX20	3.37343208347456e-10	-0.258977	0.203	0.561	6.88281e-06
FTX	3.80376285631205e-07	-0.259047	0.222	0.525	0.00776082
SLTM	5.20213203170468e-08	-0.259066	0.327	0.692	0.00106139
BDH2	1.98361032724424e-08	-0.259173	0.34	0.661	0.000404716
RPL36AL	9.96339401051734e-08	-0.259481	0.98	0.995	0.00203283
HM13	1.01449064322382e-08	-0.259671	0.242	0.579	0.000206987
HDDC2	1.37295220980983e-09	-0.259727	0.111	0.403	2.80123e-05
C12orf10	3.61008544421255e-07	-0.259727	0.085	0.312	0.00736566
PTEN	1.54553753322435e-07	-0.259825	0.444	0.729	0.00315336
OAZ2	3.01840194995511e-07	-0.259995	0.405	0.724	0.00615845
SF3B4	1.8342297476227e-08	-0.26008	0.059	0.299	0.000374238
KLHDC3	4.58861898220979e-08	-0.26008	0.052	0.281	0.000936216
SULF1	2.83679942906977e-10	-0.260485	0.065	0.353	5.78792e-06
SYPL1	1.10242193099611e-06	-0.260527	0.542	0.896	0.0224927
YIF1B	2.75773120855443e-09	-0.260884	0.078	0.353	5.6266e-05
MRPS2	7.2601290734559e-09	-0.260884	0.039	0.271	0.000148128
MICU1	3.86719762403635e-08	-0.260884	0.085	0.339	0.000789024
CTNNBIP1	5.74764555225891e-07	-0.261278	0.078	0.29	0.0117269
PSMF1	4.14638891869488e-07	-0.261544	0.222	0.48	0.00845988
KDM5B	1.16687442568314e-07	-0.261633	0.098	0.344	0.00238077
CRMP1	4.56035549097196e-08	-0.261749	0.007	0.19	0.000930449
CWC27	2.30317623991439e-07	-0.262053	0.098	0.326	0.00469917
PRCC	1.97929922082569e-08	-0.262509	0.065	0.303	0.000403836
TM2D1	1.0258984663198e-09	-0.262574	0.163	0.498	2.09314e-05
FOXN3	2.4753914808656e-08	-0.262657	0.379	0.751	0.000505054
CASP7	2.2596401643153e-08	-0.263079	0.098	0.357	0.000461034
IER3IP1	6.58635350515846e-08	-0.263291	0.386	0.706	0.00134381
RBFA	9.77760378741163e-07	-0.263291	0.065	0.262	0.0199492
CETN2	4.59656728563907e-09	-0.263324	0.131	0.434	9.37838e-05
MT-ND6	5.34290021455428e-09	-0.263401	0.346	0.715	0.000109011
INTS3	1.41275e-06	-0.264268	0.111	0.33	0.0288243
USP34	4.33825473589313e-08	-0.264353	0.242	0.538	0.000885134
SCFD1	2.47053283431601e-09	-0.264462	0.137	0.448	5.04063e-05
PDGFRB	2.58502253099368e-12	-0.264604	0.033	0.339	5.27422e-08
TRIP6	2.72450951932168e-08	-0.264798	0.085	0.335	0.000555882
HIF1A	2.74369473925984e-09	-0.264944	0.203	0.538	5.59796e-05
ANTXR1	3.35420301920135e-13	-0.264991	0.033	0.357	6.84358e-09
VPS29	2.50561464436166e-09	-0.265284	0.379	0.724	5.11221e-05
TRIP11	1.22377235649929e-08	-0.265358	0.235	0.566	0.000249686
CDV3	8.43591229439994e-09	-0.265524	0.366	0.71	0.000172118
PRRG3	2.34103907657576e-09	-0.265999	0.013	0.235	4.77642e-05
RUSC1	7.49186836702354e-10	-0.266123	0.052	0.321	1.52857e-05
AP2A1	1.27967687271535e-06	-0.266234	0.111	0.326	0.0261092
RUVBL1	8.87227701196613e-07	-0.266491	0.078	0.281	0.0181021
SCCPDH	2.23806973112478e-08	-0.266582	0.098	0.357	0.000456633
GGA1	4.39617081764689e-07	-0.266926	0.111	0.339	0.00896951
PITX2	2.41760142579012e-14	-0.267153	0.02	0.353	4.93263e-10
YIF1A	1.24440879509281e-08	-0.267359	0.183	0.489	0.000253897
CPED1	2.03611918570881e-10	-0.267918	0.078	0.376	4.15429e-06
LASP1	7.83200100175273e-09	-0.267965	0.183	0.498	0.000159796
TTC14	1.1828563232261e-08	-0.267978	0.183	0.502	0.000241338
AKAP9	2.99599450215003e-08	-0.268264	0.516	0.837	0.000611273
EIF1B	6.32621387092426e-09	-0.268566	0.732	0.919	0.000129074
MRPS5	4.05240181217259e-07	-0.268574	0.144	0.398	0.00826812
CCNG1	6.10182715680204e-08	-0.268589	0.118	0.376	0.00124496
LRRC41	1.27372839406134e-07	-0.268606	0.092	0.326	0.00259879
TOP2B	5.0457039770695e-08	-0.268827	0.235	0.548	0.00102947
MARC2	1.23328160170705e-07	-0.268944	0.111	0.348	0.00251626
PHIP	1.9741998693113e-08	-0.269267	0.392	0.787	0.000402796
PDE8A	3.0492371817594e-07	-0.270072	0.176	0.443	0.00622136
ECHDC1	1.59269141248241e-06	-0.27016	0.137	0.367	0.0324957
PABPC4	3.3063889842695e-12	-0.270186	0.17	0.57	6.74603e-08
EXTL2	2.80939172100828e-09	-0.271183	0.02	0.249	5.732e-05
TNFSF12	1.41903953451876e-06	-0.271201	0.124	0.339	0.0289527
SESN3	2.55481780245198e-17	-0.271355	0.118	0.593	5.21259e-13
KDM5A	3.56426829367667e-07	-0.271355	0.235	0.511	0.00727218
PSME1	3.11714517876426e-07	-0.271608	0.752	0.95	0.00635991
MRPL47	1.28649250486105e-07	-0.271646	0.163	0.425	0.00262483
PRRC2C	3.60525e-07	-0.271667	0.882	1	0.00735578
COLGALT1	1.99097523838946e-08	-0.271678	0.065	0.312	0.000406219
BRD7	1.2198210778629e-08	-0.271838	0.281	0.615	0.00024888
ZSWIM7	6.51518647935773e-07	-0.272313	0.092	0.308	0.0132929
RAB8A	1.41176937099321e-06	-0.272411	0.163	0.385	0.0288043
GOLIM4	2.4413033046964e-10	-0.272612	0.288	0.697	4.98099e-06
RIF1	5.85507797946176e-09	-0.272652	0.196	0.529	0.000119461
AAMP	1.40316058681664e-06	-0.273054	0.157	0.394	0.0286287
CNBP	9.43652146018193e-08	-0.273366	0.863	0.973	0.00192533
GSTK1	1.11695990150626e-07	-0.273433	0.294	0.611	0.00227893
MLEC	8.45558183214799e-13	-0.273502	0.052	0.389	1.72519e-08
SAP30BP	9.51134310690371e-07	-0.273877	0.222	0.471	0.019406
LIMK2	6.58109524549687e-07	-0.274129	0.157	0.407	0.0134274
STAG2	2.20581931803439e-08	-0.274547	0.353	0.692	0.000450053
SYNE2	6.70864410864729e-07	-0.274637	0.542	0.882	0.0136876
DFFA	2.10364672331596e-06	-0.274741	0.092	0.294	0.0429207
KIF26A	8.54187301546212e-09	-0.274779	0.052	0.29	0.00017428
RNF187	1.0148085055751e-08	-0.274907	0.183	0.498	0.000207051
OLA1	5.76693117356831e-12	-0.274947	0.15	0.529	1.17663e-07
RORB	2.16785488967344e-14	-0.275161	0	0.312	4.42307e-10
SRRM1	3.49975993072778e-07	-0.275242	0.771	0.932	0.00714056
TANC2	1.20430176297472e-06	-0.275338	0.118	0.33	0.0245714
APCDD1	4.13207237104709e-07	-0.275495	0.007	0.167	0.00843067
SCAF11	1.47449956700312e-06	-0.275784	0.752	0.941	0.0300842
CYTL1	9.49982064510399e-12	-0.275825	0.013	0.285	1.93825e-07
MCAM	1.35567817433894e-08	-0.276089	0.327	0.683	0.000276599
CCDC90B	1.01213441115577e-08	-0.276151	0.235	0.557	0.000206506
COPS2	7.77153239792224e-08	-0.276195	0.294	0.606	0.00158563
SPEF2	2.34980448911053e-06	-0.276473	0.02	0.176	0.0479431
COG4	1.65495709303663e-09	-0.276632	0.059	0.326	3.37661e-05
C1D	2.52292133545718e-09	-0.276632	0.222	0.566	5.14752e-05
PRPF31	1.43897927774759e-07	-0.276632	0.15	0.407	0.00293595
TRA2A	2.21073386877124e-08	-0.27672	0.497	0.805	0.000451056
AC245595.1	2.9386385592091e-10	-0.27679	0.033	0.29	5.9957e-06
THYN1	9.14502382103879e-07	-0.277323	0.131	0.357	0.0186586
PMPCB	1.66705355041295e-06	-0.278076	0.092	0.294	0.0340129
GPC3	2.98628034189474e-13	-0.278591	0	0.29	6.09291e-09
SHKBP1	4.24226690426505e-08	-0.278902	0.065	0.294	0.00086555
SERINC5	1.23023590205824e-06	-0.278902	0.131	0.357	0.0251005
NFU1	1.87909562985887e-07	-0.279473	0.078	0.299	0.00383392
ANXA7	1.02658394391079e-08	-0.279485	0.34	0.683	0.000209454
PSMD3	2.33288267993328e-07	-0.2797	0.098	0.335	0.00475978
HNRNPL	2.22427582677995e-10	-0.279911	0.294	0.692	4.53819e-06
HSPB11	9.89858166011433e-11	-0.27996	0.111	0.443	2.01961e-06
GPX8	2.16398955464082e-10	-0.280029	0.072	0.367	4.41519e-06
QARS	4.10074544013828e-07	-0.280029	0.092	0.308	0.00836675
GRK2	1.48789548902524e-06	-0.280029	0.085	0.285	0.0303575
DDX1	2.7523506070865e-09	-0.280142	0.176	0.489	5.61562e-05
PHF3	1.09191348137141e-09	-0.28023	0.255	0.611	2.22783e-05
RPS19BP1	1.81503327876443e-07	-0.28024	0.353	0.674	0.00370321
RGS12	1.26091340397474e-06	-0.280572	0.105	0.312	0.0257264
ST3GAL2	8.02048131079086e-07	-0.280687	0.046	0.231	0.0163642
HBP1	7.76586573736849e-08	-0.280772	0.255	0.561	0.00158447
SF3B1	3.30466730280471e-08	-0.281027	0.765	0.941	0.000674251
C6orf48	8.36997785056895e-10	-0.281102	0.699	0.887	1.70773e-05
WDR18	1.16003109894667e-07	-0.281251	0.039	0.244	0.00236681
KMT2A	1.62705702636344e-09	-0.281396	0.405	0.787	3.31968e-05
HINT1	9.00494305286331e-09	-0.281802	0.954	0.977	0.000183728
SLC26A7	6.27126798745208e-12	-0.28201	0	0.262	1.27953e-07
CNPY4	3.0329230514621e-09	-0.28201	0	0.204	6.18807e-05
FOXK1	7.91740256970271e-08	-0.282072	0.059	0.281	0.00161539
METRN	1.68038211631205e-10	-0.282126	0.092	0.407	3.42848e-06
SYT17	1.93262977349641e-09	-0.282298	0.007	0.222	3.94314e-05
GOLGB1	1.28860916549911e-11	-0.282531	0.353	0.792	2.62915e-07
CDC42EP4	1.71221738932733e-08	-0.282863	0.327	0.665	0.000349344
MGAT4B	4.68397437500816e-08	-0.282863	0.065	0.299	0.000955671
STRN4	2.78285180259529e-07	-0.282863	0.085	0.303	0.00567785
EIF5B	2.6340077480986e-07	-0.283007	0.588	0.819	0.00537417
PCNP	2.26518356860002e-06	-0.283027	0.523	0.747	0.0462165
CARD8-AS1	1.31012120302917e-06	-0.283103	0.144	0.367	0.0267304
C1QTNF4	8.10018003407396e-13	-0.283413	0.02	0.326	1.65268e-08
ATP6AP1	6.31307977279639e-07	-0.283458	0.275	0.552	0.0128806
MED6	4.57622716589333e-08	-0.284361	0.111	0.362	0.000933688
VPS25	1.38473976789089e-07	-0.284361	0.098	0.335	0.00282528
TMEM147	7.25666449462533e-12	-0.284698	0.222	0.611	1.48058e-07
NEDD4L	5.04636852015766e-09	-0.284728	0.052	0.299	0.000102961
ARHGDIA	8.14749970210615e-07	-0.285506	0.588	0.851	0.0166233
SLC25A39	5.67372169693141e-08	-0.285981	0.105	0.362	0.00115761
TMPO	9.11184712192783e-07	-0.286008	0.209	0.448	0.0185909
C5orf24	3.62468071058237e-10	-0.286039	0.327	0.715	7.39544e-06
IRF2BPL	2.66719413798874e-08	-0.286202	0.294	0.629	0.000544188
ZBTB44	1.30263020641599e-06	-0.286202	0.118	0.339	0.0265776
MTX2	1.12935590874759e-06	-0.28642	0.118	0.344	0.0230422
PPP1R12A	8.02902583716692e-10	-0.286467	0.451	0.855	1.63816e-05
RABL6	4.04634888707816e-07	-0.286669	0.092	0.312	0.00825577
FHL3	7.05988918965804e-07	-0.286669	0.072	0.281	0.0144043
CTDNEP1	1.83348557716847e-12	-0.28677	0.235	0.656	3.74086e-08
TMEM165	1.53833682887183e-09	-0.287157	0.418	0.805	3.13867e-05
ELOF1	3.40632824105474e-08	-0.287201	0.026	0.235	0.000694993
NAV3	1.97511453339205e-07	-0.287201	0.039	0.235	0.00402983
DEAF1	1.17334976329544e-07	-0.287572	0.092	0.33	0.00239399
STOX2	1.79573057091923e-06	-0.287572	0.118	0.326	0.0366383
BPTF	1.37696424497711e-10	-0.287744	0.425	0.864	2.80942e-06
LIMD2	1.48025659826762e-08	-0.287918	0.046	0.276	0.000302017
TXN	2.70296532467017e-09	-0.287936	0.869	0.968	5.51486e-05
PSMC2	1.2017697835246e-06	-0.288008	0.124	0.339	0.0245197
MAGED1	8.43631278471524e-13	-0.288479	0.15	0.548	1.72126e-08
NCOA4	3.30320484742107e-09	-0.288518	0.222	0.548	6.73953e-05
TCEAL7	4.26567101359223e-10	-0.288608	0.039	0.308	8.70325e-06
LRRC17	1.86778337334738e-08	-0.289055	0.007	0.199	0.000381084
COMMD4	9.47759504885064e-07	-0.289055	0.183	0.43	0.0193371
MAP7D1	2.15758348287163e-06	-0.289457	0.15	0.371	0.0440212
NR2F6	2.8674851358826e-07	-0.289655	0.137	0.385	0.00585053
ETV5	4.96104107754296e-08	-0.289762	0.026	0.226	0.0010122
ARL16	1.39088262971283e-08	-0.290125	0.085	0.344	0.000283782
NDUFB8	2.33884840942927e-08	-0.29017	0.68	0.887	0.000477195
BTG3	2.34413901859563e-10	-0.290194	0.379	0.774	4.78275e-06
MXD4	4.3443752178706e-08	-0.290679	0.222	0.511	0.000886383
DGKD	2.87791184913836e-07	-0.291521	0.059	0.267	0.0058718
DYSF	4.46091307263634e-07	-0.291697	0.183	0.425	0.0091016
QRFPR	1.14471710662936e-07	-0.291729	0.072	0.294	0.00233557
LYPLA1	2.06079349243942e-06	-0.291846	0.248	0.462	0.0420464
PCDH18	1.32317964456333e-14	-0.292197	0	0.317	2.69968e-10
PSMD6	6.90824111358707e-07	-0.29227	0.157	0.389	0.0140949
DNAJC21	1.09913747230349e-06	-0.293518	0.222	0.462	0.0224257
SPAG9	1.05550279183934e-07	-0.293573	0.516	0.842	0.00215354
NSL1	4.03836495650201e-09	-0.293674	0.092	0.371	8.23948e-05
NIPSNAP3A	2.9167531950629e-08	-0.293674	0.105	0.362	0.000595105
IP6K2	4.39411563325847e-07	-0.293674	0.163	0.416	0.00896531
EI24	6.11502666039304e-09	-0.294239	0.307	0.647	0.000124765
STRBP	2.25060075367202e-08	-0.295025	0.059	0.294	0.00045919
ACO2	9.09253612748946e-09	-0.295209	0.072	0.321	0.000185515
CCNB1IP1	6.70800566148848e-10	-0.295242	0.137	0.452	1.36863e-05
MTCH1	1.32514603058766e-08	-0.295285	0.588	0.846	0.00027037
TIA1	5.07539768017879e-07	-0.295569	0.235	0.498	0.0103553
SNCA	5.03478115402784e-13	-0.295766	0.007	0.299	1.02725e-08
PSMC5	9.00967050302581e-11	-0.296266	0.327	0.733	1.83824e-06
HNRNPDL	2.36196754721885e-08	-0.296484	0.935	0.977	0.000481912
OAT	9.31550888551754e-11	-0.296662	0.17	0.52	1.90064e-06
CAMK2N1	1.76951474046535e-14	-0.296894	0.026	0.371	3.61034e-10
RFTN2	1.01006914424501e-07	-0.29693	0.105	0.348	0.00206084
SNX17	2.57615601852454e-11	-0.29696	0.15	0.511	5.25613e-07
APLN	7.90321910139514e-08	-0.297074	0.02	0.213	0.00161249
NUDT5	4.75212423912332e-07	-0.297565	0.144	0.376	0.00969576
TTC9	2.69193150559761e-08	-0.29794	0.072	0.308	0.000549235
SEC62	1.78428868664491e-09	-0.297955	0.935	0.991	3.64048e-05
NCOR1	2.41228184702938e-12	-0.297966	0.275	0.724	4.92178e-08
C1orf21	6.0815375317005e-07	-0.298467	0.137	0.371	0.0124082
SPART	3.74334908406196e-11	-0.298515	0.255	0.633	7.63756e-07
ACBD6	2.02009242876989e-07	-0.298595	0.078	0.299	0.00412159
TMED4	5.84085715272713e-11	-0.298611	0.15	0.502	1.19171e-06
POLR2C	1.92111723143643e-06	-0.298754	0.144	0.371	0.0391966
MDH1	3.8824815571748e-12	-0.298896	0.131	0.511	7.92143e-08
POGZ	5.12791402472463e-08	-0.298896	0.144	0.412	0.00104625
LCORL	5.99161928548306e-08	-0.298911	0.085	0.326	0.00122247
SAV1	2.58424308350624e-07	-0.299447	0.373	0.679	0.00527263
SIAH1	3.39691720092722e-07	-0.299447	0.163	0.416	0.00693073
OSER1	1.10034638718551e-07	-0.299522	0.105	0.344	0.00224504
ACTL6A	1.07355461777925e-06	-0.299522	0.124	0.339	0.0219037
SLC25A36	1.23826259233978e-11	-0.300105	0.235	0.629	2.52643e-07
RGS9	2.28920906966104e-08	-0.300105	0.039	0.258	0.000467067
NDUFA10	1.50993479334847e-12	-0.300525	0.301	0.715	3.08072e-08
UBE2E1	1.06030447510945e-07	-0.300525	0.137	0.389	0.00216334
RPL7L1	4.36709308170296e-09	-0.300607	0.196	0.52	8.91018e-05
PPIG	1.3043115777302e-09	-0.300766	0.595	0.882	2.66119e-05
HYI	1.12418743254515e-09	-0.300881	0.072	0.339	2.29368e-05
SMARCE1	1.96177350851878e-08	-0.301064	0.144	0.421	0.000400261
CTSK	3.77464988981769e-12	-0.301179	0.039	0.353	7.70142e-08
CACUL1	2.08320350689566e-07	-0.301195	0.144	0.394	0.00425036
RTL8A	1.19427012833133e-07	-0.301325	0.176	0.43	0.00243667
ANAPC5	5.09209945528123e-08	-0.30144	0.235	0.529	0.00103894
TMEM9	4.6479819100718e-11	-0.301753	0.078	0.389	9.48328e-07
GMFB	7.73635050505495e-09	-0.301753	0.085	0.348	0.000157845
RTCB	4.52485815967662e-07	-0.30183	0.157	0.412	0.00923207
PRPF38B	5.28621652939553e-08	-0.301841	0.32	0.652	0.00107855
IMP3	3.5861933188053e-07	-0.30203	0.092	0.312	0.00731691
SEC31A	3.01039e-10	-0.302042	0.314	0.706	6.14209e-06
OLFML2B	4.47815045852136e-15	-0.302281	0	0.326	9.13677e-11
ZFHX4	8.52872012993939e-13	-0.302281	0	0.281	1.74011e-08
TM9SF2	1.53697731870787e-12	-0.302529	0.314	0.76	3.13589e-08
MYLK	3.06845404548882e-09	-0.302823	0.105	0.389	6.26057e-05
OS9	8.36957010046366e-11	-0.303177	0.32	0.719	1.70764e-06
NAV1	2.4590769632089e-07	-0.303199	0.137	0.38	0.00501725
NHSL1	1.24707136835194e-09	-0.303443	0.046	0.299	2.5444e-05
ZDHHC3	1.1796284368429e-06	-0.303443	0.163	0.38	0.024068
CCDC80	6.14642264605915e-11	-0.303581	0.026	0.299	1.25405e-06
THUMPD3-AS1	5.26614516195881e-12	-0.303656	0.176	0.566	1.07445e-07
PLEKHJ1	6.92960020932898e-07	-0.303716	0.052	0.244	0.0141385
TRIM44	6.95144446416805e-07	-0.303823	0.307	0.575	0.014183
SEMA6D	7.9965689551398e-08	-0.30385	0.059	0.276	0.00163154
TMEM167A	5.91500352544136e-10	-0.30427	0.261	0.62	1.20684e-05
TCF3	1.36996637864999e-08	-0.304495	0.072	0.321	0.000279514
PJA2	5.15143386256426e-10	-0.304588	0.464	0.833	1.05105e-05
EPRS	7.45903904346256e-08	-0.304696	0.196	0.466	0.00152187
ORMDL1	6.25412814054631e-09	-0.304756	0.235	0.57	0.000127603
PDIA5	1.19240687276473e-06	-0.305422	0.19	0.425	0.0243287
NT5DC2	6.92503176199764e-14	-0.30562	0	0.303	1.41291e-09
ETFA	1.11496531157675e-06	-0.30562	0.209	0.452	0.0227486
ERGIC1	9.50815733911602e-08	-0.305676	0.118	0.362	0.00193995
PNRC1	1.12211514887336e-08	-0.30574	0.935	0.986	0.000228945
POLR2I	1.20400140052399e-13	-0.30575	0.242	0.683	2.45652e-09
CKAP4	7.7057607892082e-12	-0.305814	0.196	0.597	1.57221e-07
TIPRL	7.02949367270235e-10	-0.30591	0.203	0.548	1.43423e-05
HSD17B10	1.03135888196247e-12	-0.306217	0.118	0.493	2.10428e-08
ANXA11	1.06510676577984e-07	-0.306446	0.392	0.706	0.00217314
PDLIM2	1.55005714910924e-11	-0.30663	0.144	0.502	3.16258e-07
PRPF8	8.81339069619697e-08	-0.306643	0.222	0.52	0.0017982
AKR1A1	7.40714153537695e-12	-0.307404	0.19	0.57	1.51128e-07
DMWD	6.21831754751885e-09	-0.307511	0.085	0.344	0.000126872
RBM17	2.56289736192786e-07	-0.307511	0.542	0.837	0.00522908
PHF20L1	5.23528413462552e-07	-0.307678	0.176	0.425	0.0106816
SVIL	3.04589630519037e-12	-0.307929	0.065	0.407	6.21454e-08
GOLPH3	1.52702189805942e-06	-0.307955	0.307	0.538	0.0311558
EEF1D	5.1630427467174e-09	-0.308151	0.987	1	0.000105342
AGO2	6.57422568639418e-07	-0.308328	0.124	0.344	0.0134134
ASAP2	1.55846394420382e-06	-0.30837	0.255	0.475	0.0317973
PDCD5	3.47418426314472e-14	-0.308473	0.255	0.729	7.08838e-10
ANP32E	1.67233230351788e-07	-0.308534	0.222	0.516	0.00341206
DAP3	1.70793651809804e-08	-0.308615	0.118	0.385	0.00034847
FBN2	2.66505919738758e-15	-0.308948	0	0.33	5.43752e-11
MBTPS1	1.14720027813691e-11	-0.308984	0.124	0.484	2.34063e-07
SMARCA5	1.34211804951414e-10	-0.309096	0.346	0.765	2.73832e-06
EDN3	2.37364702759679e-16	-0.309162	0.007	0.367	4.84295e-12
SOSTDC1	3.86473294988126e-13	-0.309267	0.013	0.317	7.88521e-09
RAB7A	2.49793784349625e-08	-0.309399	0.673	0.891	0.000509654
ACBD3	8.03912600232423e-10	-0.309591	0.157	0.475	1.64022e-05
STARD3NL	8.36453051549133e-07	-0.309838	0.183	0.416	0.0170662
NOB1	3.61069825706357e-07	-0.310519	0.078	0.294	0.00736691
LARS	2.29394250603838e-06	-0.310824	0.229	0.462	0.0468033
SLC5A3	9.30961459848785e-11	-0.310866	0.092	0.407	1.89944e-06
G3BP2	1.31047629452953e-10	-0.310914	0.34	0.71	2.67376e-06
RAB10	9.63502580126606e-07	-0.311034	0.229	0.475	0.0196583
TNPO1	2.63300675128338e-10	-0.311266	0.327	0.71	5.37212e-06
TNRC6B	1.17267999705687e-12	-0.311863	0.386	0.837	2.39262e-08
TLE3	1.00832535303097e-06	-0.312177	0.15	0.38	0.0205729
EGLN1	2.74705830463927e-07	-0.312247	0.163	0.412	0.00560482
NUCB1	3.75964882637581e-09	-0.312643	0.484	0.851	7.67081e-05
KRT18	1.59272319643513e-11	-0.312764	0.026	0.308	3.24963e-07
CAPRIN1	4.50659651282374e-10	-0.313031	0.196	0.543	9.19481e-06
ARPP19	3.63268707507129e-08	-0.313152	0.471	0.778	0.000741177
FAM120AOS	4.55071533015565e-08	-0.313301	0.059	0.285	0.000928482
SUMO3	1.77999552011658e-08	-0.31395	0.386	0.729	0.000363172
ALDH7A1	1.49255978128827e-12	-0.314059	0.098	0.452	3.04527e-08
GLOD4	1.27780088436604e-07	-0.314186	0.124	0.367	0.0026071
CHMP2A	7.88404375354082e-07	-0.314249	0.641	0.855	0.0160858
CYTH2	2.25167629069099e-06	-0.31484	0.196	0.407	0.045941
COL5A1	2.55800809552773e-15	-0.315634	0.007	0.344	5.2191e-11
ARL3	1.73505226163787e-10	-0.315666	0.196	0.557	3.54003e-06
RAB2A	2.38325301807545e-09	-0.315822	0.582	0.864	4.86255e-05
PSMC4	4.75291769399335e-12	-0.315853	0.216	0.611	9.69738e-08
EEF1B2	3.84563708851568e-10	-0.315991	0.974	0.995	7.84625e-06
SMIM7	8.45916906233156e-09	-0.31612	0.261	0.584	0.000172592
ZNF711	8.66944177686026e-14	-0.316234	0.046	0.394	1.76883e-09
KLF13	9.93977522354793e-09	-0.316234	0.059	0.299	0.000202801
RNF130	8.85133884953542e-10	-0.316454	0.281	0.629	1.80594e-05
FMNL2	1.23071474307996e-07	-0.316612	0.098	0.326	0.00251103
MPV17	1.26324836606938e-07	-0.317146	0.131	0.38	0.00257741
PIM1	8.39592626642058e-10	-0.317325	0.105	0.412	1.71302e-05
CNN2	1.80575683024797e-11	-0.317454	0.163	0.529	3.68429e-07
C1orf43	3.81129351859943e-08	-0.317454	0.386	0.701	0.000777618
MPZL1	4.8104996214262e-07	-0.317496	0.157	0.403	0.00981486
LAMTOR4	1.43927866651966e-07	-0.317604	0.706	0.91	0.00293656
AUTS2	2.43868725225159e-08	-0.31762	0.176	0.448	0.000497565
AHSA1	1.65445241011288e-09	-0.317856	0.163	0.489	3.37558e-05
NSA2	1.80164576517074e-08	-0.318086	0.699	0.86	0.00036759
DDX21	5.09747018898434e-07	-0.318128	0.516	0.805	0.0104004
LAMTOR1	3.92118670677813e-10	-0.318254	0.458	0.81	8.0004e-06
NDUFS2	9.10010673230744e-11	-0.319153	0.353	0.724	1.85669e-06
UBE3A	8.37355968204365e-12	-0.319281	0.301	0.701	1.70846e-07
REPIN1	1.1449547605441e-09	-0.319306	0.059	0.321	2.33605e-05
CTSF	6.28718920172622e-12	-0.319557	0.046	0.362	1.28278e-07
N4BP1	1.73177488539619e-07	-0.319692	0.118	0.353	0.00353334
SFT2D1	1.77547079946101e-09	-0.319724	0.098	0.385	3.62249e-05
ALDH2	6.12351501476535e-09	-0.319724	0.471	0.747	0.000124938
GAB1	9.48523686596875e-07	-0.319724	0.105	0.317	0.0193527
DUSP5	1.13254355547849e-07	-0.319812	0.497	0.801	0.00231073
FKBP8	3.23192574134097e-09	-0.319831	0.425	0.76	6.5941e-05
PFN2	1.26367791319666e-12	-0.319913	0.105	0.48	2.57828e-08
TMEM208	1.40324094124969e-06	-0.319973	0.157	0.376	0.0286303
MRPS26	2.61193105312807e-11	-0.32006	0.144	0.489	5.32912e-07
CHD9	6.11556750201633e-11	-0.320127	0.386	0.814	1.24776e-06
GCSH	1.70237056720992e-16	-0.3202	0.118	0.584	3.47335e-12
MYO1B	1.20492050610489e-07	-0.320228	0.144	0.403	0.0024584
MRPS36	2.11895650359049e-16	-0.32046	0.144	0.611	4.32331e-12
PBRM1	2.85575764458889e-09	-0.320484	0.203	0.534	5.8266e-05
DBI	3.64112e-09	-0.320524	0.588	0.855	7.42897e-05
AIP	2.22778750722722e-10	-0.320556	0.229	0.584	4.54535e-06
RASSF3	1.79280986244948e-06	-0.320649	0.255	0.484	0.0365787
HNRNPH2	1.31911575815549e-09	-0.320867	0.275	0.611	2.69139e-05
SF1	5.56110593435462e-09	-0.320867	0.654	0.887	0.000113463
CHD1	1.24573296228903e-11	-0.321524	0.314	0.71	2.54167e-07
NYNRIN	2.84699500869412e-10	-0.322312	0.039	0.303	5.80872e-06
VPS37B	1.58896e-07	-0.322494	0.105	0.33	0.00324196
WIPI2	1.65659652164158e-08	-0.322545	0.118	0.376	0.000337995
ARHGAP21	2.04366562733694e-11	-0.322641	0.137	0.48	4.16969e-07
PARVA	4.81142394904926e-11	-0.322701	0.124	0.457	9.81675e-07
AK2	5.44830494822946e-08	-0.322701	0.131	0.389	0.00111162
JPT1	6.26179035641187e-11	-0.322828	0.15	0.489	1.27759e-06
MRPS34	4.72996654361226e-08	-0.322855	0.137	0.412	0.000965055
SAMD4B	2.78372653245508e-11	-0.322919	0.17	0.529	5.67964e-07
RBM42	1.06293719103298e-08	-0.322932	0.203	0.502	0.000216871
CTDSP2	1.06828790256057e-09	-0.323016	0.229	0.57	2.17963e-05
LAMB1	2.80965842013968e-14	-0.32305	0.157	0.606	5.73255e-10
RAB5A	1.05612717957002e-07	-0.323648	0.431	0.738	0.00215482
NDUFA1	7.37411796636619e-09	-0.324332	0.876	0.95	0.000150454
ATP5ME	1.97837295293971e-08	-0.324475	0.915	0.977	0.000403647
PITX1	2.99923e-16	-0.325422	0	0.348	6.11933e-12
TCEA1	4.27306804709202e-13	-0.325422	0.34	0.769	8.71834e-09
PAFAH1B1	9.13591172548189e-12	-0.325422	0.255	0.647	1.864e-07
STX10	1.3704979938127e-11	-0.325422	0.046	0.344	2.79623e-07
MMP16	1.70773054703329e-11	-0.325422	0.007	0.267	3.48428e-07
MSRB2	4.50984324029662e-11	-0.325422	0.078	0.389	9.20143e-07
TRAM1	2.08829905064601e-10	-0.325422	0.464	0.869	4.26076e-06
CRTAP	3.37087221979509e-10	-0.325422	0.405	0.738	6.87759e-06
MRPL54	5.77226641559436e-10	-0.325422	0.105	0.403	1.17772e-05
ARMCX1	1.69528309448447e-09	-0.325422	0.17	0.466	3.45889e-05
EXOC3L1	2.52737080221826e-08	-0.325422	0.105	0.348	0.000515659
RBBP6	3.95312174155392e-08	-0.325422	0.392	0.733	0.000806555
SNX9	7.07931235047958e-08	-0.325422	0.203	0.475	0.00144439
C14orf119	1.26186490079208e-07	-0.325422	0.144	0.389	0.00257458
CHMP4B	1.72990888396049e-06	-0.325422	0.261	0.52	0.0352953
NOL7	3.06200555275515e-12	-0.327239	0.346	0.796	6.24741e-08
BTF3L4	3.37946700950546e-11	-0.327957	0.19	0.561	6.89513e-07
RPIA	4.82774100187381e-07	-0.328037	0.17	0.407	0.00985004
SNRNP40	4.82712088529094e-07	-0.328093	0.15	0.385	0.00984877
ARL6IP6	3.44009879788353e-07	-0.328107	0.157	0.394	0.00701883
SPIN1	9.04661229093755e-13	-0.328121	0.15	0.529	1.84578e-08
CPSF6	1.26754173476364e-06	-0.328212	0.124	0.339	0.0258617
DCTPP1	1.65915567516832e-07	-0.328227	0.111	0.348	0.00338518
PWP1	7.1426188774343e-07	-0.328259	0.118	0.335	0.0145731
THRA	7.61432719740427e-07	-0.328394	0.078	0.281	0.0155355
PIEZO2	2.25669234593075e-11	-0.328643	0.007	0.267	4.60433e-07
QPRT	3.96230241913828e-14	-0.328685	0	0.308	8.08429e-10
PAK2	3.79321367372266e-08	-0.328806	0.438	0.719	0.000773929
SCP2	1.15645208006565e-08	-0.329557	0.641	0.905	0.000235951
YPEL5	7.84222201564554e-09	-0.329669	0.327	0.656	0.000160005
CSNK1E	7.84090719870124e-09	-0.329799	0.333	0.647	0.000159978
PSMD13	1.40065385541123e-08	-0.329958	0.307	0.593	0.000285775
NAA20	1.13221691842772e-09	-0.329978	0.261	0.606	2.31006e-05
ZNF644	2.21186903384335e-11	-0.330106	0.183	0.561	4.51288e-07
ROMO1	2.61515641483712e-11	-0.330114	0.601	0.9	5.3357e-07
THOC7	5.89859587435188e-08	-0.330151	0.209	0.502	0.00120349
DENR	4.08975174786082e-11	-0.330336	0.203	0.566	8.34432e-07
ATP5MD	1.45801935644679e-11	-0.330543	0.889	0.973	2.9748e-07
MAP3K20	4.8303637520336e-11	-0.330902	0.137	0.471	9.85539e-07
MRPL55	1.70298613208051e-08	-0.330993	0.124	0.389	0.00034746
EPB41L4A-AS1	1.00973844890483e-09	-0.331477	0.444	0.756	2.06017e-05
RBM39	1.0656086180998e-10	-0.331833	0.895	0.991	2.17416e-06
MINOS1	7.2111973936039e-11	-0.332225	0.569	0.86	1.4713e-06
RFC1	1.02222477067953e-10	-0.33228	0.222	0.588	2.08565e-06
IKBIP	8.08814621514486e-07	-0.332407	0.281	0.511	0.0165022
RPAIN	8.35232814250202e-14	-0.332608	0.235	0.665	1.70413e-09
LBR	1.82540156628872e-07	-0.332784	0.216	0.471	0.00372437
NDUFAF3	2.23691374910932e-10	-0.332941	0.444	0.796	4.56398e-06
PLS3	2.2399075193712e-09	-0.333027	0.379	0.724	4.57008e-05
RBMS1	2.46516461005413e-11	-0.333056	0.359	0.769	5.02968e-07
MTPN	1.19189842541801e-11	-0.333144	0.366	0.81	2.43183e-07
STXBP1	2.80311453706984e-08	-0.333245	0.163	0.425	0.000571919
TMED2	7.76778984719847e-12	-0.333328	0.386	0.787	1.58486e-07
PARP1	4.3383785438817e-07	-0.333328	0.19	0.421	0.00885159
EIF4EBP2	3.81040617069032e-07	-0.333412	0.157	0.389	0.00777437
RTF2	8.3203077373516e-11	-0.333586	0.333	0.71	1.69759e-06
CRACR2B	2.04543108894758e-08	-0.333676	0.137	0.403	0.000417329
TMEM219	3.44641428447518e-10	-0.333777	0.49	0.842	7.03172e-06
SBDS	7.08445789372208e-10	-0.333781	0.837	0.95	1.44544e-05
USP11	2.58393885938049e-12	-0.333814	0.118	0.471	5.27201e-08
FOXQ1	7.18205814429811e-07	-0.333909	0.059	0.258	0.0146536
MPC2	1.59603778039421e-09	-0.333969	0.327	0.674	3.2564e-05
PYURF	7.88928064102813e-09	-0.333977	0.569	0.837	0.000160965
GNB2	1.35672549486019e-10	-0.334391	0.627	0.9	2.76813e-06
PSMD7	1.86948287544599e-13	-0.334431	0.261	0.697	3.81431e-09
EMILIN1	4.26797694633131e-17	-0.334696	0.013	0.398	8.70795e-13
MCM5	3.56303460405117e-07	-0.334696	0.026	0.208	0.00726966
MMP14	3.72820127531738e-15	-0.334871	0.026	0.38	7.60665e-11
MRPL11	1.43311740835124e-11	-0.335575	0.157	0.511	2.92399e-07
HIST1H4C	3.5102322813879e-08	-0.336808	0.392	0.706	0.000716193
KRR1	2.65352501990553e-10	-0.337037	0.216	0.575	5.41399e-06
MEX3D	1.01619120532507e-11	-0.337187	0.059	0.376	2.07333e-07
RAB18	1.39240137311068e-12	-0.337257	0.216	0.624	2.84092e-08
YPEL3	2.96641258388103e-12	-0.33737	0.183	0.588	6.05237e-08
C11orf74	1.03922296855879e-12	-0.337399	0.059	0.394	2.12033e-08
CNIH4	9.81388363716251e-11	-0.337544	0.216	0.561	2.00233e-06
DNAJA2	8.68720720826325e-13	-0.338033	0.209	0.602	1.77245e-08
ZNF207	1.35859940925594e-09	-0.338081	0.503	0.864	2.77195e-05
PRDX3	1.00243912441778e-11	-0.338161	0.301	0.71	2.04528e-07
FIS1	1.12286089255861e-09	-0.338598	0.739	0.932	2.29097e-05
CASP3	3.66327077063896e-08	-0.338633	0.163	0.43	0.000747417
SF3A2	1.38872535608388e-08	-0.338774	0.15	0.421	0.000283342
AIMP1	2.33700645359865e-08	-0.338845	0.255	0.566	0.000476819
EPN2	1.87643432696066e-09	-0.33914	0.105	0.394	3.82849e-05
TUBA1C	3.84961729610248e-09	-0.339153	0.203	0.525	7.85437e-05
CALU	2.04798134559696e-14	-0.339216	0.353	0.792	4.1785e-10
CSNK2A2	4.69504024119488e-08	-0.339216	0.144	0.394	0.000957929
CBX6	7.78292594809523e-15	-0.339448	0.098	0.502	1.58795e-10
TRAPPC2L	3.42812967887655e-13	-0.33988	0.196	0.62	6.99441e-09
PSMD4	8.06939353776581e-12	-0.340396	0.288	0.697	1.6464e-07
SDHAF3	1.58216123606166e-09	-0.340551	0.059	0.317	3.22808e-05
MRPL41	7.61847442825222e-13	-0.340723	0.248	0.701	1.5544e-08
CTNND1	1.3578774833286e-07	-0.340768	0.497	0.742	0.00277048
EWSR1	1.52761893393498e-12	-0.341296	0.346	0.774	3.1168e-08
SRGAP1	5.92663760085308e-10	-0.341321	0.02	0.258	1.20921e-05
C2orf40	7.62929232868664e-13	-0.341423	0.013	0.308	1.5566e-08
SDHD	3.32843684877263e-14	-0.341487	0.294	0.765	6.79101e-10
IGF2BP1	7.49834034191464e-11	-0.34163	0	0.24	1.52989e-06
PLEKHO1	1.11485880904971e-06	-0.341861	0.111	0.326	0.0227465
CTBP2	1.46832642703153e-14	-0.341952	0.19	0.643	2.99583e-10
AUP1	1.2604041066516e-07	-0.342601	0.222	0.48	0.0025716
IGFBP5	4.90255281990882e-08	-0.34267	0.758	0.864	0.00100027
TRIM8	9.93156873508049e-08	-0.342685	0.196	0.457	0.00202634
EDIL3	9.40068959636869e-08	-0.343122	0.072	0.294	0.00191802
ARMCX2	2.44323979517811e-08	-0.343227	0.059	0.294	0.000498494
SYS1	1.56194200815307e-09	-0.343333	0.072	0.335	3.18683e-05
SPCS1	4.39054969746242e-09	-0.343387	0.647	0.882	8.95804e-05
PSMA3	2.07792356296217e-12	-0.343506	0.392	0.801	4.23959e-08
CUX1	8.90993722245729e-13	-0.343688	0.248	0.656	1.81789e-08
GLRX3	6.26561759871975e-08	-0.343966	0.157	0.407	0.00127837
ACTR2	4.64457511112347e-09	-0.34425	0.556	0.869	9.47633e-05
FAM96B	2.83331814817336e-12	-0.344275	0.431	0.851	5.78082e-08
PNISR	2.7870173822925e-14	-0.344327	0.902	1	5.68635e-10
GPBP1	1.08947229790766e-08	-0.34436	0.673	0.91	0.000222285
COX14	1.89400727603981e-11	-0.344471	0.288	0.67	3.86434e-07
SDCBP	6.59428845795261e-07	-0.344546	0.954	1	0.0134543
TMEM18	2.67365719773121e-11	-0.344575	0.15	0.484	5.45506e-07
TUBB2B	5.59096754705425e-14	-0.344592	0.007	0.321	1.14073e-09
RALGPS2	3.82909965652424e-11	-0.344592	0.013	0.271	7.81251e-07
RALBP1	2.99534267106493e-11	-0.344967	0.301	0.674	6.1114e-07
SMIM26	4.55595478372397e-10	-0.344992	0.425	0.751	9.29551e-06
GRHPR	7.59272689973422e-14	-0.345225	0.17	0.602	1.54914e-09
MRPL13	1.29302226494266e-09	-0.345452	0.111	0.389	2.63815e-05
IGF2BP2	1.81411641190606e-13	-0.345625	0.203	0.611	3.70134e-09
HNRNPH3	3.22786037902058e-08	-0.34572	0.66	0.869	0.00065858
EXOC5	1.1997309151957e-06	-0.345936	0.183	0.407	0.0244781
TALDO1	2.35286832023877e-12	-0.346213	0.386	0.751	4.80056e-08
SPARC	6.77933520122674e-13	-0.346243	0.863	0.995	1.38319e-08
COMMD1	1.14036973405817e-12	-0.346256	0.17	0.548	2.3267e-08
FXR1	2.02263959947281e-10	-0.346442	0.562	0.864	4.12679e-06
BAZ2B	3.95694822335205e-07	-0.347217	0.497	0.751	0.00807336
MRPL40	6.21772563030226e-12	-0.347281	0.118	0.466	1.2686e-07
LUC7L3	9.85252811056967e-11	-0.347333	0.556	0.896	2.01021e-06
RBPJ	4.81909628140930e-12	-0.347357	0.392	0.769	9.8324e-08
COX7A2	3.28712028845037e-12	-0.347534	0.895	0.991	6.70671e-08
ERP44	8.82855373837123e-12	-0.347795	0.261	0.656	1.80129e-07
SMARCA4	9.02347692413033e-09	-0.348151	0.118	0.38	0.000184106
LTBP3	8.63582292063011e-11	-0.348202	0.255	0.62	1.76197e-06
SNF8	1.91565526346195e-11	-0.348733	0.235	0.62	3.90851e-07
NDUFA3	5.10808969503049e-08	-0.348823	0.647	0.891	0.0010422
RNF181	3.33539728824447e-13	-0.348853	0.281	0.706	6.80521e-09
IK	1.06540559635355e-13	-0.349139	0.346	0.783	2.17375e-09
CCZ1	7.45719451782556e-12	-0.349202	0.137	0.507	1.52149e-07
MED28	1.34100475003979e-11	-0.34952	0.216	0.602	2.73605e-07
TTYH3	3.04750914577112e-07	-0.34952	0.059	0.262	0.00621783
HDAC1	3.68829424419609e-08	-0.349637	0.235	0.502	0.000752523
BMP2K	5.77063141116227e-09	-0.349715	0.105	0.385	0.000117738
TSEN34	1.85399417542467e-12	-0.349847	0.137	0.502	3.7827e-08
ARMCX6	9.65489961548126e-08	-0.350115	0.124	0.362	0.00196989
CNRIP1	4.5619575545464e-08	-0.351131	0.183	0.448	0.000930776
RNF5	5.20495640467077e-08	-0.351249	0.111	0.348	0.00106197
NDUFC1	2.61244309910348e-09	-0.351264	0.706	0.941	5.33017e-05
C1orf122	4.08931157432003e-18	-0.351534	0.131	0.611	8.34342e-14
PLAGL1	1.17997924226032e-14	-0.351701	0.059	0.434	2.40751e-10
FAM89B	4.71154583882105e-10	-0.351898	0.242	0.57	9.61297e-06
GALNT1	2.50333327821082e-12	-0.352026	0.235	0.611	5.10755e-08
FMC1	1.44272368566729e-11	-0.352091	0.105	0.452	2.94359e-07
PSMB3	1.17467461157662e-11	-0.35217	0.582	0.896	2.39669e-07
GOLGA4	3.56179981607424e-08	-0.352295	0.458	0.756	0.000726714
HAPLN3	6.44561350255968e-07	-0.352686	0.196	0.434	0.013151
EIF2S1	2.14399387789604e-09	-0.352821	0.144	0.43	4.37439e-05
ASF1A	6.29955903566231e-09	-0.352821	0.052	0.29	0.00012853
MFF	4.48515308042059e-16	-0.353125	0.105	0.529	9.15106e-12
EID1	1.3602335592217e-09	-0.353346	0.928	0.973	2.77528e-05
COX7A2L	1.21417690689815e-10	-0.353593	0.608	0.896	2.47729e-06
FAM171A2	3.32689087612613e-12	-0.354041	0.013	0.294	6.78786e-08
TOPORS	1.69754177470969e-10	-0.354271	0.203	0.548	3.46349e-06
ABRACL	3.20897300683228e-10	-0.35441	0.092	0.38	6.54727e-06
GUSB	1.41554988272538e-09	-0.354564	0.157	0.452	2.88815e-05
RBM23	1.34790206121469e-11	-0.354876	0.17	0.516	2.75012e-07
NENF	5.03281824053853e-11	-0.355071	0.294	0.652	1.02685e-06
TCF25	8.56704980719157e-11	-0.355322	0.595	0.878	1.74794e-06
RCN1	1.17319526688755e-13	-0.355344	0.242	0.688	2.39367e-09
SERP1	4.05544865759198e-08	-0.355438	0.739	0.923	0.000827433
CLPP	1.2041681648223e-10	-0.355728	0.176	0.511	2.45686e-06
REEP5	2.74712280125152e-11	-0.355755	0.438	0.805	5.60495e-07
SSBP2	1.59956292214595e-12	-0.355763	0.229	0.629	3.26359e-08
HIKESHI	9.75437649003708e-09	-0.355882	0.183	0.471	0.000199019
LRRC75A	1.06514449390953e-12	-0.356037	0.131	0.507	2.17321e-08
PSMC6	9.55239754544326e-14	-0.356194	0.333	0.792	1.94898e-09
HDGF	2.66194621402922e-07	-0.356745	0.275	0.543	0.00543117
RAB14	1.53940388559746e-15	-0.356994	0.34	0.824	3.14085e-11
BBX	8.81302628387701e-11	-0.356994	0.418	0.769	1.79812e-06
PSMB4	1.09372457743563e-09	-0.357231	0.405	0.774	2.23153e-05
SELENOT	1.25565821087577e-14	-0.357238	0.294	0.76	2.56192e-10
ATP5MC1	8.79997173382254e-13	-0.357683	0.314	0.747	1.79546e-08
GPAA1	3.53121472210703e-11	-0.357683	0.124	0.462	7.20474e-07
AKIRIN1	1.45919567372678e-12	-0.357723	0.176	0.57	2.9772e-08
CHMP3	1.35053703841933e-10	-0.357766	0.451	0.801	2.7555e-06
NXN	1.28839311635877e-10	-0.357826	0.072	0.362	2.62871e-06
FMNL3	7.76426805603516e-08	-0.358034	0.144	0.389	0.00158414
LSM5	3.44161850172111e-15	-0.358212	0.183	0.629	7.02193e-11
FGFR1	1.76379463161251e-12	-0.358212	0.307	0.765	3.59867e-08
COMMD3	2.38005865212994e-07	-0.358212	0.137	0.371	0.00485603
CARD8	9.6438082124695e-07	-0.358467	0.373	0.602	0.0196763
MED4	6.48867615607269e-11	-0.358501	0.307	0.67	1.32388e-06
TSPYL1	2.48241751568525e-14	-0.358546	0.15	0.584	5.06488e-10
KRT10	1.27654716880978e-08	-0.358591	0.641	0.9	0.000260454
IL11RA	4.52719741552637e-13	-0.358809	0.046	0.376	9.23684e-09
ARL6IP1	1.23638757316775e-07	-0.358809	0.575	0.851	0.0025226
BASP1	6.87127716484318e-14	-0.358945	0.052	0.416	1.40195e-09
DYNLT3	6.86133308184092e-12	-0.359761	0.288	0.692	1.39992e-07
NARS	1.37517075303456e-10	-0.359994	0.209	0.548	2.80576e-06
FHL1	7.50459682183496e-08	-0.360058	0.34	0.579	0.00153116
CHMP5	2.05673189485612e-12	-0.360072	0.497	0.9	4.19635e-08
NUDT3	3.20469920896931e-07	-0.360165	0.216	0.452	0.00653855
GPM6B	2.33325511940538e-15	-0.36031	0.065	0.457	4.76054e-11
PAPOLA	1.90277531658282e-12	-0.360626	0.582	0.905	3.88223e-08
DCTN3	1.24500603124192e-17	-0.360659	0.281	0.819	2.54019e-13
IDH1	2.36310104615831e-10	-0.36072	0.059	0.339	4.82144e-06
SLC25A11	2.4708845212375e-09	-0.360929	0.065	0.321	5.04135e-05
UBXN1	2.75361821307378e-10	-0.360967	0.582	0.878	5.61821e-06
UBE2D3	1.37827276440678e-10	-0.361208	0.915	0.991	2.81209e-06
C5orf15	4.50863726673483e-16	-0.361288	0.092	0.52	9.19897e-12
DIAPH2	3.55102822333321e-08	-0.361487	0.111	0.367	0.000724516
CLDND1	3.65234516449448e-13	-0.361658	0.399	0.837	7.45188e-09
MPLKIP	2.61562195498575e-11	-0.361702	0.19	0.548	5.33665e-07
DNAJC8	1.88087618879514e-11	-0.36179	0.49	0.864	3.83755e-07
RFXANK	6.46999139809078e-09	-0.362098	0.105	0.367	0.000132007
PFKL	7.7089634934593e-09	-0.362418	0.176	0.462	0.000157286
SDF4	1.14977330422527e-12	-0.362464	0.248	0.643	2.34588e-08
PGRMC1	5.34787496108339e-11	-0.362491	0.654	0.9	1.09113e-06
SIGIRR	2.5781668230017e-12	-0.362831	0.248	0.647	5.26023e-08
SARS	1.80932578770463e-09	-0.362831	0.275	0.597	3.69157e-05
FARP1	6.70364447543665e-15	-0.363832	0.065	0.443	1.36774e-10
BIN1	1.50478696171642e-14	-0.363832	0.052	0.421	3.07022e-10
NCK2	1.50675774544751e-11	-0.363832	0.065	0.371	3.07424e-07
SRPK2	2.53726693855651e-11	-0.364075	0.203	0.566	5.17679e-07
UBE2A	3.74642560975246e-11	-0.364075	0.209	0.561	7.64383e-07
NDUFS6	1.18182317179749e-12	-0.364338	0.556	0.91	2.41127e-08
DEK	3.71631714217236e-09	-0.364576	0.523	0.819	7.5824e-05
MT-ND3	1.28974123916384e-08	-0.364639	1	1	0.000263146
UBE2H	5.55897070114316e-13	-0.364643	0.327	0.76	1.1342e-08
FNTA	2.00682225690075e-08	-0.364734	0.255	0.534	0.000409452
CPNE1	4.02259453623474e-11	-0.364953	0.163	0.498	8.2073e-07
NTHL1	1.15213000798475e-09	-0.365088	0.105	0.385	2.35069e-05
BOD1L1	2.38185442068716e-15	-0.36511	0.32	0.796	4.8597e-11
CTDSP1	6.64770532072888e-09	-0.365428	0.196	0.475	0.000135633
ID1	1.33245272220259e-06	-0.365617	0.791	0.955	0.027186
ADD3	4.57384778378762e-14	-0.366244	0.229	0.62	9.33202e-10
SLC25A5	2.89726839762771e-10	-0.36643	0.739	0.964	5.9113e-06
KLHDC2	1.33252244112604e-12	-0.366454	0.15	0.534	2.71875e-08
RTL8C	8.59379850141869e-15	-0.36664	0.229	0.661	1.75339e-10
DNMT1	4.63378592371119e-08	-0.366665	0.17	0.425	0.000945431
TMEM14C	2.49103191096841e-12	-0.36734	0.49	0.855	5.08245e-08
NDUFV1	2.96129122749841e-14	-0.367387	0.19	0.633	6.04192e-10
SRSF6	2.45880883560199e-15	-0.367494	0.307	0.801	5.01671e-11
ARID1B	3.17655668908147e-15	-0.367534	0.346	0.846	6.48113e-11
KPNB1	7.97379065405281e-11	-0.367982	0.392	0.76	1.62689e-06
CAPNS1	4.98020189234246e-10	-0.368041	0.595	0.905	1.01611e-05
HNRNPU	6.81779643899409e-08	-0.368103	0.954	0.986	0.00139104
TMEM160	1.48183401219259e-11	-0.368595	0.196	0.57	3.02339e-07
SMARCC1	3.44113552968481e-11	-0.368672	0.131	0.462	7.02095e-07
SEC13	3.25966848212117e-10	-0.368672	0.137	0.443	6.6507e-06
COMMD2	2.90638513985386e-09	-0.368741	0.176	0.471	5.9299e-05
DTYMK	1.3317754195861e-11	-0.368773	0.026	0.308	2.71722e-07
ALYREF	9.46155181224421e-09	-0.368908	0.144	0.407	0.000193044
EMC4	9.82716648205579e-15	-0.369057	0.242	0.679	2.00504e-10
CDH13	2.66243574923902e-08	-0.369097	0.039	0.262	0.000543217
MRPL21	2.04750007487404e-11	-0.369145	0.111	0.448	4.17751e-07
TERF2IP	2.18744789106169e-09	-0.369197	0.464	0.774	4.46305e-05
PMF1	6.9726634263157e-11	-0.369414	0.15	0.489	1.42263e-06
ASAH1	7.69958471241694e-08	-0.369455	0.66	0.828	0.00157095
COX5B	6.63935021821794e-12	-0.369547	0.915	0.986	1.35463e-07
RPL27A	2.8105969620393e-11	-0.369963	0.993	1	5.73446e-07
ZNF131	1.81888451548526e-06	-0.370095	0.209	0.425	0.0371107
IGF2BP3	6.98873472249854e-12	-0.370158	0	0.262	1.42591e-07
VAMP2	2.36036823397398e-08	-0.370318	0.614	0.837	0.000481586
SRSF10	8.07073753147976e-13	-0.370335	0.405	0.846	1.64667e-08
CDK6	1.25641537286279e-13	-0.370885	0.098	0.462	2.56346e-09
NDFIP1	4.7737911477423e-12	-0.371187	0.614	0.923	9.73997e-08
AC005261.1	9.51738981089092e-12	-0.371302	0.203	0.579	1.94183e-07
TRIM16	2.72355748656709e-10	-0.371514	0.033	0.29	5.55687e-06
NDUFA2	4.04943317449415e-10	-0.371545	0.523	0.828	8.26206e-06
SSR4	1.77039445512526e-11	-0.371584	0.765	0.914	3.61214e-07
TMEM263	8.34965597002753e-15	-0.371603	0.203	0.633	1.70358e-10
EIF4A3	5.09009765158232e-12	-0.371684	0.431	0.801	1.03853e-07
CNOT7	2.66508727585931e-12	-0.371829	0.196	0.57	5.43758e-08
XBP1	1.16758694490662e-08	-0.372153	0.582	0.842	0.000238223
ADNP	2.22096228592800e-11	-0.372184	0.176	0.516	4.53143e-07
CHD3	1.02364519590226e-10	-0.372184	0.157	0.489	2.08854e-06
PDCD4	5.46820422031873e-14	-0.372278	0.32	0.783	1.11568e-09
DHRS3	1.14243292597075e-11	-0.372328	0.085	0.412	2.33091e-07
DPY30	1.94332371276917e-12	-0.372519	0.19	0.57	3.96496e-08
HNRNPUL1	2.21373741339894e-11	-0.372519	0.176	0.538	4.51669e-07
MRPL43	3.59638171375195e-14	-0.372825	0.176	0.638	7.3377e-10
EIF4A1	2.77345386001835e-10	-0.372875	0.837	0.986	5.65868e-06
HDAC7	3.66749501820423e-07	-0.372915	0.353	0.606	0.00748279
IFNGR2	1.36093934542203e-14	-0.372991	0.183	0.606	2.77672e-10
SRSF5	2.65973148919703e-11	-0.373158	0.915	0.982	5.42665e-07
ANAPC16	6.72194848663872e-10	-0.37316	0.641	0.855	1.37148e-05
DYNC1I2	1.98118288281629e-12	-0.373247	0.405	0.837	4.04221e-08
BLOC1S6	4.59599813288791e-15	-0.373322	0.229	0.679	9.37721e-11
HP1BP3	2.78347829899785e-11	-0.373456	0.529	0.9	5.67913e-07
PRKDC	1.10492343670479e-13	-0.373625	0.32	0.76	2.25438e-09
ARPC5	8.69929782423773e-12	-0.373796	0.634	0.91	1.77492e-07
ZCRB1	6.63589170136205e-14	-0.373976	0.196	0.62	1.35392e-09
NOP56	2.55415634575402e-11	-0.373976	0.196	0.561	5.21125e-07
COPE	2.93187621894155e-12	-0.374049	0.503	0.873	5.98191e-08
SCOC	2.78975582419921e-14	-0.374213	0.229	0.656	5.69194e-10
PIN1	3.46486772955185e-09	-0.37444	0.235	0.543	7.06937e-05
SYNCRIP	6.00227874076582e-11	-0.374956	0.412	0.76	1.22464e-06
BGN	4.77392668445828e-16	-0.374993	0.216	0.756	9.74024e-12
TSPAN15	7.48114035061494e-09	-0.375572	0.111	0.371	0.000152638
CSGALNACT1	5.81397168913781e-09	-0.375853	0.078	0.339	0.000118622
CHCHD10	7.55826350237747e-14	-0.376097	0.209	0.62	1.54211e-09
WDR1	4.28824107267907e-08	-0.37615	0.248	0.534	0.00087493
BCL2L11	8.87703062907179e-07	-0.376578	0.118	0.335	0.0181118
CIR1	1.60613168048306e-14	-0.376716	0.209	0.647	3.27699e-10
MRPS33	4.13769776141046e-09	-0.376855	0.118	0.398	8.44214e-05
FOXC1	3.66234931229383e-07	-0.37703	0.843	0.959	0.00747229
HTATSF1	1.58092452567125e-13	-0.377418	0.111	0.489	3.22556e-09
CARD10	5.27313183284893e-08	-0.37779	0.163	0.412	0.00107588
NDUFS5	1.77379683445406e-13	-0.377886	0.824	0.968	3.61908e-09
ZC3H13	4.4764088564732e-14	-0.37796	0.288	0.747	9.13322e-10
NDUFB4	1.54003941015341e-12	-0.377965	0.745	0.959	3.14214e-08
GNG12	6.53275351703839e-13	-0.378006	0.229	0.647	1.33288e-08
PSMC1	5.28223524240485e-15	-0.378066	0.268	0.733	1.07773e-10
CCT6A	3.48870494936449e-12	-0.378695	0.386	0.792	7.118e-08
FBL	2.11462380736595e-13	-0.378768	0.255	0.679	4.31447e-09
MEG8	3.52460478112974e-09	-0.37881	0.007	0.217	7.19125e-05
LAGE3	8.3820122816229e-11	-0.378881	0.085	0.389	1.71018e-06
RSRC2	2.63300380681449e-10	-0.379633	0.719	0.928	5.37212e-06
COPB1	1.51883819046996e-15	-0.379734	0.261	0.733	3.09889e-11
CHD4	3.05381300353903e-13	-0.379926	0.314	0.733	6.23069e-09
ZRANB2	2.44835788653827e-13	-0.380405	0.301	0.729	4.99538e-09
CASP1	2.75721298238226e-09	-0.380685	0.124	0.398	5.62554e-05
BCAS2	5.97420642884036e-11	-0.380931	0.242	0.606	1.21892e-06
EPC1	4.57515163363337e-12	-0.38128	0.288	0.697	9.33468e-08
ELOC	1.82088441350709e-10	-0.381836	0.575	0.9	3.71515e-06
EMC7	4.13347395766595e-14	-0.382041	0.222	0.647	8.43353e-10
GLT8D2	1.72406200953486e-09	-0.382069	0.059	0.312	3.5176e-05
DDT	1.75177400268313e-11	-0.382364	0.418	0.765	3.57414e-07
GABARAPL2	1.06259704412999e-11	-0.382521	0.85	0.973	2.16802e-07
HDLBP	3.54973341936365e-21	-0.382833	0.216	0.774	7.24252e-17
FAM32A	6.10074563065572e-11	-0.38301	0.19	0.529	1.24474e-06
NDUFB6	3.33274911917144e-15	-0.383052	0.32	0.778	6.79981e-11
DNAJB9	2.38282394616439e-09	-0.38353	0.261	0.62	4.86168e-05
SRRM2	1.80200227985956e-10	-0.383877	0.791	0.955	3.67663e-06
TPRKB	7.39377123138141e-08	-0.384056	0.229	0.484	0.00150855
MFSD10	7.36885339508167e-10	-0.384106	0.131	0.43	1.50347e-05
NUCB2	3.19856211661413e-11	-0.384412	0.418	0.828	6.52603e-07
RFLNB	3.80534066381646e-08	-0.384421	0.131	0.38	0.000776404
ZNF580	3.0497472609532e-12	-0.385061	0.157	0.498	6.2224e-08
AKR7A2	1.99467951834326e-17	-0.385103	0.137	0.611	4.06974e-13
PNRC2	1.13375881934778e-11	-0.385169	0.386	0.783	2.31321e-07
BOD1	3.5012491459771e-09	-0.38544	0.196	0.493	7.1436e-05
UBE2L6	4.67770903233785e-08	-0.38544	0.19	0.439	0.000954393
RAB5C	1.02858237585033e-11	-0.385457	0.431	0.846	2.09862e-07
EMP2	1.91835649558871e-09	-0.385916	0.562	0.928	3.91402e-05
RAB11B	9.86109015651913e-16	-0.386047	0.301	0.765	2.01196e-11
EAPP	1.04897838746946e-13	-0.386047	0.176	0.579	2.14023e-09
ENO1	4.49305284609956e-11	-0.386047	0.667	0.91	9.16718e-07
PQLC1	2.27927070685787e-10	-0.386047	0.124	0.439	4.6504e-06
MAP3K11	2.24810563436639e-06	-0.386047	0.386	0.57	0.0458681
PSMA1	3.02480600201513e-12	-0.386236	0.608	0.905	6.17151e-08
DNAJC15	9.01465301008135e-13	-0.386258	0.412	0.814	1.83926e-08
DDX18	1.50393776680641e-12	-0.386264	0.373	0.81	3.06848e-08
PSMD2	1.84935432720307e-14	-0.386907	0.216	0.638	3.77324e-10
THOC2	3.29722583960955e-15	-0.387078	0.268	0.706	6.72733e-11
EPN1	8.73869965145438e-10	-0.387619	0.17	0.462	1.78296e-05
TUBB2A	1.48832124705268e-14	-0.387865	0.15	0.561	3.03662e-10
AP2B1	1.93186862306498e-13	-0.387875	0.275	0.729	3.94159e-09
ISCA1	3.49315624192995e-12	-0.388371	0.111	0.452	7.12709e-08
CKS2	1.92194290702788e-06	-0.388506	0.19	0.425	0.0392134
SPRTN	1.15694408690193e-11	-0.388601	0.046	0.339	2.36051e-07
EIF4E	2.76392319646181e-12	-0.388704	0.216	0.579	5.63923e-08
RSU1	3.66002717829282e-09	-0.388704	0.209	0.498	7.46755e-05
NR2F2	2.4918033798475e-07	-0.389048	0.641	0.837	0.00508403
EIF4H	2.10280097248761e-13	-0.389138	0.412	0.842	4.29034e-09
GINM1	9.47628817814217e-14	-0.389474	0.399	0.833	1.93345e-09
RTN4	4.45650427657624e-12	-0.389651	0.889	0.973	9.09261e-08
RNMT	4.92785659343923e-17	-0.389665	0.176	0.665	1.00543e-12
MDFI	3.88744368734387e-13	-0.389763	0.026	0.339	7.93155e-09
PRRC2B	2.91554870638865e-14	-0.389807	0.203	0.633	5.94859e-10
PFDN5	2.89758501288019e-14	-0.390107	0.974	1	5.91194e-10
SAR1A	3.09345499199673e-15	-0.390342	0.346	0.814	6.31158e-11
RBPMS	4.13342216020832e-07	-0.390367	0.307	0.561	0.00843342
TP53I11	8.83528131327141e-07	-0.390608	0.124	0.348	0.0180266
PNKD	2.38530387694494e-14	-0.390687	0.235	0.679	4.86674e-10
ITGB1BP1	3.39446515608201e-17	-0.390916	0.216	0.738	6.92573e-13
SLC39A10	5.7656953539453e-08	-0.390937	0.15	0.412	0.00117637
U2SURP	1.64305904028232e-14	-0.390956	0.346	0.801	3.35233e-10
TIAL1	3.09347942903294e-13	-0.39138	0.268	0.683	6.31163e-09
SH3GLB1	1.95304472920952e-11	-0.391459	0.386	0.783	3.9848e-07
NDUFV3	6.20316992873712e-12	-0.391484	0.17	0.548	1.26563e-07
SELENOK	1.24623026304937e-09	-0.391533	0.81	0.973	2.54268e-05
PRPF40A	6.54229725002065e-16	-0.391547	0.333	0.819	1.33482e-11
TMEM256	6.4096378288979e-19	-0.391581	0.203	0.719	1.30776e-14
ECI2	6.03190514730497e-12	-0.391797	0.209	0.588	1.23069e-07
NDUFS3	1.16839172740196e-11	-0.391797	0.196	0.57	2.38387e-07
ESF1	2.75227036185867e-15	-0.392114	0.163	0.611	5.61546e-11
P4HB	1.07118278577384e-08	-0.392163	0.608	0.873	0.000218553
MAP3K13	5.04487065809604e-11	-0.392262	0.261	0.624	1.0293e-06
MAPK3	3.91884942953261e-08	-0.392262	0.268	0.52	0.000799563
RNF2	1.68876770442848e-10	-0.392487	0.098	0.394	3.44559e-06
IDH2	1.40409384479866e-10	-0.392798	0.059	0.339	2.86477e-06
GGNBP2	9.34632773206931e-11	-0.392864	0.268	0.611	1.90693e-06
RARB	7.22077061371702e-12	-0.392959	0.294	0.692	1.47325e-07
NDUFAB1	1.57118740984854e-14	-0.393152	0.412	0.846	3.20569e-10
RBBP4	1.78424e-17	-0.393208	0.242	0.738	3.64038e-13
MFAP2	1.3025600685851e-20	-0.393985	0.007	0.443	2.65761e-16
HADHB	4.6198471754688e-14	-0.394159	0.353	0.814	9.42587e-10
PRDX1	4.44984801759887e-14	-0.394204	0.967	0.991	9.07902e-10
SRM	1.7999754443817e-14	-0.394415	0.124	0.525	3.67249e-10
PTBP1	5.31414976072128e-13	-0.394415	0.444	0.86	1.08425e-08
TPI1	1.38459560597448e-12	-0.394564	0.83	0.973	2.82499e-08
RBFOX2	1.51448383607704e-19	-0.39477	0.144	0.652	3.09e-15
ANKRD50	3.16525684378023e-08	-0.39477	0.163	0.425	0.000645807
FBN1	5.8871059910429e-16	-0.394784	0.098	0.52	1.20115e-11
MADCAM1	3.89891076522009e-07	-0.394851	0	0.154	0.00795495
ZC3H15	7.1502624131684e-14	-0.395995	0.366	0.81	1.45887e-09
SUPT4H1	6.64334543944621e-16	-0.39604	0.203	0.67	1.35544e-11
MAPK1IP1L	2.38828718005342e-10	-0.39604	0.359	0.706	4.87282e-06
CD99	4.0641188756578e-12	-0.396318	0.869	0.95	8.29202e-08
POLR2J3.1	3.74432700680284e-14	-0.396496	0.255	0.71	7.63955e-10
MZT2B	5.34262552160972e-13	-0.396804	0.817	0.977	1.09006e-08
MAP4K2	4.18974441071597e-13	-0.396993	0.013	0.312	8.54834e-09
EIF4E2	1.18651698557351e-14	-0.397078	0.098	0.489	2.42085e-10
COPS9	2.50823075158397e-12	-0.397078	0.68	0.928	5.11754e-08
NRBP1	5.50832728202116e-16	-0.397147	0.183	0.629	1.12386e-11
PDLIM7	3.82113589980901e-15	-0.397189	0.085	0.471	7.79626e-11
YTHDF2	7.15809558157364e-14	-0.397202	0.242	0.665	1.46047e-09
RNASEH2C	2.12091780711896e-16	-0.397396	0.17	0.647	4.32731e-12
SHC2	4.55752078185847e-08	-0.397631	0.209	0.475	0.000929871
RHEB	3.56797185655807e-10	-0.397809	0.693	0.928	7.27973e-06
SREK1	4.92606530301109e-17	-0.398012	0.307	0.837	1.00507e-12
NOSIP	1.04723362543753e-09	-0.398094	0.216	0.516	2.13667e-05
RAB1A	1.00116186401366e-12	-0.398124	0.529	0.905	2.04267e-08
PET100	1.3585927451107e-10	-0.398182	0.601	0.869	2.77194e-06
PSIP1	1.03964775627221e-14	-0.39826	0.235	0.706	2.12119e-10
TMEM14B	2.6165187185936e-17	-0.398655	0.216	0.688	5.33848e-13
BAX	5.75923876367041e-11	-0.398805	0.176	0.502	1.17506e-06
SFPQ	7.97472146949585e-14	-0.398908	0.791	0.959	1.62708e-09
PPP2CA	3.66691687921844e-12	-0.399209	0.275	0.67	7.48161e-08
PRKCSH	2.76444220158295e-14	-0.39953	0.176	0.593	5.64029e-10
UQCRQ	1.00189015517648e-14	-0.399865	0.797	0.941	2.04416e-10
MEAF6	4.01162728246531e-15	-0.400066	0.163	0.593	8.18492e-11
NTAN1	3.25934296563319e-10	-0.400324	0.137	0.434	6.65004e-06
CKLF	4.55090751221099e-09	-0.400646	0.15	0.434	9.28522e-05
MED10	2.81306363373826e-10	-0.400881	0.157	0.462	5.73949e-06
FDX1	6.3712139516345e-12	-0.401408	0.15	0.507	1.29992e-07
LMO4	9.34884212440894e-12	-0.401498	0.497	0.805	1.90744e-07
PTPRA	5.57236240035425e-14	-0.401629	0.222	0.674	1.13693e-09
MCTS1	3.71427218407796e-10	-0.401675	0.15	0.448	7.57823e-06
PAIP2	4.84579832006612e-10	-0.401962	0.627	0.887	9.88688e-06
DNAJB11	1.43408438971517e-08	-0.402115	0.235	0.507	0.000292596
UBB	3.7187076349194e-15	-0.402304	0.993	1	7.58728e-11
LSM4	3.17410751704248e-11	-0.402835	0.196	0.552	6.47613e-07
ADH5	7.53095159567178e-17	-0.403111	0.288	0.769	1.53654e-12
COPB2	9.86977562184306e-19	-0.403511	0.176	0.679	2.01373e-14
FRZB	3.50335275344216e-13	-0.403791	0.078	0.448	7.14789e-09
RPS29	3.39939837514407e-13	-0.404015	1	1	6.93579e-09
VAPA	9.09116744902949e-13	-0.404084	0.784	0.991	1.85487e-08
MLF1	7.86520808642599e-08	-0.404316	0.163	0.43	0.00160474
GSTA4	9.59425338163495e-15	-0.40456	0.085	0.471	1.95752e-10
FAAP20	4.40795435494876e-18	-0.404646	0.15	0.624	8.99355e-14
HMGA1	3.65446088395572e-09	-0.404646	0.137	0.425	7.4562e-05
TMEM59	1.81806589732754e-13	-0.404821	0.876	0.977	3.7094e-09
CDC42EP5	4.3479604417529e-14	-0.405078	0.176	0.602	8.87114e-10
AP3S1	9.65313802546685e-17	-0.40509	0.216	0.67	1.96953e-12
CAPZB	3.73115903098887e-12	-0.40521	0.582	0.891	7.61268e-08
DNTTIP2	5.10857914725644e-07	-0.405465	0.294	0.516	0.010423
MTDH	4.84082395476559e-11	-0.405874	0.712	0.959	9.87673e-07
PPM1F	1.34658012700892e-10	-0.405881	0.137	0.452	2.74743e-06
SSNA1	5.34535532513028e-14	-0.405895	0.124	0.502	1.09061e-09
ARF1	3.31881060214346e-13	-0.405955	0.837	0.982	6.77137e-09
DHX9	8.42401858645253e-14	-0.406184	0.242	0.661	1.71875e-09
ECI1	1.54102031522915e-13	-0.40625	0.176	0.575	3.14414e-09
UQCR11	3.71542839004347e-11	-0.406353	0.824	0.95	7.58059e-07
KPNA4	2.97051184731843e-14	-0.406949	0.327	0.765	6.06074e-10
COPS5	1.92280774700773e-12	-0.40705	0.17	0.543	3.9231e-08
CEMIP2	4.14525354824984e-07	-0.407236	0.183	0.425	0.00845756
DDX6	6.58230732044486e-16	-0.407295	0.392	0.842	1.34299e-11
MACF1	5.66068240094028e-12	-0.40752	0.542	0.919	1.15495e-07
SDHC	3.9613969078538e-17	-0.4076	0.235	0.733	8.08244e-13
CYCS	3.0992647886316e-10	-0.40766	0.673	0.9	6.32343e-06
AAMDC	8.10807507920513e-15	-0.407866	0.203	0.615	1.65429e-10
ARL1	2.11741643943626e-15	-0.408114	0.229	0.661	4.32016e-11
LSM8	5.16578457349532e-11	-0.408176	0.379	0.733	1.05398e-06
NDUFAF8	7.51617764208955e-17	-0.408209	0.072	0.489	1.53353e-12
GIMAP1	3.2664941828595e-07	-0.409001	0.464	0.661	0.00666463
WLS	7.67727954971464e-18	-0.409121	0.144	0.624	1.5664e-13
PDHB	1.7524766880759e-11	-0.409121	0.17	0.516	3.57558e-07
TCEA2	3.01270077007962e-15	-0.409422	0.19	0.615	6.14681e-11
C11orf58	7.08844475272258e-13	-0.409467	0.85	0.946	1.44626e-08
C8orf59	3.04700178689162e-13	-0.409614	0.497	0.887	6.2168e-09
MGMT	4.81550087665907e-14	-0.409683	0.144	0.525	9.82507e-10
NDUFV2	3.25146801091318e-14	-0.410363	0.451	0.855	6.63397e-10
SPTSSA	4.65325506681876e-12	-0.411422	0.222	0.593	9.49404e-08
UBA2	1.61557816407449e-16	-0.4116	0.209	0.674	3.29626e-12
RCSD1	3.34129032593169e-10	-0.411657	0.046	0.308	6.81723e-06
VASH1	1.52284800182352e-09	-0.41175	0.118	0.403	3.10707e-05
LTA4H	2.35523527288922e-09	-0.411789	0.176	0.466	4.80539e-05
DYNLRB1	9.09400488945519e-14	-0.411896	0.556	0.873	1.85545e-09
PRKAR1A	4.27528087380442e-12	-0.411963	0.699	0.941	8.72286e-08
C19orf53	3.95604781839318e-12	-0.412567	0.621	0.896	8.07152e-08
RSRP1	4.71512496955816e-11	-0.412624	0.745	0.955	9.62027e-07
DDX5	3.29716950598612e-13	-0.412736	1	1	6.72721e-09
TPM3	2.42307512167958e-09	-0.41292	0.778	0.941	4.9438e-05
FXYD5	1.58884950766136e-06	-0.413422	0.51	0.683	0.0324173
DYNC1LI2	2.87620751854237e-12	-0.413486	0.444	0.837	5.86833e-08
MRPL20	1.60905718307249e-09	-0.414099	0.549	0.796	3.28296e-05
UBALD2	1.5273712239856e-08	-0.414416	0.288	0.561	0.00031163
MYL12B	3.6621562177391e-11	-0.414446	0.987	0.995	7.4719e-07
CCDC59	1.35791879494903e-16	-0.415035	0.261	0.747	2.77056e-12
ROCK2	1.76654421266073e-15	-0.415035	0.346	0.796	3.60428e-11
SEM1	5.0083332843489e-15	-0.415592	0.856	0.982	1.02185e-10
DGUOK	4.70790497514685e-18	-0.415936	0.163	0.638	9.60554e-14
NECAP2	1.76274440177115e-09	-0.415982	0.235	0.529	3.59653e-05
CDC37	1.91897826495639e-12	-0.416104	0.536	0.91	3.91529e-08
GABPB1-AS1	3.27056819985843e-17	-0.416298	0.229	0.738	6.67294e-13
PSMG2	8.79754875556903e-15	-0.416394	0.235	0.661	1.79496e-10
FN1	4.58294089496818e-13	-0.416671	0.32	0.819	9.35057e-09
SEPT9	6.90790832783533e-15	-0.416772	0.294	0.733	1.40942e-10
TMEM173	7.16423800573495e-09	-0.41681	0.255	0.529	0.000146172
RSF1	5.11373033189833e-17	-0.416966	0.359	0.851	1.04335e-12
METRNL	1.8190036379818e-11	-0.417073	0.242	0.629	3.71131e-07
EIF3G	1.81399682649166e-12	-0.417131	0.634	0.941	3.7011e-08
BCL7C	1.80180144517229e-16	-0.417144	0.203	0.674	3.67622e-12
JPX	1.31100009544765e-12	-0.417391	0.255	0.661	2.67483e-08
CEP170	4.3894291075892e-12	-0.417577	0.216	0.584	8.95575e-08
BNIP3L	1.2734969310222e-12	-0.417686	0.51	0.81	2.59832e-08
ACTN4	4.60180494988741e-09	-0.417827	0.641	0.959	9.38906e-05
EVL	1.0745210984366e-15	-0.418566	0.196	0.661	2.19235e-11
CTNNAL1	1.37096487229214e-10	-0.418727	0.51	0.869	2.79718e-06
SKA2	7.27693714845394e-15	-0.419281	0.163	0.579	1.48471e-10
SKIL	6.46883725442604e-13	-0.419551	0.444	0.923	1.31984e-08
GSTO1	1.03659981048261e-09	-0.419662	0.804	0.937	2.11497e-05
DARS	3.27073889618362e-10	-0.419733	0.131	0.434	6.67329e-06
MZT2A	5.70742382745919e-17	-0.419785	0.15	0.615	1.16449e-12
SUGT1	4.48187913257538e-13	-0.419894	0.281	0.679	9.14438e-09
ALDH9A1	1.67012163457833e-12	-0.419949	0.307	0.688	3.40755e-08
TRAPPC4	1.39118046144376e-07	-0.420257	0.196	0.434	0.00283843
CAP1	1.16845224171086e-12	-0.42044	0.431	0.873	2.38399e-08
C19orf70	3.11001326859171e-17	-0.421138	0.261	0.751	6.34536e-13
CTNNA1	1.06001704994047e-10	-0.421248	0.569	0.928	2.16275e-06
LAMTOR5	2.15338874445053e-13	-0.421518	0.667	0.905	4.39356e-09
KCNK6	2.80001322770863e-08	-0.421783	0.105	0.344	0.000571287
EIF6	1.82287611632441e-16	-0.422082	0.196	0.656	3.71921e-12
YWHAB	9.83421863477038e-12	-0.422177	0.876	0.991	2.00648e-07
PCBP2	1.81322186430635e-12	-0.42219	0.948	0.982	3.69952e-08
DNAJC7	3.69124112821605e-18	-0.422454	0.222	0.738	7.53124e-14
QKI	1.2806127363011e-10	-0.422525	0.784	0.982	2.61283e-06
SNRPG	1.64722107697696e-12	-0.422888	0.634	0.923	3.36083e-08
RAB5IF	2.15827844157814e-09	-0.423187	0.17	0.448	4.40354e-05
PRDM1	4.63432236231038e-08	-0.423187	0.124	0.38	0.000945541
VDAC2	1.85426764783734e-13	-0.423569	0.627	0.919	3.78326e-09
NDUFA12	1.79030535459515e-14	-0.423814	0.451	0.91	3.65276e-10
SELENOF	1.34831663448881e-11	-0.423818	0.699	0.928	2.75097e-07
ANAPC13	1.04824499049442e-11	-0.423862	0.098	0.425	2.13873e-07
NHP2	3.31191478692261e-15	-0.424003	0.261	0.724	6.7573e-11
LMAN2	2.27708636170632e-16	-0.424053	0.333	0.833	4.64594e-12
STAU1	3.54388197551112e-13	-0.424268	0.353	0.747	7.23058e-09
PFDN2	5.39900460738768e-15	-0.424638	0.529	0.932	1.10156e-10
FLT4	9.53340562773718e-09	-0.424696	0.203	0.484	0.00019451
MEST	1.19497978938455e-18	-0.424883	0	0.394	2.43812e-14
TRAF4	5.37151947249222e-11	-0.425078	0.059	0.348	1.09595e-06
KLF3	4.59313370760713e-09	-0.425288	0.261	0.543	9.37137e-05
CD151	1.58491120774244e-11	-0.425354	0.458	0.869	3.23369e-07
MRPL27	3.46749876590923e-16	-0.425371	0.098	0.525	7.07474e-12
TMEM205	1.82950573327362e-17	-0.425506	0.15	0.629	3.73274e-13
PPP1R16B	2.74967345006151e-10	-0.425506	0.105	0.389	5.61016e-06
PAFAH1B3	6.86547996610216e-17	-0.426066	0.072	0.489	1.40076e-12
NDUFS8	3.54928144587692e-17	-0.426164	0.248	0.747	7.2416e-13
CAPZA1	5.56466140918273e-15	-0.426676	0.333	0.792	1.13536e-10
TNIP1	1.77895367694587e-10	-0.426843	0.131	0.43	3.6296e-06
STOML2	2.11292605379688e-17	-0.426892	0.209	0.692	4.311e-13
DNAJB6	3.17842806931134e-13	-0.427205	0.752	0.959	6.48495e-09
DCTN6	1.82176398939956e-13	-0.427352	0.281	0.674	3.71695e-09
MRPS21	5.47470820812258e-13	-0.427432	0.49	0.855	1.117e-08
ZNF521	9.41373252462032e-08	-0.427552	0.176	0.412	0.00192068
PCOLCE	8.71123081829363e-14	-0.42758	0.072	0.425	1.77735e-09
CSNK1A1	2.11068767426346e-12	-0.427639	0.837	0.995	4.30644e-08
ITPRIPL2	4.5614043364936e-08	-0.427884	0.157	0.412	0.000930663
PPP2R2A	5.3268303273041e-08	-0.427915	0.327	0.566	0.00108683
ZKSCAN1	1.22114190181652e-14	-0.428202	0.163	0.584	2.4915e-10
UBE2V2	3.17735709217454e-14	-0.428202	0.157	0.579	6.48276e-10
POLR2J	9.47397004751255e-15	-0.428422	0.248	0.683	1.93297e-10
UBE2M	3.02586213511719e-16	-0.42844	0.275	0.756	6.17367e-12
HNRNPAB	6.70020214959231e-14	-0.428858	0.301	0.724	1.36704e-09
CNIH1	1.87615590034891e-15	-0.428885	0.19	0.656	3.82792e-11
CALD1	6.0372892603977e-14	-0.429474	0.83	0.968	1.23179e-09
TRIL	6.96687310802938e-13	-0.429492	0.007	0.299	1.42145e-08
DECR1	4.86080795184858e-14	-0.430013	0.183	0.584	9.91751e-10
RAD23B	4.06761580774515e-19	-0.430078	0.235	0.719	8.29916e-15
CD164	8.82360432233391e-15	-0.430158	0.412	0.805	1.80028e-10
COMMD6	2.49356508393948e-13	-0.43042	0.928	0.991	5.08762e-09
CD63	1.31185805125329e-17	-0.430555	0.993	1	2.67658e-13
IMPDH2	1.81199213569793e-18	-0.430783	0.183	0.674	3.69701e-14
SOX11	5.53596673141106e-15	-0.430783	0	0.326	1.1295e-10
OAZ1	2.68154895524928e-14	-0.430854	0.967	1	5.47116e-10
RPS27	6.31325889727793e-18	-0.431239	1	1	1.28809e-13
MPRIP	2.04442674080119e-12	-0.431441	0.288	0.67	4.17124e-08
AP2A2	2.36363074803644e-09	-0.431529	0.216	0.502	4.82252e-05
IER2	2.3539664279335e-06	-0.431669	0.967	0.977	0.048028
ZNHIT1	8.32083583035819e-14	-0.431803	0.425	0.855	1.6977e-09
MINDY2	3.23487902099286e-11	-0.431803	0.359	0.715	6.60012e-07
SMARCA1	2.30853462829099e-18	-0.432476	0.105	0.566	4.7101e-14
SIVA1	1.73145032520302e-13	-0.432548	0.516	0.864	3.53268e-09
PPIL4	9.88286843729073e-16	-0.432715	0.131	0.552	2.0164e-11
CRIP2	1.28598462861569e-06	-0.433255	0.712	0.787	0.0262379
CA4	3.26230119651641e-11	-0.433446	0.294	0.665	6.65607e-07
ITIH5	1.85873180049609e-13	-0.43379	0.216	0.643	3.79237e-09
ACTR10	3.37721454988943e-16	-0.434127	0.222	0.688	6.89053e-12
CYC1	1.80690185544385e-16	-0.434441	0.157	0.611	3.68662e-12
MARCH7	6.0362859399589e-15	-0.434453	0.19	0.624	1.23158e-10
TMCO1	3.66133e-15	-0.434767	0.307	0.774	7.47021e-11
TAX1BP1	3.59131466399249e-12	-0.434856	0.497	0.864	7.32736e-08
NDUFA8	2.20470346786122e-12	-0.434961	0.216	0.588	4.49826e-08
ATP2B1	1.35863108273013e-09	-0.435193	0.144	0.416	2.77201e-05
PGAM1	3.3322167276114e-17	-0.435423	0.373	0.842	6.79872e-13
SNRPB	2.8853119679414e-12	-0.435649	0.634	0.928	5.8869e-08
NUDC	6.15771e-16	-0.436011	0.399	0.792	1.25636e-11
RALA	1.42064683437669e-12	-0.436032	0.092	0.425	2.89855e-08
RNF7	4.00654917692736e-14	-0.436285	0.451	0.873	8.17456e-10
TNFRSF19	8.66209595922159e-13	-0.436323	0.052	0.371	1.76733e-08
SF3B2	2.61101825967995e-16	-0.436419	0.281	0.76	5.32726e-12
AKAP13	3.65418130112543e-13	-0.436435	0.281	0.701	7.45563e-09
MRPL14	1.7643012224833e-14	-0.436648	0.222	0.633	3.5997e-10
SON	3.42305082899353e-13	-0.436944	0.895	0.991	6.98405e-09
STIM2	4.03773697057696e-11	-0.437045	0.203	0.529	8.23819e-07
B4GALT1	5.79285722910364e-07	-0.437062	0.399	0.593	0.0118192
ARHGAP28	2.46947267224551e-12	-0.437634	0.039	0.339	5.03847e-08
PPP1CC	5.99084063062582e-18	-0.4379	0.268	0.792	1.22231e-13
LSM14A	6.95411620996646e-17	-0.438	0.242	0.724	1.41885e-12
MPST	5.51389185498111e-12	-0.438537	0.052	0.362	1.125e-07
YY1	3.95130607898091e-15	-0.439201	0.444	0.864	8.06185e-11
TXNDC17	2.56246722509886e-12	-0.439964	0.222	0.588	5.2282e-08
EPHB4	1.55251878646098e-07	-0.440198	0.294	0.534	0.0031676
C4orf48	1.02294268211434e-14	-0.440262	0.15	0.566	2.08711e-10
PSMB2	1.64714962029185e-17	-0.440288	0.386	0.86	3.36068e-13
DCAF7	6.82203168753727e-14	-0.441342	0.131	0.507	1.3919e-09
LEPROTL1	5.53891797862712e-09	-0.441495	0.183	0.466	0.000113011
SNRPN	4.33486760808811e-18	-0.44181	0.301	0.805	8.84443e-14
TRAPPC1	1.21039635101531e-17	-0.442126	0.216	0.706	2.46957e-13
C1QBP	3.30314e-19	-0.442239	0.294	0.801	6.73939e-15
CREG2	4.83702e-11	-0.442479	0	0.244	9.86898e-07
RSL24D1	1.6784168768556e-12	-0.442497	0.641	0.882	3.42447e-08
LPAR6	2.99995122117883e-07	-0.442611	0.536	0.719	0.0061208
ARF4	4.09351659560753e-12	-0.442868	0.66	0.914	8.352e-08
RPL21	1.53882914052515e-18	-0.442905	1	1	3.13967e-14
APLP2	1.74552230326462e-13	-0.442962	0.895	0.959	3.56139e-09
IRX3	7.50476981327024e-08	-0.443205	0.183	0.439	0.0015312
ILK	6.68770261933192e-17	-0.443205	0.222	0.71	1.36449e-12
LSM3	1.36913573597727e-18	-0.443615	0.314	0.837	2.79345e-14
PSMB1	8.75828167099995e-17	-0.443753	0.797	0.959	1.78695e-12
URI1	7.7279577782847e-14	-0.443812	0.124	0.516	1.57674e-09
EIF2A	2.02894040930372e-14	-0.444686	0.255	0.688	4.13965e-10
RAB34	5.94518135496183e-19	-0.44513	0.078	0.543	1.213e-14
TSG101	1.35772621858791e-16	-0.445382	0.176	0.647	2.77017e-12
TAX1BP3	1.82530849736134e-09	-0.445425	0.216	0.502	3.72418e-05
BZW1	1.03731795591828e-10	-0.445523	0.81	0.964	2.11644e-06
ZFR	1.57314511589447e-15	-0.445886	0.222	0.674	3.20969e-11
IRF1	8.37684319235781e-08	-0.446006	0.627	0.891	0.00170913
SPTAN1	1.6686094223617e-11	-0.446186	0.516	0.896	3.40446e-07
NECTIN2	2.22280549657266e-14	-0.446527	0.529	0.914	4.53519e-10
PDAP1	2.6236148393539e-14	-0.446783	0.359	0.787	5.35296e-10
DPYSL3	4.53941586146842e-20	-0.447213	0.052	0.516	9.26177e-16
BRI3	3.05122249646241e-13	-0.447312	0.948	0.968	6.22541e-09
TMOD3	3.15741314646362e-07	-0.44778	0.49	0.665	0.00644207
MAGEH1	1.69712167913519e-18	-0.448243	0.092	0.561	3.46264e-14
COX6A1	5.93920578389912e-20	-0.448533	0.791	0.991	1.21178e-15
PLTP	1.84791456141255e-16	-0.448539	0.17	0.597	3.7703e-12
ZFYVE16	1.15990425245155e-19	-0.448691	0.183	0.679	2.36655e-15
BRD4	2.82859384994077e-17	-0.449132	0.32	0.801	5.77118e-13
SINHCAF	1.82572882777243e-08	-0.449132	0.307	0.579	0.000372503
SCARF1	3.76476762039418e-09	-0.44914	0.288	0.575	7.68126e-05
EIF2S2	1.18581377798843e-11	-0.449397	0.654	0.887	2.41942e-07
PEA15	2.00142876714906e-08	-0.44942	0.444	0.688	0.000408352
CTTN	3.5486980428679e-15	-0.449548	0.294	0.706	7.24041e-11
DYNC1H1	5.30388638080157e-15	-0.449626	0.333	0.828	1.08215e-10
HERC1	8.16266248983524e-09	-0.44979	0.137	0.407	0.000166543
GPX7	2.29795183609364e-17	-0.449877	0.059	0.48	4.68851e-13
ARF6	9.43380880544219e-14	-0.450126	0.333	0.765	1.92478e-09
NBDY	6.54391265753585e-13	-0.450484	0.49	0.842	1.33515e-08
PCMT1	2.46278195353106e-17	-0.450586	0.268	0.765	5.02481e-13
SDF2	3.15665021902292e-14	-0.451254	0.294	0.697	6.44051e-10
ATP1B1	5.9206908473979e-22	-0.451818	0.039	0.534	1.208e-17
HSPA8	6.96764656121929e-14	-0.451927	0.961	0.995	1.42161e-09
MYCT1	7.62173087529378e-08	-0.451947	0.503	0.715	0.00155506
MYL12A	6.93315750016516e-15	-0.452184	0.987	1	1.41457e-10
SELENOP	4.62072836483229e-15	-0.452249	0.843	0.95	9.42767e-11
PFDN4	1.17776247928051e-18	-0.453256	0.144	0.629	2.40299e-14
LINC01833	8.26609567225818e-08	-0.453256	0.353	0.593	0.00168653
COX8A	7.78247729639159e-18	-0.453677	0.778	0.968	1.58786e-13
UBTF	8.15870942542842e-16	-0.453901	0.15	0.575	1.66462e-11
SOD1	2.89631506595447e-15	-0.4541	0.85	0.964	5.90935e-11
ATP5PD	7.55116822844835e-14	-0.45415	0.608	0.869	1.54066e-09
NDUFB9	3.75864221293051e-14	-0.454389	0.399	0.796	7.66876e-10
SNU13	1.84916987150722e-14	-0.454713	0.778	0.955	3.77286e-10
LRP6	8.16863496049517e-10	-0.454778	0.216	0.516	1.66665e-05
EIF5A	2.77480132927919e-10	-0.454793	0.556	0.824	5.66143e-06
JAG1	9.53710253067721e-10	-0.454993	0.288	0.638	1.94586e-05
LMNA	2.46908e-08	-0.456193	0.784	0.864	0.000503766
H1FX	5.37583847835414e-12	-0.456335	0.732	0.946	1.09683e-07
TKT	6.98762581619369e-18	-0.456451	0.333	0.778	1.42569e-13
PSMC3	1.65295486687601e-16	-0.456758	0.248	0.724	3.37252e-12
CPQ	3.30537891461236e-18	-0.456925	0.137	0.606	6.74396e-14
DBN1	5.96210395968768e-12	-0.457156	0.105	0.43	1.21645e-07
EPHX1	3.37783842337501e-08	-0.45735	0.314	0.552	0.00068918
PCNA	2.92319448938176e-07	-0.457594	0.118	0.348	0.00596419
CLSTN1	7.86930942890622e-15	-0.45769	0.196	0.615	1.60558e-10
SERTAD1	2.49320125572158e-11	-0.457987	0.523	0.887	5.08688e-07
NEDD8	2.01261956933654e-15	-0.458954	0.739	0.95	4.10635e-11
FRG1	1.96846357730553e-13	-0.459268	0.19	0.584	4.01626e-09
RPS21	9.70472700667907e-19	-0.459464	1	1	1.98006e-14
METAP2	2.65122416312913e-19	-0.459735	0.301	0.842	5.40929e-15
TFG	1.19791266110381e-21	-0.459758	0.275	0.842	2.4441e-17
PRPF38A	4.38088974951046e-14	-0.4599	0.196	0.597	8.93833e-10
MMP2	2.88977018818411e-08	-0.460539	0.255	0.52	0.0005896
TRIM28	2.03750176775053e-19	-0.460705	0.235	0.76	4.15711e-15
GYPC	1.60002554751796e-13	-0.460764	0.412	0.851	3.26453e-09
PDIA4	2.21470155772958e-17	-0.461035	0.248	0.71	4.51866e-13
RPS11	1.82056597568976e-19	-0.461532	1	1	3.7145e-15
TMEM156	3.88928205198618e-12	-0.461791	0.007	0.281	7.9353e-08
ITPKB	7.13805386955021e-13	-0.461874	0.085	0.425	1.45638e-08
TGFB1	4.82111264344942e-07	-0.462405	0.32	0.534	0.00983652
LY6E	3.82769801118523e-11	-0.462532	0.366	0.76	7.80965e-07
GTF2H5	2.84771918372162e-19	-0.462743	0.242	0.76	5.8102e-15
GLO1	8.64188915364129e-20	-0.462871	0.203	0.729	1.7632e-15
SRSF4	4.77184677332014e-12	-0.463002	0.497	0.896	9.736e-08
LAPTM4B	3.27825360039148e-19	-0.463075	0.255	0.81	6.68862e-15
ALKBH7	5.41544675711576e-20	-0.463206	0.203	0.756	1.10491e-15
PHACTR2	2.3949178213467e-09	-0.463313	0.588	0.905	4.88635e-05
H2AFY	3.46044297168594e-18	-0.463371	0.314	0.796	7.06034e-14
GTF2A2	1.36468476265336e-17	-0.463504	0.314	0.796	2.78437e-13
FLNA	2.14923845643714e-15	-0.463636	0.307	0.787	4.38509e-11
PTTG1	4.06561974404567e-07	-0.463781	0.013	0.181	0.00829508
LSM2	1.59749423023345e-13	-0.463794	0.255	0.656	3.25937e-09
CCND2	1.43957405625008e-18	-0.463953	0.222	0.729	2.93716e-14
SH3BGRL3	1.81581272977959e-14	-0.464149	0.654	0.946	3.7048e-10
KRAS	7.4584658877741e-14	-0.464331	0.379	0.792	1.52175e-09
C1orf54	6.64046725863745e-13	-0.464331	0.301	0.719	1.35485e-08
NDUFA4	4.72065168881439e-18	-0.464483	0.915	0.995	9.63155e-14
PHF14	1.03659474794736e-21	-0.464566	0.203	0.769	2.11496e-17
CHID1	1.12543435784734e-22	-0.464939	0.092	0.624	2.29622e-18
ILF3	8.39987234766553e-20	-0.464964	0.176	0.692	1.71383e-15
SEC61G	4.12703017468928e-16	-0.465874	0.837	0.968	8.42038e-12
BSG	2.27290217805222e-14	-0.466501	0.641	0.937	4.6374e-10
LOXL2	7.90902498579358e-13	-0.466736	0.078	0.407	1.61368e-08
SEPT10	5.7256845596477e-13	-0.467073	0.32	0.674	1.16821e-08
SNRNP70	8.16755758905617e-16	-0.467393	0.307	0.765	1.66643e-11
XRCC5	1.65014573799713e-15	-0.467415	0.588	0.928	3.36679e-11
YES1	1.34406295973372e-08	-0.46747	0.399	0.661	0.000274229
PSMD8	8.82896237653815e-16	-0.467516	0.503	0.9	1.80137e-11
HES4	3.78237239332224e-08	-0.467725	0.386	0.751	0.000771717
APH1A	3.37162642514797e-19	-0.468523	0.261	0.783	6.87913e-15
COPA	1.97366867978033e-16	-0.468958	0.307	0.774	4.02688e-12
NONO	1.93756096556346e-18	-0.469317	0.34	0.855	3.95321e-14
SEPT11	7.35439987797973e-22	-0.469592	0.163	0.701	1.50052e-17
RTN3	1.207e-19	-0.469603	0.235	0.778	2.46264e-15
GNAI1	3.09032520044477e-11	-0.469817	0.222	0.548	6.30519e-07
ATP6V1G1	7.3960515484821e-19	-0.470337	0.804	0.977	1.50902e-14
TRIR	6.52410586164446e-17	-0.470604	0.804	0.991	1.33111e-12
LAMTOR2	3.26294724257076e-13	-0.471134	0.235	0.606	6.65739e-09
VDAC1	1.43298142912329e-16	-0.471916	0.242	0.697	2.92371e-12
CUEDC2	1.0635602028586e-17	-0.472026	0.17	0.638	2.16998e-13
UNC5B	3.11933355851165e-07	-0.472026	0.072	0.281	0.00636438
AGRN	2.14626794345425e-13	-0.472283	0.092	0.448	4.37903e-09
ATRX	8.09232189684702e-13	-0.472828	0.588	0.937	1.65108e-08
VASP	4.9442974294628e-11	-0.473058	0.203	0.525	1.00879e-06
LAPTM4A	5.86211922247864e-20	-0.47377	0.98	0.995	1.19605e-15
SELENOS	1.6649159512488e-16	-0.474577	0.359	0.837	3.39693e-12
EIF3A	4.11767139433652e-16	-0.474635	0.373	0.846	8.40128e-12
TMEM230	8.29863043050663e-17	-0.474746	0.386	0.851	1.69317e-12
MAF1	6.63220329573598e-19	-0.475028	0.15	0.633	1.35317e-14
AP1S1	8.2252164228396e-13	-0.475208	0.059	0.38	1.67819e-08
ITM2B	7.77185555643609e-10	-0.475312	1	1	1.58569e-05
VDAC3	4.91921420960909e-22	-0.475424	0.229	0.778	1.00367e-17
NFIB	1.09268125650037e-10	-0.475483	0.608	0.946	2.2294e-06
KANK2	1.81426122454362e-19	-0.475641	0.111	0.602	3.70164e-15
ARHGAP29	1.2909922117205e-08	-0.475974	0.654	0.905	0.000263401
SELENOH	1.75031115013488e-13	-0.476054	0.699	0.932	3.57116e-09
SKP1	2.71254063139679e-18	-0.476555	0.961	1	5.5344e-14
GCC2	3.59776185304965e-18	-0.476689	0.32	0.824	7.34051e-14
ATRAID	7.07602219473819e-16	-0.477028	0.549	0.9	1.44372e-11
SSB	1.2119612918761e-17	-0.477181	0.523	0.919	2.47276e-13
TCF15	1.54256849676296e-09	-0.477189	0.111	0.389	3.1473e-05
TECR	2.26671291150196e-18	-0.477501	0.196	0.692	4.62477e-14
TBL1XR1	2.17360213101543e-22	-0.477587	0.229	0.801	4.4348e-18
SFRP1	2.3635231205782e-19	-0.477829	0.052	0.502	4.8223e-15
RPL31	3.78199097184005e-19	-0.478326	0.993	1	7.7164e-15
CSTB	9.81804374485559e-16	-0.478382	0.68	0.9	2.00318e-11
FOLH1	2.92181759526134e-11	-0.478809	0.131	0.457	5.96138e-07
HIC1	6.0546204700309e-13	-0.478941	0.229	0.611	1.23532e-08
PLEKHA1	2.10089069726594e-08	-0.479034	0.346	0.606	0.000428645
HSP90AB1	5.46610546447159e-12	-0.479488	0.993	0.995	1.11525e-07
IGBP1	1.47268450300258e-19	-0.479573	0.216	0.729	3.00472e-15
ZNRF1	3.4404158843234e-12	-0.479573	0.137	0.462	7.01948e-08
SPCS2	1.59101690868512e-15	-0.479964	0.686	0.937	3.24615e-11
EMC10	3.56117358581074e-21	-0.480358	0.124	0.643	7.26586e-17
METTL26	8.64034253622195e-18	-0.480987	0.216	0.688	1.76289e-13
ZNF467	1.19367135896825e-13	-0.481233	0.105	0.457	2.43545e-09
ATP6V1F	2.00160491332169e-20	-0.481314	0.399	0.864	4.08387e-16
SAP18	5.02663533098091e-19	-0.481612	0.824	0.964	1.02558e-14
SSBP1	4.55184797879191e-16	-0.481649	0.484	0.855	9.28714e-12
VCP	1.10215539205888e-16	-0.481719	0.386	0.855	2.24873e-12
ELAVL1	2.93599066614312e-21	-0.481768	0.124	0.656	5.9903e-17
GSTP1	6.98845640889837e-16	-0.482224	0.941	0.986	1.42585e-11
SMC3	4.03657350859475e-18	-0.482227	0.235	0.738	8.23582e-14
RARG	6.36156153230203e-12	-0.482265	0.026	0.312	1.29795e-07
CTSH	9.19286623639262e-07	-0.483001	0.248	0.452	0.0187562
CBX5	8.31516120584151e-22	-0.483211	0.163	0.706	1.69654e-17
PCM1	1.01787057431305e-18	-0.484723	0.307	0.842	2.07676e-14
ARID4B	4.76621300203615e-14	-0.485001	0.471	0.905	9.7245e-10
RAN	1.80128836607882e-15	-0.485095	0.745	0.964	3.67517e-11
TLN1	1.74765414949855e-16	-0.485765	0.333	0.819	3.56574e-12
DCTN2	2.49291996026678e-22	-0.485856	0.209	0.76	5.0863e-18
GRN	7.93939085072085e-16	-0.485957	0.405	0.882	1.61987e-11
ICAM2	3.11225281080897e-09	-0.486196	0.444	0.701	6.34993e-05
SRSF3	8.11159540759634e-15	-0.48633	0.961	0.982	1.65501e-10
FAU	2.66002969309683e-25	-0.48659	1	1	5.42726e-21
PAIP1	4.83974618884149e-17	-0.486799	0.222	0.661	9.87453e-13
H2AFV	1.26389511474043e-16	-0.487478	0.379	0.86	2.57873e-12
TXNL4A	8.10623196476072e-18	-0.487821	0.222	0.706	1.65391e-13
PIN4	1.12589919059574e-16	-0.4891	0.203	0.633	2.29717e-12
HSPA12B	2.26136309774172e-07	-0.489425	0.235	0.452	0.00461386
FTH1	5.31908277898341e-20	-0.490343	1	1	1.08525e-15
UBE2L3	1.4822047729351e-21	-0.490365	0.268	0.833	3.02414e-17
TXN2	2.26484957288203e-22	-0.490384	0.118	0.661	4.62097e-18
EFNB1	2.5251151770779e-08	-0.490866	0.307	0.557	0.000515199
STUB1	2.53952062502783e-24	-0.490937	0.196	0.778	5.18138e-20
MAP4	3.29445109729196e-16	-0.491061	0.405	0.855	6.72167e-12
BORCS7	8.82732815512615e-17	-0.49109	0.281	0.738	1.80104e-12
H3F3B	9.64184429163642e-20	-0.49111	1	1	1.96723e-15
NDUFB7	4.1351076317511e-16	-0.491239	0.51	0.878	8.43686e-12
NDUFB3	9.61359847894515e-18	-0.491589	0.34	0.846	1.96146e-13
TOMM22	1.44463403583047e-18	-0.491703	0.196	0.679	2.94749e-14
MRFAP1	1.37661982920284e-18	-0.492996	0.758	0.982	2.80872e-14
CLNS1A	2.69779993252832e-18	-0.493257	0.203	0.665	5.50432e-14
HACD3	3.79482139049482e-22	-0.493618	0.176	0.715	7.74257e-18
NME1	3.6515039386408e-17	-0.493758	0.144	0.579	7.45016e-13
AP1S2	1.22144711631937e-16	-0.493758	0.203	0.656	2.49212e-12
SNRPF	4.58922951638236e-16	-0.493802	0.503	0.928	9.3634e-12
RTF1	4.95903987156746e-20	-0.494223	0.314	0.833	1.01179e-15
BAD	2.99894888034891e-18	-0.494499	0.085	0.534	6.11876e-14
CPNE2	1.15595261306769e-09	-0.494611	0.222	0.498	2.35849e-05
CSRP1	3.5366289356333e-09	-0.495456	0.34	0.588	7.21578e-05
SRP72	5.79688905971417e-18	-0.495573	0.301	0.814	1.18274e-13
COPS6	1.71744964852159e-18	-0.495604	0.248	0.76	3.50411e-14
SCARB2	1.12965470154059e-16	-0.495723	0.412	0.842	2.30483e-12
MESD	3.92121941869746e-16	-0.495815	0.346	0.805	8.00046e-12
GDI2	1.33889414298681e-18	-0.496009	0.333	0.846	2.73175e-14
MT-ND4	1.27069205820885e-11	-0.496131	1	1	2.59259e-07
NFIL3	8.55184539465267e-12	-0.496279	0.242	0.597	1.74483e-07
PPP2CB	4.63495462616134e-18	-0.496858	0.333	0.824	9.4567e-14
PABPN1	2.28886847943507e-19	-0.497273	0.235	0.747	4.66998e-15
NDUFA13	5.17490243234614e-18	-0.497414	0.745	0.941	1.05584e-13
SGK1	8.43544026279404e-09	-0.497435	0.34	0.652	0.000172108
OGN	9.81450198139981e-10	-0.497794	0.209	0.48	2.00245e-05
SSU72	9.79375818149814e-22	-0.497956	0.275	0.833	1.99822e-17
ATP6V0B	2.05238601966201e-18	-0.498364	0.327	0.819	4.18748e-14
RBMX	3.2986151988162e-18	-0.498599	0.706	0.95	6.73016e-14
VPS51	2.06711551536233e-18	-0.498694	0.118	0.588	4.21754e-14
NID2	1.84337015916836e-12	-0.498906	0.039	0.344	3.76103e-08
CPXM1	2.81169217666684e-23	-0.498991	0	0.475	5.7367e-19
RPS25	3.47329304028466e-23	-0.499497	1	1	7.08656e-19
SLC25A37	2.0127793602177e-11	-0.499901	0.399	0.842	4.10667e-07
ACP1	4.47463630921695e-21	-0.500431	0.137	0.647	9.1296e-17
LIMS1	1.02658842659543e-13	-0.50053	0.516	0.91	2.09455e-09
SNRPC	9.25242778303222e-22	-0.500586	0.248	0.801	1.88777e-17
TPR	1.33690962889167e-18	-0.500775	0.399	0.91	2.7277e-14
ROBO4	1.08793317359325e-07	-0.501313	0.444	0.647	0.00221971
ATP5MG	1.32448613831744e-19	-0.501774	0.935	0.995	2.70235e-15
STMP1	3.69459855922557e-21	-0.501839	0.15	0.67	7.53809e-17
ATOX1	1.22689280757554e-17	-0.501952	0.523	0.928	2.50323e-13
COX7C	1.42889658557664e-23	-0.501973	1	1	2.91538e-19
EMP3	3.78738001885132e-09	-0.502078	0.562	0.796	7.72739e-05
ANXA6	2.22703945136169e-24	-0.502104	0.046	0.566	4.54383e-20
UBE2E3	1.24571909860691e-17	-0.502411	0.281	0.778	2.54164e-13
FUS	2.37130989111535e-14	-0.502468	0.876	0.968	4.83818e-10
HNRNPC	6.62537448973104e-18	-0.502522	0.863	0.982	1.35178e-13
UBE2R2	2.13725026042575e-19	-0.502703	0.288	0.81	4.36063e-15
ODC1	2.30174517976598e-21	-0.502722	0.111	0.633	4.69625e-17
RGL2	6.27603497141248e-14	-0.502722	0.157	0.52	1.2805e-09
EIF2S3	7.68428285280658e-21	-0.502785	0.261	0.787	1.56782e-16
PABPC1	2.26300111028125e-15	-0.502866	0.915	0.986	4.6172e-11
ATXN10	2.11498984255966e-24	-0.503218	0.183	0.778	4.31521e-20
PTRHD1	2.77099757623827e-20	-0.503725	0.15	0.652	5.65367e-16
POLR2K	2.18546311510448e-19	-0.503802	0.294	0.819	4.459e-15
PROCR	1.41569574063212e-06	-0.503885	0.301	0.507	0.0288844
ATP5PF	4.44516147826049e-19	-0.504196	0.863	0.982	9.06946e-15
TIMM8B	1.70455232914518e-21	-0.50436	0.196	0.76	3.4778e-17
CACYBP	9.70623921477991e-21	-0.50504	0.268	0.783	1.98036e-16
ITGB1	4.53569966566384e-14	-0.505746	0.928	1	9.25419e-10
NAP1L4	2.62251631079075e-21	-0.505911	0.131	0.647	5.35072e-17
UFC1	5.05539794144172e-21	-0.505931	0.314	0.851	1.03145e-16
ENSA	9.75172530554472e-20	-0.506627	0.261	0.783	1.98964e-15
DRAP1	1.63952569544427e-20	-0.506739	0.314	0.855	3.34512e-16
VBP1	6.34989375456138e-18	-0.506847	0.144	0.602	1.29557e-13
XRCC6	3.72434242869528e-21	-0.507744	0.359	0.891	7.59878e-17
PDCD6	4.56492179631293e-21	-0.507744	0.288	0.828	9.31381e-17
SSR3	8.70129335275376e-17	-0.508045	0.477	0.864	1.77532e-12
UBL5	6.71989894365434e-19	-0.508047	0.922	0.986	1.37106e-14
COA3	2.48838231458158e-20	-0.50873	0.085	0.557	5.07705e-16
CCDC85B	1.15225263752484e-12	-0.509137	0.725	0.973	2.35094e-08
MRPL52	9.64531632274301e-21	-0.509594	0.261	0.792	1.96793e-16
PKM	1.89844676343627e-14	-0.509726	0.516	0.842	3.8734e-10
UQCR10	4.61111590816401e-17	-0.509851	0.575	0.923	9.40806e-13
GSPT1	5.6979089245911e-19	-0.509935	0.183	0.656	1.16254e-14
YWHAZ	6.21254218504408e-16	-0.510376	0.817	0.959	1.26754e-11
TUSC3	6.63792444725351e-24	-0.510647	0.078	0.615	1.35434e-19
KLF10	4.14979224036936e-13	-0.51121	0.438	0.869	8.46682e-09
SF3B6	7.03362535022884e-18	-0.511241	0.641	0.959	1.43507e-13
ZFAND6	2.35444818602354e-21	-0.511343	0.209	0.747	4.80378e-17
TGFB1I1	5.83629341567256e-15	-0.511525	0.124	0.511	1.19078e-10
COX7B	8.89864627380821e-18	-0.511779	0.719	0.955	1.81559e-13
CLEC11A	1.50264090317227e-21	-0.511876	0.039	0.516	3.06584e-17
STRAP	2.87162005101992e-17	-0.512229	0.359	0.814	5.85897e-13
UQCRFS1	1.2183921925444e-20	-0.512526	0.281	0.805	2.48589e-16
PRMT1	6.80331609597785e-16	-0.513021	0.614	0.973	1.38808e-11
CAT	4.40518196776297e-20	-0.513164	0.137	0.624	8.98789e-16
GNAI2	4.8233653648375e-15	-0.514706	0.889	0.991	9.84111e-11
VPS35	4.87166736827943e-22	-0.515513	0.216	0.756	9.93966e-18
RCAN1	9.0689059824409e-09	-0.516092	0.078	0.321	0.000185033
LRMDA	4.58640483681986e-15	-0.516131	0.17	0.557	9.35764e-11
HNRNPA0	7.03194753886877e-19	-0.516255	0.771	0.973	1.43473e-14
PBX1	4.86618051388766e-18	-0.516305	0.301	0.81	9.92847e-14
TUBB6	3.84473104224827e-15	-0.516387	0.32	0.747	7.8444e-11
CARD16	7.5469957854032e-11	-0.516657	0.34	0.624	1.53981e-06
SMARCB1	5.60218824873556e-25	-0.516961	0.124	0.683	1.14301e-20
SEPT2	4.25691065682074e-16	-0.51709	0.791	0.986	8.68537e-12
YWHAH	5.12569065516914e-17	-0.517645	0.477	0.891	1.04579e-12
CCT7	2.11941564308742e-21	-0.517794	0.268	0.819	4.32424e-17
POLR1D	2.18717742711918e-19	-0.517794	0.314	0.814	4.4625e-15
UTRN	1.12168898015363e-12	-0.518413	0.431	0.778	2.28858e-08
C9orf16	4.85996745768299e-19	-0.519117	0.366	0.873	9.91579e-15
CSRNP1	1.93749994379448e-12	-0.519191	0.444	0.828	3.95308e-08
DDOST	3.64974911681742e-21	-0.519578	0.17	0.706	7.44658e-17
AURKAIP1	1.54823477914803e-22	-0.520369	0.275	0.819	3.15886e-18
GTF2I	1.13738600959993e-20	-0.520508	0.32	0.855	2.32061e-16
MRPL57	1.15325178418159e-18	-0.520624	0.268	0.769	2.35298e-14
EIF1	7.75785526266791e-17	-0.520793	1	1	1.58284e-12
CBX3	1.69520043080954e-17	-0.521062	0.595	0.946	3.45872e-13
MIR99AHG	6.6492897768283e-22	-0.521167	0.137	0.67	1.35665e-17
ATP5MF	3.36394324488245e-16	-0.522258	0.51	0.846	6.86345e-12
UBE2S	4.3151452086181e-18	-0.522503	0.242	0.751	8.80419e-14
CITED4	1.39205215942279e-07	-0.522532	0.098	0.33	0.0028402
H1F0	2.15303694591696e-19	-0.522702	0.137	0.629	4.39284e-15
UPF3A	4.35008574946368e-21	-0.523119	0.222	0.724	8.87548e-17
MAGOH	1.93714565051793e-19	-0.523137	0.301	0.81	3.95236e-15
HNRNPF	3.77481360810261e-15	-0.523248	0.725	0.964	7.70175e-11
PPM1G	8.16686605983838e-21	-0.523512	0.203	0.706	1.66629e-16
UXT	8.31209606080015e-21	-0.523599	0.294	0.819	1.69592e-16
PLD3	1.83112891937027e-19	-0.523698	0.307	0.796	3.73605e-15
CCT4	5.83447536549696e-19	-0.523755	0.438	0.873	1.19041e-14
EIF3K	5.4717464555168e-22	-0.523917	0.876	0.991	1.1164e-17
BLCAP	5.67340927836169e-12	-0.523926	0.137	0.466	1.15755e-07
NDUFS7	2.34155878983514e-22	-0.524115	0.19	0.751	4.77748e-18
MORF4L1	1.36720830375741e-20	-0.525035	0.941	1	2.78952e-16
PRDX2	3.32515937424793e-17	-0.525389	0.614	0.896	6.78432e-13
MCRIP1	5.38259674866457e-22	-0.525414	0.203	0.747	1.09821e-17
ZFHX3	9.6232319848257e-19	-0.525495	0.268	0.756	1.96343e-14
GUK1	1.77370587604676e-16	-0.525585	0.863	0.986	3.61889e-12
SUCLG1	1.79772341789916e-23	-0.525861	0.17	0.724	3.6679e-19
SRI	2.54381755962026e-18	-0.526093	0.464	0.923	5.19015e-14
ARPC3	4.47712577077063e-17	-0.527352	0.869	0.986	9.13468e-13
RAP1B	6.59879455052219e-12	-0.528169	0.797	0.946	1.34635e-07
MTSS1	5.6522747870691e-11	-0.528565	0.209	0.525	1.15323e-06
RPS20	2.79324386750665e-21	-0.529	1	1	5.69906e-17
ST13	2.88962714234337e-21	-0.529088	0.824	0.977	5.89571e-17
USP22	1.22194428150687e-21	-0.529437	0.183	0.701	2.49313e-17
RBBP7	4.10904199379137e-23	-0.529669	0.183	0.747	8.38368e-19
GAPDH	5.37050602294257e-21	-0.529772	0.987	1	1.09574e-16
SMAGP	3.35991486631696e-13	-0.529786	0.118	0.452	6.85523e-09
RBX1	1.03414222095978e-18	-0.529896	0.686	0.946	2.10996e-14
LRRFIP1	6.52298431817325e-11	-0.529954	0.373	0.661	1.33088e-06
FAM69B	9.95012298754399e-14	-0.530028	0.157	0.525	2.03012e-09
ECH1	1.88178548762163e-22	-0.530217	0.255	0.81	3.83941e-18
MYL6B	1.09440865471928e-22	-0.530413	0.157	0.697	2.23292e-18
RCN2	1.53221772355307e-21	-0.530547	0.281	0.805	3.12618e-17
EZR	4.96371141836066e-14	-0.530605	0.131	0.502	1.01275e-09
VKORC1	5.84898943491185e-21	-0.531156	0.196	0.71	1.19337e-16
LRP5	7.05169128356803e-10	-0.5316	0.268	0.534	1.43876e-05
PPP2R1A	6.10230436286529e-21	-0.532004	0.222	0.747	1.24505e-16
YIPF3	4.4992692999145e-20	-0.532364	0.288	0.81	9.17986e-16
RPL27	1.16152628477555e-21	-0.533604	1	1	2.36986e-17
TMBIM6	8.37205636483696e-19	-0.533687	0.954	1	1.70815e-14
PRELID1	9.59126871418425e-20	-0.534291	0.346	0.86	1.95691e-15
CCDC88A	2.83048697519151e-23	-0.534324	0.19	0.742	5.77504e-19
AC020916.1	1.6705567274994e-18	-0.534623	0.196	0.701	3.40844e-14
PARK7	1.13342288390004e-19	-0.535013	0.804	0.982	2.31252e-15
KCNQ1OT1	1.50815143792949e-15	-0.535143	0.209	0.67	3.07708e-11
RPS12	3.47514626492115e-23	-0.535305	1	1	7.09034e-19
KDELR2	6.06249158646247e-21	-0.535454	0.34	0.882	1.23693e-16
TFPI2	3.61156251600877e-08	-0.536048	0.131	0.407	0.000736867
ATP5IF1	4.69739752705524e-20	-0.53609	0.732	0.95	9.5841e-16
CARHSP1	5.37878e-14	-0.536354	0.51	0.896	1.09743e-09
PRDX6	8.3670187235324e-21	-0.537137	0.739	0.959	1.70712e-16
RPN2	1.38122845525808e-17	-0.538131	0.412	0.896	2.81812e-13
SSBP4	1.14903919377487e-24	-0.538203	0.15	0.733	2.34438e-20
MDH2	5.81147222021857e-20	-0.53874	0.261	0.796	1.18571e-15
ATP5PB	6.97917792890791e-22	-0.538827	0.281	0.819	1.42396e-17
CCT3	7.0605868516717e-23	-0.539079	0.301	0.869	1.44057e-18
CBX1	1.95334288948429e-23	-0.539328	0.098	0.629	3.98541e-19
XPO1	4.84922369614976e-21	-0.539328	0.118	0.606	9.89387e-17
SH3PXD2A	1.84067548154138e-19	-0.539832	0.033	0.471	3.75553e-15
CREM	2.33801478488243e-14	-0.540801	0.131	0.516	4.77025e-10
MLF2	4.2554160699648e-22	-0.540844	0.235	0.774	8.68233e-18
TAF7	4.26668558112929e-16	-0.54108	0.477	0.869	8.70532e-12
PIM3	1.5109007141195e-06	-0.541209	0.477	0.674	0.0308269
TXNL1	6.2889079982475e-20	-0.541397	0.294	0.792	1.28313e-15
RTRAF	1.41613375809647e-18	-0.541763	0.647	0.941	2.88934e-14
NAA38	6.2711136780861e-17	-0.541832	0.497	0.905	1.2795e-12
HNRNPK	2.14367441854705e-22	-0.542307	0.948	0.991	4.37374e-18
MRPS6	8.75004578382335e-28	-0.542835	0.085	0.683	1.78527e-23
TPT1	6.79865187467908e-26	-0.543124	1	1	1.38713e-21
KDELR1	1.14912527663882e-20	-0.543348	0.451	0.919	2.34456e-16
TCEAL9	1.69434895185748e-19	-0.543754	0.699	0.932	3.45698e-15
COX4I1	5.48774109871219e-23	-0.543944	0.935	1	1.11966e-18
TOP1	4.13380621984096e-19	-0.544177	0.425	0.905	8.4342e-15
CREB5	5.12478543087397e-07	-0.544256	0.124	0.344	0.0104561
PSMA3-AS1	6.71976443828892e-22	-0.544476	0.183	0.71	1.37103e-17
SGCB	3.80777615701298e-17	-0.545092	0.098	0.516	7.76901e-13
FERMT2	4.38276759540499e-16	-0.545303	0.412	0.878	8.94216e-12
ENTPD1	1.03526265067166e-09	-0.545771	0.281	0.548	2.11225e-05
SCAND1	2.87883533531293e-24	-0.545797	0.235	0.819	5.87369e-20
SMTN	7.36413512460316e-13	-0.546794	0.229	0.611	1.5025e-08
SEC11A	5.20069689658629e-20	-0.54703	0.752	0.991	1.0611e-15
ATP5PO	4.63042947710939e-21	-0.548566	0.608	0.95	9.44747e-17
NDUFB10	1.05688715395677e-17	-0.548566	0.549	0.932	2.15637e-13
TPM4	1.80300764604271e-15	-0.548566	0.784	0.995	3.67868e-11
SNX6	1.14286165812587e-23	-0.549447	0.261	0.842	2.33178e-19
MAP4K4	5.8317686901861e-17	-0.550973	0.333	0.787	1.18986e-12
OCIAD1	4.63737338196837e-19	-0.551063	0.562	0.955	9.46163e-15
REX1BD	1.48034912449073e-23	-0.551406	0.242	0.805	3.02036e-19
PSMA5	1.07722164672589e-20	-0.551406	0.248	0.751	2.19786e-16
RAB13	5.59782362199082e-19	-0.551564	0.405	0.932	1.14212e-14
ELF1	7.3805304996269e-09	-0.551922	0.346	0.575	0.000150585
HNRNPA1P48	1.58244237440537e-26	-0.55195	0.111	0.692	3.22866e-22
RPL37	1.78262676954842e-23	-0.552424	1	1	3.63709e-19
NDUFB5	8.37056887883369e-24	-0.552574	0.34	0.905	1.70785e-19
CCT8	1.03409991689522e-21	-0.552574	0.32	0.864	2.10987e-17
SNRPB2	3.06435826122456e-20	-0.553432	0.301	0.833	6.25221e-16
RALY	6.92476952808318e-22	-0.554006	0.268	0.805	1.41286e-17
HNRNPR	8.45002524443904e-18	-0.554732	0.516	0.919	1.72406e-13
TYMS	4.17028894317971e-07	-0.554997	0.007	0.167	0.00850864
RPL13A	1.98248720640963e-23	-0.555114	1	1	4.04487e-19
NUTF2	1.55916917958057e-19	-0.555361	0.098	0.566	3.18117e-15
BCHE	1.40331849177057e-16	-0.555946	0.059	0.443	2.86319e-12
CFAP20	1.81945537499687e-08	-0.556328	0.203	0.475	0.000371223
RNPS1	2.70673923406182e-21	-0.556534	0.268	0.805	5.52256e-17
ERP29	8.75855479471787e-25	-0.556605	0.248	0.851	1.78701e-20
MSMO1	2.37142304986596e-11	-0.556816	0.059	0.357	4.83841e-07
BCL6B	7.29579224721016e-15	-0.557131	0.111	0.502	1.48856e-10
RPS27A	8.08026482567639e-29	-0.557536	1	1	1.64862e-24
RPL12	2.35576377587219e-24	-0.55756	1	1	4.80646e-20
NAP1L1	5.98136333535806e-19	-0.557779	0.876	0.986	1.22038e-14
TJP1	7.24430544574243e-16	-0.558045	0.484	0.869	1.47806e-11
RPL3	9.41695600068486e-28	-0.558145	1	1	1.92134e-23
FYN	5.39883918034774e-13	-0.558616	0.203	0.552	1.10153e-08
ANXA2	1.65733745110933e-16	-0.559148	0.974	1	3.38147e-12
ZNF22	5.47615802117631e-21	-0.55924	0.19	0.729	1.1173e-16
RYBP	7.79758385325848e-16	-0.55954	0.359	0.846	1.59094e-11
JAK1	1.89756263770774e-17	-0.559908	0.353	0.833	3.8716e-13
RPL36A	8.28224320199751e-18	-0.560457	0.993	1	1.68983e-13
RSL1D1	7.48062385466134e-21	-0.560476	0.261	0.774	1.52627e-16
PTN	3.86868307710406e-12	-0.560782	0.144	0.457	7.89327e-08
CD40	4.19752390394134e-12	-0.560813	0.255	0.579	8.56421e-08
MSN	4.99601802205163e-11	-0.561123	0.588	0.855	1.01934e-06
FAM213A	1.1990627692488e-15	-0.561169	0.516	0.932	2.44645e-11
APRT	3.25266618127617e-22	-0.562692	0.275	0.846	6.63641e-18
ECHS1	1.14771778753421e-22	-0.563689	0.19	0.747	2.34169e-18
IHH	8.8884758269493e-08	-0.56435	0.092	0.317	0.00181352
SEMA3A	7.8713755083638e-09	-0.564652	0.327	0.597	0.0001606
RPL37A	7.24945936134417e-28	-0.564751	1	1	1.47911e-23
ARPC1A	8.79928588470496e-24	-0.565015	0.209	0.765	1.79532e-19
PRDX4	5.65996804715155e-22	-0.565176	0.216	0.756	1.1548e-17
ANXA5	1.99056518356092e-21	-0.565628	0.922	0.986	4.06135e-17
GLRX5	1.46997552824844e-22	-0.566899	0.261	0.828	2.99919e-18
TBCA	5.28721728279003e-27	-0.566975	0.745	0.973	1.07875e-22
TUBB4B	2.38065756314373e-16	-0.567239	0.673	0.946	4.85726e-12
PTGES3	1.34206812741866e-20	-0.567455	0.902	0.986	2.73822e-16
CYP26B1	1.63394838083833e-06	-0.567736	0.19	0.416	0.0333374
LDLR	2.94767218436437e-08	-0.569582	0.229	0.48	0.000601414
RPL17	7.7201955010659e-16	-0.570247	0.843	0.941	1.57515e-11
POLR2E	1.00803540286668e-23	-0.570545	0.124	0.665	2.05669e-19
CWC15	2.06405087058747e-23	-0.57074	0.255	0.819	4.21128e-19
SERBP1	9.11690563926319e-19	-0.571938	0.876	0.982	1.86012e-14
TMEM258	1.10558736061755e-22	-0.572046	0.915	0.982	2.25573e-18
PTOV1	2.03823929010142e-26	-0.572282	0.105	0.679	4.15862e-22
DUT	9.50665439474767e-16	-0.572282	0.536	0.91	1.93964e-11
UQCRC2	1.21454764932555e-25	-0.572355	0.261	0.846	2.47804e-21
SEC61B	6.58198302486269e-22	-0.572488	0.758	0.977	1.34292e-17
TBCB	8.68713678370296e-24	-0.572707	0.248	0.81	1.77244e-19
NDN	2.26053200792638e-30	-0.572831	0.059	0.692	4.61216e-26
HNRNPD	1.17300424651559e-18	-0.573037	0.614	0.964	2.39328e-14
PPP1CA	1.1707902578985e-19	-0.573381	0.203	0.683	2.38876e-15
MGST2	3.18646080956693e-11	-0.573818	0.451	0.701	6.50134e-07
UBE2I	7.2789744210913e-24	-0.573967	0.346	0.891	1.48513e-19
FSTL1	8.99787140235708e-21	-0.575364	0.373	0.846	1.83584e-16
PSME2	9.21509586578354e-17	-0.576498	0.268	0.715	1.88016e-12
VPS28	1.19891506952225e-18	-0.576923	0.464	0.887	2.44615e-14
MRPL51	1.38296950995135e-24	-0.576987	0.235	0.828	2.82167e-20
COPS8	8.89842547656782e-20	-0.577045	0.111	0.602	1.81555e-15
KIF5B	4.90806604193232e-21	-0.577302	0.431	0.937	1.00139e-16
RPS28	1.1094750392107e-26	-0.577664	1	1	2.26366e-22
ISYNA1	3.35609322031118e-23	-0.577723	0.085	0.602	6.84744e-19
UQCRB	1.21990068348408e-24	-0.577907	0.987	1	2.48896e-20
SNRPD1	3.77011717781645e-20	-0.578048	0.366	0.855	7.69217e-16
COPZ1	1.19712516305784e-22	-0.578175	0.176	0.71	2.44249e-18
COX6C	9.0016774530571e-22	-0.578266	0.941	0.991	1.83661e-17
NDUFS4	4.83633658373944e-25	-0.578308	0.242	0.814	9.86758e-21
FKBP2	2.94909312271865e-24	-0.579411	0.32	0.9	6.01703e-20
SIPA1	5.54823161034761e-18	-0.579542	0.124	0.557	1.13201e-13
EML4	6.71503825336511e-19	-0.579758	0.209	0.688	1.37007e-14
ATP5F1A	2.94245670126194e-22	-0.581246	0.549	0.919	6.00349e-18
PNN	1.14519120083032e-20	-0.581356	0.425	0.95	2.33653e-16
MAP1B	6.11114534010031e-19	-0.581754	0.281	0.778	1.24686e-14
KITLG	7.51717760172484e-11	-0.581852	0.176	0.475	1.53373e-06
THSD1	1.19257075205201e-11	-0.581884	0.144	0.462	2.4332e-07
RPL8	1.40614004323162e-28	-0.582294	0.993	1	2.86895e-24
MT-CYB	2.77182925363273e-13	-0.585229	0.993	1	5.65536e-09
HMGCS1	1.09246816231801e-07	-0.585812	0.15	0.398	0.00222896
ATP5F1D	2.67838267578781e-21	-0.586754	0.588	0.923	5.4647e-17
TUFM	2.11276449360348e-22	-0.586787	0.314	0.855	4.31067e-18
AFAP1L1	6.28389012477576e-14	-0.586927	0.157	0.502	1.2821e-09
RPLP2	1.50524705506354e-29	-0.587131	1	1	3.07116e-25
SPAG7	3.97499631308269e-23	-0.587386	0.183	0.729	8.11018e-19
PRDX5	6.78671757816935e-24	-0.58754	0.641	0.959	1.38469e-19
ERH	8.18705940358895e-22	-0.587568	0.686	0.964	1.67041e-17
JUND	7.74839812044241e-15	-0.588128	1	1	1.58091e-10
SNRPD2	2.70484713656262e-17	-0.588324	0.569	0.891	5.5187e-13
PUF60	1.05739828731763e-23	-0.588571	0.203	0.756	2.15741e-19
RAD23A	1.58977767328828e-20	-0.588677	0.353	0.842	3.24362e-16
CCT2	3.01506565808198e-25	-0.588816	0.32	0.86	6.15164e-21
FKBP3	1.91197790518556e-19	-0.588975	0.183	0.665	3.90101e-15
KDR	1.17564217947683e-08	-0.590201	0.569	0.742	0.000239866
EIF3L	1.30906772807416e-22	-0.590622	0.562	0.923	2.67089e-18
PKN1	5.84906097544858e-14	-0.591126	0.255	0.588	1.19338e-09
EMCN	7.16783009526258e-15	-0.591229	0.647	0.919	1.46245e-10
MAFF	8.61668353838207e-14	-0.591346	0.582	0.864	1.75806e-09
NME4	1.75694735717545e-25	-0.59169	0.105	0.67	3.5847e-21
CNPY2	1.99240559661289e-22	-0.592677	0.203	0.751	4.06511e-18
MAP2K2	1.46623029304604e-27	-0.593831	0.196	0.819	2.99155e-23
EIF3I	3.36294637891592e-20	-0.594072	0.431	0.932	6.86142e-16
CCT5	6.57685185079276e-26	-0.595775	0.255	0.819	1.34188e-21
SF3B5	5.61907414692365e-20	-0.596949	0.288	0.81	1.14646e-15
PCDH12	2.55651382695885e-16	-0.598369	0.144	0.557	5.21606e-12
WDR83OS	7.41652294004639e-22	-0.598381	0.588	0.95	1.51319e-17
RPS9	2.08891867753456e-30	-0.598587	1	1	4.26202e-26
IPO11	8.41943073462676e-16	-0.600267	0.216	0.593	1.71782e-11
RRAGA	5.5116580973381e-21	-0.60041	0.235	0.774	1.12454e-16
ELOB	5.76988437713434e-25	-0.600424	0.895	0.995	1.17723e-20
HLX	2.06774691072069e-11	-0.600673	0.092	0.398	4.21882e-07
SIX3	1.19637307075454e-10	-0.60085	0.582	0.805	2.44096e-06
MANF	1.60880062088737e-20	-0.601525	0.301	0.801	3.28244e-16
S100A13	1.29451873934932e-18	-0.602066	0.634	0.941	2.64121e-14
NPR3	1.67189171138742e-14	-0.60296	0.033	0.376	3.41116e-10
RPL35	8.92727416405513e-26	-0.603366	0.993	1	1.82143e-21
PSMA7	2.40421578179232e-23	-0.604075	0.85	0.991	4.90532e-19
RPS6	1.94867029492611e-28	-0.604128	1	1	3.97587e-24
PPP4C	6.72386399183969e-21	-0.60541	0.242	0.742	1.37187e-16
ATP5F1B	5.66451763416707e-24	-0.605429	0.739	0.964	1.15573e-19
PPDPF	3.46791239232731e-22	-0.606835	0.915	0.986	7.07558e-18
TMEM50A	5.47794697472227e-18	-0.606928	0.784	0.964	1.11767e-13
RPL34	9.46933559847922e-29	-0.607102	1	1	1.93203e-24
HSPG2	3.14064204671302e-07	-0.607432	0.569	0.706	0.00640785
SNX2	1.81936157706111e-22	-0.60812	0.131	0.633	3.71204e-18
NID1	1.82418325437386e-22	-0.608285	0.281	0.814	3.72188e-18
NDUFA11	6.95229551774635e-24	-0.608825	0.706	0.959	1.41848e-19
ATP5MPL	2.85755760480174e-22	-0.608886	0.784	0.968	5.83027e-18
UBE2N	6.14506285490393e-26	-0.610095	0.203	0.814	1.25378e-21
PRMT2	2.72864627675213e-21	-0.610441	0.281	0.837	5.56726e-17
CUTA	4.34634258815882e-21	-0.610808	0.248	0.778	8.86784e-17
POLR2G	6.41714187675809e-28	-0.612479	0.209	0.819	1.30929e-23
RPL24	1.74476326742652e-29	-0.61271	1	1	3.55984e-25
SPTBN1	1.80715863644248e-14	-0.614283	0.882	0.991	3.68715e-10
ARPC2	1.08845187177584e-20	-0.615056	0.758	0.991	2.22077e-16
BUD31	1.34881179120822e-26	-0.615375	0.261	0.842	2.75198e-22
SERPINE2	6.07910341752716e-11	-0.615958	0.046	0.344	1.24032e-06
RPL30	3.51193265024018e-33	-0.616278	1	1	7.1654e-29
RPS23	2.13235018392195e-30	-0.616597	1	1	4.35063e-26
TRMT112	1.20914769805991e-25	-0.617417	0.752	0.977	2.46702e-21
POLR2F	1.71373953282883e-28	-0.617492	0.176	0.81	3.49654e-24
CNN3	2.32428077256493e-17	-0.61777	0.922	1	4.74223e-13
THRAP3	4.23548364731175e-22	-0.618027	0.268	0.81	8.64166e-18
HES1	6.49035514958772e-09	-0.61827	0.941	0.973	0.000132423
ESD	1.86711923418992e-21	-0.619018	0.464	0.91	3.80948e-17
RPL36	1.59469239501946e-28	-0.621325	1	1	3.25365e-24
SEPT7	3.6485074390911e-26	-0.621688	0.902	0.991	7.44405e-22
VGLL4	1.55231027208422e-27	-0.622068	0.281	0.896	3.16718e-23
BLOC1S1	6.47582039268019e-24	-0.622279	0.275	0.828	1.32126e-19
VCAN	4.20323368704799e-22	-0.622674	0.046	0.534	8.57586e-18
EIF3D	1.26797870119204e-23	-0.622674	0.32	0.887	2.58706e-19
MAP1LC3A	3.67888187432012e-28	-0.623414	0.176	0.774	7.50602e-24
FKBP1A	1.89688666671789e-17	-0.624032	0.758	1	3.87022e-13
EDF1	1.26217569826594e-23	-0.625042	0.83	0.982	2.57522e-19
BEX4	5.29605260970565e-20	-0.626344	0.399	0.864	1.08055e-15
RPL9	3.16065729787894e-30	-0.626458	1	1	6.44869e-26
HNRNPM	1.58957601447839e-22	-0.626654	0.739	0.973	3.24321e-18
ABI2	3.90526674742516e-24	-0.626964	0.229	0.787	7.96792e-20
COX5A	5.41091958646671e-26	-0.627091	0.261	0.805	1.10399e-21
CLTA	2.94626301689256e-25	-0.627209	0.739	0.968	6.01126e-21
PHB2	3.80270822288925e-26	-0.627973	0.314	0.896	7.75867e-22
CDC42EP1	4.19050558009027e-13	-0.628142	0.235	0.552	8.54989e-09
ATP5F1C	1.54066180001793e-22	-0.629069	0.621	0.955	3.14341e-18
COMT	2.77521019887756e-19	-0.629146	0.484	0.914	5.66226e-15
TMED9	7.27982790687167e-26	-0.629459	0.314	0.878	1.4853e-21
H2AFZ	3.2092033783458e-16	-0.629471	0.876	0.991	6.54774e-12
RPL41	4.26677783762169e-32	-0.62987	1	1	8.70551e-28
NDUFA6	1.02928800612924e-24	-0.629884	0.242	0.851	2.10006e-20
TMA7	9.31492975454271e-27	-0.630724	0.974	1	1.90053e-22
UQCC2	7.33029345188099e-26	-0.631379	0.111	0.701	1.4956e-21
EIF4G2	9.10949211683336e-23	-0.631867	0.856	0.995	1.85861e-18
PSMB6	8.1117785368332e-24	-0.632494	0.333	0.882	1.65505e-19
KHDRBS1	1.29021112161191e-22	-0.633368	0.464	0.923	2.63242e-18
HMGB1	5.85563745230743e-26	-0.634152	1	1	1.19473e-21
LSM7	3.74899032973983e-32	-0.634787	0.235	0.896	7.64906e-28
PSMB7	2.89438573584233e-23	-0.63543	0.288	0.846	5.90542e-19
EBPL	1.96103363149716e-24	-0.636272	0.203	0.733	4.0011e-20
GTF3C6	7.8065279194265e-23	-0.636635	0.17	0.697	1.59277e-18
RPS19	4.79364863156659e-30	-0.637115	0.993	1	9.78048e-26
PSMA4	6.51225933683874e-24	-0.637897	0.327	0.887	1.3287e-19
PSMA2	2.58417808573905e-27	-0.639243	0.32	0.9	5.2725e-23
GMFG	1.51019770777343e-13	-0.640095	0.327	0.67	3.08126e-09
FAM43A	1.17067127109006e-10	-0.640159	0.19	0.493	2.38852e-06
EGFL6	2.5563222842307e-20	-0.642725	0.013	0.457	5.21566e-16
SNRPD3	2.96693489181431e-25	-0.642846	0.359	0.932	6.05344e-21
HIGD2A	2.58784878276261e-27	-0.643876	0.216	0.805	5.27999e-23
HADHA	1.00096137950389e-25	-0.643876	0.288	0.855	2.04226e-21
TIMM13	6.83632398797342e-26	-0.643876	0.196	0.774	1.39482e-21
TSPAN4	1.96819869578391e-24	-0.64428	0.275	0.833	4.01572e-20
ANP32B	2.92847581119175e-21	-0.644441	0.686	0.937	5.97497e-17
GNG5	2.1226628294747e-25	-0.644843	0.686	0.986	4.33087e-21
PHB	5.55309281469962e-31	-0.645144	0.229	0.891	1.133e-26
ELK3	1.87064226495448e-09	-0.645232	0.542	0.724	3.81667e-05
CFDP1	6.86528204180575e-19	-0.647798	0.477	0.937	1.40072e-14
PDIA3	2.57683360628555e-24	-0.647803	0.856	0.982	5.25751e-20
HDAC2	1.55606251501058e-30	-0.647821	0.137	0.783	3.17483e-26
CAPN2	1.85713030264873e-19	-0.648914	0.255	0.719	3.7891e-15
RPS4Y1	2.65695579313348e-12	-0.649371	0.131	0.511	5.42099e-08
RPL22	4.09904101611544e-30	-0.649657	1	1	8.36327e-26
CAVIN3	3.89479113451828e-11	-0.650415	0.176	0.498	7.94654e-07
RASIP1	4.81159006610026e-14	-0.650422	0.373	0.688	9.81709e-10
RAC1	5.50385850311994e-23	-0.650442	0.948	0.991	1.12295e-18
NDUFB2	1.44474069495395e-27	-0.650519	0.595	0.964	2.9477e-23
MT-CO2	1.69693016244798e-15	-0.65114	1	1	3.46225e-11
ARMCX3	1.21655499953655e-24	-0.653079	0.32	0.882	2.48214e-20
FAM133B	1.50677056978553e-21	-0.654254	0.693	0.977	3.07426e-17
TCEAL8	1.20417310732623e-23	-0.65428	0.255	0.819	2.45687e-19
TRIOBP	9.77585418029469e-19	-0.655176	0.379	0.801	1.99457e-14
RPLP1	1.2286495978457e-32	-0.655612	1	1	2.50681e-28
UBA52	2.47579320203353e-35	-0.655626	1	1	5.05136e-31
CCNI	5.36837061400083e-26	-0.655944	0.935	0.995	1.09531e-21
NR3C1	1.00418646144058e-24	-0.65604	0.229	0.787	2.04884e-20
HNRNPA3	3.95869877816574e-24	-0.656354	0.895	1	8.07693e-20
TMSB15A	1.06641747366426e-08	-0.656455	0.02	0.231	0.000217581
METTL9	2.50090315454437e-28	-0.656568	0.32	0.937	5.10259e-24
JUNB	3.20584223746809e-13	-0.656908	1	1	6.54088e-09
SUB1	7.61494339545398e-28	-0.657454	0.889	0.991	1.55368e-23
NASP	1.92982995831576e-20	-0.659624	0.464	0.937	3.93743e-16
MGST3	3.12148723295276e-20	-0.659815	0.81	0.982	6.36877e-16
UBE2D2	6.15832603048277e-24	-0.660239	0.366	0.882	1.25648e-19
PMEPA1	6.30047671162978e-26	-0.660717	0.111	0.688	1.28549e-21
ATP5MC3	2.50757901010489e-26	-0.661895	0.588	0.937	5.11621e-22
CALM3	1.02458040489306e-23	-0.662179	0.425	0.882	2.09045e-19
[truncated: 5,966 more rows]

## Sheet: Schwann cell
	p_val	avg_logFC	pct.1	pct.2	p_val_adj
GPX3	7.19193572458936e-62	2.88336	0.893	0.013	1.46737e-57
MT2A	1.16987903524532e-71	2.75978	1	0.389	2.3869e-67
MT1M	7.71406217231647e-57	2.51087	0.847	0.007	1.5739e-52
CLU	7.72482057759745e-63	2.22808	0.972	0.376	1.5761e-58
MT1X	6.66614572798716e-54	2.22676	0.829	0.027	1.36009e-49
MT1E	6.03995481529535e-61	2.19188	0.899	0.06	1.23233e-56
CFD	1.01222404412512e-16	2.07211	0.368	0.013	2.06524e-12
CD9	3.91361580720121e-67	1.92271	0.998	0.765	7.98495e-63
MTRNR2L8	7.04382804664039e-50	1.81564	0.967	0.49	1.43715e-45
DEPP1	3.86043234595307e-31	1.75919	0.597	0.034	7.87644e-27
SPP1	1.40812609334372e-40	1.75388	0.722	0.047	2.873e-36
SOD3	7.29182372042728e-41	1.71708	0.7	0.02	1.48775e-36
ADIRF	6.35019509735827e-52	1.69292	0.836	0.067	1.29563e-47
NEAT1	9.84572175011257e-62	1.69069	0.998	0.779	2.00882e-57
HLA-B	1.09701213821161e-53	1.66545	0.961	0.45	2.23823e-49
SERPING1	1.62588012609742e-51	1.54471	0.904	0.282	3.31728e-47
S100A4	1.4853325206401e-33	1.49399	0.829	0.389	3.03052e-29
LGI4	1.84436881433424e-46	1.4898	0.961	0.772	3.76307e-42
IGFBP6	1.67350738082026e-35	1.426	0.744	0.154	3.41446e-31
CEBPD	3.21100613136531e-45	1.42487	0.972	0.832	6.55142e-41
NUPR1	1.83536626514076e-49	1.41241	0.84	0.121	3.7447e-45
HSPA1B	1.6996258805051e-34	1.35848	0.998	0.758	3.46775e-30
MT3	4.75060193967602e-16	1.3444	0.339	0	9.69265e-12
CST3	2.6188527919353e-47	1.31682	0.991	0.973	5.34325e-43
S100A6	4.09239802144537e-56	1.3095	1	0.987	8.34972e-52
WNT6	1.09329547597341e-34	1.27716	0.687	0.114	2.23065e-30
KLF9	2.07778754514848e-50	1.2419	0.969	0.403	4.23931e-46
GLUL	3.74160149880592e-31	1.23964	0.947	0.772	7.63399e-27
SFRP5	8.48727792890426e-23	1.23261	0.534	0.074	1.73166e-18
SAMHD1	3.83294714552077e-43	1.21229	0.915	0.523	7.82036e-39
LGALS3	7.67715178066192e-39	1.21209	0.888	0.383	1.56637e-34
CD14	1.36772381788531e-24	1.20178	0.51	0.034	2.79057e-20
CD74	2.2685924647913e-13	1.1939	0.372	0.06	4.62861e-09
PDK4	2.17211843650369e-29	1.18527	0.643	0.141	4.43177e-25
SELENOM	1.48573889029662e-49	1.1845	0.943	0.409	3.03135e-45
SAT1	5.89496407343603e-40	1.13131	0.993	0.691	1.20275e-35
SOD2	7.7266754935803e-28	1.11873	0.764	0.208	1.57647e-23
OGFRL1	1.07817136760983e-28	1.11748	0.565	0.034	2.19979e-24
IFITM2	5.94916122630776e-31	1.11525	0.941	0.691	1.21381e-26
SCN7A	2.6814237670737e-30	1.11322	0.864	0.732	5.47091e-26
C1R	6.40495770102827e-28	1.11237	0.735	0.255	1.3068e-23
TSC22D3	2.05398124334041e-33	1.1041	0.86	0.362	4.19074e-29
GSN	1.56216891053588e-36	1.10107	0.961	0.812	3.18729e-32
A2M	7.28812279707547e-28	1.10002	0.637	0.134	1.487e-23
SPARCL1	9.8747344614791e-19	1.09634	0.604	0.255	2.01474e-14
TXNIP	1.58535376806346e-32	1.09272	0.982	0.832	3.2346e-28
TIMP3	2.44416454069649e-35	1.08531	0.993	0.852	4.98683e-31
PLA2G16	2.49553403383596e-32	1.08191	0.698	0.161	5.09164e-28
CHL1	8.33200620158298e-27	1.05612	0.755	0.362	1.69998e-22
NNMT	4.14344772572847e-17	1.04888	0.374	0.013	8.45388e-13
HLA-C	9.60972011358453e-36	1.04516	0.917	0.47	1.96067e-31
NRN1	5.11230209172145e-32	1.03644	0.586	0.007	1.04306e-27
CDH19	4.79639492732348e-36	1.03202	0.954	0.893	9.78608e-32
AZGP1	2.34374152561292e-32	1.02838	0.722	0.174	4.78194e-28
LPL	3.33750368677176e-24	1.01373	0.584	0.107	6.80951e-20
CADM3	3.64063268183919e-32	0.990965	0.702	0.154	7.42798e-28
DPYSL2	1.2301284351254e-31	0.990811	0.851	0.47	2.50983e-27
FGFBP2	4.24695079234903e-20	0.990086	0.409	0	8.66505e-16
CLIC4	1.24482021982243e-31	0.984746	0.851	0.517	2.53981e-27
DNAJB1	2.4953467268266e-23	0.947437	0.982	0.678	5.09126e-19
GADD45B	1.15009242467797e-16	0.932124	0.961	0.785	2.34653e-12
ABCA6	3.54929669357685e-25	0.920725	0.543	0.054	7.24163e-21
NDRG1	2.81845970787649e-28	0.919732	0.759	0.329	5.7505e-24
DDIT4	4.81520849305036e-24	0.916487	0.777	0.282	9.82447e-20
ZFP36	9.08489072447031e-21	0.908042	0.989	0.899	1.85359e-16
HSPA6	2.73868106004269e-10	0.906851	0.394	0.101	5.58773e-06
HSPA1A	1.58916367352751e-21	0.901594	1	0.933	3.24237e-17
ANK3	2.00368086707083e-26	0.897822	0.637	0.134	4.08811e-22
ACKR3	3.2114026364484e-19	0.890151	0.53	0.121	6.55222e-15
HLA-DRA	7.61959831921383e-08	0.882431	0.225	0.034	0.00155463
PTGDS	3.32530764645643e-25	0.862815	0.779	0.309	6.78463e-21
C1S	1.69665879814674e-25	0.853344	0.624	0.141	3.46169e-21
HLA-A	7.74003630271638e-26	0.851887	0.952	0.832	1.5792e-21
PMP22	2.78849259483125e-19	0.851814	0.991	0.96	5.68936e-15
IGFBP7	7.49260842473664e-26	0.843488	0.963	0.926	1.52872e-21
RND3	8.21927601121692e-16	0.842924	0.77	0.523	1.67698e-11
HAND2	1.94957037661195e-18	0.834866	0.678	0.295	3.97771e-14
SUN2	4.14940736450433e-25	0.834483	0.578	0.101	8.46604e-21
ANGPTL4	1.72427522063172e-12	0.829712	0.304	0.02	3.51804e-08
VWA1	1.59551756203841e-18	0.827119	0.613	0.215	3.25533e-14
ATF3	7.92507382446406e-08	0.820691	0.847	0.711	0.00161695
FXYD3	7.59264595377262e-17	0.820467	0.617	0.289	1.54913e-12
USP53	1.13494139963089e-19	0.814123	0.656	0.282	2.31562e-15
GPR155	6.22174827764408e-21	0.810144	0.687	0.275	1.26942e-16
AHNAK	1.15723584289256e-26	0.804062	0.937	0.651	2.36111e-22
B2M	1.59024483104783e-39	0.797046	1	1	3.24458e-35
KCNMB4	1.5672106255721e-21	0.788658	0.731	0.389	3.19758e-17
ITGB4	3.89545009490782e-21	0.770757	0.641	0.201	7.94789e-17
HTRA1	9.76969622720512e-21	0.751858	0.593	0.154	1.99331e-16
TTR	7.49971213445774e-14	0.741227	0.558	0.228	1.53017e-09
GJC3	3.35497566522503e-19	0.730703	0.58	0.195	6.84516e-15
AHR	9.79111854020883e-17	0.728458	0.641	0.349	1.99768e-12
CNTFR	2.25029830607161e-19	0.72751	0.42	0.02	4.59128e-15
MT-ATP8	3.36784877207219e-23	0.724476	0.893	0.631	6.87142e-19
FKBP5	3.60115603226894e-21	0.723102	0.479	0.04	7.34744e-17
AMD1	8.48489046459113e-17	0.712561	0.746	0.416	1.73117e-12
HLA-E	1.58989173674099e-25	0.710243	0.947	0.624	3.24386e-21
CHPT1	6.46554319054743e-17	0.704781	0.648	0.322	1.31916e-12
CSRP1	9.96946352060421e-19	0.695868	0.77	0.483	2.03407e-14
IFITM3	2.42477818048263e-17	0.685423	0.998	1	4.94727e-13
ITGB8	6.39630336754105e-13	0.683761	0.462	0.141	1.30504e-08
HAND2-AS1	5.69734929986245e-17	0.679991	0.58	0.195	1.16243e-12
KLF6	6.29168999086522e-16	0.670505	0.937	0.765	1.28369e-11
PLLP	5.81212663556803e-08	0.664422	0.206	0.02	0.00118585
PRSS23	1.65425996514675e-13	0.661072	0.707	0.456	3.37519e-09
MT1A	3.52463417313652e-13	0.659774	0.284	0	7.19131e-09
GBP2	5.72696876574602e-19	0.654102	0.389	0	1.16847e-14
HSPH1	2.15916422039883e-13	0.651631	0.86	0.497	4.40534e-09
MT-ND2	8.8744356921455e-23	0.641924	1	1	1.81065e-18
CALM2	9.03241095730238e-24	0.641169	0.998	1	1.84288e-19
METTL7A	1.25186513774887e-15	0.640348	0.405	0.06	2.55418e-11
MGP	1.87028399802311e-27	0.639909	0.891	0.591	3.81594e-23
CYB5A	3.03518518773844e-12	0.637121	0.632	0.389	6.19269e-08
RARRES2	2.80838450483932e-15	0.618379	0.823	0.644	5.72995e-11
NPTX2	6.64825702094106e-16	0.599413	0.403	0.04	1.35644e-11
PHLDA3	9.4768e-15	0.595399	0.661	0.369	1.93355e-10
PLEKHB1	2.17663423493443e-14	0.593951	0.475	0.134	4.44099e-10
APOD	2.20004623005668e-09	0.593673	0.775	0.47	4.48875e-05
TACC1	1.32854559824323e-14	0.588424	0.512	0.168	2.71063e-10
TIMP4	4.49986860158634e-10	0.587253	0.354	0.107	9.18108e-06
LTBP4	3.44172004035087e-12	0.586673	0.709	0.55	7.02214e-08
IL6ST	1.16061079883436e-14	0.585586	0.847	0.577	2.36799e-10
MTRNR2L12	1.47885503508938e-10	0.580212	0.993	0.953	3.01731e-06
PIK3R1	4.29961506632647e-12	0.577518	0.694	0.409	8.7725e-08
CRYAB	3.15378167916672e-07	0.570095	0.998	0.966	0.00643466
YBX3	3.93649276076713e-14	0.568231	0.873	0.664	8.03163e-10
DNAJB4	7.07512162777111e-13	0.563392	0.746	0.389	1.44354e-08
MAP1B	4.92604116418876e-07	0.558165	0.757	0.705	0.0100506
CFH	2.89239753008757e-14	0.555687	0.337	0.02	5.90136e-10
BAG3	1.0677221020194e-09	0.544695	0.433	0.154	2.17847e-05
PHC2	6.19395154370494e-08	0.544073	0.613	0.463	0.00126375
GPM6B	4.57782422164215e-24	0.542678	0.982	0.98	9.34013e-20
UBC	9.75562958185949e-14	0.537556	1	1	1.99044e-09
RASD1	2.92016441983946e-08	0.534493	0.319	0.101	0.000595801
HSPA2	4.42543574721701e-12	0.524941	0.383	0.087	9.02922e-08
SEMA4B	3.05700267407253e-13	0.523792	0.403	0.087	6.2372e-09
PSAP	2.2752208018755e-15	0.520897	0.945	0.799	4.64213e-11
MFGE8	1.68237717445202e-09	0.516331	0.611	0.403	3.43255e-05
NRXN3	6.54711191559055e-12	0.513724	0.562	0.262	1.33581e-07
SRPX	1.26461416851677e-08	0.512012	0.475	0.242	0.000258019
EPAS1	6.36480640864888e-11	0.511958	0.278	0.027	1.29861e-06
PRRG4	2.89811908517143e-12	0.511808	0.3	0.02	5.91303e-08
SEMA3C	2.61111467768646e-10	0.510942	0.575	0.315	5.32746e-06
CADM2	3.0646395321561e-09	0.505438	0.53	0.282	6.25278e-05
SRGN	1.99261993197705e-13	0.501688	0.322	0.02	4.06554e-09
SLC38A2	5.40162818128792e-11	0.501587	0.709	0.45	1.10209e-06
CAB39L	1.64719412223497e-14	0.496267	0.376	0.047	3.36077e-10
PGM2L1	1.00899921155758e-06	0.482075	0.42	0.215	0.0205866
ECE1	2.60406886259365e-12	0.479912	0.339	0.047	5.31308e-08
GALNT15	4.4928351956438e-13	0.478188	0.306	0.013	9.16673e-09
BHLHE40	9.73587417845224e-12	0.477698	0.709	0.389	1.98641e-07
ANXA1	2.52059749680072e-17	0.477387	0.871	0.53	5.14278e-13
LDHA	2.14995740372144e-11	0.473007	0.912	0.732	4.38656e-07
CAVIN1	2.4854776084723e-09	0.471357	0.538	0.315	5.07112e-05
IFI35	1.4499034043704e-10	0.466641	0.344	0.081	2.95824e-06
L1CAM	1.2438556649223e-08	0.46134	0.65	0.463	0.000253784
GLDN	1.46489925752254e-06	0.458726	0.14	0	0.0298883
CTSD	2.00506202634561e-08	0.4573	0.867	0.738	0.000409093
IFI16	4.86665607453698e-09	0.45166	0.814	0.617	9.92944e-05
PLCG2	1.09125099097274e-06	0.449004	0.328	0.134	0.0222648
FOXO1	3.64042415868249e-08	0.448729	0.565	0.369	0.000742756
CDKN1A	3.64976171480222e-09	0.446904	0.322	0.074	7.44661e-05
SCN1B	1.13383624856519e-12	0.443703	0.284	0.007	2.31337e-08
RASSF4	1.53532489772825e-06	0.436853	0.575	0.403	0.0313252
FXYD1	4.33660346239478e-11	0.434692	0.965	0.973	8.84797e-07
H2AFJ	7.21763006352555e-08	0.433596	0.746	0.55	0.00147261
C2orf88	3.06608253668904e-10	0.433398	0.354	0.087	6.25573e-06
MID1IP1	9.97299097894822e-08	0.431072	0.44	0.235	0.00203479
ASPH	6.09642239379724e-09	0.429973	0.611	0.396	0.000124385
ARID5B	5.02430135828552e-10	0.425279	0.389	0.121	1.02511e-05
FGL2	8.74319478690823e-08	0.420983	0.28	0.074	0.00178387
ARL2	3.3369749250997e-11	0.415402	0.685	0.423	6.80843e-07
FGF2	3.09273698429763e-07	0.414745	0.429	0.215	0.00631011
SQSTM1	3.65891044747036e-10	0.412715	0.912	0.705	7.46527e-06
CYP2U1	4.50066618329799e-09	0.409264	0.309	0.074	9.18271e-05
MARCH2	4.73159583673711e-08	0.4058	0.381	0.161	0.000965387
SCD	2.21412486201761e-07	0.401181	0.352	0.141	0.00451748
PLSCR4	2.09899277971973e-06	0.40013	0.442	0.268	0.0428257
SBDS	1.68187282503767e-10	0.397788	0.923	0.832	3.43153e-06
PRELP	5.59652316483669e-10	0.394036	0.265	0.027	1.14186e-05
CHADL	1.45140724282901e-08	0.393061	0.392	0.148	0.000296131
FAM19A5	3.39328706129183e-09	0.390888	0.379	0.128	6.92332e-05
SMIM5	1.30270408092947e-07	0.38702	0.475	0.248	0.00265791
NEDD9	1.48117565240604e-06	0.386339	0.348	0.154	0.0302204
RHOB	1.6732997467179e-08	0.384658	0.993	0.98	0.000341403
CALCOCO2	3.21372384270385e-07	0.380573	0.425	0.208	0.00655696
DCN	1.00893566399238e-07	0.380386	0.573	0.322	0.00205853
HSP90AA1	1.74427747983722e-07	0.379965	1	1	0.00355885
RDH10	1.60269700366542e-06	0.379671	0.278	0.087	0.0326998
ZFAND5	2.02659147371467e-06	0.379612	0.849	0.732	0.0413485
CTNNAL1	8.36552250355168e-08	0.379609	0.63	0.403	0.00170682
ADM	1.30764531485108e-09	0.379605	0.21	0	2.66799e-05
MBNL1	3.1681681803538e-07	0.375963	0.584	0.389	0.00646401
MT-ND4L	3.28764170129593e-08	0.372702	0.967	0.913	0.000670778
RARRES1	1.52856316163117e-12	0.369698	0.376	0.06	3.11873e-08
SBSPON	1.24337751980403e-09	0.365018	0.245	0.02	2.53686e-05
PPP1R1B	1.77034007694166e-08	0.356459	0.232	0.027	0.000361202
IGKC	9.16720113037066e-08	0.355361	0.168	0	0.00187038
SYBU	6.15967494004861e-11	0.354788	0.249	0.007	1.25676e-06
BCL6	7.00138741520523e-07	0.354111	0.339	0.128	0.0142849
BCL2	2.1896159001391e-06	0.346871	0.525	0.322	0.0446747
TMBIM1	1.58624666350849e-06	0.340033	0.357	0.154	0.0323642
PNPLA2	2.7629813028876e-07	0.339869	0.335	0.128	0.00563731
GDF10	4.08152658185602e-09	0.328942	0.199	0	8.32754e-05
RTN4	2.29233270783269e-06	0.325149	0.884	0.852	0.0467705
NAMPT	1.49248496555972e-07	0.322486	0.731	0.45	0.00304512
ZBTB16	1.25123520104901e-08	0.317857	0.188	0	0.00025529
CLDN11	2.77038055079418e-07	0.31639	0.247	0.054	0.00565241
HTATIP2	1.07681158010742e-09	0.315568	0.26	0.027	2.19702e-05
NR1D1	5.89224443719043e-08	0.310872	0.186	0.007	0.00120219
COL21A1	1.02461097819208e-07	0.306844	0.287	0.067	0.00209051
PLA2G2A	1.79783692344266e-06	0.306648	0.138	0	0.0366813
MVP	7.99572236471648e-09	0.296939	0.193	0	0.000163137
HLA-F	3.21528335115367e-08	0.293497	0.19	0.007	0.000656014
ABCA9	5.97863705187772e-08	0.28803	0.219	0.027	0.00121982
CNTN2	5.80184689999886e-08	0.286442	0.21	0.02	0.00118375
C1RL	1.6262070392346e-06	0.283144	0.195	0.034	0.0331795
MT-ND5	2.93403786656771e-07	0.283025	1	1	0.00598632
ADARB2	4.22880764071181e-08	0.280446	0.188	0.007	0.000862804
SPOCK1	2.43933529018331e-08	0.278891	0.182	0	0.000497698
KLF15	9.73271667594758e-08	0.273694	0.212	0.027	0.00198577
PQLC3	2.83638383836527e-07	0.260707	0.206	0.027	0.00578707
ISG20	1.09783406475896e-06	0.257407	0.19	0.027	0.0223991
RAPGEF5	2.62483476888433e-07	0.257245	0.182	0.013	0.00535545
SERPINA5	1.40157782137566e-07	0.252044	0.164	0	0.00285964
FTL	1.15116665530665e-07	0.249699	1	1	0.00234873
VSIR	3.55834852925858e-07	0.246139	0.195	0.02	0.0072601
CBX7	1.61931317518305e-06	0.24169	0.228	0.054	0.0330388
MT-ND1	1.95788265748463e-06	0.23367	1	1	0.0399467
MYOC	8.99845779159159e-07	0.216017	0.158	0.007	0.0183596
CP	1.71881100684046e-06	0.214264	0.151	0.007	0.0350689
MPZ	6.27249894974428e-23	0.119121	0.696	0.966	1.27978e-18
SERPINE1	4.93763706923218e-07	-0.0564369	0.013	0.101	0.0100743
VANGL1	4.10708149514381e-07	-0.0906875	0.013	0.101	0.00837968
POLL	1.87857599271933e-06	-0.0935838	0.039	0.154	0.0383286
AGPAT4	1.40496134777216e-06	-0.0945453	0.015	0.101	0.0286654
RTTN	2.34734444396974e-07	-0.0953282	0.022	0.128	0.00478929
C2orf40	1.02000176333858e-06	-0.0957777	0.02	0.114	0.0208111
CDC7	1.47810941235206e-06	-0.0962328	0.015	0.101	0.0301579
RTL10	5.42920718750042e-07	-0.0995565	0.024	0.128	0.0110772
PUDP	1.27867184477713e-06	-0.0995565	0.026	0.128	0.0260887
NATD1	1.21104429560604e-06	-0.100033	0.018	0.107	0.0247089
IRGQ	6.01265419518161e-07	-0.101193	0.024	0.128	0.0122676
ZNF717	2.11544531822914e-06	-0.102168	0.022	0.114	0.0431614
NLE1	1.14396777540639e-09	-0.103166	0.009	0.114	2.33404e-05
MAD1L1	1.96524293532395e-06	-0.104524	0.046	0.168	0.0400969
MKL2	1.42368856674378e-06	-0.105012	0.035	0.148	0.0290475
TM6SF1	7.68887584772574e-11	-0.105856	0.002	0.101	1.56876e-06
NHS	1.98506001403687e-08	-0.105933	0.018	0.128	0.000405012
TOE1	2.17371048124829e-06	-0.105933	0.022	0.114	0.0443502
MIRLET7BHG	1.62037122391167e-06	-0.106006	0.033	0.141	0.0330604
AGBL5	1.06330141487741e-07	-0.10645	0.013	0.107	0.00216945
KPTN	4.3023650038116e-07	-0.10645	0.013	0.101	0.00877812
AC008771.1	2.37029114385859e-08	-0.106974	0.011	0.107	0.000483611
HOOK1	2.5369497098441e-08	-0.106974	0.009	0.101	0.000517614
ADGRB1	1.00575721210419e-07	-0.108598	0.013	0.107	0.00205205
OBSCN	1.09847267141252e-07	-0.108598	0.011	0.101	0.00224121
LOXL1	2.32498669889715e-08	-0.109136	0.009	0.101	0.000474367
GUCY1A1	4.9622827335869e-07	-0.109668	0.013	0.101	0.0101245
ZNF627	9.23434086351189e-08	-0.110206	0.015	0.114	0.00188408
NFE2L3	1.02211979264901e-07	-0.110751	0.011	0.101	0.00208543
ROBO1	1.07244730819721e-07	-0.110751	0.011	0.101	0.00218811
RRP12	2.23637844578828e-08	-0.111798	0.015	0.121	0.000456288
FEN1	2.62156803188679e-07	-0.11235	0.018	0.114	0.00534879
DNAJC30	1.94969153139495e-06	-0.112738	0.039	0.154	0.0397796
HEATR6	1.82577258680227e-07	-0.112821	0.031	0.148	0.00372512
AC083843.3	6.99315396987858e-08	-0.113932	0.018	0.121	0.00142681
TRIM32	3.1856002395135e-07	-0.114498	0.015	0.107	0.00649958
ERCC8	2.24210630868426e-07	-0.115499	0.02	0.121	0.00457457
DOK1	6.32466466134644e-07	-0.115499	0.022	0.121	0.0129042
CDK5R1	2.52140518146068e-08	-0.116071	0.013	0.114	0.000514442
LATS2-AS1	5.19721199262668e-08	-0.116071	0.02	0.128	0.00106039
CDK5	5.14705862959979e-09	-0.116651	0.013	0.121	0.000105015
AL022238.2	2.13770913578097e-08	-0.116651	0.013	0.114	0.000436157
ENTPD1-AS1	2.47950918309401e-08	-0.116651	0.011	0.107	0.000505894
LPCAT1	3.74430573539439e-07	-0.116651	0.013	0.101	0.00763951
AL513217.1	1.32845971373263e-07	-0.11705	0.024	0.134	0.00271046
RIN3	7.01925793453749e-10	-0.117238	0.004	0.101	1.43214e-05
CBLB	1.5090429263711e-06	-0.117435	0.033	0.141	0.030789
PDCD2L	5.87550962259983e-08	-0.117629	0.02	0.128	0.00119878
ENOX1	2.25006680462582e-07	-0.117629	0.02	0.121	0.00459081
NYNRIN	5.92230979125461e-07	-0.117629	0.022	0.121	0.0120833
TPRN	1.82628380129001e-07	-0.118215	0.02	0.121	0.00372617
KCNH8	2.40130408574825e-07	-0.118585	0.028	0.141	0.00489938
ARRB1	1.06023905423694e-09	-0.118808	0.013	0.128	2.16321e-05
KDM4A	5.38085978311504e-07	-0.118943	0.033	0.148	0.0109786
FGD1	1.39240921125334e-10	-0.119409	0.004	0.107	2.84093e-06
ZNF587	2.89492640323744e-07	-0.11952	0.028	0.141	0.00590652
POC1B-AS1	9.52815184457712e-08	-0.120363	0.013	0.107	0.00194403
CBX2	1.23985675828828e-06	-0.120363	0.015	0.101	0.0252968
C7orf26	2.32365358333741e-07	-0.12102	0.037	0.161	0.00474095
METTL3	3.38775173106611e-07	-0.12102	0.035	0.154	0.00691203
ATF5	3.99836040373129e-07	-0.12161	0.026	0.134	0.00815785
NBPF9	1.25570812724582e-09	-0.121902	0.015	0.134	2.56202e-05
YARS2	7.65065723132842e-07	-0.121914	0.044	0.168	0.0156096
GSS	2.55532884354119e-07	-0.122208	0.028	0.141	0.00521364
BRPF3	2.22600183028827e-06	-0.123101	0.037	0.148	0.0454171
MYCN	4.25542177987716e-09	-0.123426	0.018	0.134	8.68234e-05
XXYLT1	1.63444793358835e-06	-0.124316	0.024	0.121	0.0333476
EEF1AKMT3	1.15415101379969e-09	-0.124674	0.011	0.121	2.35481e-05
PRIM1	8.29698936087513e-08	-0.124829	0.05	0.195	0.00169283
MIS18BP1	2.19800613129545e-06	-0.125186	0.031	0.134	0.0448459
RBM45	5.23050931686851e-08	-0.12556	0.02	0.128	0.00106718
VWA8	6.94309114954834e-08	-0.12556	0.018	0.121	0.0014166
CLK2	5.54427307371069e-07	-0.12556	0.022	0.121	0.011312
PEX6	1.45973325990362e-07	-0.126428	0.024	0.134	0.00297829
PLAGL1	3.04133410789149e-07	-0.12706	0.018	0.114	0.00620523
DROSHA	2.98767999835057e-08	-0.127276	0.035	0.168	0.000609576
HDAC8	2.12051303564453e-06	-0.127276	0.031	0.134	0.0432648
RNF165	1.63347403768667e-11	-0.127485	0.002	0.107	3.33278e-07
RNF214	9.0919276211876e-07	-0.127485	0.048	0.174	0.0185503
FAM117B	4.07250850450656e-09	-0.127699	0.018	0.134	8.30914e-05
TRIT1	8.34998286706467e-07	-0.127906	0.028	0.134	0.0170365
APBA2	1.21042638804129e-09	-0.128347	0.011	0.121	2.46963e-05
FKTN	2.28260819228094e-06	-0.129097	0.055	0.181	0.0465721
RLBP1	5.51268932871793e-09	-0.12919	0.013	0.121	0.000112475
IL17D	2.87250331454287e-12	-0.129666	0.002	0.114	5.86077e-08
COL9A1	1.25641125061557e-06	-0.129843	0.015	0.101	0.0256346
INTS14	5.09618341606423e-07	-0.130014	0.031	0.141	0.0103977
CSRP2	4.28426474600586e-07	-0.13019	0.074	0.235	0.00874119
TMEM39B	4.79589848994091e-09	-0.130665	0.018	0.134	9.78507e-05
C1orf216	8.17926180753175e-08	-0.130665	0.026	0.141	0.00166881
TEX10	2.85632371919405e-07	-0.13082	0.035	0.154	0.00582776
CDO1	1.69510271837531e-10	-0.131174	0.007	0.114	3.45852e-06
GK	1.4944914266602e-08	-0.131469	0.031	0.161	0.000304921
DIAPH3	9.28278550872301e-15	-0.131852	0	0.128	1.89397e-10
RCCD1	2.48719602046718e-10	-0.131991	0.013	0.134	5.07463e-06
TRIL	3.77613321406111e-08	-0.132126	0.024	0.141	0.000770444
ZFP30	4.97557548213146e-07	-0.132126	0.024	0.128	0.0101517
C11orf95	7.43518548603994e-07	-0.132126	0.028	0.134	0.01517
BHLHB9	1.97666e-06	-0.13279	0.022	0.114	0.0403298
SERINC2	3.19048671126962e-12	-0.13335	0.002	0.114	6.50955e-08
TRPC6	1.25692825705208e-10	-0.13335	0.004	0.107	2.56451e-06
MRM3	1.50499547106771e-09	-0.133572	0.028	0.168	3.07064e-05
BAK1	2.46924609555216e-07	-0.133572	0.028	0.141	0.005038
AR	2.19527647783224e-06	-0.133572	0.022	0.114	0.0447902
KLHL13	3.92619401660858e-07	-0.134242	0.024	0.128	0.00801061
PHF13	1.25635295233579e-06	-0.134337	0.039	0.154	0.0256334
ARPIN	1.20627265134087e-06	-0.13524	0.059	0.195	0.0246116
STOX2	1.37474811395341e-06	-0.13524	0.063	0.201	0.028049
TNPO3	9.44548771591949e-07	-0.135384	0.081	0.235	0.0192716
KIF26A	2.85561464023018e-12	-0.135531	0.002	0.114	5.82631e-08
LPAR4	7.50823636653592e-11	-0.135531	0.002	0.101	1.53191e-06
DPCD	3.10880767812019e-07	-0.135607	0.015	0.107	0.0063429
KDELC1	3.65211178217125e-09	-0.135679	0.022	0.148	7.4514e-05
NOA1	1.35173271567885e-07	-0.135818	0.048	0.188	0.00275794
FAM57A	1.81486791660711e-08	-0.136302	0.013	0.114	0.000370288
TGFBI	8.97425109169238e-08	-0.136422	0.015	0.114	0.00183102
SCAI	7.38788430754651e-07	-0.13648	0.044	0.168	0.0150735
AGO4	1.06641982786714e-07	-0.137149	0.035	0.161	0.00217582
TRAF7	2.19817285866586e-06	-0.137194	0.055	0.181	0.0448493
HSPB6	1.18458036931364e-07	-0.138512	0.033	0.154	0.0024169
TSPYL5	2.02407862436832e-06	-0.138512	0.031	0.134	0.0412973
ZNF71	3.8973913870347e-09	-0.139194	0.018	0.134	7.95185e-05
ERV3-1	1.94987048811472e-08	-0.139217	0.037	0.174	0.000397832
TTLL3	9.78377585559913e-07	-0.139217	0.035	0.148	0.0199618
NUP62	1.54801106977028e-06	-0.13926	0.083	0.235	0.0315841
RGS12	3.18173465457468e-07	-0.139908	0.053	0.188	0.00649169
PRMT7	1.15410280990408e-06	-0.139908	0.039	0.154	0.0235472
EDN3	3.36943082259264e-10	-0.140606	0.018	0.148	6.87465e-06
GLCCI1	3.61884e-09	-0.140618	0.02	0.141	7.38351e-05
LRCH1	4.87202941355724e-08	-0.14129	0.033	0.161	0.00099404
ZNF678	4.97676825576811e-07	-0.141926	0.053	0.188	0.0101541
ZFAND2B	6.53091154756991e-08	-0.141959	0.05	0.195	0.0013325
ZNF384	7.28116365773659e-07	-0.141959	0.048	0.174	0.0148558
ZBTB8A	1.4183600124475e-06	-0.141959	0.05	0.174	0.0289388
C4orf33	7.04403305088995e-08	-0.141993	0.035	0.161	0.00143719
KLHDC10	1.70835348323341e-07	-0.142529	0.07	0.228	0.00348555
ZNF3	1.63108938393463e-06	-0.142529	0.068	0.208	0.0332791
GEMIN2	9.31787358811838e-09	-0.142659	0.042	0.188	0.000190113
TSEN15	1.29278490391286e-07	-0.142659	0.046	0.181	0.00263767
ZNF606	1.59295990180956e-07	-0.142705	0.031	0.148	0.00325012
CHCHD4	2.36982098585659e-06	-0.142705	0.035	0.141	0.0483515
WDR3	4.81713565955693e-09	-0.143425	0.028	0.161	9.8284e-05
B3GLCT	1.12991905160597e-09	-0.143486	0.013	0.128	2.30537e-05
RAB38	4.76244830836715e-09	-0.143486	0.013	0.121	9.71682e-05
ST8SIA2	1.76762775744503e-15	-0.143548	0	0.134	3.60649e-11
FBN3	6.82846128053238e-12	-0.143548	0	0.101	1.39321e-07
GLRB	6.83059835669573e-12	-0.143548	0	0.101	1.39365e-07
GATD1	6.83963916822393e-08	-0.144015	0.044	0.181	0.00139549
RBM17	1.64356405895867e-06	-0.144071	0.339	0.591	0.0335336
MLLT11	1.25577323791599e-07	-0.144083	0.033	0.154	0.00256215
FIGNL1	2.12263083445566e-08	-0.144154	0.015	0.121	0.00043308
DNALI1	9.96458150183759e-08	-0.144154	0.024	0.134	0.00203307
FNDC4	4.5901400052564e-11	-0.144227	0.011	0.134	9.36526e-07
ARID3A	4.69190176986584e-11	-0.144227	0.009	0.128	9.57289e-07
GRIN2B	1.02114595897258e-09	-0.144227	0.009	0.114	2.08344e-05
DNM1	8.9683666579211e-10	-0.144892	0.018	0.141	1.82982e-05
PLXNA4	2.43413915913541e-11	-0.144978	0.004	0.114	4.96637e-07
SLC2A10	2.12496428360553e-09	-0.145542	0.024	0.154	4.33556e-05
STRBP	1.11616775204554e-07	-0.145542	0.024	0.134	0.00227732
LGI2	2.13294347111308e-08	-0.145639	0.011	0.107	0.000435184
ABCB7	1.45082771111439e-06	-0.145975	0.057	0.188	0.0296012
DNAAF5	1.88142462401838e-08	-0.146177	0.028	0.154	0.000383867
ZNF713	3.66100047046036e-13	-0.146394	0.009	0.148	7.46954e-09
NUDT11	8.92583760973561e-10	-0.146394	0.007	0.107	1.82114e-05
EHD1	9.59499463734534e-07	-0.146688	0.053	0.181	0.0195767
TRAPPC2	1.87359164341582e-06	-0.1468	0.037	0.148	0.0382269
C1QTNF6	4.45899118484884e-07	-0.146916	0.031	0.141	0.00909768
THG1L	1.1378689711672e-11	-0.147035	0.015	0.154	2.32159e-07
FRRS1L	5.90408018300556e-07	-0.147035	0.02	0.114	0.0120461
NAIP	8.24864150383943e-07	-0.147409	0.048	0.174	0.0168297
PPP1R9B	1.43472310619906e-09	-0.147534	0.031	0.174	2.92727e-05
BPHL	8.18861236375148e-07	-0.147534	0.035	0.148	0.0167072
CNOT10	1.42715041920885e-06	-0.147876	0.057	0.188	0.0291182
MELTF-AS1	4.43456508993217e-07	-0.148005	0.057	0.195	0.00904784
GFER	1.55350637049216e-06	-0.148138	0.044	0.161	0.0316962
CHMP7	1.09115018023459e-07	-0.148276	0.033	0.154	0.00222627
AC011043.1	7.82536e-07	-0.148276	0.035	0.148	0.0159661
DDAH1	5.64437581248483e-10	-0.148419	0.022	0.154	1.15162e-05
VASH1	4.64235833303915e-08	-0.148419	0.02	0.128	0.00094718
CC2D2A	3.73355434754246e-07	-0.148877	0.039	0.161	0.00761757
ACP6	6.04363244839014e-07	-0.148877	0.037	0.154	0.0123308
ANAPC7	3.49251195506621e-08	-0.14931	0.059	0.215	0.000712577
DLG5	4.57806552693174e-08	-0.149464	0.046	0.188	0.000934063
MACROD2	1.43500391729603e-06	-0.149464	0.039	0.154	0.0292784
CD248	4.46785507683376e-09	-0.149788	0.018	0.134	9.11576e-05
GABPB1	7.48866655006709e-08	-0.149788	0.026	0.141	0.00152791
ZNF649	5.77539357580403e-08	-0.150207	0.044	0.181	0.00117835
C1orf54	9.45212927764031e-08	-0.150558	0.013	0.107	0.00192852
LRRN1	1.75079139236246e-07	-0.150558	0.02	0.121	0.00357214
MGST1	8.6269167472931e-07	-0.150558	0.018	0.107	0.0176015
DACT1	2.40570153817798e-11	-0.150742	0.004	0.114	4.90835e-07
ASAP1	6.81908881713656e-08	-0.150778	0.044	0.181	0.0013913
TFB2M	1.01065813286752e-06	-0.150958	0.039	0.154	0.0206205
FBXO5	6.73772082985931e-10	-0.151144	0.022	0.154	1.3747e-05
ZC3HAV1	1.01634306591952e-06	-0.151182	0.125	0.309	0.0207364
ABRACL	5.06942277001155e-09	-0.151337	0.009	0.107	0.000103431
SLPI	3.40600841000884e-07	-0.151718	0.026	0.134	0.00694928
UTP4	5.50362633205364e-07	-0.151718	0.031	0.141	0.011229
SETDB1	1.16657828335031e-06	-0.151718	0.033	0.141	0.0238017
ARL15	4.23419787900453e-09	-0.151918	0.018	0.134	8.63903e-05
CCDC184	3.75495262574524e-08	-0.151918	0.022	0.134	0.000766123
B3GALNT2	8.04889686576652e-07	-0.152078	0.048	0.174	0.0164222
RIDA	6.5862886602144e-08	-0.152279	0.037	0.168	0.0013438
SCAF4	1.68646552130963e-06	-0.15242	0.07	0.208	0.034409
FAM171B	1.14769367062368e-09	-0.152701	0.013	0.128	2.34164e-05
ZNF135	6.94046621054534e-08	-0.152701	0.015	0.114	0.00141606
BTBD10	2.03327385412711e-06	-0.152829	0.048	0.168	0.0414849
PES1	2.03701521695068e-06	-0.152829	0.048	0.168	0.0415612
GPATCH4	5.31134655784017e-07	-0.153153	0.057	0.195	0.0108367
UNG	2.08142791729454e-10	-0.153494	0.007	0.114	4.24674e-06
PRR14L	2.78769791661716e-07	-0.153588	0.042	0.168	0.00568774
SDK2	1.19442603676141e-08	-0.153816	0.031	0.161	0.000243699
ALG2	5.2668383923721e-08	-0.154121	0.046	0.188	0.00107459
TRNT1	9.47456862787959e-07	-0.154121	0.057	0.188	0.019331
SLC16A9	1.39696731401572e-12	-0.154297	0.007	0.134	2.85023e-08
CDH13	8.15882865787329e-10	-0.154297	0.007	0.107	1.66465e-05
AC004951.1	1.30095594236134e-07	-0.154599	0.031	0.148	0.00265434
DNAJC24	2.21350842310708e-06	-0.154685	0.085	0.235	0.0451622
MCM2	1.01524849161859e-09	-0.154849	0.013	0.128	2.07141e-05
VHL	5.78660111245717e-08	-0.154916	0.07	0.235	0.00118064
C16orf74	4.71069633410078e-07	-0.15539	0.022	0.121	0.00961123
TRIM71	9.4909158544139e-13	-0.156473	0.004	0.128	1.93643e-08
CRB1	4.58552344546327e-11	-0.157002	0.007	0.121	9.35584e-07
SNUPN	1.55708627135021e-06	-0.157161	0.061	0.195	0.0317692
ZFP90	7.50984474374276e-07	-0.157642	0.079	0.228	0.0153223
CCNJL	4.17403598576878e-09	-0.157823	0.009	0.107	8.51629e-05
ERAL1	1.10658168714226e-07	-0.157926	0.059	0.208	0.00225776
MAIP1	4.94946477623462e-08	-0.15822	0.05	0.195	0.00100984
ZNF445	5.86675551258119e-07	-0.15822	0.044	0.168	0.0119699
MARCH3	2.14243866672697e-06	-0.15822	0.042	0.154	0.0437122
CRTC1	2.14179888800725e-07	-0.158335	0.018	0.114	0.00436991
TAF6	1.59587361126867e-06	-0.158402	0.07	0.208	0.0325606
FAAP100	1.2456851209351e-08	-0.159326	0.031	0.161	0.000254157
RBFA	8.60342682324697e-07	-0.159473	0.096	0.255	0.0175536
ZNF821	3.5183056194234e-07	-0.159483	0.053	0.188	0.0071784
C12orf75	1.29754453232746e-10	-0.159995	0.004	0.107	2.64738e-06
ELP4	2.23683190171228e-07	-0.160527	0.081	0.242	0.00456381
BIVM	5.0252652525232e-11	-0.160613	0.033	0.195	1.0253e-06
SYNGAP1	7.51363509779691e-09	-0.160613	0.026	0.154	0.000153301
MUC12	6.83334692777586e-12	-0.16084	0	0.101	1.39421e-07
ZC3H18	3.62835930421264e-08	-0.161185	0.055	0.208	0.000740294
EPB41L4A	4.4730504139725e-11	-0.161322	0.009	0.128	9.12636e-07
JPT2	7.07900042274352e-09	-0.161429	0.026	0.154	0.000144433
BCL2L12	5.24454167355857e-09	-0.162255	0.026	0.154	0.000107004
MARK4	1.92007073809179e-07	-0.162335	0.037	0.161	0.00391752
DLX5	1.03530221090575e-09	-0.162636	0.011	0.121	2.11233e-05
MPHOSPH9	1.20544160429586e-06	-0.162774	0.046	0.168	0.0245946
PPIL1	6.49299441104842e-07	-0.163149	0.042	0.161	0.0132477
SRSF7	3.54763254380672e-07	-0.16345	0.818	0.973	0.00723823
GRAMD2A	3.88982845415462e-07	-0.163536	0.024	0.128	0.00793642
MAP1S	2.12202761995681e-09	-0.163582	0.044	0.201	4.32957e-05
CNOT3	1.7669639815302e-08	-0.163582	0.05	0.201	0.000360514
WDR6	1.2753585264055e-06	-0.163665	0.085	0.235	0.0260211
RNF2	1.32320789264702e-07	-0.164005	0.053	0.195	0.00269974
FAM96A	5.53790908000943e-07	-0.16442	0.061	0.201	0.011299
APPL2	1.25299640160919e-06	-0.164847	0.105	0.268	0.0255649
PGAP1	3.65245562173608e-07	-0.165226	0.057	0.195	0.00745211
RRP1	1.00942786690079e-06	-0.165226	0.057	0.188	0.0205954
XPNPEP1	1.05214583747773e-06	-0.165226	0.057	0.188	0.0214669
DYRK1B	1.98612551823966e-09	-0.165648	0.024	0.154	4.05229e-05
TBC1D16	1.40849423401735e-08	-0.165648	0.028	0.154	0.000287375
FAM114A2	1.51905e-07	-0.16604	0.05	0.188	0.00309932
TMEM136	3.38170366640176e-07	-0.16604	0.061	0.201	0.00689969
SUPT3H	1.14699896459023e-06	-0.16604	0.046	0.168	0.0234022
USP5	1.5744461952008e-06	-0.16604	0.055	0.181	0.0321234
KARS	9.57365024022553e-07	-0.166404	0.083	0.235	0.0195331
COX15	9.16516611423966e-08	-0.166435	0.055	0.201	0.00186997
LANCL2	2.61095710232059e-10	-0.166501	0.018	0.148	5.32714e-06
ZNF804A	1.32070210558041e-12	-0.166538	0	0.107	2.69463e-08
POLR3K	1.71120987396657e-07	-0.166864	0.055	0.195	0.00349138
UBALD1	4.44164024493351e-09	-0.166908	0.028	0.161	9.06228e-05
RAI1	1.42251529411095e-07	-0.167252	0.057	0.201	0.00290236
CEBPG	5.74872219231738e-07	-0.167252	0.05	0.181	0.0117291
HSDL1	1.95116605978208e-07	-0.167307	0.042	0.168	0.00398096
SLC25A23	1.4428934935573e-06	-0.167571	0.081	0.228	0.0294394
YPEL1	3.70248781196087e-07	-0.167632	0.063	0.208	0.00755419
UMPS	5.61553465897419e-07	-0.167697	0.048	0.174	0.0114574
POLR1E	5.99290885875102e-07	-0.167697	0.048	0.174	0.0122273
NAA16	1.10768222093809e-06	-0.167869	0.098	0.262	0.0226
MYO10	9.27369569453319e-07	-0.168079	0.042	0.161	0.0189211
GPAT4	1.45925266416357e-07	-0.168453	0.061	0.208	0.00297731
EXOSC3	2.87570572331099e-07	-0.168453	0.063	0.208	0.0058673
TOPBP1	2.25851670063497e-08	-0.16854	0.042	0.181	0.000460805
SMYD2	3.36632732578533e-11	-0.168631	0.022	0.168	6.86832e-07
CLN8	2.16328203763324e-06	-0.168819	0.063	0.195	0.0441374
VAT1L	4.08783634187758e-11	-0.169508	0.018	0.154	8.34041e-07
TRIM16	4.74266430483039e-09	-0.169886	0.026	0.154	9.67646e-05
SCRN2	1.13148024498394e-06	-0.169995	0.072	0.215	0.0230856
C2orf72	2.0179681521266e-14	-0.170018	0.002	0.134	4.11726e-10
TIMM9	2.26728670061133e-06	-0.170294	0.129	0.302	0.0462595
FBH1	5.77145150944652e-09	-0.170341	0.07	0.248	0.000117755
WIPF3	2.27037212369412e-10	-0.170396	0.011	0.128	4.63224e-06
AP3B1	1.52207195838583e-06	-0.170545	0.09	0.242	0.0310548
PGM2	3.89259531144267e-10	-0.170616	0.037	0.195	7.94206e-06
FAHD2A	8.77207266382194e-07	-0.170679	0.083	0.235	0.0178977
CTHRC1	7.8252285835061e-08	-0.170766	0.015	0.114	0.00159658
BMF	4.39327544731135e-07	-0.170766	0.022	0.121	0.0089636
MCM6	1.60902065751162e-06	-0.170766	0.022	0.114	0.0328288
AAAS	3.88433384253842e-08	-0.170821	0.059	0.215	0.000792521
RTCA	8.47049182968972e-07	-0.170821	0.068	0.208	0.0172823
HAAO	1.28253431744333e-10	-0.171294	0.004	0.107	2.61675e-06
NRTN	1.29026036835717e-10	-0.171294	0.004	0.107	2.63252e-06
PGD	3.15546184006815e-08	-0.171317	0.048	0.195	0.000643809
ZNF827	7.12728602905451e-08	-0.171317	0.037	0.168	0.00145418
FKBP14	8.2425116304779e-07	-0.171337	0.081	0.235	0.0168172
ZSCAN26	5.50154512691619e-09	-0.171482	0.035	0.174	0.000112248
CERS5	8.3625524645302e-07	-0.171493	0.074	0.221	0.0170621
PPIL3	4.37192e-07	-0.171657	0.057	0.195	0.00892002
CARM1	1.47472139759553e-06	-0.171657	0.096	0.255	0.0300887
PARD3B	9.69172469209416e-07	-0.171989	0.063	0.201	0.019774
ABHD14B	1.63598361462567e-06	-0.172111	0.12	0.295	0.033379
GPN1	3.11061626245398e-09	-0.172169	0.048	0.208	6.34659e-05
DDX19B	1.28245531063127e-08	-0.172169	0.046	0.195	0.000261659
MIR503HG	6.83151443432596e-12	-0.172203	0	0.101	1.39383e-07
BLOC1S5	1.04283958880946e-08	-0.172501	0.059	0.221	0.000212771
ATF1	3.13972962129837e-07	-0.172948	0.081	0.242	0.00640599
DNAJB12	1.38503538985197e-06	-0.172948	0.09	0.242	0.0282589
DCPS	1.65797976973859e-06	-0.173255	0.094	0.248	0.0338278
LINC01116	4.05735932969555e-10	-0.173576	0.035	0.188	8.27823e-06
EXOSC4	4.41936713358627e-08	-0.173576	0.037	0.168	0.000901683
CCDC102A	8.73184552502892e-08	-0.173576	0.033	0.154	0.00178156
ZNF420	4.15750776218065e-07	-0.173576	0.037	0.154	0.00848256
SRRD	6.81385236917966e-09	-0.173902	0.042	0.188	0.000139023
PRPF18	7.10475634337701e-07	-0.174141	0.109	0.282	0.0144958
MKKS	8.3320206880658e-09	-0.17422	0.048	0.201	0.000169998
DNAAF2	1.66533827808998e-08	-0.17422	0.044	0.188	0.000339779
MYH14	1.28105326229563e-07	-0.174293	0.063	0.215	0.00261373
HCFC1	2.44667582694236e-07	-0.174293	0.074	0.228	0.00499195
ARNT2	7.3099149705076e-10	-0.174783	0.039	0.195	1.49144e-05
PGGT1B	1.35698190679392e-06	-0.17543	0.077	0.221	0.0276865
WDR45	1.01705613948907e-06	-0.175511	0.142	0.329	0.020751
KIF26B	7.32625522161899e-16	-0.175651	0.002	0.148	1.49478e-11
MRPL58	1.22427004176191e-08	-0.175697	0.053	0.208	0.000249788
EGFL7	2.15778097758615e-10	-0.175967	0.009	0.121	4.40252e-06
YEATS2	4.56670390131784e-08	-0.175989	0.063	0.221	0.000931745
NIPSNAP1	3.06246142490083e-09	-0.176275	0.046	0.201	6.24834e-05
HMGB3	9.64692723957929e-07	-0.176275	0.035	0.148	0.0196826
FAM213B	1.55190843583227e-06	-0.176275	0.048	0.168	0.0316636
INTS4	2.77468155993987e-07	-0.176566	0.053	0.188	0.00566118
TET2	2.48745756273186e-07	-0.176812	0.096	0.268	0.00507516
ATE1	6.31754119833361e-07	-0.176831	0.077	0.228	0.0128897
ATMIN	9.59307865460261e-07	-0.176831	0.083	0.235	0.0195728
MBD3	1.05010118454044e-08	-0.176851	0.059	0.221	0.000214252
DGCR8	3.32710445367321e-08	-0.176851	0.059	0.215	0.000678829
ATL2	2.73781723477438e-11	-0.176873	0.028	0.188	5.58597e-07
E2F5	5.15625279068355e-07	-0.176873	0.031	0.141	0.0105203
DPYSL4	3.21158540677735e-11	-0.176896	0.007	0.121	6.5526e-07
DNTTIP1	6.56773984022027e-07	-0.177101	0.09	0.248	0.0134002
DKC1	1.96958419640193e-06	-0.177404	0.074	0.215	0.0401854
PPP1R8	1.24897665303787e-09	-0.177446	0.046	0.208	2.54829e-05
POGLUT1	4.8647782306372e-07	-0.177723	0.05	0.181	0.00992561
ICA1L	3.48230164377144e-08	-0.177778	0.031	0.154	0.000710494
MSH2	3.18235546111512e-08	-0.17806	0.039	0.174	0.000649296
HIST1H1D	7.58537840162677e-08	-0.178415	0.015	0.114	0.00154764
TMEM206	1.64467686919265e-10	-0.178694	0.031	0.181	3.35563e-06
ZEB1-AS1	1.27241995094501e-09	-0.178694	0.026	0.161	2.59612e-05
BTBD2	1.8651770148348e-06	-0.179129	0.068	0.201	0.0380552
LRRTM2	5.71236863201548e-08	-0.179497	0.044	0.181	0.00116549
CEP89	1.09733234629619e-07	-0.179497	0.046	0.181	0.00223889
ZDBF2	4.53052984957259e-08	-0.17962	0.02	0.128	0.000924364
AQR	1.18419120401091e-07	-0.179631	0.083	0.248	0.00241611
ZBTB43	1.61737308301548e-07	-0.179875	0.074	0.235	0.00329993
ZNF544	1.22304604530139e-12	-0.179886	0.028	0.201	2.49538e-08
NKILA	6.61939121624743e-10	-0.179886	0.022	0.154	1.35055e-05
FAM13A	6.58268814538512e-07	-0.179986	0.101	0.268	0.0134307
VASP	4.16480549818498e-08	-0.180005	0.057	0.208	0.000849745
RFLNA	2.27219862155782e-15	-0.180296	0.007	0.161	4.63597e-11
TRIM26	5.54472696986129e-08	-0.180399	0.037	0.168	0.00113129
CYFIP2	1.49407118437039e-13	-0.180815	0.02	0.188	3.04835e-09
TMEM97	1.43130445119459e-06	-0.180892	0.05	0.174	0.0292029
AMPH	7.28630226387486e-16	-0.181254	0.002	0.148	1.48662e-11
ADAMTS5	7.27504628114545e-11	-0.181254	0.002	0.101	1.48433e-06
EPB41L1	5.33188349753655e-07	-0.181312	0.042	0.161	0.0108786
RBM14	7.68244881794322e-09	-0.181365	0.072	0.248	0.000156745
DRG2	1.08850255472033e-06	-0.181365	0.077	0.221	0.0222087
SNX22	1.03874116968907e-09	-0.181507	0.009	0.114	2.11934e-05
SMCR5	5.44210585992402e-11	-0.181755	0.015	0.148	1.11035e-06
RIOK1	2.1111357210613e-06	-0.181788	0.053	0.174	0.0430735
ETV3	8.93765496170173e-09	-0.182019	0.059	0.221	0.000182355
PELP1	9.12632616256872e-07	-0.182246	0.072	0.215	0.0186204
NOTCH3	7.5675974755971e-15	-0.182467	0.004	0.148	1.54402e-10
TBL1X	2.39011173030438e-09	-0.182467	0.033	0.174	4.87654e-05
SH3BGRL3	1.56855572200817e-06	-0.182601	0.387	0.638	0.0320032
RPUSD4	4.52154798427212e-08	-0.182695	0.05	0.195	0.000922531
MAGI3	1.61955526113667e-07	-0.182695	0.044	0.174	0.00330438
CCDC102B	1.15204386337278e-09	-0.182706	0.011	0.121	2.35052e-05
SLC41A3	1.08352805155136e-06	-0.182898	0.088	0.242	0.0221072
OCIAD2	8.33994084127118e-08	-0.18294	0.024	0.134	0.0017016
RPL39L	1.01462877855704e-06	-0.183137	0.057	0.188	0.0207015
SLC35E2B	6.75956354277234e-09	-0.183169	0.033	0.168	0.000137915
CROT	7.15201310293057e-08	-0.183169	0.033	0.154	0.00145923
LINC00672	1.41066265399254e-07	-0.183169	0.031	0.148	0.00287818
CDCA7	1.77175910788337e-15	-0.183439	0	0.134	3.61492e-11
CADPS	1.7733147095235e-15	-0.183439	0	0.134	3.61809e-11
NOC2L	6.4881332008532e-07	-0.18371	0.105	0.275	0.0132377
PRKAR1B	9.65876660748209e-08	-0.183827	0.061	0.208	0.00197068
UTP20	1.41248382124069e-07	-0.183827	0.046	0.181	0.00288189
NLGN3	8.50452415832976e-10	-0.184329	0.037	0.188	1.73518e-05
FBXL2	2.03960594590129e-14	-0.184859	0.011	0.168	4.16141e-10
ARL10	1.57840277436525e-10	-0.18507	0.02	0.154	3.22042e-06
NUDT14	6.48369796348221e-08	-0.185276	0.026	0.141	0.00132287
C8orf82	8.59728973804921e-07	-0.185276	0.125	0.302	0.0175411
FAM168B	1.60985726303707e-06	-0.185398	0.103	0.262	0.0328459
ABCC5	5.76084956933467e-08	-0.185531	0.063	0.221	0.00117539
MRPS2	1.28100442298281e-07	-0.185531	0.079	0.242	0.00261363
TMEM178A	1.04045902422139e-07	-0.185676	0.039	0.168	0.00212285
FAHD2B	5.88332964213874e-08	-0.185717	0.083	0.255	0.00120038
NPRL3	1.36941522389401e-07	-0.185717	0.088	0.255	0.00279402
GTF2F1	1.34700124732579e-06	-0.185927	0.107	0.275	0.0274829
CHMP1B	1.20538418949803e-06	-0.185974	0.162	0.362	0.0245935
BMP1	1.15975230809626e-08	-0.18606	0.053	0.208	0.000236624
STK19	2.64456849169287e-08	-0.18606	0.059	0.215	0.000539571
CNOT8	7.69183167394445e-08	-0.18606	0.059	0.208	0.00156936
DLEU2	1.6669878438055e-09	-0.186235	0.024	0.154	3.40116e-05
SNX18	4.92159879478181e-07	-0.186953	0.085	0.242	0.0100415
CRLS1	2.29331656930428e-06	-0.186953	0.083	0.228	0.0467905
GNL1	1.19970645387563e-06	-0.187122	0.107	0.268	0.0244776
RXRB	8.78029703182544e-08	-0.187161	0.059	0.208	0.00179144
ARSE	5.79627130687289e-07	-0.187161	0.068	0.208	0.0118261
PIBF1	5.31572769866788e-07	-0.187287	0.101	0.268	0.0108457
ECSIT	2.78186945810928e-07	-0.187335	0.068	0.215	0.00567585
ZNF134	1.99949445320605e-12	-0.187388	0.024	0.188	4.07957e-08
TSTA3	5.36425762483373e-08	-0.187568	0.035	0.161	0.00109447
ELOVL2	2.49121009967351e-08	-0.187745	0.042	0.181	0.000508282
BCKDK	6.64444226238525e-08	-0.187836	0.081	0.248	0.00135567
PRELID3B	4.72593985883545e-08	-0.188086	0.061	0.215	0.000964234
PRPS2	7.52396427793449e-08	-0.188309	0.103	0.289	0.00153511
ARHGEF2	6.92638940687093e-07	-0.188309	0.098	0.262	0.0141319
BET1	1.11249627651087e-06	-0.188309	0.098	0.262	0.0226983
RAC3	9.93940355171849e-14	-0.18836	0.022	0.195	2.02794e-09
TRIM58	1.04778e-09	-0.18836	0.026	0.161	2.13779e-05
ZNF260	3.12642399370016e-09	-0.188573	0.072	0.255	6.37884e-05
DCLRE1C	1.57252650697769e-10	-0.188698	0.033	0.188	3.20843e-06
CSNK1G2	1.22163390364067e-06	-0.188882	0.09	0.242	0.024925
ITFG2	1.10734159326359e-08	-0.189022	0.057	0.215	0.000225931
FBXL17	1.34395736722009e-06	-0.189631	0.083	0.228	0.0274208
RPIA	2.16447338008515e-11	-0.189663	0.028	0.188	4.41618e-07
YARS	6.15872282679452e-09	-0.189817	0.042	0.188	0.000125656
PTX3	1.53184310303571e-06	-0.189835	0.103	0.262	0.0312542
P3H4	1.94806529012425e-10	-0.189968	0.048	0.221	3.97464e-06
PREX1	2.6634656400301e-09	-0.189968	0.048	0.208	5.43427e-05
ENDOV	1.84500117409071e-08	-0.189968	0.048	0.195	0.000376436
TUBB4A	2.02668406380157e-08	-0.189968	0.048	0.195	0.000413504
ALG3	2.07912052715022e-08	-0.189968	0.048	0.195	0.000424203
ABHD14A	8.08747085727445e-07	-0.190328	0.114	0.282	0.0165009
CAP2	2.0760484612266e-10	-0.190339	0.013	0.134	4.23576e-06
SMAD9	2.17232503783371e-10	-0.190638	0.02	0.154	4.43219e-06
TM7SF2	3.96774046142667e-09	-0.190784	0.035	0.174	8.09538e-05
COL9A2	4.5854386412047e-09	-0.190926	0.037	0.181	9.35567e-05
MRPL46	2.35906691703497e-10	-0.191065	0.048	0.221	4.8132e-06
ACVR2B	4.06173933471179e-08	-0.191201	0.057	0.208	0.000828717
MID1	1.32353586697796e-07	-0.191201	0.05	0.188	0.00270041
TMEM216	1.41394452028744e-06	-0.191201	0.055	0.181	0.0288487
AC027031.2	3.2875344515344e-13	-0.191346	0.009	0.148	6.70756e-09
PSENEN	9.71912536104747e-07	-0.191447	0.123	0.295	0.0198299
ZNF521	1.14905580448534e-11	-0.191487	0.013	0.148	2.34442e-07
IVNS1ABP	2.51456531422862e-07	-0.191543	0.147	0.349	0.00513047
MIF4GD	6.71261675351319e-08	-0.191594	0.096	0.268	0.00136958
JMY	2.05420060379968e-07	-0.19172	0.081	0.242	0.00419119
CPSF3	3.58905580929051e-11	-0.191761	0.033	0.195	7.32275e-07
TLK2	1.27808626685634e-06	-0.191964	0.098	0.255	0.0260768
RCOR1	1.91445819232115e-09	-0.192276	0.057	0.228	3.90607e-05
UACA	2.98781880331822e-07	-0.192398	0.21	0.443	0.00609605
PITX1	2.01564321770022e-18	-0.192625	0.011	0.208	4.11252e-14
MTERF2	1.01279823635006e-07	-0.192635	0.074	0.235	0.00206641
ZNF195	3.84338354179675e-10	-0.19275	0.033	0.181	7.84166e-06
CBWD1	1.38702937869583e-06	-0.19275	0.085	0.235	0.0282996
MSRB3	6.77815223009075e-07	-0.193227	0.048	0.174	0.0138295
NIP7	2.85715242611772e-07	-0.193341	0.063	0.208	0.00582945
RBM12	1.18130086065067e-06	-0.193452	0.074	0.215	0.0241021
MSI1	2.53816744939501e-13	-0.193517	0.007	0.141	5.17862e-09
FAM171A2	1.01836670684815e-13	-0.193635	0.011	0.161	2.07777e-09
NIPSNAP3A	1.50744520328075e-09	-0.193864	0.033	0.174	3.07564e-05
PSD3	6.77993234177331e-10	-0.193975	0.033	0.181	1.38331e-05
DHFR	9.35432826406753e-08	-0.193975	0.033	0.154	0.00190856
PIP5K1A	1.58435762142668e-07	-0.193975	0.042	0.168	0.00323256
CNOT11	3.20579098404924e-07	-0.193975	0.044	0.168	0.00654078
CCNY	3.7386858274629e-07	-0.194074	0.114	0.289	0.00762804
ZSCAN30	2.40484120137373e-09	-0.19419	0.042	0.195	4.9066e-05
BCS1L	9.78403074692318e-09	-0.19419	0.053	0.208	0.000199624
UBFD1	1.44354623738198e-07	-0.19419	0.055	0.195	0.00294527
MRPS9	5.7728805655388e-07	-0.194784	0.09	0.248	0.0117784
AC019205.1	6.38858730030462e-09	-0.194867	0.024	0.148	0.000130346
MIS18A	2.05069005143526e-08	-0.195163	0.048	0.195	0.000418402
LEO1	6.48941956546514e-08	-0.195163	0.053	0.195	0.00132404
SIAH2	5.54413998037958e-08	-0.195258	0.055	0.201	0.00113117
ADSL	4.88772033468481e-10	-0.195351	0.063	0.248	9.97242e-06
EXT1	9.68322462630333e-07	-0.195442	0.057	0.188	0.0197567
SPX	4.57217446298901e-12	-0.195694	0.004	0.121	9.32861e-08
NOB1	1.59966721042056e-08	-0.196478	0.068	0.235	0.00032638
RPF2	8.66082874373003e-08	-0.196548	0.133	0.342	0.00176707
INTS3	9.49772812510708e-09	-0.196709	0.088	0.275	0.000193782
ABCG2	3.34744386369541e-14	-0.196988	0.018	0.188	6.82979e-10
LRP5	2.27317004349105e-08	-0.197143	0.046	0.188	0.000463795
MOGS	2.31648247925674e-11	-0.197219	0.046	0.228	4.72632e-07
RNASET2	3.04723633855832e-11	-0.197219	0.037	0.208	6.21728e-07
PARVB	2.14559535735519e-09	-0.197219	0.042	0.195	4.37766e-05
TCOF1	2.95923655368361e-07	-0.197365	0.07	0.215	0.00603773
DAGLA	3.88114564313294e-13	-0.197946	0.013	0.161	7.9187e-09
C1GALT1	6.7126612597292e-07	-0.198074	0.125	0.302	0.0136958
N4BP2	9.24883763154835e-10	-0.19815	0.028	0.168	1.88704e-05
CPXM2	1.53875023017924e-09	-0.19828	0.044	0.201	3.13951e-05
DTYMK	4.54671693047955e-09	-0.198694	0.088	0.282	9.27667e-05
EXOC4	1.86512430477374e-06	-0.198694	0.092	0.242	0.0380541
SUCO	1.81508372759306e-07	-0.198748	0.098	0.268	0.00370332
TMEM243	1.59854822062299e-06	-0.198957	0.109	0.275	0.0326152
PCSK6	1.14073304615245e-11	-0.199056	0.013	0.148	2.32744e-07
GINS2	6.32436671624295e-08	-0.199056	0.015	0.114	0.00129036
FH	1.81478976605791e-06	-0.199056	0.138	0.315	0.0370272
NAALADL1	2.5110402335716e-12	-0.199113	0.018	0.168	5.12328e-08
PCDH7	2.33827953329202e-08	-0.199113	0.024	0.141	0.000477079
TMEM63A	1.09088152325749e-07	-0.199169	0.031	0.148	0.00222573
B4GALT2	2.92192908160226e-09	-0.199278	0.05	0.208	5.96161e-05
UNC45A	2.38075236069522e-06	-0.199532	0.077	0.215	0.0485745
GPC4	5.49953746645871e-07	-0.199806	0.116	0.289	0.0112207
TPGS1	4.20338753080833e-07	-0.199932	0.133	0.322	0.00857617
AL161772.1	7.07952561439942e-14	-0.200108	0.009	0.154	1.44444e-09
CCDC3	7.86007046207518e-07	-0.2002	0.02	0.114	0.0160369
DDX10	8.28847550072407e-07	-0.200414	0.061	0.195	0.016911
GPR161	4.23156835776702e-13	-0.201208	0.013	0.161	8.63367e-09
PITX2	5.66224913987902e-15	-0.201243	0.013	0.181	1.15527e-10
BTRC	8.94642033750234e-10	-0.201277	0.028	0.168	1.82534e-05
MYO1B	4.10374663972895e-12	-0.20131	0.031	0.201	8.37287e-08
DISC1	1.10864577034547e-08	-0.20131	0.037	0.174	0.000226197
CHKB	7.82332339304046e-10	-0.201374	0.053	0.221	1.59619e-05
SEC24D	8.6833177229456e-08	-0.201405	0.053	0.195	0.00177166
GNA13	2.50601013449319e-10	-0.201436	0.061	0.248	5.11301e-06
TAX1BP3	5.58491103813192e-13	-0.201509	0.354	0.711	1.13949e-08
NAB1	2.00589675018537e-07	-0.201552	0.094	0.262	0.00409263
KLHL7	6.13883887896537e-07	-0.201552	0.096	0.255	0.0125251
TRO	2.72886715694047e-13	-0.202275	0.007	0.141	5.56771e-09
RNF8	1.01244099559266e-07	-0.202365	0.044	0.174	0.00206568
SINHCAF	1.03581190046806e-08	-0.202408	0.057	0.215	0.000211337
FAM98C	2.33015278076627e-08	-0.202506	0.081	0.255	0.000475421
PPWD1	2.16378593776301e-07	-0.202506	0.081	0.242	0.00441477
PACSIN3	5.89188e-08	-0.202678	0.142	0.356	0.00120212
FZD2	3.72879385410194e-15	-0.203354	0.002	0.141	7.60786e-11
DNASE1	8.6055204755045e-10	-0.203389	0.028	0.168	1.75578e-05
DNAJC18	5.12433623820783e-12	-0.203421	0.048	0.242	1.04552e-07
DCTPP1	1.87480087357647e-08	-0.203421	0.055	0.208	0.000382516
TMEM214	3.65745962058183e-07	-0.203442	0.066	0.208	0.00746231
ME2	1.2668044796517e-06	-0.203517	0.125	0.295	0.0258466
KIF20B	1.06042907440355e-07	-0.204446	0.046	0.181	0.00216359
EZH2	3.43939192369346e-07	-0.204446	0.077	0.228	0.00701739
FZD1	1.31387978520222e-06	-0.204446	0.083	0.228	0.0268071
OGT	1.71466025650692e-06	-0.204446	0.193	0.403	0.0349842
TBC1D7	7.98649325374818e-09	-0.204446	0.07	0.242	0.000162948
CROCC	2.86246426674515e-08	-0.204446	0.039	0.174	0.000584029
FAM49B	5.63224636827352e-08	-0.204446	0.083	0.255	0.00114915
REXO4	1.97034960361632e-07	-0.204446	0.081	0.242	0.0040201
DESI2	1.90445814302458e-06	-0.204446	0.118	0.282	0.0388567
HNRNPLL	1.46601586686729e-06	-0.205386	0.109	0.268	0.0299111
MED19	3.20892915238895e-08	-0.205395	0.085	0.262	0.000654718
RHOT1	1.05358024948923e-06	-0.205413	0.085	0.235	0.0214962
MAP2K6	7.61535829994336e-12	-0.205483	0.037	0.215	1.55376e-07
AKAP6	1.49358616644962e-07	-0.205483	0.031	0.148	0.00304736
ZNF853	3.42474751070507e-11	-0.205494	0.033	0.195	6.98751e-07
ZNF814	1.81736163425319e-11	-0.205505	0.026	0.181	3.70796e-07
PTDSS1	5.39816909072444e-10	-0.205505	0.031	0.174	1.10139e-05
PHF5A	1.55265921861376e-07	-0.206234	0.149	0.349	0.00316789
ARHGEF7	1.72805945541299e-06	-0.206234	0.14	0.315	0.0352576
NFKBIL1	1.69041687872835e-06	-0.2063	0.129	0.295	0.0344896
METTL16	2.64078827853915e-07	-0.206353	0.101	0.268	0.005388
PSMG3	4.70477172118892e-08	-0.206371	0.096	0.275	0.000959915
MGST2	5.81663635177636e-09	-0.206448	0.057	0.221	0.000118677
IFI44L	1.30360356984396e-10	-0.206489	0.035	0.195	2.65974e-06
H3F3B	3.73109514132824e-09	-0.206551	0.998	1	7.61255e-05
U2AF2	5.91192469288219e-07	-0.207165	0.138	0.322	0.0120621
C1orf174	1.21461832985986e-07	-0.207436	0.066	0.215	0.00247819
TMEM161B-AS1	2.82323444022774e-08	-0.207497	0.057	0.208	0.000576025
AL161935.3	5.20607837527985e-12	-0.20756	0.031	0.201	1.0622e-07
UBQLN4	1.75373199983387e-11	-0.20756	0.037	0.208	3.57814e-07
COL11A2	2.84151381458429e-13	-0.207695	0.007	0.141	5.79754e-09
RAB1A	4.86330184721618e-07	-0.207819	0.304	0.57	0.00992259
GPALPP1	3.97813020044221e-07	-0.208157	0.114	0.289	0.00811658
WDR48	7.26783083691073e-08	-0.208227	0.112	0.295	0.00148286
RCC1L	8.10898249247966e-07	-0.208337	0.085	0.235	0.0165448
TMEM11	2.6335667908076e-07	-0.208376	0.085	0.242	0.00537327
MSL3	1.13036508999065e-06	-0.208454	0.066	0.201	0.0230628
GLB1	6.81360034526941e-10	-0.208495	0.048	0.215	1.39018e-05
DENND2A	3.91592922687311e-12	-0.208622	0.031	0.201	7.98967e-08
KLHL23	1.39267972619885e-10	-0.208622	0.033	0.188	2.84148e-06
CDCA7L	3.80322817399868e-13	-0.208666	0.024	0.195	7.75973e-09
ADAMTS9	4.2566574311518e-12	-0.208666	0.026	0.188	8.68486e-08
RIMS2	1.0532086661973e-09	-0.208711	0.015	0.134	2.14886e-05
F10	1.33414653107519e-16	-0.208804	0.002	0.154	2.72206e-12
ZFAND3	1.59632118366026e-06	-0.209065	0.112	0.275	0.0325697
EHMT1	2.71960718505493e-07	-0.209108	0.103	0.275	0.00554881
ATP2A2	1.8581073990787e-06	-0.209377	0.166	0.362	0.037911
ZNF224	1.20848839862757e-09	-0.209484	0.057	0.228	2.46568e-05
SNX4	5.20865478333325e-07	-0.209818	0.144	0.329	0.0106272
DCP1A	2.99389134760588e-07	-0.210017	0.105	0.275	0.00610844
MRPL9	4.65815067812899e-10	-0.21007	0.103	0.322	9.50402e-06
TOMM40	5.79939370794919e-07	-0.21007	0.114	0.282	0.0118325
GTF2H2	1.38482859355836e-06	-0.210177	0.101	0.255	0.0282547
ZNF593	2.02718991793567e-07	-0.210346	0.079	0.235	0.00413608
ETS2	1.81084791609274e-06	-0.210346	0.063	0.195	0.0369467
FBXO22	5.4607375519518e-08	-0.210405	0.061	0.215	0.00111415
MRPL15	2.03423084988083e-07	-0.210405	0.068	0.215	0.00415044
SHF	9.73161798219288e-11	-0.210464	0.063	0.255	1.98554e-06
USP48	1.64322187571573e-07	-0.210525	0.153	0.362	0.00335267
GORAB	1.23478439537035e-12	-0.210588	0.042	0.235	2.51933e-08
ZNF518B	2.02764533205285e-14	-0.21085	0.018	0.188	4.137e-10
RXRA	2.75775198909106e-07	-0.210919	0.107	0.282	0.00562664
GYPC	4.88932293994514e-08	-0.210966	0.204	0.456	0.000997569
H6PD	2.05125993680368e-09	-0.211367	0.068	0.248	4.18519e-05
NNT-AS1	2.27075506180053e-06	-0.211367	0.061	0.188	0.0463302
MRTO4	2.27893787185301e-06	-0.211367	0.079	0.215	0.0464972
MT-CYB	7.23091333505629e-08	-0.211479	1	1	0.00147532
BPNT1	3.42075966779841e-11	-0.211578	0.055	0.242	6.97938e-07
ORAI2	2.26154028890766e-14	-0.211881	0.02	0.195	4.61422e-10
CTNNA3	1.03792765487732e-06	-0.211881	0.101	0.262	0.0211768
VPS72	3.6422135640314e-08	-0.212022	0.107	0.295	0.000743121
LRRC4B	1.2515097687445e-15	-0.212043	0.004	0.154	2.55346e-11
CNTRL	1.05406638737129e-07	-0.212168	0.096	0.268	0.00215061
NOC3L	1.24238441072316e-08	-0.21232	0.072	0.242	0.000253484
NDUFB3	3.71426676174986e-07	-0.21232	0.306	0.564	0.00757822
ENY2	6.83085975408029e-07	-0.21232	0.503	0.779	0.013937
NPEPL1	4.7580903204271e-09	-0.21256	0.059	0.221	9.70793e-05
SAMD1	3.31156681205017e-09	-0.213096	0.094	0.289	6.75659e-05
PAICS	1.64920632952496e-07	-0.213096	0.094	0.262	0.00336488
NUP54	9.59156003159278e-07	-0.21318	0.155	0.342	0.0195697
GABRB3	1.50144729631383e-06	-0.213533	0.055	0.181	0.030634
CHMP1A	1.22547532351186e-07	-0.213663	0.112	0.295	0.00250034
IVD	6.24737203837885e-08	-0.213836	0.105	0.289	0.00127465
FAM78B	7.12954627606977e-16	-0.214119	0.011	0.181	1.45464e-11
OLFML2B	4.33399283955843e-13	-0.214119	0.011	0.154	8.84265e-09
WAC	3.6738080516621e-07	-0.214311	0.328	0.597	0.00749567
HMBOX1	2.11572327590365e-07	-0.214397	0.059	0.201	0.00431671
SGCD	7.10016054690112e-09	-0.214599	0.042	0.188	0.000144865
COIL	1.51837057214148e-08	-0.214636	0.105	0.302	0.000309793
TP53I3	2.33341374778339e-11	-0.214918	0.026	0.181	4.76086e-07
MAEA	2.22657766517157e-10	-0.215452	0.066	0.255	4.54289e-06
MRPL37	1.72339414029704e-07	-0.215452	0.063	0.208	0.00351624
ARL5B	2.03510254889409e-07	-0.215517	0.114	0.295	0.00415222
GTF2F2	2.68248085421396e-07	-0.215801	0.197	0.416	0.00547307
DYRK4	2.42681705825506e-08	-0.215832	0.096	0.282	0.000495143
CIZ1	1.75045294610031e-07	-0.215941	0.094	0.262	0.00357145
CHST14	2.09759638286796e-08	-0.216052	0.085	0.262	0.000427973
KNOP1	2.46489047176422e-07	-0.216052	0.074	0.228	0.00502912
LAMP5	3.94674273631262e-10	-0.216155	0.022	0.154	8.05254e-06
EPN1	8.35166489898408e-07	-0.216281	0.179	0.383	0.0170399
IMMT	1.74320215799689e-07	-0.216613	0.107	0.282	0.00355666
SAFB	1.35087974832307e-07	-0.216695	0.129	0.322	0.0027562
SRP68	6.81663123370517e-08	-0.216728	0.107	0.289	0.0013908
MRPS11	9.66306883773497e-08	-0.216728	0.103	0.282	0.00197156
GOSR2	1.40034452387147e-08	-0.216965	0.083	0.262	0.000285712
LRRCC1	9.51440774990707e-07	-0.217025	0.127	0.302	0.0194122
RRP7A	1.01718817351979e-10	-0.21721	0.061	0.255	2.07537e-06
LMNB1	3.24459209789708e-15	-0.217294	0.009	0.168	6.61994e-11
USP33	4.15408716830388e-07	-0.217294	0.16	0.356	0.00847558
PSMD12	9.20793321080034e-07	-0.217458	0.212	0.43	0.0187869
IFT22	1.30792429990818e-07	-0.217466	0.061	0.208	0.00266856
USP10	1.59378715996579e-06	-0.217494	0.109	0.268	0.032518
MDH2	6.79504951140166e-08	-0.217518	0.317	0.617	0.00138639
KPNA5	5.43582580809521e-08	-0.217991	0.116	0.309	0.00110907
ZYX	3.44165049322198e-09	-0.217999	0.07	0.248	7.022e-05
TGFBR1	1.83660286685964e-08	-0.217999	0.081	0.255	0.000374722
CD63	1.44326840658913e-08	-0.218215	0.989	1	0.00029447
COPS3	7.85100863780812e-07	-0.21824	0.118	0.289	0.0160184
TOMM7	4.43284255331904e-07	-0.218297	0.993	0.973	0.00904433
HDAC9	3.97529851910982e-17	-0.218298	0.015	0.208	8.1108e-13
FOXF2	2.02363301651858e-20	-0.218448	0.007	0.208	4.12882e-16
BCAS2	2.15853698705458e-06	-0.218732	0.249	0.47	0.0440406
HEYL	6.06579011177388e-15	-0.219293	0.015	0.188	1.2376e-10
CCDC8	4.48976405278912e-13	-0.219293	0.018	0.174	9.16047e-09
ARCN1	6.57044228696603e-07	-0.21931	0.179	0.383	0.0134057
COA5	9.27512145198804e-07	-0.219538	0.127	0.302	0.018924
H2AFY2	1.62870377382051e-19	-0.219615	0.002	0.181	3.32304e-15
NAPEPLD	8.65036593388061e-13	-0.219637	0.044	0.242	1.76493e-08
KIAA1586	1.29379546876317e-08	-0.219637	0.059	0.215	0.000263973
CTSK	1.54046887760541e-10	-0.219802	0.079	0.289	3.14302e-06
LETMD1	7.18699314240018e-10	-0.220093	0.105	0.322	1.46636e-05
POLE4	7.07485233168819e-07	-0.220222	0.151	0.336	0.0144348
EIF2AK4	5.97090376045357e-08	-0.220239	0.101	0.282	0.00121824
CRYZ	4.57286166193018e-15	-0.220278	0.022	0.208	9.33001e-11
TARDBP	3.72908756125764e-07	-0.22034	0.179	0.383	0.00760846
TUBGCP4	1.59204012374682e-10	-0.220415	0.061	0.248	3.24824e-06
CKAP2	2.46922181950601e-09	-0.220447	0.018	0.134	5.03795e-05
MGME1	2.9468935238701e-09	-0.220576	0.061	0.228	6.01255e-05
CYP7B1	1.2265596630873e-06	-0.220648	0.127	0.295	0.0250255
ATP6V0D1	4.46023753917699e-07	-0.220795	0.114	0.289	0.00910022
ODF2L	3.34690039679172e-07	-0.220976	0.162	0.369	0.00682868
PWAR6	3.81919849590019e-10	-0.221253	0.024	0.161	7.79231e-06
KIRREL1	1.77720877106007e-07	-0.221253	0.101	0.275	0.00362604
MT-ATP6	1.61041256231856e-09	-0.221677	1	1	3.28572e-05
ZNF562	1.44432165950972e-10	-0.221679	0.048	0.221	2.94685e-06
KDM3B	1.64064454321218e-08	-0.222077	0.066	0.228	0.000334741
NMD3	1.70712026144596e-06	-0.222279	0.096	0.248	0.0348304
ATAT1	3.44462839000475e-13	-0.2226	0.015	0.168	7.02808e-09
TRAPPC12	5.64565477341292e-09	-0.22262	0.088	0.275	0.000115188
EPDR1	2.3166102544045e-08	-0.222629	0.127	0.329	0.000472658
GIGYF2	1.00566771141122e-07	-0.222629	0.118	0.309	0.00205186
UROS	7.96241336363845e-10	-0.222795	0.072	0.262	1.62457e-05
TGFB1	6.70431907178332e-08	-0.222965	0.09	0.268	0.00136788
NCSTN	9.32406378545228e-07	-0.223122	0.147	0.329	0.0190239
TRMT13	8.17362145773158e-08	-0.223315	0.09	0.262	0.00166766
EEF1AKMT1	1.32311085467418e-09	-0.223343	0.057	0.228	2.69954e-05
SHC1	5.22244216510814e-08	-0.223343	0.055	0.201	0.00106553
ANXA5	1.78985300940061e-06	-0.223368	0.937	0.993	0.0365184
METTL21A	8.97945636547713e-09	-0.223533	0.061	0.221	0.000183208
FYTTD1	2.48333251725724e-07	-0.223678	0.195	0.416	0.00506674
COMMD3	2.27762544105375e-06	-0.223678	0.193	0.389	0.0464704
MEX3B	6.88553976097568e-20	-0.223781	0.004	0.195	1.40486e-15
CSRNP3	4.51588376769269e-16	-0.223781	0.009	0.174	9.21376e-12
ZNF677	1.5665499709642e-07	-0.223991	0.107	0.282	0.00319623
LIMCH1	1.37883942581883e-11	-0.22404	0.114	0.376	2.81325e-07
AAK1	1.78695391892406e-06	-0.224315	0.16	0.349	0.0364592
MEA1	3.39685479155588e-07	-0.224465	0.129	0.309	0.0069306
EPHA7	1.9854579690331e-12	-0.224542	0.018	0.168	4.05093e-08
SOGA1	7.94946596031635e-08	-0.224552	0.085	0.255	0.00162193
TAF9	8.50176186460988e-08	-0.224561	0.136	0.342	0.00173461
CNTN4	9.48404447527161e-10	-0.224649	0.046	0.208	1.93503e-05
TRAK1	1.81644e-07	-0.224945	0.083	0.242	0.00370608
INTS11	8.14383391012915e-08	-0.225027	0.103	0.282	0.00166159
DDX56	1.90292259318895e-07	-0.225027	0.107	0.282	0.00388253
FAM200B	3.59859015087505e-07	-0.225034	0.21	0.43	0.0073422
ANKRD26	2.79567111505641e-09	-0.225147	0.063	0.235	5.70401e-05
FPGT	1.70289471381811e-12	-0.225353	0.066	0.282	3.47442e-08
FOXN3	6.80975545923487e-07	-0.225405	0.225	0.45	0.0138939
ADGRA3	2.50780446787023e-13	-0.2255	0.024	0.195	5.11667e-09
ADPRHL2	6.75004750597046e-08	-0.225621	0.092	0.262	0.00137721
BCAN	1.2408684421077e-12	-0.225953	0.007	0.134	2.53174e-08
SPART	3.24400745202919e-07	-0.226244	0.223	0.45	0.00661875
ANKRD46	3.30295741646961e-08	-0.226251	0.057	0.208	0.000673902
GPR153	2.07177594204705e-13	-0.226448	0.026	0.201	4.22704e-09
IFI27L1	9.35693195219607e-11	-0.226692	0.05	0.228	1.90909e-06
UBA5	6.90346755965721e-07	-0.226702	0.081	0.228	0.0140851
PHF20	1.45610195593554e-06	-0.226752	0.243	0.463	0.0297088
C16orf91	1.59267533209271e-10	-0.226919	0.046	0.215	3.24954e-06
RABEP1	1.40578936577115e-07	-0.226919	0.133	0.322	0.00286823
MALAT1	4.83781852209869e-07	-0.227224	1	1	0.0098706
ACO2	9.89509382456879e-07	-0.227348	0.096	0.248	0.020189
PAAF1	1.50457768261828e-09	-0.227542	0.114	0.329	3.06979e-05
ASF1A	6.71785432690432e-08	-0.227569	0.088	0.255	0.00137064
HAUS1	4.99296284073134e-10	-0.227598	0.063	0.242	1.01871e-05
EXT2	1.60280829955852e-09	-0.227598	0.048	0.208	3.27021e-05
ZNF512B	2.26157099977355e-14	-0.22763	0.02	0.195	4.61428e-10
TMEM165	4.88425779676134e-08	-0.227711	0.23	0.503	0.000996535
CNOT9	3.91227348514909e-08	-0.227794	0.081	0.248	0.000798221
SMO	2.9242779245143e-17	-0.227877	0.011	0.195	5.9664e-13
SEPT6	1.83448820116799e-10	-0.227877	0.013	0.134	3.74291e-06
PHAX	1.35545133838363e-06	-0.228208	0.184	0.376	0.0276553
KLF3	1.24213163850432e-06	-0.228341	0.26	0.49	0.0253432
SELENOK	1.26604451328596e-06	-0.228405	0.667	0.832	0.0258311
MRPL10	7.7945967032673e-09	-0.228428	0.088	0.268	0.000159033
IWS1	1.23483832016689e-08	-0.228428	0.079	0.255	0.000251944
LRRC59	1.2592981293883e-07	-0.228428	0.101	0.268	0.00256935
ANKLE2	1.41659623470078e-06	-0.228428	0.092	0.242	0.0289028
EMC6	2.51630644715398e-07	-0.228461	0.162	0.362	0.00513402
CHCHD1	7.91585087344927e-09	-0.228522	0.127	0.342	0.000161507
DR1	1.06090019650864e-06	-0.228522	0.127	0.302	0.0216455
DERL2	1.1857918746971e-06	-0.228522	0.147	0.322	0.0241937
PPID	2.43664104933305e-09	-0.228661	0.081	0.268	4.97148e-05
CTNNBL1	9.47760450753142e-08	-0.228815	0.109	0.289	0.00193372
GPRASP2	1.76811608047974e-16	-0.228825	0.015	0.201	3.60749e-12
RPAP2	2.97347515689113e-08	-0.228897	0.059	0.215	0.000606678
PAN3	7.26079891904164e-07	-0.229184	0.123	0.295	0.0148142
MOB1A	2.76352962173578e-07	-0.229258	0.184	0.396	0.00563843
GNG7	1.05174814288287e-08	-0.22928	0.081	0.262	0.000214588
MTERF4	7.42288823718489e-08	-0.229413	0.116	0.302	0.00151449
MAP3K20	2.38864563785101e-08	-0.229537	0.116	0.315	0.000487355
YAP1	1.66210646687763e-07	-0.229654	0.151	0.349	0.0033912
NFE2L2	1.84616396058144e-06	-0.229664	0.676	0.879	0.0376673
EIF4E	2.7756391377763e-07	-0.229667	0.225	0.443	0.00566314
TOR1AIP2	8.72792552514403e-07	-0.229667	0.221	0.436	0.0178076
NRXN2	6.95882882392201e-07	-0.229875	0.129	0.309	0.0141981
RUVBL1	1.63299192302801e-10	-0.230526	0.059	0.242	3.33179e-06
MDFIC	4.24634961705424e-09	-0.230526	0.055	0.215	8.66383e-05
ZFAND1	9.05031078549143e-07	-0.230562	0.129	0.302	0.0184653
FBXW5	2.17028391505024e-08	-0.2308	0.118	0.315	0.000442803
SH3GL1	2.17567513709261e-06	-0.2308	0.123	0.282	0.0443903
FBXO17	2.2900319291289e-07	-0.23088	0.14	0.329	0.00467235
CSK	5.42118616920881e-13	-0.23106	0.042	0.235	1.10608e-08
ZNF738	1.88818442153327e-11	-0.23106	0.044	0.221	3.85246e-07
CYP27C1	2.34260736394912e-08	-0.231287	0.112	0.302	0.000477962
NUDT1	4.03152223752473e-07	-0.231354	0.14	0.322	0.00822551
CHN1	5.91788755260985e-10	-0.231408	0.048	0.215	1.20743e-05
TMEM132A	6.01934808148174e-09	-0.231475	0.081	0.262	0.000122813
DPM2	3.19305429851311e-07	-0.231475	0.088	0.242	0.00651479
MPZL1	5.17061904438913e-13	-0.231616	0.02	0.181	1.05496e-08
NKIRAS2	4.16678943855558e-08	-0.231738	0.077	0.242	0.00085015
ARTN	1.65723501879651e-14	-0.231903	0.02	0.195	3.38126e-10
LRRTM4	1.21750524637799e-09	-0.231957	0.042	0.195	2.48408e-05
ATG101	2.5383584834467e-07	-0.232098	0.112	0.282	0.00517901
AMOTL1	1.10622718344389e-08	-0.232281	0.066	0.228	0.000225704
USE1	1.45338303154554e-07	-0.232355	0.112	0.289	0.00296534
CENPX	1.56965415444405e-06	-0.232395	0.302	0.523	0.0320257
MDGA2	4.72709576242277e-22	-0.232496	0	0.195	9.64469e-18
AC090152.1	5.90128176189054e-09	-0.23259	0.081	0.262	0.000120404
TIMM17B	4.63950289604195e-08	-0.232617	0.101	0.282	0.000946598
EFHC1	2.23131267243725e-07	-0.232667	0.147	0.342	0.00455255
GINM1	1.57662329180296e-07	-0.232721	0.341	0.611	0.00321678
DMWD	1.86131161634303e-07	-0.232902	0.118	0.295	0.00379763
ARL16	1.39864e-06	-0.232902	0.109	0.268	0.0285365
FAM92A	1.43297018900679e-06	-0.232902	0.114	0.275	0.0292369
DARS	2.41273748008344e-06	-0.232948	0.158	0.336	0.0492271
VPS29	1.74661920452212e-07	-0.233048	0.317	0.577	0.00356363
MINPP1	1.72117176830611e-14	-0.233126	0.015	0.181	3.51171e-10
NNT	3.27862400717744e-13	-0.233137	0.037	0.228	6.68938e-09
KLHL9	4.18186393749827e-09	-0.233165	0.116	0.322	8.53226e-05
AIG1	6.87684604471527e-08	-0.233196	0.173	0.396	0.00140308
LRP3	1.20997969866461e-11	-0.233434	0.055	0.248	2.46872e-07
LYAR	1.02339239015634e-10	-0.233434	0.057	0.242	2.08803e-06
SPNS1	2.31625258804073e-08	-0.233434	0.079	0.248	0.000472585
MOB4	3.36644903955359e-08	-0.233434	0.26	0.517	0.000686857
SEC63	2.29016665123099e-06	-0.233434	0.214	0.423	0.0467263
SYDE1	2.39204888343289e-06	-0.233434	0.112	0.268	0.048805
SPPL2A	9.6057902479167e-07	-0.233635	0.271	0.497	0.0195987
DCUN1D5	8.18449658585459e-09	-0.233708	0.092	0.282	0.000166988
SEMA6D	5.69024068110512e-08	-0.233708	0.072	0.235	0.00116098
PARD3	6.98944915533185e-08	-0.233708	0.092	0.262	0.00142606
GNL2	1.68337962227785e-12	-0.233717	0.068	0.289	3.4346e-08
HIVEP1	1.3025202229756e-08	-0.233717	0.072	0.242	0.000265753
SELENOS	2.09593023883262e-07	-0.233821	0.28	0.53	0.00427633
PRPF31	1.41030912017152e-07	-0.233937	0.149	0.349	0.00287745
MRPL16	2.94932128577705e-08	-0.233952	0.127	0.329	0.00060175
XYLT1	3.1158049703165e-13	-0.234025	0.031	0.215	6.35718e-09
CCNK	3.98036528753219e-09	-0.234244	0.103	0.302	8.12114e-05
TLE2	7.23745967052414e-08	-0.234244	0.098	0.275	0.00147666
TOMM70	1.49514693952921e-08	-0.234271	0.077	0.248	0.000305055
FOXC2	9.60829376515785e-14	-0.234641	0.022	0.195	1.96038e-09
KCTD15	9.68406667847806e-13	-0.234641	0.026	0.195	1.97584e-08
RANBP2	4.94063815758422e-08	-0.23465	0.158	0.376	0.00100804
TUBGCP2	1.22481275149247e-06	-0.234725	0.14	0.315	0.0249899
UBE2F	4.94200536725551e-08	-0.234856	0.074	0.235	0.00100832
SDF2	2.80288466254067e-07	-0.234906	0.158	0.356	0.00571873
DNMT3A	1.55962781327314e-10	-0.235157	0.066	0.255	3.18211e-06
PIGC	8.63213140854437e-09	-0.235218	0.14	0.356	0.000176121
NAGK	1.09138195779631e-08	-0.235218	0.125	0.336	0.000222675
CDC40	1.05551188980668e-07	-0.235491	0.129	0.322	0.00215356
UBE2D3	3.43890941364497e-07	-0.235619	0.779	0.919	0.00701641
NDUFB8	7.31304858711821e-07	-0.235769	0.597	0.799	0.0149208
BCL7A	2.55277756244563e-11	-0.235778	0.044	0.221	5.20843e-07
MMADHC	1.42742101434122e-07	-0.235828	0.173	0.383	0.00291237
COMMD10	1.32249648205557e-09	-0.236007	0.061	0.235	2.69829e-05
SEMA3G	6.7474548198788e-14	-0.236195	0.018	0.181	1.37668e-09
LIMD2	3.04246511180566e-07	-0.236535	0.12	0.302	0.00620754
THOC7	2.09199283249951e-06	-0.236765	0.274	0.483	0.0426829
C1orf52	4.82731361315725e-07	-0.236801	0.177	0.376	0.00984917
TM2D1	1.78740731474255e-06	-0.236939	0.234	0.45	0.0364685
PKDCC	1.33071859127608e-10	-0.23697	0.039	0.201	2.71507e-06
VPS41	4.99135615495825e-09	-0.237048	0.081	0.262	0.000101839
MRPL36	6.24113406618028e-08	-0.237117	0.105	0.289	0.00127338
IGF2BP1	1.41762014114435e-20	-0.237801	0	0.181	2.89237e-16
LUM	2.23190686922758e-18	-0.237801	0	0.161	4.55376e-14
COMMD9	7.41642987542863e-10	-0.237862	0.083	0.282	1.51317e-05
MCFD2	3.18538314144519e-07	-0.237933	0.177	0.383	0.00649914
PTPN2	2.98510841166465e-11	-0.238032	0.079	0.295	6.09052e-07
ZFX	6.50615680991601e-08	-0.238048	0.149	0.349	0.00132745
PTGR1	1.87370777465431e-07	-0.238653	0.118	0.302	0.00382293
CDH11	1.84235649816883e-15	-0.238689	0.039	0.262	3.75896e-11
WDR13	5.95950054503504e-07	-0.238904	0.193	0.396	0.0121592
MAP3K4	1.0576113582456e-08	-0.238999	0.083	0.262	0.000215784
CRYL1	1.80824167659655e-06	-0.23903	0.179	0.369	0.0368936
EPHB3	7.07402018235722e-11	-0.239038	0.044	0.215	1.44331e-06
NECAP2	8.12400481664742e-13	-0.239189	0.057	0.268	1.65754e-08
TWSG1	4.58216653753515e-07	-0.239232	0.14	0.322	0.00934899
DOK5	3.88555854747771e-13	-0.239242	0.015	0.168	7.92771e-09
PLEKHJ1	6.67869783292614e-08	-0.23928	0.125	0.309	0.00136265
CD83	1.32694391731678e-09	-0.239334	0.059	0.235	2.70736e-05
PAF1	4.30075160777331e-07	-0.239412	0.131	0.309	0.00877482
MRPL1	2.4664398795836e-07	-0.239538	0.127	0.309	0.00503228
KIDINS220	1.2894015346235e-06	-0.240378	0.365	0.617	0.0263077
P3H1	6.55362530671484e-13	-0.240606	0.079	0.315	1.33714e-08
STMN3	4.73825299406514e-09	-0.240606	0.079	0.262	9.66746e-05
DYNLL2	7.53341028502424e-07	-0.240842	0.204	0.409	0.0153704
DRAM2	3.95538823317212e-09	-0.241053	0.094	0.289	8.07018e-05
SHMT2	2.02837420808359e-17	-0.241212	0.05	0.309	4.13849e-13
LOXL3	3.00079529005925e-17	-0.24139	0.015	0.208	6.12252e-13
TMED1	4.72964058355027e-08	-0.2414	0.09	0.262	0.000964989
MRPS26	4.22173616929328e-07	-0.241625	0.247	0.477	0.00861361
DGKB	1.80973710634823e-18	-0.241784	0.004	0.181	3.69241e-14
GOLGA4	2.25178279327997e-07	-0.241899	0.284	0.537	0.00459431
ATPAF1	3.29775589707433e-11	-0.241957	0.042	0.215	6.72841e-07
UBE2S	2.57875358382523e-08	-0.242001	0.326	0.611	0.000526143
CHMP6	6.44475742393962e-12	-0.242037	0.055	0.255	1.31492e-07
DDX42	3.72634790905335e-09	-0.242055	0.142	0.369	7.60287e-05
CCSER2	1.51093405657701e-06	-0.242134	0.28	0.497	0.0308276
RAD23A	6.11676832576603e-07	-0.242279	0.352	0.617	0.01248
LINC00665	9.50344958738018e-12	-0.242413	0.066	0.268	1.93899e-07
COPS7B	7.90996335111331e-10	-0.242413	0.061	0.235	1.61387e-05
MIR99AHG	1.05230124649748e-08	-0.242421	0.197	0.456	0.000214701
SUMF2	7.5795381607671e-07	-0.242421	0.206	0.409	0.0154645
TRIM13	7.19112465392586e-07	-0.242562	0.188	0.383	0.0146721
DAP3	8.4826518370302e-09	-0.242668	0.114	0.315	0.000173072
RBMX2	1.21480606403043e-08	-0.242668	0.109	0.309	0.000247857
TWISTNB	1.06462238353958e-07	-0.242668	0.177	0.396	0.00217215
ARFIP1	8.7962164906982e-08	-0.242779	0.149	0.349	0.00179469
ECI1	9.51395540911451e-08	-0.242899	0.258	0.503	0.00194113
RBMS2	8.97375057683057e-10	-0.242913	0.092	0.289	1.83091e-05
APOPT1	3.2616832048123e-08	-0.242967	0.092	0.268	0.000665481
RABL6	2.21846354873858e-08	-0.243019	0.107	0.295	0.000452633
ECHDC1	1.69495420660667e-08	-0.243115	0.14	0.349	0.000345822
MRPS7	2.20460711601206e-08	-0.243161	0.162	0.383	0.000449806
OAZ1	1.32060361431932e-08	-0.243167	0.912	0.993	0.000269443
FAM184B	1.84862256130475e-09	-0.243238	0.055	0.221	3.77174e-05
PBX2	6.37499938605458e-13	-0.243286	0.066	0.289	1.30069e-08
ETV6	2.6597972660652e-08	-0.243332	0.083	0.255	0.000542678
SMIM8	9.01888836452474e-08	-0.243376	0.105	0.282	0.00184012
RFNG	6.50973546524938e-07	-0.243376	0.116	0.282	0.0132818
TLK1	2.25055083333995e-06	-0.243458	0.129	0.295	0.045918
TMED3	3.50104265125608e-09	-0.243667	0.061	0.228	7.14318e-05
GSE1	2.09600217502011e-07	-0.243705	0.079	0.235	0.00427647
ADGRL2	5.53981377868886e-07	-0.24374	0.088	0.242	0.0113029
IFI44	5.90918248269231e-07	-0.24374	0.094	0.248	0.0120565
ACTL6A	3.98095587344998e-08	-0.243807	0.136	0.336	0.000812234
PGM3	6.43100521766357e-07	-0.243807	0.14	0.315	0.0131212
MRPL47	8.12029201533997e-07	-0.243898	0.168	0.356	0.0165678
PLPP5	4.49764682279629e-15	-0.243994	0.02	0.201	9.17655e-11
CMTR2	3.06823012506537e-11	-0.244025	0.042	0.215	6.26011e-07
HELLS	2.20839619317055e-09	-0.244025	0.033	0.174	4.50579e-05
GAR1	1.62595185072069e-11	-0.244055	0.059	0.255	3.31743e-07
MYEF2	8.29732277209045e-12	-0.244084	0.063	0.268	1.6929e-07
GPSM1	3.87885448342968e-11	-0.244112	0.081	0.295	7.91403e-07
TMEM132B	4.15761544465027e-09	-0.24449	0.07	0.248	8.48278e-05
FBXL5	4.83004667486448e-08	-0.244556	0.14	0.342	0.000985474
PHLDB2	5.12151409118418e-12	-0.244856	0.037	0.215	1.04494e-07
SMARCC2	8.96725203516262e-07	-0.244924	0.168	0.349	0.0182959
PURB	8.14257866325584e-07	-0.244931	0.186	0.383	0.0166133
RGL2	8.34504255047608e-09	-0.245268	0.088	0.268	0.000170264
BLZF1	1.40839908393132e-08	-0.245268	0.107	0.302	0.000287356
CELF1	8.92088206932249e-08	-0.245579	0.199	0.423	0.00182013
AEBP2	3.13033184572416e-08	-0.245611	0.149	0.362	0.000638682
NUPL2	7.45370053907901e-08	-0.245642	0.103	0.282	0.00152078
HPF1	2.2021746226619e-07	-0.24596	0.168	0.369	0.0044931
YIPF5	3.92202641926419e-09	-0.245975	0.142	0.369	8.00211e-05
DDX50	4.35662755898995e-08	-0.246006	0.114	0.302	0.000888883
UTP18	1.15804404993588e-06	-0.246059	0.085	0.228	0.0236276
TMEM208	5.06455421088892e-07	-0.246293	0.175	0.369	0.0103332
RNF187	1.85731680001478e-07	-0.24643	0.271	0.51	0.00378948
CARS2	1.59164411272532e-09	-0.246465	0.079	0.262	3.24743e-05
KMT2E	7.49979816173061e-07	-0.246482	0.597	0.805	0.0153018
UBE2Z	3.99163916079715e-07	-0.246706	0.14	0.322	0.00814414
UBE2J1	2.24070623704896e-08	-0.246738	0.118	0.315	0.000457171
MBIP	3.06516099549524e-07	-0.246738	0.125	0.302	0.00625385
TRMT10C	1.53932795916957e-07	-0.246771	0.101	0.275	0.00314069
HSF1	2.59397234305401e-07	-0.246771	0.112	0.282	0.00529248
OBSL1	3.40927666063954e-08	-0.246806	0.098	0.275	0.000695595
ITPRIPL2	1.87206151466341e-06	-0.246936	0.175	0.362	0.0381957
POLE3	4.23382857859974e-10	-0.247082	0.136	0.376	8.63828e-06
PRPSAP2	9.36405123641453e-09	-0.247082	0.138	0.349	0.000191055
FANCL	7.49935616120565e-14	-0.247303	0.048	0.262	1.53009e-09
SAMD12	2.14973273227692e-07	-0.247734	0.05	0.181	0.0043861
LOXL2	3.49120008597737e-13	-0.247862	0.011	0.154	7.1231e-09
SF1	1.72203200979677e-06	-0.247903	0.578	0.805	0.0351346
MRPS35	8.23265710476642e-09	-0.247973	0.085	0.268	0.000167971
MESD	1.26175461818134e-08	-0.24803	0.21	0.463	0.000257436
HSD17B10	1.61235e-07	-0.24803	0.241	0.47	0.00328968
HSPB11	2.38061725909957e-09	-0.248062	0.138	0.369	4.85717e-05
ZNF84	6.0410919633088e-14	-0.248175	0.037	0.235	1.23256e-09
STAG1	3.91683644380344e-07	-0.248607	0.199	0.403	0.00799152
ARL1	2.57839436365323e-08	-0.248711	0.276	0.55	0.00052607
ECHS1	5.78636154380046e-08	-0.248771	0.267	0.53	0.00118059
MPST	5.57012791073583e-07	-0.24909	0.293	0.517	0.0113647
NHLRC3	2.13428991288483e-07	-0.249127	0.138	0.329	0.00435459
CHCHD5	2.37336289668958e-06	-0.24921	0.14	0.309	0.0484237
DCTN5	2.76982793900008e-09	-0.249244	0.077	0.255	5.65128e-05
ACTR2	1.08236662807743e-06	-0.24947	0.333	0.564	0.0220835
LBR	1.18423329163197e-07	-0.249718	0.166	0.376	0.00241619
RAB8A	1.76849012645884e-09	-0.249909	0.138	0.362	3.60825e-05
PFDN2	3.10639142801193e-07	-0.249909	0.374	0.651	0.00633797
ASH2L	3.20207592290324e-08	-0.250019	0.074	0.235	0.00065332
MAP9	9.79325787380104e-08	-0.25031	0.116	0.302	0.00199812
IL1RAPL1	2.1491023758459e-10	-0.250344	0.09	0.295	4.38481e-06
IFT88	2.98671085637831e-07	-0.250344	0.085	0.242	0.00609379
ACTN4	6.81653416436967e-08	-0.250459	0.348	0.638	0.00139078
FAM213A	8.68753459109115e-10	-0.250472	0.199	0.477	1.77252e-05
TRIOBP	1.82617066754189e-08	-0.250711	0.195	0.436	0.000372594
SNRNP25	3.03580649703493e-10	-0.250966	0.096	0.309	6.19396e-06
GDE1	2.19439808383686e-08	-0.250966	0.098	0.282	0.000447723
RBM5	8.07766885223705e-07	-0.251061	0.28	0.497	0.0164809
SLC16A4	4.91285353223741e-07	-0.251164	0.162	0.356	0.0100237
CMPK1	2.60620235386409e-07	-0.251481	0.282	0.523	0.00531743
ADAM9	2.48786708401614e-08	-0.251557	0.114	0.302	0.0005076
GRAMD1A	8.41108210351517e-08	-0.251564	0.144	0.342	0.00171611
TRIP12	1.04635381342831e-06	-0.251564	0.155	0.336	0.0213488
SMCHD1	1.26656522495409e-06	-0.251571	0.166	0.349	0.0258417
ADD1	1.39122331694929e-07	-0.251601	0.339	0.611	0.00283851
STRA6	3.2253641584786e-20	-0.251699	0.009	0.215	6.58071e-16
PRKACA	4.54168255788044e-08	-0.251699	0.147	0.349	0.000926639
TTC14	1.80936298321034e-06	-0.251814	0.239	0.443	0.0369164
PRRC1	1.26547952631712e-07	-0.251849	0.085	0.248	0.00258196
PTPRM	1.54084954701261e-10	-0.251987	0.083	0.295	3.1438e-06
TMEM251	1.50428116093343e-08	-0.252005	0.07	0.235	0.000306918
MRPS36	2.34284513886349e-08	-0.252025	0.254	0.523	0.000478011
NDUFV1	2.1968877361942e-06	-0.252141	0.287	0.497	0.0448231
HDAC1	5.84308473282727e-09	-0.252268	0.123	0.329	0.000119216
PDCL3	1.26564608576418e-08	-0.252302	0.081	0.255	0.00025823
NUDT9	9.95726256659782e-08	-0.252386	0.136	0.329	0.00203158
EML4	1.85981187024604e-11	-0.252471	0.055	0.248	3.79457e-07
UROD	1.16262853182239e-10	-0.252541	0.123	0.362	2.37211e-06
PDE8A	2.64210621781458e-08	-0.252541	0.127	0.322	0.000539069
CHTOP	1.2138794137113e-07	-0.252599	0.182	0.389	0.00247668
GAS1	6.91468477307745e-11	-0.252648	0.031	0.188	1.4108e-06
ST20	3.65437914043732e-18	-0.25303	0.009	0.195	7.45603e-14
PJA2	1.97737422539111e-06	-0.253085	0.453	0.711	0.0403444
LAMA2	2.90508150193565e-09	-0.253138	0.037	0.181	5.92724e-05
PHF6	7.29538063635884e-09	-0.253328	0.098	0.289	0.000148848
CISD2	2.82855792774866e-09	-0.253414	0.12	0.329	5.77111e-05
LPAR6	4.76458260841496e-10	-0.253673	0.103	0.322	9.72118e-06
C22orf39	7.22826682924906e-09	-0.253743	0.155	0.383	0.000147478
FAM111A	6.7553608739931e-07	-0.253743	0.147	0.329	0.013783
GPC3	6.30406989002749e-16	-0.253852	0.009	0.174	1.28622e-11
ERGIC1	9.88519271888722e-09	-0.254096	0.182	0.423	0.000201688
ZBTB10	2.22926788837611e-08	-0.254225	0.147	0.362	0.000454838
ZNF518A	1.39845663160589e-06	-0.254368	0.14	0.309	0.0285327
RRM1	1.49026028352695e-11	-0.254708	0.05	0.235	3.04058e-07
SEPHS1	8.09854486709359e-10	-0.254708	0.053	0.215	1.65235e-05
TMEM219	9.45019531218206e-09	-0.254829	0.258	0.537	0.000192812
RB1	2.05993497693987e-07	-0.255079	0.151	0.342	0.00420289
POLR2B	7.67580089135183e-07	-0.255101	0.173	0.362	0.0156609
ARPC4	6.80560529357648e-07	-0.255157	0.223	0.436	0.0138855
NSD2	9.9708772424008e-15	-0.255219	0.039	0.248	2.03436e-10
AC005261.1	8.7057833396812e-07	-0.255274	0.114	0.275	0.0177624
BIN1	1.2582849854183e-08	-0.255344	0.214	0.456	0.000256728
C19orf70	3.19788346700312e-07	-0.255428	0.344	0.597	0.00652464
BTBD7	2.41368063578113e-08	-0.255518	0.138	0.342	0.000492463
IMPACT	1.4849624581695e-09	-0.25574	0.072	0.255	3.02977e-05
FAM96B	1.67229377402396e-07	-0.25574	0.462	0.745	0.00341198
COG4	4.98268313037699e-13	-0.255999	0.042	0.235	1.01662e-08
MRPL20	8.53084441704054e-09	-0.256027	0.414	0.725	0.000174055
TRIAP1	1.47019370192899e-10	-0.256232	0.072	0.268	2.99964e-06
C1QTNF4	1.41893900384416e-07	-0.256418	0.131	0.315	0.00289506
DDX49	1.88256432473407e-12	-0.256495	0.063	0.275	3.841e-08
SHC2	5.1888784917573e-14	-0.256526	0.028	0.215	1.05869e-09
BICC1	3.05307591285859e-07	-0.256603	0.12	0.302	0.00622919
SEC13	2.99840852624502e-09	-0.256663	0.118	0.329	6.11765e-05
UBE2G1	3.08094231535813e-08	-0.256697	0.096	0.275	0.000628605
SPTLC2	2.72151986464239e-07	-0.256733	0.07	0.215	0.00555272
CD81	1.93184850737857e-09	-0.256851	0.998	1	3.94155e-05
CLUAP1	3.24616177714283e-10	-0.256964	0.079	0.275	6.62314e-06
GTF2A2	1.29294269404722e-07	-0.257024	0.359	0.617	0.00263799
HMOX2	7.03334155981775e-09	-0.25709	0.12	0.329	0.000143501
PPP2R3C	2.96357084500662e-07	-0.25709	0.151	0.336	0.00604657
ITPA	3.73055578288536e-11	-0.257189	0.103	0.329	7.61145e-07
UBA6	6.01003110386283e-08	-0.257295	0.149	0.349	0.00122623
APPBP2	2.82432036110257e-07	-0.257295	0.138	0.322	0.00576246
SYNJ2BP	1.60857071239437e-07	-0.25735	0.138	0.322	0.00328197
CPSF7	5.29814664936692e-07	-0.25735	0.131	0.302	0.0108098
GGH	3.18129272319407e-09	-0.257408	0.096	0.289	6.49079e-05
UBE2J2	3.36625466117989e-08	-0.257408	0.103	0.282	0.000686817
KHSRP	1.91131230538918e-07	-0.257439	0.175	0.376	0.00389965
RBM4B	1.63426911383316e-13	-0.257538	0.042	0.242	3.3344e-09
DALRD3	8.3422232815234e-12	-0.257538	0.053	0.242	1.70206e-07
RAP2B	4.04276137647307e-10	-0.257629	0.158	0.416	8.24845e-06
CCZ1	5.78211007519298e-09	-0.257629	0.16	0.403	0.000117972
TMEM218	7.24564853841431e-11	-0.257766	0.066	0.255	1.47833e-06
SPATS2	3.67533887829062e-13	-0.257987	0.063	0.289	7.49879e-09
NME7	4.63972533697131e-16	-0.258298	0.053	0.295	9.46643e-12
RBM10	1.31708465099397e-10	-0.258514	0.059	0.242	2.68725e-06
MPDZ	3.91348824992177e-09	-0.258615	0.092	0.282	7.98469e-05
MMP16	7.70442791590935e-20	-0.258744	0	0.174	1.57193e-15
FRG1	2.47682934135718e-07	-0.258882	0.267	0.497	0.00505347
RBX1	6.06792577163784e-07	-0.259096	0.67	0.866	0.0123804
ENOPH1	1.45284754565248e-06	-0.2592	0.212	0.403	0.0296424
SFXN1	1.89301533316542e-10	-0.259318	0.088	0.295	3.86232e-06
SUCLG1	8.74681277449479e-07	-0.259709	0.247	0.456	0.0178461
TNIK	1.71597411497311e-14	-0.259755	0.013	0.174	3.5011e-10
PNRC2	2.27758058081835e-07	-0.259796	0.298	0.55	0.00464695
ZMYM4	1.54906050310487e-10	-0.259834	0.096	0.309	3.16055e-06
TRIM4	1.60253429379679e-10	-0.259834	0.092	0.302	3.26965e-06
PITPNB	3.48031752791377e-08	-0.259898	0.138	0.349	0.000710089
SF3A2	6.37763553943357e-08	-0.259926	0.179	0.396	0.00130123
RYK	1.64433699101752e-08	-0.260016	0.094	0.275	0.000335494
HIF1A	9.59954430763627e-11	-0.260041	0.127	0.369	1.9586e-06
PCDH18	5.47123137019709e-14	-0.260157	0.031	0.221	1.1163e-09
MRPS23	9.82390241968438e-08	-0.260194	0.101	0.275	0.00200437
MRPL48	5.18646110025474e-11	-0.260359	0.083	0.295	1.05819e-06
NFIA	2.6817003279718e-07	-0.260375	0.565	0.805	0.00547147
EMC3	9.86480990850622e-10	-0.260693	0.155	0.403	2.01272e-05
C19orf48	4.25660040822418e-11	-0.260717	0.061	0.255	8.68474e-07
ZNF131	2.3750072253392e-08	-0.261169	0.162	0.376	0.000484573
DFFA	1.04651984813582e-07	-0.261232	0.09	0.255	0.00213521
MPHOSPH6	1.93519732468631e-14	-0.261269	0.055	0.282	3.94838e-10
CDK5RAP2	1.35080414663869e-13	-0.261269	0.053	0.268	2.75605e-09
TBX2-AS1	3.21098702703426e-11	-0.261309	0.02	0.161	6.55138e-07
PHGDH	9.11621190030055e-07	-0.261463	0.182	0.369	0.0185998
GLOD4	1.8561717168072e-08	-0.261654	0.149	0.362	0.000378715
TMEM39A	3.78120983090446e-11	-0.261662	0.046	0.221	7.7148e-07
ACBD6	1.06619743999611e-08	-0.261707	0.125	0.329	0.000217536
B3GALNT1	5.32523350322535e-21	-0.261726	0.002	0.195	1.08651e-16
YPEL5	1.21734465623411e-07	-0.261896	0.225	0.463	0.00248375
IGF2BP3	6.42213197730999e-18	-0.261903	0.011	0.201	1.31031e-13
FAM49A	1.89965207840303e-12	-0.262155	0.072	0.295	3.87586e-08
UBXN2A	1.62025124389768e-07	-0.262317	0.252	0.477	0.0033058
NBEA	2.45895978948947e-08	-0.262369	0.112	0.302	0.000501702
UTP14C	4.61648148240418e-12	-0.262405	0.044	0.228	9.41901e-08
SDHA	1.5592410242496e-06	-0.262593	0.208	0.396	0.0318132
BRD9	2.5569709882035e-09	-0.262782	0.149	0.376	5.21699e-05
DLX2	1.11100379181117e-10	-0.263009	0.074	0.275	2.26678e-06
TGFB2	2.34418435717249e-10	-0.26314	0.05	0.221	4.78284e-06
LSM12	1.32089909910196e-09	-0.263287	0.12	0.342	2.69503e-05
KPNA2	2.35844675908685e-09	-0.263287	0.061	0.228	4.81194e-05
PRH1	2.05444320138344e-13	-0.263429	0.07	0.302	4.19168e-09
RAB2A	9.23203067844059e-07	-0.263559	0.536	0.779	0.0188361
MSI2	5.00090352210715e-11	-0.263677	0.098	0.329	1.02033e-06
C11orf74	1.03157574068846e-08	-0.263702	0.094	0.275	0.000210472
VEZT	7.64985240294703e-07	-0.263772	0.177	0.369	0.015608
HBG1	2.23572714587635e-18	-0.263912	0	0.161	4.56155e-14
HRC	1.1955810378042e-17	-0.263912	0	0.154	2.43934e-13
UBE2V2	2.59793909893627e-09	-0.263927	0.236	0.51	5.30058e-05
MTA1	1.72129095421543e-09	-0.26396	0.109	0.315	3.51195e-05
IFNGR2	1.23732716423311e-07	-0.264064	0.193	0.409	0.00252452
DCTD	4.30536168641365e-07	-0.264085	0.109	0.275	0.00878423
CIR1	5.59445159824205e-07	-0.264101	0.322	0.577	0.0114144
ADAM19	1.28922199124652e-14	-0.264196	0.024	0.208	2.6304e-10
GSK3B	4.04602058276353e-07	-0.264206	0.127	0.302	0.0082551
TNRC18	1.27731796968386e-11	-0.264511	0.096	0.329	2.60611e-07
ATP5PD	2.35617503289969e-06	-0.264672	0.56	0.785	0.048073
GMPS	9.17315623633906e-08	-0.264855	0.136	0.322	0.0018716
SDF2L1	1.25025144742713e-06	-0.264965	0.138	0.309	0.0255089
SBNO1	2.42288734973309e-08	-0.265175	0.144	0.356	0.000494342
CD164	2.95761255232806e-07	-0.265407	0.429	0.691	0.00603442
PAPSS1	8.58376535404104e-08	-0.265565	0.184	0.403	0.00175135
SOX12	1.21701037285849e-12	-0.26569	0.033	0.208	2.48307e-08
GPX8	2.8602045303174e-08	-0.265794	0.136	0.336	0.000583568
COPS4	1.70506809374258e-10	-0.265949	0.112	0.336	3.47885e-06
BAG4	3.33371424723054e-09	-0.265949	0.116	0.322	6.80178e-05
IRF3	1.82823729844571e-09	-0.266045	0.116	0.329	3.73015e-05
ARL14EP	2.51196298901833e-09	-0.266067	0.162	0.396	5.12516e-05
COMMD2	5.60540418079858e-08	-0.266409	0.158	0.362	0.00114367
CD99	8.65311716882959e-07	-0.266937	0.777	0.906	0.017655
DMAC1	1.02232036461961e-08	-0.26694	0.144	0.362	0.000208584
GJC1	5.19950828405293e-14	-0.267063	0.026	0.208	1.06086e-09
MRPS14	1.25887053220105e-08	-0.267247	0.12	0.322	0.000256847
ING3	4.74993513417904e-09	-0.267327	0.129	0.336	9.69129e-05
NIPSNAP2	1.28944501676399e-07	-0.267459	0.193	0.403	0.00263085
GOPC	5.70092157984871e-09	-0.267553	0.14	0.356	0.000116316
CDKN1C	4.02475044047774e-09	-0.267661	0.468	0.785	8.2117e-05
ZNF146	1.07711591853801e-08	-0.267889	0.129	0.329	0.000219764
DCP2	1.84957623047619e-07	-0.268327	0.098	0.262	0.00377369
GHITM	4.18397944022332e-08	-0.268486	0.42	0.725	0.000853657
MB21D2	7.9447511651251e-14	-0.268525	0.033	0.221	1.62097e-09
GABARAP	1.31809293038251e-06	-0.268525	0.201	0.396	0.0268931
CDC37	2.49646307455261e-07	-0.268571	0.328	0.557	0.00509353
SMU1	6.80963828347653e-09	-0.268581	0.197	0.443	0.000138937
PARVA	2.01538814105193e-11	-0.268588	0.12	0.369	4.112e-07
JOSD2	8.1796492763453e-07	-0.268689	0.232	0.436	0.0166889
GRB2	2.55829199570206e-07	-0.268708	0.155	0.342	0.00521968
SZRD1	1.20990292642158e-06	-0.268708	0.153	0.329	0.0246856
MRPL40	5.91496129879952e-08	-0.268792	0.241	0.477	0.00120683
TMED4	2.34970038350511e-07	-0.268914	0.425	0.685	0.00479409
PAIP1	1.61927366313594e-07	-0.268985	0.274	0.497	0.0033038
R3HCC1	6.91524870913662e-10	-0.269044	0.12	0.336	1.41092e-05
CETN2	3.62771472695235e-10	-0.269101	0.112	0.336	7.40163e-06
ST3GAL6	6.92237926503291e-08	-0.2696	0.197	0.409	0.00141237
MSN	2.44667623360529e-08	-0.269751	0.335	0.604	0.000499195
SELENOF	6.8603242529584e-08	-0.269759	0.556	0.826	0.00139971
SAFB2	8.82664512204502e-08	-0.269783	0.14	0.329	0.0018009
PTK7	5.02560695188443e-20	-0.269802	0.004	0.195	1.02537e-15
ZNF358	6.63705814439604e-09	-0.269918	0.144	0.362	0.000135416
ANKRD17	1.20351300027066e-09	-0.269961	0.158	0.396	2.45553e-05
GDF11	1.93780254323954e-08	-0.27006	0.061	0.215	0.00039537
SMIM37	7.62825875248025e-10	-0.270107	0.072	0.255	1.55639e-05
RARB	6.39275380046941e-07	-0.270122	0.184	0.376	0.0130431
HINT1	6.27825561109877e-10	-0.270132	0.893	0.987	1.28095e-05
P2RX7	2.58400864284042e-11	-0.270153	0.074	0.282	5.27215e-07
SNHG7	2.43690404973221e-06	-0.270198	0.42	0.617	0.0497202
GLI3	8.02735834371524e-10	-0.270284	0.109	0.315	1.63782e-05
ZC3H14	1.34091818155979e-09	-0.270365	0.116	0.329	2.73588e-05
SSRP1	6.14666698622544e-10	-0.270443	0.129	0.356	1.2541e-05
CHD1	1.95975243975116e-08	-0.270586	0.252	0.51	0.000399848
TRAF4	1.02330711480478e-13	-0.270628	0.031	0.215	2.08785e-09
KIF2A	3.86829620257008e-08	-0.270685	0.168	0.389	0.000789248
PCDH9	8.22826721298021e-08	-0.270709	0.383	0.658	0.00167881
TNPO1	8.97862562411506e-10	-0.270717	0.175	0.43	1.83191e-05
LAPTM4A	2.75848265374527e-10	-0.270731	0.956	1	5.62813e-06
C12orf45	1.29829233939963e-12	-0.270785	0.061	0.275	2.64891e-08
SYDE2	1.43650808872869e-10	-0.270785	0.061	0.248	2.93091e-06
MNS1	1.62000082383513e-07	-0.270891	0.09	0.255	0.00330529
PSMD3	6.10741423908973e-08	-0.271244	0.208	0.423	0.0012461
AC099792.1	1.00165726869163e-16	-0.271309	0.024	0.228	2.04368e-12
COPG1	1.53788948084758e-09	-0.271457	0.079	0.262	3.13776e-05
MRPS30	1.50314e-10	-0.271511	0.092	0.302	3.06685e-06
TCERG1	7.23570783342043e-11	-0.271561	0.107	0.336	1.4763e-06
ATF2	2.81833644651285e-09	-0.27172	0.162	0.396	5.75025e-05
TMEM147	1.74482636065246e-07	-0.271968	0.265	0.497	0.00355997
MRPL42	1.79001213261407e-07	-0.272012	0.289	0.517	0.00365216
CDC23	4.61197323578702e-16	-0.272046	0.039	0.262	9.40981e-12
GLG1	6.89576783876377e-08	-0.272129	0.333	0.591	0.00140694
SPG7	1.74447887342398e-07	-0.272239	0.14	0.322	0.00355926
PPP1R18	1.15825687157224e-06	-0.27243	0.214	0.423	0.0236319
KIF1B	1.47529287557434e-06	-0.27243	0.256	0.45	0.0301004
KPNB1	8.28118453898039e-09	-0.272607	0.328	0.624	0.000168961
PLAG1	1.55401788178924e-09	-0.272784	0.072	0.255	3.17066e-05
MCTS1	8.48416257803899e-09	-0.272863	0.158	0.383	0.000173102
ZNHIT3	1.4801633957016e-08	-0.272863	0.166	0.389	0.000301998
MEGF9	5.90226797745777e-07	-0.273001	0.33	0.557	0.0120424
LAMTOR1	1.53535268921647e-07	-0.273031	0.376	0.644	0.00313258
WEE1	2.90841440633632e-10	-0.273439	0.07	0.262	5.93404e-06
MAP2K7	2.11209181614872e-08	-0.273439	0.129	0.322	0.00043093
STAU1	1.09251456673008e-07	-0.273914	0.276	0.523	0.00222906
CNRIP1	9.99603186093609e-09	-0.274011	0.153	0.376	0.000203949
NDUFA8	3.4888944261204e-08	-0.274011	0.168	0.383	0.000711839
TPRKB	4.77148418787472e-08	-0.27404	0.14	0.336	0.000973526
MRPL45	1.10740517728212e-11	-0.274098	0.072	0.282	2.25944e-07
PHACTR3	7.68305441911765e-20	-0.274168	0	0.174	1.56757e-15
PTP4A2	1.7343895019643e-06	-0.27418	0.508	0.685	0.0353867
PTGES3	1.40285412470971e-08	-0.274463	0.853	0.94	0.000286224
KCTD20	1.26691167297341e-10	-0.274592	0.153	0.409	2.58488e-06
ZDHHC4	2.9087179155438e-10	-0.274699	0.112	0.329	5.93466e-06
DHRSX	2.38320861717965e-12	-0.274769	0.068	0.282	4.86246e-08
WTIP	5.71992173523865e-09	-0.274788	0.053	0.208	0.000116704
IP6K2	4.18496481185718e-08	-0.274814	0.293	0.523	0.000853858
IFT20	3.50993732763877e-10	-0.275227	0.127	0.362	7.16133e-06
C12orf76	1.16222850103063e-07	-0.275249	0.147	0.336	0.00237129
VPS36	1.71261873352567e-07	-0.275249	0.14	0.322	0.00349426
CSNK2A2	1.87468715285243e-07	-0.275249	0.14	0.322	0.00382492
PANK3	1.24310603988659e-06	-0.275272	0.127	0.289	0.0253631
PSAT1	2.79052166552044e-08	-0.275346	0.092	0.268	0.00056935
CSTF2T	7.71716513625677e-12	-0.275398	0.074	0.289	1.57453e-07
ZRANB2	8.95526726202465e-09	-0.27559	0.403	0.718	0.000182714
MINOS1	1.24933240891679e-07	-0.275746	0.451	0.691	0.00254901
BUD23	1.66869444087632e-07	-0.275784	0.155	0.349	0.00340464
SNRPG	4.04055182127701e-08	-0.276	0.442	0.711	0.000824394
QARS	5.41453330521556e-12	-0.276005	0.079	0.302	1.10473e-07
PCSK5	3.29028262733572e-09	-0.27604	0.077	0.255	6.71316e-05
MRGPRF	3.53053666629015e-09	-0.276151	0.05	0.208	7.20335e-05
TALDO1	1.2127853722053e-08	-0.27619	0.457	0.765	0.000247445
GOLGA2	6.31737510972005e-10	-0.276289	0.153	0.389	1.28893e-05
BEND5	1.46004751030286e-19	-0.276315	0.009	0.208	2.97893e-15
SOSTDC1	9.13464358177786e-19	-0.276315	0.011	0.208	1.86374e-14
ACIN1	1.25621450606091e-06	-0.276432	0.138	0.309	0.0256305
PXN	1.24747066051217e-08	-0.27651	0.116	0.315	0.000254521
YES1	1.2668258063804e-09	-0.276633	0.098	0.295	2.5847e-05
SYNE2	3.37272157201317e-07	-0.276655	0.179	0.383	0.00688136
CDK14	1.91001298175952e-17	-0.276913	0.033	0.262	3.897e-13
BFAR	2.96695701768821e-09	-0.276973	0.14	0.362	6.05348e-05
GORASP2	2.84074911533481e-08	-0.277157	0.12	0.309	0.000579598
VAPA	7.77505650571927e-09	-0.27725	0.702	0.913	0.000158634
IDH3G	8.41433709262557e-10	-0.277263	0.184	0.443	1.71678e-05
SLC25A39	1.10300273704024e-11	-0.277308	0.081	0.295	2.25046e-07
PAG1	3.98544037340317e-10	-0.277308	0.077	0.268	8.13149e-06
PRPSAP1	1.8754219736478e-07	-0.277845	0.201	0.409	0.00382642
DMAP1	3.21640659447701e-11	-0.277995	0.092	0.309	6.56243e-07
MRPL3	2.6164761704816e-10	-0.278058	0.153	0.403	5.3384e-06
TBL1XR1	3.39199253018079e-09	-0.278099	0.322	0.631	6.92068e-05
C6orf203	6.15336037979731e-16	-0.278123	0.055	0.302	1.25547e-11
MAP4K5	7.88986814366854e-08	-0.27815	0.276	0.517	0.00160977
DNAJC2	1.57865254903164e-09	-0.278487	0.107	0.309	3.22092e-05
GPCPD1	2.44184160665511e-12	-0.278554	0.098	0.336	4.98209e-08
NBEAL1	8.01338189547576e-08	-0.278616	0.155	0.356	0.00163497
NOTCH1	9.79660371381147e-10	-0.278679	0.158	0.396	1.9988e-05
MRPS27	2.84022173363086e-13	-0.278769	0.07	0.295	5.7949e-09
RHBDF1	5.35876743814598e-08	-0.278784	0.228	0.45	0.00109335
CNPY4	1.48894654064416e-15	-0.279085	0.026	0.221	3.0379e-11
GPR17	1.55845557658277e-23	-0.279257	0	0.208	3.17972e-19
CHMP3	1.8815454376452e-08	-0.279278	0.293	0.564	0.000383892
HECTD1	1.41684045095166e-08	-0.279472	0.234	0.477	0.000289078
TP53BP1	1.75238764979524e-08	-0.279494	0.057	0.208	0.00035754
PSMD11	2.79299664303244e-07	-0.279537	0.239	0.45	0.00569855
NIPBL	1.21812386191767e-07	-0.27982	0.249	0.483	0.00248534
FAM181B	1.46401900842901e-06	-0.27988	0.214	0.403	0.0298704
UBL3	7.32914708862847e-07	-0.279891	0.269	0.49	0.0149537
NF1	1.61612467563204e-09	-0.279954	0.188	0.443	3.29738e-05
MICAL3	8.75377167459219e-09	-0.279954	0.138	0.349	0.000178603
ANTXR1	5.55607711672217e-08	-0.280023	0.221	0.463	0.00113361
KIF5C	4.09507511871518e-07	-0.280044	0.068	0.208	0.00835518
ISOC2	1.68545878255109e-09	-0.28012	0.138	0.356	3.43884e-05
DLD	4.09103828198023e-09	-0.28012	0.123	0.329	8.34695e-05
REL	1.07762857311099e-08	-0.280166	0.16	0.389	0.000219869
USP1	4.20452423032208e-07	-0.280185	0.173	0.369	0.00857849
ALDH1A3	3.23042714497292e-08	-0.280393	0.201	0.43	0.000659104
CTDSP1	3.94965822702638e-08	-0.280393	0.208	0.436	0.000805849
PRTFDC1	6.02952616770321e-22	-0.280644	0.007	0.221	1.2302e-17
MED4	2.71103867026436e-10	-0.280755	0.258	0.55	5.53133e-06
FAM98A	5.54681322929666e-10	-0.280775	0.068	0.248	1.13172e-05
SND1	4.28454523872224e-11	-0.280792	0.116	0.356	8.74176e-07
CHD6	5.17415872314489e-09	-0.280819	0.206	0.443	0.000105568
NARS	8.31673975711411e-07	-0.28083	0.249	0.456	0.0169686
HNRNPUL1	1.61482889805304e-07	-0.28084	0.289	0.523	0.00329474
BCLAF1	7.20112699684603e-07	-0.280884	0.508	0.758	0.0146925
ACSS1	1.06582611927077e-11	-0.280888	0.116	0.362	2.17461e-07
GLO1	2.81884123539557e-07	-0.280986	0.33	0.557	0.00575128
ZMYM2	7.52936496591485e-07	-0.280986	0.241	0.45	0.0153622
POLR2K	3.54727032416001e-10	-0.281047	0.42	0.779	7.2375e-06
CFAP298	4.72003441949801e-09	-0.28108	0.14	0.356	9.63029e-05
C1orf123	1.64984885333143e-09	-0.281149	0.245	0.517	3.36619e-05
IMMP1L	5.69655726245179e-11	-0.281373	0.125	0.362	1.16227e-06
CREM	1.3684631290084e-07	-0.281536	0.149	0.342	0.00279208
NGLY1	1.33234038005318e-10	-0.281636	0.046	0.215	2.71837e-06
SPARC	4.01714967799526e-10	-0.281772	0.965	1	8.19619e-06
ATF7IP	4.76241784800172e-09	-0.281909	0.195	0.443	9.71676e-05
PUM1	1.18686285680302e-07	-0.281962	0.263	0.49	0.00242156
BRIX1	8.00852934767744e-10	-0.281979	0.164	0.409	1.63398e-05
RIC8A	6.03435711561501e-12	-0.282034	0.068	0.275	1.23119e-07
HS6ST3	9.65643553253729e-22	-0.282135	0.002	0.201	1.9702e-17
TSC2	2.80227036281226e-08	-0.282173	0.116	0.302	0.000571747
RBM7	5.03382952437321e-12	-0.282188	0.147	0.423	1.02705e-07
CD151	1.24997811432083e-08	-0.28225	0.324	0.604	0.000255033
TP53I13	2.51735850976891e-08	-0.282408	0.142	0.342	0.000513617
STK25	1.69243008601133e-08	-0.282759	0.12	0.309	0.000345307
TOMM20	8.86601397028426e-08	-0.282768	0.779	0.886	0.00180893
SREK1IP1	2.5734419574902e-07	-0.282903	0.179	0.383	0.00525059
CYFIP1	1.9735908316164e-08	-0.282969	0.142	0.342	0.000402672
GAL3ST1	1.10564974790896e-12	-0.283055	0.048	0.242	2.25586e-08
NUDT5	1.49918933246267e-08	-0.283089	0.129	0.329	0.00030588
MICU2	1.87164496302902e-12	-0.28334	0.112	0.362	3.81872e-08
ITFG1	5.31476536326607e-08	-0.283456	0.197	0.409	0.00108437
RAI14	3.52319759738635e-09	-0.283471	0.101	0.295	7.18838e-05
CSTB	2.12416255630047e-07	-0.283696	0.6	0.812	0.00433393
TMEM101	5.32777563586021e-14	-0.283883	0.074	0.315	1.08703e-09
PTPRJ	1.03888251325075e-06	-0.283999	0.23	0.423	0.0211963
CCNB1IP1	2.62299956336543e-07	-0.28406	0.295	0.53	0.00535171
KPNA4	4.98544835193356e-07	-0.28415	0.26	0.483	0.0101718
IGF1	1.69071578213937e-17	-0.284157	0.007	0.181	3.44957e-13
CRELD1	5.29712631476549e-12	-0.284178	0.057	0.255	1.08077e-07
SLC2A4RG	9.23398558012619e-07	-0.284211	0.136	0.302	0.0188401
BLOC1S6	5.18684519241855e-08	-0.284379	0.263	0.503	0.00105827
ROCK1	2.30325527453391e-07	-0.284379	0.247	0.47	0.00469933
MCM7	1.12087733681735e-10	-0.284489	0.079	0.282	2.28693e-06
NECTIN2	5.9226595252797e-10	-0.284613	0.199	0.463	1.2084e-05
SPPL3	6.01753334316851e-08	-0.284626	0.151	0.349	0.00122776
EIF4G3	2.36654843336088e-10	-0.284633	0.105	0.322	4.82847e-06
MEGF6	1.70253227400842e-07	-0.284633	0.114	0.282	0.00347368
PRCC	1.43830232100707e-13	-0.284642	0.059	0.282	2.93457e-09
DDX6	1.59998355577245e-08	-0.284652	0.431	0.711	0.000326445
PDHA1	7.95982304567594e-11	-0.284782	0.098	0.315	1.62404e-06
SHARPIN	8.71526875021523e-09	-0.284909	0.131	0.336	0.000177818
MRPL52	1.32558676499422e-10	-0.284915	0.284	0.604	2.70459e-06
PIN1	9.16326380502614e-08	-0.284934	0.289	0.523	0.00186958
TRA2A	4.85004842544636e-08	-0.285057	0.49	0.785	0.000989555
HDGF	1.73799093204359e-07	-0.285201	0.23	0.436	0.00354602
MRPS16	4.27505074028061e-11	-0.285208	0.103	0.329	8.72239e-07
NAA20	1.40821151691181e-09	-0.285236	0.199	0.456	2.87317e-05
NAALADL2	3.37124819366484e-12	-0.28525	0.072	0.289	6.87836e-08
NUDCD2	3.70436355687101e-08	-0.285459	0.223	0.463	0.000755801
PPP3CB	1.14817666346812e-08	-0.285466	0.136	0.342	0.000234262
MAGOHB	1.16426157827313e-12	-0.285522	0.098	0.342	2.37544e-08
EIF2D	2.46228593845471e-12	-0.285686	0.09	0.322	5.0238e-08
HAS2	1.78884866027939e-13	-0.285854	0.057	0.275	3.64979e-09
MRPL32	1.58816879435048e-08	-0.285862	0.138	0.342	0.000324034
EPB41L3	7.95520474908555e-13	-0.286204	0.055	0.262	1.6231e-08
BMP8B	9.65985370392759e-08	-0.286343	0.129	0.309	0.0019709
GPATCH2L	2.61633411178827e-08	-0.28646	0.162	0.376	0.000533811
SATB1	1.90216566390241e-10	-0.286566	0.138	0.376	3.88099e-06
UGP2	2.6232021973185e-09	-0.286663	0.166	0.403	5.35212e-05
DHRS1	2.34206415498328e-15	-0.286768	0.024	0.215	4.77851e-11
VPS37B	3.55474044743239e-14	-0.286817	0.053	0.275	7.25274e-10
ATRAID	1.06788528502136e-07	-0.286867	0.475	0.718	0.00217881
TMEM160	2.55512724193586e-08	-0.287008	0.19	0.416	0.000521323
RBM22	3.85404609169826e-10	-0.287488	0.166	0.416	7.86341e-06
NCBP3	3.84821291301258e-09	-0.287649	0.138	0.356	7.85151e-05
RBM42	1.92523484966801e-07	-0.287663	0.206	0.409	0.00392806
G6PC3	1.11238643829673e-10	-0.287828	0.077	0.275	2.2696e-06
TGIF1	1.17220357930323e-06	-0.288157	0.168	0.356	0.0239165
BLOC1S4	8.73422018094418e-12	-0.288216	0.088	0.309	1.78204e-07
AKT1	1.62995354964395e-07	-0.288348	0.171	0.369	0.00332559
ARHGAP21	2.83312285564821e-09	-0.288393	0.098	0.295	5.78042e-05
MSH6	1.21189134566924e-10	-0.288559	0.129	0.362	2.47262e-06
HOMER3	3.23496993460191e-09	-0.288559	0.125	0.336	6.60031e-05
CDC5L	3.86230107550629e-09	-0.288619	0.221	0.47	7.88025e-05
ZNF426	4.14761446198526e-14	-0.288626	0.063	0.295	8.46238e-10
NUCB1	7.76459204841382e-08	-0.289079	0.295	0.537	0.00158421
GSPT1	2.73666580496134e-10	-0.289136	0.179	0.45	5.58362e-06
EIF3J	5.47640822938046e-07	-0.289188	0.298	0.523	0.0111735
MEG8	1.13488365382931e-10	-0.289219	0.066	0.255	2.3155e-06
DPY30	4.47569684883786e-11	-0.289604	0.239	0.557	9.13176e-07
NDUFS3	2.4304348693766e-08	-0.289734	0.219	0.45	0.000495882
TAF7	1.41481817238768e-08	-0.290072	0.525	0.805	0.000288665
DDX18	7.57466937447822e-07	-0.29013	0.418	0.644	0.0154546
YPEL2	1.95320558819143e-09	-0.290607	0.107	0.315	3.98513e-05
PPP4R1	2.16804341038923e-10	-0.290731	0.096	0.302	4.42346e-06
MCM3	1.08791856444873e-07	-0.290731	0.085	0.248	0.00221968
LARS	1.86343066972752e-08	-0.290831	0.249	0.497	0.000380196
PJA1	1.80889426319629e-12	-0.290866	0.059	0.262	3.69069e-08
TFDP1	2.40887094049141e-11	-0.290866	0.068	0.262	4.91482e-07
SLTM	3.33021145273439e-08	-0.290879	0.293	0.537	0.000679463
DLG1	1.6938361893777e-08	-0.290925	0.123	0.315	0.000345593
B4GALNT4	8.89555966167833e-12	-0.291297	0.085	0.309	1.81496e-07
EPN2	1.0150682734893e-08	-0.291458	0.204	0.423	0.000207104
AGPAT1	3.3112189558528e-10	-0.291531	0.158	0.396	6.75588e-06
ZNF302	2.58038700890179e-10	-0.291986	0.125	0.356	5.26476e-06
ATP2B1-AS1	1.09063319955151e-14	-0.292044	0.061	0.295	2.22522e-10
TMSB15A	2.46190719544726e-17	-0.292185	0.002	0.161	5.02303e-13
EPS8	7.73737840307537e-07	-0.292202	0.184	0.383	0.0157866
COMMD4	1.61296472086532e-09	-0.292595	0.175	0.416	3.29093e-05
HNRNPF	2.77521201557792e-08	-0.292752	0.569	0.812	0.000566227
PSME2	2.32879226989837e-08	-0.292919	0.212	0.436	0.000475143
COA6	1.7649991272023e-12	-0.292933	0.081	0.309	3.60113e-08
TOX	1.07688868919105e-09	-0.293229	0.09	0.282	2.19718e-05
ARL6IP6	2.53977339945237e-10	-0.293254	0.127	0.349	5.1819e-06
ABI1	1.82305618942296e-09	-0.29334	0.175	0.416	3.71958e-05
NCBP2	4.80746854544618e-09	-0.293574	0.166	0.403	9.80868e-05
LSM6	4.51496984236521e-10	-0.29382	0.19	0.45	9.21189e-06
SAP18	6.82669975838455e-10	-0.294059	0.818	0.966	1.39285e-05
MRPS34	4.68878426801752e-08	-0.294284	0.243	0.463	0.000956653
IPO9	4.12752594772481e-12	-0.294341	0.063	0.268	8.42139e-08
NSMCE3	4.21583188785614e-11	-0.294553	0.158	0.416	8.60156e-07
CPE	6.0319359439654e-16	-0.294614	0.07	0.336	1.2307e-11
PNRC1	2.87013307983437e-10	-0.29476	0.969	0.987	5.85593e-06
ARGLU1	1.9582441252521e-08	-0.294794	0.67	0.879	0.000399541
ANKRD44	4.00977278421578e-10	-0.294878	0.094	0.295	8.18114e-06
ELP6	3.14454450971535e-14	-0.295506	0.05	0.268	6.41581e-10
RP9	3.58733640823443e-13	-0.295506	0.046	0.248	7.31924e-09
ERP44	2.93185689853012e-10	-0.295705	0.19	0.456	5.98187e-06
SAMM50	4.30250200736649e-10	-0.295954	0.112	0.322	8.77839e-06
DVL3	8.32754712242803e-13	-0.296014	0.079	0.309	1.69907e-08
DNAJC17	6.7903746927057e-17	-0.296077	0.061	0.322	1.38544e-12
USP11	7.43248780524229e-09	-0.296103	0.265	0.53	0.000151645
UBXN4	3.59224020704647e-07	-0.296288	0.534	0.765	0.00732925
LYPLA1	8.34681657129533e-15	-0.296324	0.066	0.309	1.703e-10
POLR2H	4.18755564579925e-11	-0.296348	0.14	0.389	8.54387e-07
JPT1	5.9374531722648e-16	-0.296562	0.077	0.349	1.21142e-11
SF3B3	2.57032758859981e-11	-0.29671	0.125	0.362	5.24424e-07
RGS2	4.64524368452333e-11	-0.296798	0.182	0.456	9.47769e-07
APMAP	9.54181752153267e-12	-0.296846	0.131	0.389	1.94682e-07
MARK3	4.05969610672388e-10	-0.296846	0.147	0.383	8.283e-06
KIFAP3	5.86525128622592e-10	-0.296927	0.129	0.349	1.19669e-05
AKR1A1	2.15768986182801e-09	-0.297164	0.19	0.436	4.40233e-05
CAND1	2.22538618429727e-06	-0.297188	0.225	0.409	0.0454046
GSK3A	7.11971099411936e-08	-0.297436	0.142	0.329	0.00145263
TMEM71	1.97997198761828e-06	-0.297436	0.129	0.289	0.0403974
POGZ	4.91334555403549e-08	-0.297537	0.208	0.43	0.00100247
RPN2	1.37926547577333e-07	-0.29779	0.4	0.678	0.00281412
AASDHPPT	2.83994275723982e-07	-0.297831	0.153	0.336	0.00579434
HIST3H2A	3.11864019081753e-12	-0.29794	0.116	0.376	6.36296e-08
ZNF618	1.21721377371916e-16	-0.29801	0.02	0.215	2.48348e-12
ATF6B	2.86428078300706e-08	-0.298019	0.153	0.356	0.000584399
DUSP8	1.4441347126684e-08	-0.298132	0.133	0.336	0.000294647
GMDS	1.1614727522192e-20	-0.298234	0.028	0.282	2.36975e-16
TMEM141	4.49304730345297e-10	-0.298251	0.131	0.356	9.16716e-06
C1QBP	1.32398208612423e-09	-0.298519	0.317	0.604	2.70132e-05
UBAP2	3.22207736138629e-12	-0.298571	0.103	0.349	6.574e-08
NSD1	9.93150819955239e-08	-0.298672	0.175	0.376	0.00202633
SON	2.08349777798412e-08	-0.298676	0.875	0.96	0.000425096
MYLIP	1.23069545920951e-07	-0.298757	0.245	0.49	0.00251099
SNRNP200	3.05172924783123e-08	-0.298801	0.153	0.356	0.000622644
PDZD11	4.16240566417239e-13	-0.298856	0.074	0.302	8.49256e-09
ZNF775	1.35860739379668e-15	-0.299013	0.05	0.282	2.77197e-11
SMIM15	1.39119281242373e-11	-0.299112	0.142	0.396	2.83845e-07
PRKRA	4.68113787214898e-09	-0.299112	0.151	0.369	9.55093e-05
ATP1B1	1.94779681857736e-07	-0.29913	0.344	0.604	0.00397409
ST8SIA5	4.76069086395588e-22	-0.299359	0	0.195	9.71324e-18
AUP1	6.03387839610792e-10	-0.299444	0.177	0.423	1.23109e-05
SAR1A	3.14521171690938e-09	-0.299516	0.33	0.617	6.41718e-05
DDX46	2.71666151739863e-10	-0.29963	0.278	0.57	5.5428e-06
COPB1	2.91997700903241e-09	-0.299757	0.249	0.51	5.95763e-05
FAM89B	7.0090476367734e-08	-0.300063	0.173	0.383	0.00143006
DCAF13	3.67591061383653e-12	-0.300107	0.103	0.336	7.49996e-08
CLK4	4.43171716901278e-08	-0.300209	0.193	0.403	0.000904203
PSMD13	7.52126911132299e-07	-0.300307	0.249	0.45	0.0153456
POLR3D	1.19933014367074e-12	-0.300504	0.048	0.242	2.44699e-08
COMMD7	1.36363812849662e-11	-0.300554	0.16	0.423	2.78223e-07
SSR3	2.60250583764029e-09	-0.300669	0.335	0.651	5.30989e-05
POLD2	1.25632020755069e-11	-0.300741	0.125	0.376	2.56327e-07
LTBP3	9.51814508947457e-10	-0.300875	0.295	0.584	1.94199e-05
FAM107B	3.60346641760742e-07	-0.301202	0.333	0.57	0.00735215
LYPD6	7.74364739771033e-18	-0.301296	0.022	0.235	1.57994e-13
ANAPC5	2.68325220148131e-09	-0.301352	0.269	0.523	5.47464e-05
AIF1L	1.66822040037044e-13	-0.301663	0.083	0.329	3.40367e-09
WDR33	2.63385199046372e-11	-0.30167	0.193	0.477	5.37385e-07
BMPR2	6.67514181941364e-11	-0.30167	0.175	0.45	1.36193e-06
DOCK10	1.69969222992525e-24	-0.30171	0.013	0.268	3.46788e-20
LARP1	7.79019293555213e-09	-0.301788	0.204	0.436	0.000158943
PBDC1	9.47838907247138e-14	-0.301801	0.092	0.349	1.93388e-09
BCAM	1.03478232766007e-09	-0.301801	0.109	0.315	2.11127e-05
CETN3	3.13022503029703e-10	-0.301872	0.177	0.43	6.3866e-06
WSB2	1.42554288438353e-09	-0.30204	0.096	0.289	2.90854e-05
PCID2	2.36564014864147e-09	-0.30231	0.153	0.376	4.82662e-05
ZBED3	4.56549629582165e-17	-0.302427	0.033	0.255	9.31498e-13
MIB1	5.48087640849383e-08	-0.302427	0.193	0.409	0.00111826
PRKDC	3.45922112906652e-08	-0.302724	0.241	0.483	0.000705785
MRPL44	2.90056710873856e-13	-0.302824	0.066	0.289	5.91803e-09
GCC2	2.36391490537303e-09	-0.303222	0.319	0.624	4.8231e-05
C12orf10	9.98510613310779e-10	-0.303241	0.153	0.383	2.03726e-05
RAB5IF	1.6682608640903e-09	-0.303292	0.116	0.322	3.40375e-05
MYOZ1	3.31254836806421e-16	-0.303765	0.046	0.282	6.75859e-12
SENP6	4.22063981465176e-08	-0.303976	0.219	0.45	0.000861137
GRSF1	5.38868787080927e-08	-0.303976	0.138	0.329	0.00109945
DNAJB14	3.25936776282861e-09	-0.304056	0.228	0.483	6.65009e-05
CIAPIN1	2.92802e-14	-0.30419	0.055	0.275	5.97405e-10
TSPAN31	5.08508295368596e-07	-0.30433	0.204	0.389	0.0103751
MRPL12	3.25469017711193e-12	-0.304389	0.077	0.295	6.64054e-08
SMARCD1	2.02516647609111e-11	-0.304484	0.09	0.309	4.13195e-07
ARMCX6	3.37599700715879e-11	-0.304484	0.092	0.309	6.88805e-07
HIBADH	1.65192258976861e-11	-0.304575	0.101	0.329	3.37042e-07
SRRM2	1.68137641779209e-08	-0.304703	0.705	0.913	0.000343051
DBI	2.02675288891384e-07	-0.304725	0.853	0.94	0.00413518
CNN2	1.49284402705787e-14	-0.304814	0.057	0.289	3.04585e-10
CXXC5	2.45900640959178e-07	-0.304914	0.56	0.725	0.00501711
SMS	1.57982245063353e-08	-0.305123	0.21	0.45	0.000322331
NFYC	1.69384423640876e-13	-0.305487	0.09	0.336	3.45595e-09
ZSCAN18	1.91271294608067e-08	-0.305509	0.173	0.383	0.000390251
RBMS3	4.47716210227934e-07	-0.305557	0.551	0.812	0.00913475
OSBPL1A	4.78592151565797e-09	-0.305566	0.368	0.644	9.76472e-05
ITGA4	2.6734312999179e-15	-0.305623	0.028	0.228	5.4546e-11
NELFE	7.91412902458715e-12	-0.305638	0.182	0.47	1.61472e-07
NCK2	7.44547445948534e-15	-0.3057	0.042	0.255	1.5191e-10
PSMD2	1.29844696607175e-11	-0.305818	0.214	0.51	2.64922e-07
MPHOSPH10	4.72768112313599e-11	-0.306341	0.158	0.416	9.64589e-07
ABHD17A	2.7020059033838e-09	-0.306555	0.269	0.53	5.5129e-05
TRAPPC2B	5.07896441230584e-16	-0.306808	0.07	0.329	1.03626e-11
COA1	1.25683539178625e-10	-0.306831	0.182	0.443	2.56432e-06
ELOC	2.96731526346034e-07	-0.306872	0.405	0.664	0.00605421
TMF1	8.26037055240134e-10	-0.307003	0.193	0.45	1.68536e-05
GNL3	2.86796899411575e-10	-0.307266	0.162	0.409	5.85152e-06
PDGFRB	2.70539724167699e-08	-0.307304	0.166	0.389	0.000551982
MRFAP1	1.11002890070608e-09	-0.307372	0.77	0.933	2.26479e-05
RTCB	1.31199178236481e-10	-0.307523	0.127	0.362	2.67686e-06
GOLGB1	4.07554322091593e-07	-0.307529	0.276	0.51	0.00831533
ACADM	6.4006152385666e-12	-0.30756	0.136	0.396	1.30592e-07
MGMT	9.32789964468591e-12	-0.307697	0.166	0.443	1.90317e-07
WDR18	2.06172647544644e-15	-0.307825	0.077	0.336	4.20654e-11
LINC00623	2.15063746360968e-11	-0.307893	0.098	0.322	4.38795e-07
THRAP3	1.32752892052246e-09	-0.30813	0.3	0.591	2.70856e-05
POLK	2.08461510879209e-08	-0.308265	0.234	0.463	0.000425324
SLIRP	3.1676453930301e-08	-0.308429	0.49	0.711	0.000646295
AKT2	1.19771046268769e-12	-0.308447	0.116	0.376	2.44369e-08
PPIP5K2	1.85705e-09	-0.308469	0.149	0.369	3.78893e-05
HYAL2	4.63418479718505e-14	-0.308824	0.074	0.315	9.45513e-10
URM1	1.14905373165452e-13	-0.308858	0.098	0.356	2.34441e-09
BBX	2.14529241685147e-07	-0.30903	0.442	0.671	0.00437704
RRAGA	1.24456393897882e-08	-0.309108	0.306	0.584	0.000253928
CMTM6	8.05278623242524e-10	-0.309179	0.311	0.611	1.64301e-05
ADGRL3	1.34759641723784e-09	-0.309342	0.125	0.336	2.7495e-05
SMIM30	7.44710299776462e-11	-0.309364	0.131	0.376	1.51943e-06
IFT43	2.29325053909885e-12	-0.309807	0.081	0.302	4.67892e-08
ZCCHC3	3.17898070197747e-12	-0.309807	0.085	0.309	6.48607e-08
RNF10	1.4329586174793e-10	-0.309807	0.184	0.45	2.92367e-06
IMMP2L	2.24497928192101e-10	-0.309807	0.12	0.342	4.58043e-06
RAP1A	5.40846924828276e-08	-0.309807	0.352	0.577	0.00110349
ZCRB1	5.14379102429818e-09	-0.310191	0.221	0.47	0.000104949
AGO3	1.10649810066467e-08	-0.310208	0.195	0.43	0.000225759
IDH2	4.66014757697959e-13	-0.310292	0.09	0.329	9.5081e-09
MEGF8	4.47002365399272e-14	-0.310301	0.063	0.295	9.12019e-10
PDLIM3	1.73173345261435e-06	-0.31031	0.042	0.154	0.0353326
RAB11B	1.45029853690544e-09	-0.310524	0.269	0.537	2.95904e-05
SLC35B1	5.64909922137278e-12	-0.310696	0.153	0.416	1.15259e-07
ZSCAN16-AS1	5.44540448788343e-07	-0.310969	0.214	0.416	0.0111103
SMC1A	1.61081050323251e-07	-0.311038	0.193	0.389	0.00328654
SH3BGRL	3.76554148988351e-09	-0.31124	0.639	0.886	7.68283e-05
TERF2IP	1.31362e-09	-0.311251	0.411	0.718	2.68017e-05
RARG	4.0156546851601e-11	-0.311303	0.077	0.275	8.19314e-07
MRPL21	3.31311314136923e-09	-0.311418	0.21	0.456	6.75974e-05
RAB11A	2.52439170753073e-10	-0.31196	0.274	0.564	5.15052e-06
MRPL19	1.80370716425002e-10	-0.311971	0.164	0.409	3.6801e-06
CPSF6	4.23234623868937e-10	-0.311971	0.153	0.389	8.63526e-06
DNMT1	4.11361295364646e-08	-0.312521	0.123	0.309	0.0008393
CHPF	1.39175e-12	-0.31271	0.077	0.302	2.83958e-08
EXTL2	1.17645134015978e-14	-0.312761	0.079	0.329	2.40031e-10
MT-CO2	5.8193220230715e-16	-0.31292	1	1	1.18732e-11
LSM8	1.9051944355381e-08	-0.312966	0.282	0.537	0.000388717
SOS1	5.32705669406227e-11	-0.313066	0.114	0.342	1.08688e-06
SEC61A1	4.3348779482725e-10	-0.313122	0.096	0.302	8.84445e-06
JUND	3.19178148115555e-09	-0.31327	0.996	1	6.51219e-05
HIBCH	6.40656915215583e-09	-0.313285	0.158	0.376	0.000130713
COPA	1.30955442735104e-07	-0.313322	0.228	0.436	0.00267188
TOX4	9.05758504576609e-10	-0.31334	0.144	0.369	1.84802e-05
MEGF10	1.68674515426569e-11	-0.313646	0.09	0.309	3.44147e-07
DNAJA2	5.95862663609798e-11	-0.313812	0.21	0.49	1.21574e-06
SF3A3	1.29016507906825e-11	-0.313897	0.125	0.369	2.63232e-07
MFSD14C	3.08521264967141e-10	-0.314183	0.085	0.282	6.29476e-06
ASNA1	5.41499882464336e-10	-0.314191	0.158	0.389	1.10482e-05
NT5C3B	1.55574095340472e-08	-0.314334	0.142	0.342	0.000317418
TOPORS	8.20091375222301e-07	-0.314395	0.155	0.336	0.0167323
MAPRE1	6.05212851692949e-08	-0.314447	0.23	0.456	0.00123482
SURF4	1.82324825066142e-09	-0.314465	0.173	0.403	3.71997e-05
SEC23A	1.38663480155397e-10	-0.314721	0.179	0.443	2.82915e-06
BCCIP	1.14148845305547e-12	-0.314849	0.105	0.356	2.32898e-08
TXNL4A	5.23158121270696e-11	-0.314888	0.214	0.503	1.0674e-06
SYMPK	1.35312773166917e-10	-0.315112	0.096	0.302	2.76079e-06
DGUOK	1.19985591969812e-09	-0.315112	0.282	0.564	2.44807e-05
ACBD3	4.59334364497845e-11	-0.315378	0.118	0.349	9.3718e-07
ENAH	3.87930810274494e-19	-0.315403	0.05	0.322	7.91495e-15
BAZ1B	7.11012361161662e-11	-0.315443	0.16	0.416	1.45068e-06
CHCHD3	1.89937667000954e-11	-0.315473	0.116	0.349	3.8753e-07
THRA	3.40397801667633e-07	-0.315551	0.247	0.443	0.00694514
DDX52	1.30914383306905e-12	-0.315625	0.125	0.389	2.67105e-08
RAB14	6.86761017107003e-09	-0.315735	0.374	0.658	0.00014012
MAP3K11	1.08369125806316e-07	-0.315762	0.179	0.383	0.00221106
BAZ2B	4.53353165181164e-12	-0.315798	0.177	0.463	9.24976e-08
MYO9B	3.9637579211748e-12	-0.315818	0.114	0.362	8.08726e-08
HBP1	3.0973310354279e-09	-0.316054	0.306	0.577	6.31948e-05
WBP11	2.99848939570571e-09	-0.316116	0.263	0.523	6.11782e-05
BABAM1	1.09642972512403e-10	-0.316256	0.127	0.356	2.23705e-06
MVB12A	1.03578824306327e-10	-0.316469	0.151	0.389	2.11332e-06
CAMTA1	9.43927769122074e-07	-0.316727	0.49	0.705	0.019259
AMOTL2	7.52264785771509e-14	-0.316805	0.107	0.376	1.53485e-09
CSDE1	2.59322741979502e-11	-0.31689	0.707	0.899	5.29096e-07
TAX1BP1	1.39030675584507e-10	-0.316897	0.309	0.638	2.83664e-06
FOXC1	3.23807047510842e-17	-0.316924	0.12	0.436	6.60664e-13
MAML2	3.54555468693624e-09	-0.31707	0.16	0.383	7.234e-05
SKP1	8.96232556910873e-13	-0.317168	0.982	1	1.82858e-08
CDC73	6.64629927235577e-09	-0.317242	0.197	0.43	0.000135604
FAM136A	2.32499317756802e-16	-0.317309	0.059	0.309	4.74368e-12
RBM26	4.7495891320685e-09	-0.317513	0.186	0.423	9.69059e-05
STARD4-AS1	3.00344272814673e-18	-0.317737	0.026	0.248	6.12792e-14
NRCAM	2.6106002910244e-11	-0.317809	0.098	0.322	5.32641e-07
ST8SIA1	2.38840214603882e-20	-0.317891	0.009	0.215	4.87306e-16
SERPINB6	3.63083054632046e-09	-0.317917	0.538	0.812	7.40798e-05
HMGXB4	2.17435409688076e-07	-0.31797	0.136	0.309	0.00443633
LPP	3.16285301305102e-08	-0.317986	0.322	0.577	0.000645317
TPI1	3.90676001390671e-10	-0.318217	0.77	0.919	7.97096e-06
TSPAN18	1.98546723213012e-22	-0.318391	0.013	0.248	4.05095e-18
UPF3A	1.28294106925227e-09	-0.318391	0.245	0.51	2.61758e-05
MORN2	3.32288139663438e-12	-0.318696	0.07	0.282	6.77967e-08
RCN1	3.41355132120102e-10	-0.318696	0.322	0.631	6.96467e-06
TRAM1	2.78691633262833e-08	-0.318759	0.379	0.638	0.000568615
YTHDF2	5.51578512439029e-11	-0.318787	0.164	0.416	1.12539e-06
PRAF2	2.82910411093625e-14	-0.318831	0.09	0.349	5.77222e-10
GLRX3	3.38951850469122e-11	-0.318831	0.103	0.322	6.91563e-07
NCOR2	4.48352937886446e-08	-0.319143	0.204	0.423	0.000914774
KLHDC2	1.52088914772742e-09	-0.319548	0.258	0.523	3.10307e-05
CCDC28B	1.86797295540802e-21	-0.319863	0.022	0.268	3.81123e-17
CCDC124	4.60265805016998e-11	-0.319879	0.168	0.423	9.3908e-07
DIP2B	2.96868487377166e-08	-0.320207	0.14	0.336	0.000605701
C7orf50	2.63221260558102e-10	-0.320213	0.309	0.591	5.3705e-06
TFDP2	1.53462127278656e-08	-0.320406	0.197	0.416	0.000313109
NELL2	2.59851291818119e-20	-0.320548	0.009	0.215	5.30175e-16
FIBP	6.43048646851538e-15	-0.320557	0.107	0.389	1.31201e-10
NDUFAB1	2.39576898421732e-11	-0.320772	0.398	0.725	4.88809e-07
HTRA2	3.25029263529934e-12	-0.32098	0.118	0.362	6.63157e-08
MRPL43	3.11276298957868e-10	-0.32098	0.291	0.597	6.35097e-06
C4orf3	1.14261662622212e-09	-0.321022	0.628	0.886	2.33128e-05
CTNNBIP1	6.8654348125066e-16	-0.321129	0.066	0.322	1.40075e-11
SARAF	5.58490447777194e-10	-0.321593	0.698	0.866	1.13949e-05
NAA15	9.2791204262793e-14	-0.321597	0.094	0.349	1.89322e-09
POLR2E	3.09782164234357e-09	-0.32173	0.258	0.517	6.32049e-05
TIPRL	9.80502248522427e-16	-0.321845	0.16	0.49	2.00052e-11
LUC7L	1.98045981017076e-12	-0.322229	0.158	0.423	4.04073e-08
ZEB1	8.15210782793902e-11	-0.322229	0.105	0.329	1.66327e-06
MED10	1.66021409822611e-09	-0.322229	0.239	0.497	3.38733e-05
SNX17	5.78177999000683e-08	-0.322598	0.188	0.396	0.00117966
BAD	5.10806521266437e-11	-0.322611	0.164	0.43	1.0422e-06
PPP4R3A	1.78105973927927e-12	-0.322832	0.138	0.403	3.6339e-08
PPP2R3B	1.48613e-13	-0.322934	0.026	0.201	3.03215e-09
RHOA	7.45414926470612e-11	-0.323564	0.904	0.987	1.52087e-06
DDX17	2.26585855791006e-11	-0.323587	0.884	0.98	4.62303e-07
ACADVL	1.53985344594255e-11	-0.323793	0.21	0.503	3.14176e-07
SLC35F1	9.10863727393983e-07	-0.323793	0.464	0.644	0.0185844
EVL	1.15462898637458e-14	-0.323911	0.103	0.376	2.35579e-10
DLK1	1.19666088253126e-17	-0.32393	0	0.154	2.44155e-13
TNFRSF12A	1.32067907557016e-07	-0.324337	0.136	0.322	0.00269458
MEX3D	6.27439518815789e-12	-0.324733	0.123	0.362	1.28016e-07
CRK	1.03759762358996e-09	-0.324845	0.158	0.396	2.11701e-05
BLMH	2.43751883570943e-17	-0.324936	0.057	0.315	4.97327e-13
FLRT1	9.50178163078664e-11	-0.325097	0.079	0.275	1.93865e-06
UBE2R2	3.7025263638038e-09	-0.325273	0.33	0.617	7.55426e-05
FKBP7	3.28630562415141e-10	-0.325555	0.149	0.383	6.70505e-06
CACUL1	1.73010014237123e-11	-0.325807	0.127	0.376	3.52992e-07
SSBP2	5.79766164240413e-10	-0.325807	0.23	0.497	1.1829e-05
ARID4A	4.06437234683705e-08	-0.325807	0.19	0.403	0.000829254
SAP30	1.06774739522615e-07	-0.325986	0.354	0.577	0.00217853
NOP58	3.90800351804988e-11	-0.326053	0.158	0.416	7.9735e-07
UBE2M	5.95251985715318e-13	-0.32612	0.247	0.591	1.21449e-08
NSL1	1.52862341529209e-11	-0.32619	0.147	0.396	3.11885e-07
PCGF2	4.94974363901552e-13	-0.326212	0.105	0.356	1.0099e-08
CSNK2B	4.50613699732912e-11	-0.326317	0.379	0.711	9.19387e-07
MZT2A	3.4330481492227e-11	-0.326834	0.193	0.477	7.00445e-07
TMEM167A	7.16150631926652e-10	-0.326876	0.236	0.517	1.46116e-05
DDR2	6.05854951831926e-14	-0.326946	0.131	0.423	1.23613e-09
PDZRN3	2.70231865672237e-12	-0.327087	0.066	0.275	5.51354e-08
MXRA8	1.98394436769137e-09	-0.327171	0.431	0.752	4.04784e-05
IFT52	8.06015e-13	-0.327222	0.133	0.403	1.64451e-08
TSG101	1.36781688892496e-08	-0.327259	0.228	0.456	0.000279076
MAT2A	1.09100694576396e-11	-0.327344	0.208	0.503	2.22598e-07
PSMC3	1.01282635135447e-10	-0.327354	0.267	0.557	2.06647e-06
TWF1	6.75775244731782e-14	-0.327408	0.105	0.369	1.37878e-09
DPH5	6.24063287554601e-19	-0.327618	0.028	0.262	1.27328e-14
FRMD4A	5.9582390685991e-08	-0.327679	0.201	0.409	0.00121566
KIAA0355	2.54441701233734e-15	-0.3278	0.103	0.389	5.19137e-11
PTBP1	9.00776267497817e-10	-0.327819	0.236	0.503	1.83785e-05
TSR3	5.76588973795088e-12	-0.328272	0.129	0.383	1.17641e-07
MTX2	8.28477868982538e-15	-0.328419	0.092	0.356	1.69034e-10
GOLM1	8.88145612351075e-20	-0.328499	0.033	0.282	1.81208e-15
ADNP	5.78431123799776e-13	-0.328637	0.201	0.51	1.18017e-08
MT-ND3	7.25710284207739e-15	-0.328705	1	1	1.48067e-10
STUB1	1.77459764041064e-11	-0.329104	0.313	0.644	3.62071e-07
PDAP1	2.32657532341399e-10	-0.329194	0.326	0.624	4.74691e-06
PSMC6	5.81927356851252e-10	-0.329573	0.363	0.678	1.18731e-05
TCEA1	4.82673891245883e-10	-0.329609	0.416	0.698	9.848e-06
SMAP1	3.86970650373952e-13	-0.329664	0.103	0.356	7.89536e-09
TFAP2B	1.18596541282988e-14	-0.329673	0.009	0.161	2.41973e-10
CD276	2.30108869517907e-21	-0.329734	0.022	0.268	4.69491e-17
EIF4A3	6.30310034425832e-12	-0.329848	0.302	0.631	1.28602e-07
SNAPIN	3.2765129176726e-14	-0.330388	0.109	0.376	6.68507e-10
CAPRIN1	4.05483618422925e-11	-0.330426	0.234	0.517	8.27308e-07
MFSD10	3.12733165018383e-10	-0.330426	0.243	0.51	6.38069e-06
CNP	1.16454675332104e-09	-0.330442	0.593	0.799	2.37602e-05
PRNP	1.43696136870265e-06	-0.330511	0.825	0.906	0.0293183
MRPS15	2.48516196738705e-13	-0.330533	0.16	0.45	5.07048e-09
CNPY3	1.3537164832964e-13	-0.331079	0.066	0.289	2.76199e-09
RYBP	2.38117543219423e-08	-0.331182	0.28	0.523	0.000485831
NDUFS7	2.91881502636845e-10	-0.331229	0.344	0.638	5.95526e-06
ISCA1	2.22504258201128e-09	-0.331313	0.201	0.436	4.53975e-05
FBN2	1.6612312982106e-28	-0.331406	0.002	0.262	3.38941e-24
EVA1A	8.29344e-23	-0.331845	0.007	0.228	1.69211e-18
NPR3	1.23770850382184e-14	-0.331855	0.022	0.201	2.5253e-10
RAPGEF2	4.51603472131639e-08	-0.331935	0.173	0.376	0.000921407
DCAF7	2.28031782006616e-09	-0.331942	0.184	0.416	4.65253e-05
CUX1	5.82222265548985e-12	-0.331986	0.23	0.537	1.18791e-07
ELOF1	2.2539263197441e-11	-0.33228	0.136	0.376	4.59869e-07
ARMCX1	1.2055918669204e-07	-0.332572	0.295	0.497	0.00245977
COMMD1	2.66254458101284e-11	-0.332628	0.168	0.423	5.43239e-07
ZNF608	9.67401300918545e-14	-0.332665	0.083	0.329	1.97379e-09
ING4	1.01106069415906e-14	-0.332673	0.088	0.342	2.06287e-10
SMC4	6.09221526776771e-16	-0.333064	0.061	0.315	1.24299e-11
LAGE3	1.66647712160174e-13	-0.333426	0.094	0.342	3.40011e-09
TMEM121	8.66528820891602e-19	-0.333503	0.059	0.336	1.76798e-14
IER3IP1	2.66292422103488e-09	-0.333517	0.232	0.477	5.43316e-05
ARL2BP	2.50085632364067e-09	-0.333561	0.204	0.443	5.1025e-05
ZNRD1	1.03154765801887e-16	-0.333869	0.066	0.329	2.10467e-12
CPNE1	9.35881798678026e-12	-0.333934	0.188	0.47	1.90948e-07
IKBIP	2.20127963266491e-19	-0.334348	0.031	0.275	4.49127e-15
ARF5	1.31058443106855e-10	-0.334765	0.236	0.51	2.67399e-06
BACH1	3.37263785445584e-11	-0.334899	0.19	0.45	6.88119e-07
AKR7A2	1.69263039176333e-11	-0.334947	0.195	0.47	3.45347e-07
ATOX1	1.51020811040108e-09	-0.335111	0.44	0.738	3.08128e-05
SP3	8.01136082219369e-11	-0.335384	0.166	0.416	1.63456e-06
ILVBL	4.97070643733457e-13	-0.335475	0.055	0.262	1.01417e-08
PNKD	1.59630942128635e-12	-0.335571	0.302	0.644	3.25695e-08
KANK2	4.47501525098585e-11	-0.335831	0.306	0.631	9.13037e-07
CYTH2	6.3263232592712e-13	-0.335997	0.116	0.369	1.29076e-08
MARCH7	3.21117576598121e-13	-0.336226	0.184	0.483	6.55176e-09
EIF5A	2.27562078307254e-09	-0.336284	0.501	0.779	4.64295e-05
SCFD1	1.18001029049961e-11	-0.336298	0.173	0.443	2.40757e-07
CTDSP2	7.77536265480721e-09	-0.336341	0.267	0.51	0.000158641
MVB12B	7.76857194250124e-14	-0.336618	0.081	0.322	1.58502e-09
PIAS2	1.00099239282911e-12	-0.336706	0.112	0.362	2.04232e-08
ZNF292	8.68482083731812e-09	-0.336752	0.254	0.51	0.000177196
NPDC1	1.57507354532179e-08	-0.336936	0.199	0.416	0.000321362
DNAJC4	1.27259704919685e-15	-0.337097	0.068	0.315	2.59648e-11
RAF1	5.5398603795772e-09	-0.337112	0.171	0.383	0.00011303
SMIM10L1	3.02485874489481e-13	-0.337477	0.066	0.282	6.17162e-09
ENSA	2.39742132123651e-12	-0.337796	0.249	0.584	4.89146e-08
BTG3	5.08566461828334e-12	-0.337833	0.35	0.705	1.03763e-07
RAD21	2.91339820615465e-11	-0.337833	0.368	0.711	5.94421e-07
PHF20L1	6.44357644292519e-10	-0.337885	0.228	0.497	1.31468e-05
HDAC5	1.69816992331999e-14	-0.338333	0.116	0.389	3.46478e-10
DLX1	5.07108391043476e-18	-0.338883	0.046	0.295	1.03465e-13
LMAN2	4.70784664660666e-12	-0.338987	0.317	0.658	9.60542e-08
NOL11	4.22524165211397e-13	-0.339328	0.094	0.329	8.62076e-09
PMEL	1.42897027049729e-08	-0.339566	0.234	0.45	0.000291553
S1PR2	1.49500915803141e-17	-0.339645	0.055	0.309	3.05027e-13
PLRG1	1.22400761645746e-13	-0.340071	0.112	0.376	2.49734e-09
AP1S1	5.31011162530929e-19	-0.340393	0.048	0.315	1.08342e-14
RTL8C	6.53216194525261e-10	-0.34045	0.287	0.57	1.33276e-05
RAB18	1.22525934396263e-14	-0.340579	0.214	0.557	2.4999e-10
EGFLAM	2.84530422632466e-14	-0.340938	0.068	0.302	5.80527e-10
DPPA4	1.77980138411018e-25	-0.340975	0.002	0.235	3.63133e-21
RBM15B	2.86349550194673e-19	-0.34133	0.046	0.309	5.84239e-15
TRIM44	6.39609755433035e-10	-0.341345	0.164	0.396	1.305e-05
GNAI3	5.6624364261016e-12	-0.341355	0.269	0.584	1.15531e-07
THSD7A	5.26538501863567e-14	-0.341647	0.07	0.302	1.0743e-09
NCOR1	1.1445836137842e-10	-0.341865	0.284	0.577	2.33529e-06
INTU	9.89663843321284e-11	-0.341934	0.094	0.309	2.01921e-06
UBTD2	3.12787839933234e-13	-0.342565	0.072	0.295	6.38181e-09
HDGFL2	4.5742291606767e-13	-0.342597	0.12	0.376	9.3328e-09
LIMD1	2.31190759600897e-24	-0.342664	0.035	0.336	4.71699e-20
KMT5B	1.01786941143554e-10	-0.342713	0.142	0.376	2.07676e-06
NDUFC1	1.96634765098696e-09	-0.342837	0.619	0.839	4.01194e-05
NOVA1	3.34054556726567e-11	-0.343033	0.129	0.369	6.81572e-07
BRD8	7.37227681742082e-11	-0.343349	0.144	0.376	1.50417e-06
SNX3	2.57268482220238e-12	-0.343425	0.814	0.966	5.24905e-08
RHOJ	1.12661960889103e-13	-0.34361	0.088	0.329	2.29864e-09
DHX15	1.01849497271679e-10	-0.343789	0.19	0.45	2.07804e-06
NDUFC2	2.7615948190223e-11	-0.344314	0.659	0.906	5.63448e-07
FIGN	4.2260681851889e-09	-0.344593	0.241	0.49	8.62245e-05
C5orf30	5.52610426490052e-16	-0.344828	0.059	0.302	1.12749e-11
SMIM7	5.90026369987701e-10	-0.344898	0.274	0.537	1.20383e-05
PCBD1	2.99248872451397e-15	-0.344965	0.085	0.349	6.10557e-11
GNB1	6.6062957440985e-12	-0.345108	0.348	0.678	1.34788e-07
STXBP6	6.98004796698881e-16	-0.345114	0.035	0.248	1.42414e-11
ATP5MD	7.1638823971053e-13	-0.345136	0.803	0.966	1.46165e-08
BRD3	1.24410117594349e-08	-0.345171	0.232	0.456	0.000253834
[truncated: 6,243 more rows]

## Sheet: Melanocyte
	p_val	avg_logFC	pct.1	pct.2	p_val_adj
HSPA1A	1.24675176322782e-101	2.89493	0.985	0.649	2.54375e-97
HSPA1B	2.64180708967635e-110	2.60085	0.975	0.351	5.39008e-106
MGP	7.41986458877564e-70	2.54524	0.779	0.1	1.51387e-65
SPP1	1.34358589868447e-96	2.51388	0.872	0.056	2.74132e-92
HSPA6	3.29444668706955e-37	2.0542	0.47	0.004	6.72166e-33
DNAJB1	1.12506215469608e-73	1.9681	0.93	0.602	2.29546e-69
GPX3	5.73201290520894e-88	1.90108	0.946	0.558	1.1695e-83
CRYAB	5.62370493704189e-79	1.79509	0.984	0.835	1.1474e-74
MTRNR2L8	3.88579541498649e-83	1.75944	0.931	0.355	7.92819e-79
DEPP1	1.3068919797539e-47	1.41515	0.61	0.065	2.66645e-43
JUN	1.57100947769968e-61	1.3951	0.977	0.697	3.20533e-57
MTRNR2L1	2.8011945431553e-09	1.27888	0.17	0.022	5.71528e-05
EGR1	4.22082579832803e-33	1.24258	0.624	0.221	8.61175e-29
IER2	1.69966015638186e-45	1.1868	0.845	0.498	3.46782e-41
MT1X	2.80539080733552e-21	1.18638	0.495	0.182	5.72384e-17
QPCT	1.39395491913272e-53	1.18048	0.812	0.355	2.84409e-49
HSPH1	1.38930925856244e-33	1.17187	0.771	0.506	2.83461e-29
IGKC	7.31744977026333e-09	1.15263	0.13	0	0.000149298
DNAJB4	4.92747507842344e-33	1.13038	0.773	0.524	1.00535e-28
MTRNR2L12	7.90199446621681e-44	1.12504	0.98	0.779	1.61224e-39
TXNIP	1.74747754397036e-56	1.09372	0.788	0.242	3.56538e-52
HLA-B	4.24369294882088e-43	1.06501	0.736	0.286	8.65841e-39
MT2A	2.76760095435674e-30	1.00963	0.903	0.649	5.64674e-26
GLUL	2.78640448614122e-42	0.994061	0.936	0.723	5.6851e-38
HLA-A	5.34867445167956e-39	0.966772	0.942	0.857	1.09129e-34
PDK4	2.68743057325302e-33	0.966557	0.475	0.043	5.48316e-29
CRTAC1	4.96224029566416e-50	0.963595	0.682	0.13	1.01245e-45
CLU	2.82453387405443e-45	0.909048	0.629	0.108	5.7629e-41
BAG3	5.85201e-13	0.894566	0.645	0.528	1.19399e-08
SERPING1	7.61326928443568e-62	0.890951	0.894	0.455	1.55334e-57
PPP1R15A	3.28001226651294e-36	0.886814	0.922	0.797	6.69221e-32
FOSB	5.30472725264178e-23	0.885869	0.912	0.758	1.08232e-18
NFKBIA	9.07706596544594e-25	0.885226	0.797	0.576	1.85199e-20
CYGB	2.74583730063099e-45	0.871738	0.688	0.195	5.60233e-41
IFITM3	3.44673382952503e-37	0.858404	0.977	0.961	7.03237e-33
IRF1	4.46097374076022e-25	0.840461	0.548	0.195	9.10172e-21
GADD45B	2.7046437031659e-32	0.834565	0.842	0.468	5.51828e-28
ZFP36	3.03960279405088e-17	0.828919	0.873	0.771	6.2017e-13
ATF3	1.82341817889186e-14	0.826053	0.761	0.71	3.72032e-10
KCNJ13	2.07971131202515e-17	0.814187	0.623	0.424	4.24323e-13
DDIT3	5.61000665040497e-19	0.813556	0.74	0.541	1.14461e-14
SELENOM	1.85640834083727e-53	0.784907	0.778	0.247	3.78763e-49
HHATL	1.24000170893759e-17	0.78023	0.254	0	2.52998e-13
CDKN1A	6.97710175657907e-25	0.77761	0.607	0.273	1.42354e-20
SOD2	7.66871306215086e-23	0.771703	0.588	0.286	1.56465e-18
CEBPD	1.62338083646588e-31	0.760379	0.916	0.593	3.31218e-27
CD82	4.88895780283391e-30	0.757904	0.529	0.143	9.97494e-26
UBC	2.88507274182288e-30	0.749232	0.997	1	5.88641e-26
HSP90AA1	1.64696764570733e-14	0.748474	0.997	1	3.36031e-10
TSC22D3	4.79802810054422e-34	0.741541	0.584	0.147	9.78942e-30
SLCO4A1-AS1	8.2704822907427e-25	0.731735	0.771	0.658	1.68743e-20
DUSP1	4.0664192656201e-15	0.689195	0.609	0.372	8.29672e-11
CFH	5.26404376237516e-22	0.685384	0.319	0.009	1.07402e-17
BHLHE41	6.06949413036499e-22	0.66892	0.671	0.403	1.23836e-17
TIMP3	1.63432414579039e-35	0.667656	0.572	0.117	3.33451e-31
HPDL	2.27541521803209e-19	0.666881	0.412	0.113	4.64253e-15
FKBP5	1.80975827751233e-37	0.664652	0.542	0.078	3.69245e-33
VASN	7.50408767654712e-22	0.661149	0.442	0.121	1.53106e-17
NUPR1	7.81491028880166e-38	0.648594	0.941	0.792	1.59448e-33
RHOB	8.77657319329069e-14	0.648365	0.722	0.58	1.79068e-09
B2M	9.71620409777092e-33	0.644846	0.997	1	1.9824e-28
FOS	4.50784679945984e-16	0.642207	0.952	0.887	9.19736e-12
PRUNE2	3.31164889185055e-38	0.629386	0.48	0.009	6.75676e-34
IGFBP7	1.23411443820478e-31	0.61179	0.992	0.97	2.51796e-27
SERPINI1	3.90485406204236e-35	0.609639	0.472	0.026	7.96707e-31
KLF9	2.65165791325174e-25	0.606639	0.697	0.368	5.41018e-21
NFKBIZ	1.01090019016294e-23	0.597515	0.514	0.173	2.06254e-19
MAFB	2.63833566069877e-22	0.591889	0.448	0.113	5.383e-18
IER5	2.17919750204766e-10	0.591359	0.484	0.312	4.44622e-06
CXCL2	1.0269e-08	0.584267	0.182	0.035	0.000209518
IFITM2	7.32453836025185e-17	0.579956	0.845	0.749	1.49443e-12
IER5L	1.99457384279749e-15	0.579471	0.598	0.359	4.06953e-11
HLA-C	3.98681053436411e-16	0.545834	0.675	0.459	8.13429e-12
MT-ND2	3.19975223774001e-45	0.539664	0.999	1	6.52845e-41
KLF6	2.6621761645091e-14	0.538592	0.778	0.593	5.43164e-10
CITED2	4.23511098080915e-18	0.536051	0.486	0.199	8.6409e-14
KLF2	5.76453929414837e-07	0.522759	0.456	0.294	0.0117614
ICAM1	6.61861630381865e-08	0.505595	0.439	0.286	0.0013504
ITM2A	7.70448188512165e-20	0.483948	0.336	0.039	1.57195e-15
HIPK2	6.85885312614415e-16	0.479166	0.706	0.571	1.39941e-11
RASD1	2.48493717632998e-11	0.471433	0.376	0.152	5.07002e-07
DNAJA4	5.96469662773292e-08	0.469708	0.438	0.307	0.00121698
NDRG2	1.09543209389083e-19	0.449538	0.478	0.165	2.23501e-15
INTS6	1.2283979027612e-06	0.439461	0.544	0.424	0.025063
SCD	2.49380788398026e-14	0.437578	0.401	0.156	5.08812e-10
FSTL3	9.32895863578928e-14	0.433048	0.579	0.342	1.90339e-09
CLK1	2.99629537734833e-12	0.430266	0.777	0.658	6.11334e-08
GADD45A	3.88106528300917e-15	0.426215	0.476	0.216	7.91854e-11
MT-ATP8	1.1064401827556e-16	0.420241	0.815	0.636	2.25747e-12
ADM	5.63470670663954e-13	0.41987	0.252	0.039	1.14965e-08
SLC38A2	4.78523483657554e-10	0.414218	0.621	0.463	9.76331e-06
CPEB4	5.10277119572927e-11	0.402887	0.671	0.558	1.04112e-06
MT-ND1	2.72213879145308e-30	0.391082	1	1	5.55398e-26
ITGB4	9.21071902762098e-21	0.383421	0.317	0.017	1.87926e-16
DDIT4	4.54891e-10	0.381982	0.497	0.299	9.28115e-06
TMEM140	3.79360505514534e-17	0.3784	0.399	0.121	7.74009e-13
TTR	7.94851869248901e-11	0.373545	0.374	0.169	1.62174e-06
AL078639.1	4.32849276522354e-07	0.372197	0.379	0.238	0.00883142
SNHG9	3.31440793421944e-08	0.369153	0.609	0.481	0.000676239
HLA-E	2.94114654766546e-11	0.368956	0.859	0.775	6.00082e-07
PDGFD	1.75232210003388e-19	0.366329	0.354	0.056	3.57526e-15
LINC00681	3.51553060788105e-11	0.364415	0.186	0.013	7.17274e-07
AHNAK	4.40022858698813e-09	0.360839	0.69	0.541	8.97779e-05
AFF3	3.39814297743536e-11	0.359511	0.473	0.277	6.93323e-07
TOB1	1.38326588614191e-07	0.358992	0.603	0.481	0.00282228
GNG11	9.4261759063005e-10	0.350089	0.791	0.719	1.92322e-05
SNHG25	8.93818607923913e-07	0.3453	0.532	0.442	0.0182366
NFIX	2.77015146080172e-16	0.333527	0.349	0.082	5.65194e-12
EPS8L2	1.59353027209446e-16	0.330682	0.358	0.087	3.25128e-12
CLIC4	1.09903538002973e-09	0.329765	0.621	0.463	2.24236e-05
PLA2G16	4.0792692816718e-12	0.328311	0.503	0.281	8.32293e-08
CD48	3.35405157894028e-12	0.323532	0.187	0.004	6.84327e-08
LGALS3	3.43245116420941e-12	0.317918	0.785	0.528	7.00323e-08
FHL2	1.88713710139836e-14	0.313106	0.285	0.048	3.85033e-10
FXYD3	1.92412239938841e-08	0.311302	0.153	0.017	0.000392579
MT-ND4L	7.17349689233835e-09	0.302597	0.95	0.874	0.000146361
FAM129A	1.13005989969478e-12	0.300701	0.421	0.173	2.30566e-08
RFLNB	7.10465099448541e-07	0.300264	0.512	0.364	0.0144956
CD83	4.11446007058576e-10	0.292111	0.185	0.022	8.39473e-06
BEX2	1.76991121788964e-08	0.291959	0.451	0.277	0.000361115
PSAP	3.7788637903633e-09	0.287865	0.867	0.84	7.71002e-05
RPS27L	1.16859309650922e-08	0.287812	0.924	0.9	0.000238428
RBPMS-AS1	1.5757442368639e-14	0.273653	0.278	0.043	3.21499e-10
RGS2	8.87147536537222e-08	0.273381	0.245	0.091	0.00181005
ABLIM1	5.03537390229806e-10	0.271551	0.373	0.177	1.02737e-05
PIK3R1	1.27630439127344e-06	0.270996	0.427	0.286	0.0260404
MAP1B	3.19083231947695e-11	0.269984	0.241	0.043	6.51026e-07
LAMP2	9.0480314862843e-09	0.26977	0.794	0.732	0.000184607
ADIRF	1.27965642020266e-09	0.269133	0.225	0.052	2.61088e-05
PLCG2	1.10277910724561e-08	0.267713	0.275	0.104	0.000225
SAMHD1	5.92001442545714e-09	0.26219	0.288	0.108	0.000120786
NRIP3	2.46237018938185e-12	0.261776	0.289	0.074	5.02397e-08
HOMER2	4.72937019032824e-12	0.260241	0.213	0.022	9.64933e-08
SYTL2	9.18936216755876e-08	0.254601	0.31	0.147	0.00187491
PFKFB2	3.51005796150882e-08	0.253466	0.349	0.177	0.000716157
CCDC68	2.03407864853746e-09	0.251108	0.306	0.117	4.15013e-05
OTUD7B	7.07561866060151e-09	0.250511	0.396	0.208	0.000144364
MT1M	1.44219327079363e-08	0.249442	0.141	0.009	0.000294251
OCA2	1.80173161864092e-08	0.246196	0.296	0.121	0.000367607
WBP2	1.35057420475065e-06	0.245656	0.619	0.532	0.0275558
CTNND2	1.28882311640184e-13	0.241735	0.207	0.004	2.62959e-09
HIST1H4C	2.29946271656937e-09	0.239026	0.609	0.429	4.69159e-05
NTNG1	2.73705880133542e-12	0.231757	0.223	0.026	5.58442e-08
DEDD2	6.59977270909366e-10	0.229253	0.252	0.069	1.34655e-05
TOMM7	1.45615550930668e-14	0.228897	0.997	1	2.97099e-10
LMO3	5.2322765215355e-10	0.227555	0.237	0.056	1.06754e-05
NUCKS1	1.54332664912921e-08	0.223621	0.935	0.9	0.000314885
CDO1	5.24394057812104e-11	0.217051	0.205	0.026	1.06992e-06
EGLN3	4.36291884960231e-09	0.21693	0.245	0.074	8.90166e-05
MOB3B	9.48894094811177e-08	0.214093	0.358	0.186	0.00193603
PHLDA3	2.11695718363357e-07	0.213744	0.264	0.113	0.00431923
CHADL	7.33067600231623e-09	0.212616	0.264	0.091	0.000149568
CPED1	1.22837935790916e-07	0.211209	0.297	0.134	0.00250626
RARRES3	1.68274436080495e-10	0.210972	0.198	0.026	3.4333e-06
PPARGC1A	1.77528462046924e-10	0.210911	0.163	0.004	3.62211e-06
TMTC1	2.25363460001537e-08	0.209996	0.228	0.069	0.000459809
ITPR1	1.57849417177123e-10	0.207579	0.198	0.026	3.2206e-06
ITGB8	7.96075224203128e-11	0.204559	0.182	0.013	1.62423e-06
ZBTB16	1.6139128633315e-07	0.202139	0.266	0.108	0.00329287
USP53	3.98259945793486e-08	0.201944	0.257	0.091	0.00081257
TUBA4A	1.18043e-09	0.200098	0.224	0.052	2.40843e-05
SUN2	4.11875334156004e-09	0.199019	0.235	0.065	8.40349e-05
HIST1H2BD	1.2575425755111e-08	0.198016	0.17	0.026	0.000256576
OR7C1	1.26916919948252e-10	0.195633	0.172	0.009	2.58949e-06
ABCB5	6.92400348851317e-07	0.194684	0.562	0.385	0.014127
IL13RA1	2.34741582167213e-06	0.194395	0.312	0.169	0.0478943
C2	3.55695809391481e-09	0.186123	0.198	0.039	7.25726e-05
MT-CO3	3.08372624803393e-10	0.181246	1	1	6.29173e-06
GSTA3	3.3352148679596e-08	0.180173	0.119	0	0.000680484
SORBS1	4.38159484607388e-07	0.180042	0.275	0.121	0.00893977
MAP3K8	1.21931407020732e-06	0.175731	0.195	0.065	0.0248777
ENOX1	7.92127561389655e-10	0.173701	0.167	0.013	1.61618e-05
AC096564.1	6.93321656074551e-09	0.171598	0.181	0.03	0.000141458
ALDH1L2	1.44325566844034e-06	0.166818	0.176	0.052	0.0294467
RIPK4	3.39129992729313e-08	0.165117	0.142	0.013	0.000691927
GBP2	4.90463395102127e-08	0.164398	0.14	0.013	0.00100069
PDE3A	6.66651222128679e-09	0.164318	0.138	0.004	0.000136017
NOVA1	3.08394414843389e-08	0.160742	0.136	0.009	0.000629217
CDKN2C	6.82052394489592e-08	0.159945	0.199	0.052	0.00139159
C1R	1.1006705558057e-06	0.157394	0.14	0.026	0.022457
SUSD5	2.02177895140442e-07	0.156187	0.172	0.039	0.00412504
C1S	2.81646942144285e-07	0.154449	0.142	0.022	0.00574644
ADARB2	6.80341158852857e-07	0.147888	0.176	0.048	0.013881
AC006059.1	2.3280284524544e-07	0.147612	0.122	0.009	0.00474988
GATD3A	1.04022649962848e-08	0.147109	0.158	0.017	0.000212237
TTLL7	6.54183737194762e-08	0.146022	0.123	0.004	0.00133473
OR2A1-AS1	2.25351102366559e-07	0.144937	0.178	0.043	0.00459784
HSPB8	2.56941535000769e-07	0.143064	0.113	0.004	0.00524238
AL021453.1	1.70726562244838e-06	0.140533	0.123	0.017	0.0348333
RARRES1	5.54254383860615e-07	0.132074	0.116	0.009	0.0113085
S100A6	4.35987431896641e-18	0.129023	0.925	0.719	8.89545e-14
AL121985.1	1.28846011620933e-07	0.125668	0.11	0	0.00262885
ARAP2	1.46118469563835e-06	0.121808	0.117	0.013	0.0298126
CH25H	3.57971539057865e-07	0.109162	0.301	0.134	0.00730369
HBA1	1.74615606964396e-91	-0.0350215	0.05	0.541	3.56268e-87
HSPD1	3.53033877104993e-07	-0.0528866	0.855	0.97	0.00720295
LGALS1	5.27133996678863e-08	-0.0651315	0.927	0.818	0.00107551
PPM1H	1.1384895260993e-06	-0.0660528	0.039	0.117	0.0232286
MAP3K5	1.37829795027413e-07	-0.0667485	0.028	0.104	0.00281214
CAPN10	3.8559744629041e-07	-0.0667485	0.03	0.104	0.00786734
AC132192.1	1.57145261301615e-06	-0.0667485	0.033	0.104	0.0320623
AMOT	5.80786582053933e-07	-0.0671076	0.035	0.113	0.0118498
GARNL3	4.75324887129167e-07	-0.0673429	0.033	0.108	0.00969805
RNASEH2A	7.18700479500715e-08	-0.0675801	0.027	0.104	0.00146636
ZW10	2.40518905162536e-06	-0.0676962	0.04	0.117	0.0490731
C5orf63	2.30101075987027e-07	-0.0681717	0.029	0.104	0.00469475
MHENCR	3.59084632676425e-07	-0.0687591	0.034	0.113	0.0073264
ZNF557	1.74859652871876e-07	-0.0690013	0.031	0.108	0.00356766
RAD51B	1.42145897935205e-06	-0.0693423	0.037	0.113	0.029002
AC079305.1	2.26062250973334e-06	-0.0693423	0.04	0.117	0.0461235
MFSD4B	3.47163744510382e-07	-0.0695859	0.034	0.113	0.00708318
WRAP53	6.93629730470172e-08	-0.070079	0.027	0.104	0.00141521
ZNF350	1.33391430993672e-06	-0.0702516	0.046	0.13	0.0272159
PRMT3	1.27634186866185e-06	-0.0704134	0.037	0.113	0.0260412
WDR92	8.50517007593707e-07	-0.0704961	0.043	0.126	0.0173531
AC016065.1	3.6794633352475e-07	-0.0706624	0.03	0.104	0.00750721
RPGRIP1L	2.08553470477894e-08	-0.0709134	0.026	0.104	0.000425512
ZNF100	6.69396216282115e-08	-0.0709134	0.027	0.104	0.00136577
ALDH3B1	1.06730865901623e-06	-0.0713148	0.041	0.121	0.0217763
CCL3	9.43669282344926e-08	-0.071494	0.03	0.108	0.00192537
PTPRS	1.59299374712136e-06	-0.0715647	0.042	0.121	0.0325019
HOMER1	6.0815689373679e-08	-0.0718165	0.029	0.108	0.00124082
ZNF354A	8.79145068486597e-09	-0.0723263	0.027	0.108	0.000179372
DCAF17	8.50409679224471e-07	-0.0726426	0.036	0.113	0.0173509
MANSC1	1.15783974349598e-06	-0.0729542	0.044	0.126	0.0236234
SWSAP1	3.33407354342744e-07	-0.0731593	0.03	0.104	0.00680251
ADCK1	9.64247339314755e-08	-0.0734694	0.034	0.117	0.00196735
OSBPL5	5.80648409416055e-07	-0.0734694	0.038	0.117	0.011847
CLDN12	4.22659987993304e-08	-0.0737301	0.031	0.113	0.000862353
FRMD6-AS1	3.66954514948551e-07	-0.0737301	0.03	0.104	0.00748697
PTPDC1	1.25569800516942e-06	-0.0737748	0.037	0.113	0.02562
CEP112	1.52492e-06	-0.0737748	0.039	0.117	0.0311129
AFAP1	8.45209808830024e-09	-0.0739929	0.027	0.108	0.000172448
ADGRA2	5.6999985081386e-07	-0.0740348	0.038	0.117	0.0116297
EPB41L5	1.32331577423592e-06	-0.0740757	0.049	0.134	0.0269996
FASTKD1	5.02578379351219e-09	-0.0742579	0.024	0.104	0.000102541
SLC2A11	3.29925042592835e-07	-0.0742969	0.034	0.113	0.00673146
ZNF628	1.20722350726398e-06	-0.0743349	0.046	0.13	0.024631
ADCY3	1.55415704056625e-07	-0.074561	0.031	0.108	0.00317095
HEXIM2	6.96980304443622e-07	-0.0745962	0.04	0.121	0.0142205
FKRP	7.09081773966059e-08	-0.0748596	0.036	0.121	0.00144674
ZNF512B	5.49960077907119e-08	-0.075125	0.033	0.117	0.00112208
ZNF124	1.60211644606127e-07	-0.0751536	0.042	0.13	0.0032688
KCNJ12	2.34716193921943e-06	-0.0751536	0.043	0.121	0.0478891
CSRNP3	5.10001696422859e-07	-0.075685	0.035	0.113	0.0104056
TIAM2	1.13725641176826e-10	-0.0759344	0.02	0.104	2.32034e-06
MYO19	3.50656150408054e-09	-0.0759539	0.029	0.117	7.15444e-05
NLRX1	7.86157140028247e-07	-0.0759729	0.045	0.13	0.01604
PCNX3	2.08582140403507e-07	-0.0762409	0.04	0.126	0.0042557
MKS1	2.87633666467955e-07	-0.0762566	0.048	0.139	0.00586859
UPRT	1.29212670158417e-06	-0.0762566	0.052	0.139	0.0263633
ZRANB3	9.56905067478167e-09	-0.0764982	0.025	0.104	0.000195237
FABP7	2.5651177963025e-07	-0.0765111	0.032	0.108	0.00523361
COG8	8.2195227104855e-07	-0.0765237	0.045	0.13	0.0167703
ZBTB48	1.67901785664711e-06	-0.0765237	0.05	0.134	0.034257
CLIP3	4.44246901617972e-11	-0.0767736	0.019	0.104	9.06397e-07
KAT2A	1.48819416978085e-07	-0.0767929	0.042	0.13	0.00303636
EPHA5	3.56617221835841e-07	-0.0767929	0.044	0.13	0.00727606
NEMP2	6.51059721969113e-07	-0.0770643	0.04	0.121	0.0132836
AACS	6.51059721969113e-07	-0.0770643	0.04	0.121	0.0132836
PCGF6	9.43863670464089e-07	-0.0770767	0.058	0.152	0.0192577
FAM49A	3.19004573837458e-12	-0.0773346	0.018	0.108	6.50865e-08
MFSD3	4.99249532076506e-10	-0.0773346	0.023	0.108	1.01862e-05
TRIM14	9.55381562754321e-09	-0.0773346	0.025	0.104	0.000194927
B9D1	5.07442946057831e-07	-0.0773379	0.035	0.113	0.0103534
RPUSD1	2.70561597269593e-07	-0.077341	0.045	0.134	0.00552027
TLDC1	4.01835036596865e-08	-0.0776136	0.031	0.113	0.000819864
NUDT11	6.35923458097289e-08	-0.0776136	0.04	0.13	0.00129747
PLCB3	6.35923458097289e-08	-0.0776136	0.04	0.13	0.00129747
HGH1	6.10933283408913e-07	-0.0778852	0.05	0.139	0.0124649
PSPH	6.29565183225023e-07	-0.0778884	0.04	0.121	0.012845
DNALI1	1.97102234107104e-06	-0.0778884	0.04	0.117	0.0402148
MICALL1	9.43773525948843e-10	-0.0778916	0.026	0.113	1.92558e-05
TFB1M	1.31280742636869e-06	-0.0781528	0.057	0.147	0.0267852
N6AMT1	1.04546687240302e-08	-0.0781653	0.031	0.117	0.000213307
PANK1	7.02190446588076e-07	-0.0781653	0.033	0.108	0.0143268
CLK2	1.29965443177579e-06	-0.0784256	0.052	0.139	0.0265168
LHPP	7.02266423231248e-07	-0.078435	0.043	0.126	0.0143283
NAIP	1.85216768376882e-06	-0.0786883	0.058	0.147	0.0377898
SIDT2	6.73490349690853e-07	-0.0789622	0.052	0.143	0.0137412
LINC00937	1.54137918402551e-06	-0.0789777	0.045	0.126	0.0314488
MKL2	3.08444012934967e-07	-0.079257	0.041	0.126	0.00629318
ACY1	9.46718220946025e-11	-0.0792957	0.02	0.104	1.93159e-06
LRRC3	9.46718220946025e-11	-0.0792957	0.02	0.104	1.93159e-06
AC008267.5	8.04432189412821e-07	-0.0795166	0.051	0.139	0.0164128
WDR4	4.80209846716552e-08	-0.0795385	0.038	0.126	0.000979772
ZNF587B	4.57721688597563e-10	-0.079561	0.025	0.113	9.3389e-06
ZNF222	8.19849155986924e-08	-0.0798223	0.034	0.117	0.00167274
SH3BP1	2.17933755423397e-10	-0.0798483	0.022	0.108	4.4465e-06
XPO5	2.1968620477472e-07	-0.0803646	0.036	0.117	0.00448226
NRG3	4.37768234598367e-10	-0.0803968	0.025	0.113	8.93179e-06
PIGV	2.18852785705984e-07	-0.080617	0.043	0.13	0.00446525
CHPF2	1.27245165707195e-08	-0.0806519	0.033	0.121	0.000259618
ACAD10	6.73941239893791e-08	-0.0806519	0.032	0.113	0.00137504
TARS2	1.21259337777508e-06	-0.0807933	0.067	0.165	0.0247405
ZNF614	8.00259363114263e-08	-0.0809031	0.039	0.126	0.00163277
CPT2	8.74018060263184e-08	-0.0809031	0.041	0.13	0.00178326
COG8.1	5.88915900186438e-12	-0.0809806	0.017	0.104	1.20157e-07
ATPAF2	6.61109472399104e-07	-0.0810715	0.065	0.165	0.0134886
DPH2	2.77739325266967e-08	-0.0811914	0.037	0.126	0.000566672
AC139887.2	1.24590375240384e-09	-0.0814821	0.03	0.121	2.54202e-05
SLC10A3	1.81610208374255e-07	-0.0816345	0.057	0.156	0.00370539
AGL	2.10840756450189e-06	-0.0816459	0.111	0.229	0.0430178
COL16A1	1.2475779484645e-06	-0.0818712	0.062	0.156	0.0254543
ST6GAL1	6.19710181343836e-07	-0.0819193	0.058	0.152	0.0126439
TCN2	1.11582500420147e-07	-0.0819685	0.046	0.139	0.00227662
TAB1	7.41811419534431e-07	-0.0819685	0.048	0.134	0.0151352
PRKX	6.2826813048649e-07	-0.0820552	0.078	0.186	0.0128186
PDSS1	3.64148889575789e-09	-0.0822591	0.038	0.134	7.42973e-05
FHDC1	1.66910808340097e-11	-0.0823682	0.02	0.108	3.40548e-07
CTPS2	1.54099249852381e-06	-0.0824956	0.05	0.134	0.0314409
HPS6	1.26129596082625e-08	-0.0825519	0.038	0.13	0.000257342
TRIM73	4.55858166021426e-10	-0.0826095	0.025	0.113	9.30087e-06
TRIM62	2.3705452069144e-13	-0.0826684	0.015	0.104	4.83662e-09
HAUS3	2.59544078125362e-07	-0.0826715	0.063	0.165	0.00529548
GTF2H2C	3.57590493464904e-08	-0.0828471	0.035	0.121	0.000729592
RGL1	6.58480812299125e-08	-0.0828471	0.032	0.113	0.0013435
EFCAB2	2.24020523820519e-09	-0.0829083	0.023	0.104	4.57069e-05
NCBP1	8.17899e-09	-0.083019	0.045	0.147	0.000166876
LINC02482	1.00594316739161e-08	-0.0830811	0.039	0.134	0.000205243
POLR1A	2.62264947981754e-08	-0.0830811	0.041	0.134	0.000535099
CUL7	4.34713687007497e-07	-0.0830811	0.042	0.126	0.00886946
P4HA2	1.3611157970401e-07	-0.0831446	0.031	0.108	0.00277708
VHL	6.08748926549628e-07	-0.0831847	0.068	0.169	0.0124203
SLC25A17	1.29053527170544e-06	-0.0834077	0.076	0.177	0.0263308
NT5M	6.90735000894215e-10	-0.0834445	0.027	0.117	1.40931e-05
MADD	5.75962244173609e-07	-0.0835388	0.058	0.152	0.0117514
NRSN2	1.66306897881781e-06	-0.0835388	0.055	0.143	0.0339316
FAM57A	8.54226224532944e-11	-0.0837469	0.023	0.113	1.74288e-06
SLC7A6	2.09640698230191e-06	-0.0837625	0.061	0.152	0.042773
ERCC2	8.30711283081144e-08	-0.0838324	0.048	0.143	0.0016949
AC012615.1	3.27986841775392e-10	-0.0839769	0.028	0.121	6.69192e-06
AC048341.1	6.22579340116832e-12	-0.0840517	0.019	0.108	1.27025e-07
AL021368.2	4.3659242341151e-07	-0.0840549	0.057	0.152	0.0089078
TRAF3	4.88434413510368e-08	-0.0841283	0.045	0.139	0.000996553
TMEM260	6.38893648261919e-07	-0.0842741	0.063	0.16	0.0130353
DTNB	3.7962643204183e-09	-0.0842803	0.026	0.108	7.74552e-05
AC078846.1	2.67835208924225e-08	-0.0844266	0.041	0.134	0.000546464
MROH1	2.25579018620051e-07	-0.0844266	0.043	0.13	0.00460249
TMEM216	2.41899099823873e-06	-0.0844901	0.072	0.169	0.0493547
CDK10	1.54014980645391e-06	-0.0845674	0.063	0.156	0.0314237
TMEM177	3.75808517896401e-11	-0.0845862	0.022	0.113	7.66762e-07
PEAK1	1.65551951499129e-06	-0.0846808	0.107	0.225	0.0337776
RBBP6	8.76417227910682e-07	-0.0847239	0.491	0.719	0.0178815
STX2	3.03810963236547e-07	-0.0847821	0.066	0.169	0.00619866
STEAP1	3.13208803210499e-10	-0.0848099	0.028	0.121	6.3904e-06
CASP6	4.81186493659236e-08	-0.0848629	0.052	0.152	0.000981765
NACC1	2.42670960797524e-09	-0.0850302	0.035	0.13	4.95122e-05
C8orf76	8.26350537620686e-07	-0.0850763	0.064	0.16	0.01686
THAP8	1.96203951943768e-10	-0.0851168	0.024	0.113	4.00315e-06
C9orf40	9.44275744282693e-07	-0.0852472	0.044	0.126	0.0192661
PIP5K1C	1.34106390111658e-06	-0.0852866	0.073	0.173	0.0273617
NRM	8.15338339094546e-07	-0.0853357	0.032	0.104	0.0166353
AP1S3	8.76135648173225e-11	-0.0854262	0.021	0.108	1.78758e-06
RRP12	2.11390602765794e-08	-0.085461	0.045	0.143	0.0004313
TRRAP	1.59531270265902e-06	-0.0855818	0.063	0.156	0.0325492
NAAA	7.17053469033104e-10	-0.0856436	0.027	0.117	1.463e-05
CCDC106	1.34050287424424e-06	-0.0857877	0.073	0.173	0.0273503
GTF3C2	1.69931375699151e-06	-0.0859906	0.079	0.182	0.0346711
TMEM136	5.65320648090243e-08	-0.0860686	0.04	0.13	0.00115342
ZNF3	1.02254084096797e-06	-0.0860838	0.07	0.169	0.0208629
GNL3L	1.67248140083827e-08	-0.0862764	0.047	0.147	0.000341236
SETD6	2.62064530714214e-08	-0.0862764	0.048	0.147	0.00053469
RIC8B	1.44062960130716e-08	-0.0864811	0.049	0.152	0.000293932
MYCBP	5.47280315662497e-07	-0.0866828	0.065	0.165	0.0111662
SCRN3	7.38871273435706e-10	-0.0866858	0.033	0.13	1.50752e-05
PCCA	1.62044052752271e-07	-0.0868815	0.067	0.173	0.00330618
OGG1	3.89291988936576e-07	-0.0869858	0.062	0.16	0.00794272
SLC25A19	1.08296657693462e-09	-0.0869982	0.03	0.121	2.20958e-05
DGKD	4.28523921013962e-08	-0.0872014	0.038	0.126	0.000874317
SLC23A2	6.05803356220612e-07	-0.087251	0.098	0.216	0.0123602
DTD2	1.55530986371759e-07	-0.0874869	0.062	0.165	0.0031733
ZNF197	2.15861089613439e-06	-0.0874869	0.061	0.152	0.0440421
LRRC40	3.03831441616162e-07	-0.0876799	0.069	0.173	0.00619907
RAB35	4.04158383932025e-07	-0.0876799	0.07	0.173	0.00824604
ACSL1	5.34674672439265e-07	-0.0876799	0.07	0.173	0.010909
DHRS4-AS1	7.47932108892743e-07	-0.0876799	0.069	0.169	0.0152601
VSIG10	2.06889338732495e-06	-0.0876799	0.066	0.16	0.0422116
ZNF891	1.24509152731642e-06	-0.0877133	0.039	0.117	0.0254036
GABBR1	3.65502539186113e-08	-0.0877932	0.056	0.16	0.000745735
SLC5A6	1.89200382727028e-08	-0.0878305	0.03	0.113	0.000386026
SGPP1	2.25902912161042e-07	-0.0878701	0.073	0.182	0.0046091
JMJD4	3.91689353717495e-07	-0.0879847	0.067	0.169	0.00799164
ARMC5	5.98523994095064e-10	-0.0880275	0.035	0.134	1.22117e-05
WDR25	1.08027253779941e-09	-0.0880275	0.036	0.134	2.20408e-05
KHNYN	2.27275135292514e-07	-0.0881734	0.07	0.177	0.00463709
HDAC10	9.36870594140285e-08	-0.0882216	0.044	0.134	0.0019115
FAAP100	9.34398988178336e-10	-0.0883442	0.032	0.126	1.90645e-05
GGT7	2.36997246425114e-07	-0.0884129	0.051	0.143	0.00483545
MIATNB	3.58457080166102e-11	-0.0884697	0.022	0.113	7.3136e-07
CCDC112	4.10057305946108e-11	-0.0884697	0.019	0.104	8.3664e-07
RITA1	5.64681890347208e-07	-0.088479	0.068	0.169	0.0115212
ZC3HC1	2.36796711884732e-09	-0.0885367	0.039	0.139	4.83136e-05
MTERF3	4.07362216875473e-07	-0.0886013	0.057	0.152	0.00831141
HEMK1	3.76706145704241e-07	-0.0887869	0.067	0.169	0.00768594
ACOX3	4.03398271850018e-09	-0.0888543	0.036	0.13	8.23053e-05
KDELC1	6.96846111391553e-12	-0.0889853	0.024	0.121	1.42178e-07
NMI	1.15946950277707e-06	-0.0890245	0.083	0.19	0.0236567
ZNF626	2.51693204194495e-08	-0.0890423	0.041	0.134	0.00051353
PIGG	2.05331374383821e-07	-0.0891502	0.076	0.186	0.00418938
SOCS7	3.19136452052309e-09	-0.0892275	0.046	0.152	6.51134e-05
PUSL1	1.24073560491913e-06	-0.0892786	0.07	0.169	0.0253147
ICMT	1.66566065486619e-06	-0.0894574	0.074	0.173	0.0339845
MEGF8	9.19018182577596e-09	-0.0895443	0.039	0.134	0.000187507
MEMO1	2.11128674663904e-08	-0.0895443	0.045	0.143	0.000430766
DYRK1B	1.42420313403239e-07	-0.0895443	0.045	0.134	0.0029058
CCAR2	7.84310798180829e-07	-0.0896336	0.082	0.19	0.0160023
PLXNA2	1.20530504346009e-13	-0.0896367	0.017	0.113	2.45918e-09
STMN3	1.33390496054717e-09	-0.0896818	0.034	0.13	2.72157e-05
PPFIBP2	1.84339592774334e-06	-0.0898073	0.085	0.19	0.0376108
ZFAND4	4.89190593647861e-09	-0.0898637	0.043	0.143	9.98096e-05
BRI3BP	8.95643873154986e-09	-0.0898637	0.039	0.134	0.000182738
GRAMD4	1.56752755592198e-08	-0.0899034	0.054	0.16	0.000319823
ZNF649	1.35238384167262e-07	-0.0899034	0.054	0.152	0.00275927
BCL2L12	1.37804220035978e-07	-0.0899034	0.062	0.165	0.00281162
IKBKB	1.23761438371425e-06	-0.0899416	0.076	0.177	0.025251
G6PD	2.40084913584607e-06	-0.0899785	0.098	0.208	0.0489845
CCNT2	6.42097552419093e-07	-0.0900485	0.115	0.242	0.0131007
FLVCR1	1.54105189510777e-07	-0.090079	0.064	0.169	0.00314421
ZNF74	1.64003595289377e-13	-0.0901503	0.019	0.117	3.34617e-09
NAPA-AS1	4.25050731496377e-13	-0.0901503	0.02	0.117	8.67231e-09
FIGNL1	3.55717407308376e-11	-0.0901503	0.021	0.108	7.2577e-07
MPP6	3.71855116066424e-10	-0.0901855	0.033	0.13	7.58696e-06
Z82217.1	4.15681526042527e-09	-0.0901855	0.036	0.13	8.48115e-05
AC003681.1	1.87851e-08	-0.0901855	0.039	0.13	0.000383271
CBL	9.69852713931998e-08	-0.0902194	0.053	0.152	0.00197879
NIPAL3	7.59332372853815e-07	-0.0902194	0.056	0.147	0.0154927
DPY19L1	5.68750750622363e-08	-0.0905379	0.052	0.152	0.00116042
ZFYVE9	3.85598525764974e-07	-0.0907337	0.072	0.177	0.00786737
PDSS2	4.56315333283888e-07	-0.0907337	0.078	0.186	0.0093102
TRAF5	2.19257922220365e-08	-0.0908588	0.045	0.143	0.000447352
PRR3	2.35507113642631e-06	-0.0908799	0.067	0.16	0.0480505
BTBD10	1.96887218866902e-07	-0.0909003	0.081	0.195	0.00401709
SLC35B3	1.92650239857328e-06	-0.0909003	0.08	0.182	0.0393064
ZNF746	6.86925566188894e-09	-0.0910109	0.037	0.13	0.000140153
PARP11	6.86925566188894e-09	-0.0910109	0.037	0.13	0.000140153
DHRS11	5.01310385595796e-09	-0.0911823	0.043	0.143	0.000102282
SLC25A14	8.86855283610887e-09	-0.0911823	0.046	0.147	0.000180945
IGSF6	4.23045357153436e-08	-0.0911823	0.045	0.139	0.000863139
ARL10	8.7197139915331e-15	-0.0913259	0.014	0.108	1.77908e-10
TRIO	6.32527896174973e-09	-0.0913512	0.045	0.147	0.000129055
CAMK2G	7.5920603053333e-08	-0.0913632	0.068	0.177	0.00154901
TTL	3.84302791791912e-07	-0.0913632	0.064	0.165	0.00784093
TMEM44	1.15961298136891e-12	-0.0914989	0.022	0.121	2.36596e-08
CHST3	2.67019347811618e-12	-0.0914989	0.023	0.121	5.448e-08
TTLL1	1.17293269955371e-10	-0.0915084	0.037	0.143	2.39313e-06
WRAP73	6.32878603169023e-08	-0.0915176	0.06	0.165	0.00129126
JUP	9.63051777953569e-08	-0.0915176	0.058	0.16	0.00196491
GCAT	3.06937667389369e-07	-0.0915264	0.075	0.182	0.00626245
LINS1	1.47664616270957e-06	-0.0915264	0.076	0.177	0.030128
STXBP2	7.44331599493586e-07	-0.0916815	0.064	0.16	0.0151866
NFYA	9.34808517684607e-08	-0.0920024	0.058	0.16	0.00190729
HECTD4	1.53190160411001e-06	-0.0920024	0.076	0.177	0.0312554
CBWD2	1.86344121314159e-08	-0.0920024	0.045	0.143	0.000380198
LBR	5.40455586073699e-10	-0.0921652	0.045	0.156	1.10269e-05
CNN2	4.07576721433946e-09	-0.0921652	0.045	0.147	8.31579e-05
EID3	2.54646218191047e-10	-0.0921683	0.03	0.126	5.19555e-06
ZNF496	1.17293092155542e-10	-0.0923318	0.037	0.143	2.39313e-06
CAD	3.47863688966448e-10	-0.0923318	0.039	0.143	7.09746e-06
EXT1	5.22838155936537e-08	-0.0924838	0.062	0.169	0.00106675
MXRA8	2.44831454986018e-10	-0.0925022	0.022	0.108	4.9953e-06
EPS8L1	2.33254062066478e-09	-0.0925022	0.029	0.117	4.75908e-05
TMEM240	5.54828820178492e-18	-0.092512	0.009	0.108	1.13202e-13
PSKH1	2.42818234852325e-07	-0.0926396	0.074	0.182	0.00495422
GRIPAP1	1.6743714503092e-06	-0.0927791	0.094	0.203	0.0341622
SNX16	1.72222996225749e-06	-0.0927932	0.08	0.182	0.0351387
MALT1	2.01320025112508e-06	-0.0929278	0.103	0.216	0.0410753
PIAS4	7.4984412292375e-07	-0.0929446	0.082	0.19	0.0152991
RP2	1.28376751078229e-09	-0.0929799	0.047	0.156	2.61927e-05
NSD2	8.21046869455925e-11	-0.0929985	0.033	0.134	1.67518e-06
RTL6	1.30614167911272e-08	-0.0931558	0.04	0.134	0.000266492
TDP1	2.5556188955249e-12	-0.0931781	0.021	0.117	5.21423e-08
TSEN54	4.90545552148885e-07	-0.0932867	0.065	0.165	0.0100086
PIGU	6.29890404383124e-09	-0.0933108	0.048	0.152	0.000128517
RINL	1.18949774042348e-11	-0.0933359	0.028	0.13	2.42693e-07
VRK3	4.47262278047381e-07	-0.0934367	0.073	0.177	0.00912549
MED1	6.02372931104744e-07	-0.0935564	0.093	0.208	0.0122902
ARHGAP10	8.32229213012096e-07	-0.0935564	0.091	0.203	0.01698
SYNGAP1	2.12332397743664e-13	-0.093676	0.022	0.126	4.33222e-09
AC109322.1	1.70132894431176e-10	-0.093676	0.024	0.113	3.47122e-06
LRRC45	4.19080682688745e-11	-0.0938294	0.032	0.134	8.5505e-07
WDR27	6.00324945586519e-11	-0.0939806	0.036	0.143	1.22484e-06
AP4S1	7.64979965656918e-08	-0.0942762	0.053	0.152	0.00156079
CD58	4.83970908626232e-11	-0.0943195	0.032	0.134	9.87446e-07
MCAT	8.97563601333666e-08	-0.0944207	0.058	0.16	0.0018313
LDAH	1.04814167055961e-09	-0.0944664	0.04	0.143	2.13852e-05
ATG4D	1.26818999122486e-08	-0.0945632	0.064	0.177	0.000258749
PEX14	1.85760719011444e-08	-0.0945632	0.064	0.177	0.000379008
THEM6	3.41167004671322e-08	-0.0945632	0.066	0.177	0.000696083
C2orf68	7.02255050806622e-08	-0.0945632	0.063	0.169	0.00143281
NUP188	1.99452364660959e-09	-0.0946112	0.048	0.156	4.06943e-05
TIGD5	3.01932711209567e-08	-0.0946112	0.049	0.147	0.000616033
FAM118B	3.98279475317181e-11	-0.094661	0.032	0.134	8.1261e-07
SMARCAL1	1.76696836663999e-07	-0.0947036	0.073	0.182	0.00360515
MAP1S	1.3829633889293e-06	-0.0947036	0.074	0.173	0.0282166
INTS8	3.29162394794365e-08	-0.0948944	0.061	0.169	0.00067159
MINDY3	1.59520132504045e-06	-0.0949783	0.088	0.195	0.0325469
EEF1G	3.13856676391797e-07	-0.0950329	0.072	0.177	0.00640362
RABL2B	2.3923106483607e-09	-0.0950895	0.051	0.16	4.88103e-05
PDCD2L	1.18093666354854e-08	-0.0950895	0.054	0.16	0.000240947
ZNF440	6.03900315354801e-10	-0.0952891	0.039	0.143	1.23214e-05
IDI1	1.38591920444705e-07	-0.0954197	0.548	0.784	0.00282769
COX10	7.41760034030387e-10	-0.0954279	0.046	0.156	1.51341e-05
ACAP3	5.76246856759853e-09	-0.0954279	0.045	0.147	0.000117572
PRKCI	1.12419962447969e-06	-0.0954366	0.081	0.186	0.022937
RIC1	1.93744197865557e-08	-0.0954994	0.07	0.186	0.000395296
RCE1	1.3290685308528e-07	-0.0954994	0.072	0.182	0.0027117
KDELR3	5.82283004037928e-08	-0.0955645	0.052	0.152	0.00118803
CAMSAP1	9.57617486090737e-10	-0.0956321	0.036	0.134	1.95383e-05
TMEM39A	6.42687739420004e-07	-0.0958319	0.069	0.169	0.0131128
USP25	1.03719401275273e-06	-0.0958919	0.086	0.195	0.0211619
LEAP2	5.62826126331819e-10	-0.0959035	0.048	0.16	1.14833e-05
ZNF431	1.04441948379392e-07	-0.0959628	0.071	0.182	0.00213093
FAM131A	5.19260896648687e-07	-0.0960917	0.082	0.19	0.0105945
ABHD14A	1.22566837187342e-06	-0.0960917	0.082	0.186	0.0250073
TMEM185B	6.25147652434189e-11	-0.0961125	0.036	0.143	1.27549e-06
PLA2G12A	8.21947710414658e-07	-0.0962681	0.112	0.234	0.0167702
NUP35	1.77692619859675e-06	-0.0962959	0.075	0.173	0.0362546
POLD1	4.73919343109262e-13	-0.0963263	0.027	0.134	9.66938e-09
PEX26	5.24465563398531e-08	-0.0963441	0.091	0.216	0.00107007
LIMK1	2.42923619878839e-07	-0.0963759	0.053	0.147	0.00495637
CNTRL	4.3557106605091e-07	-0.09639	0.108	0.234	0.00888696
PMS2	1.41393911106131e-06	-0.0964229	0.076	0.177	0.0288486
SFT2D2	1.95616296967797e-06	-0.0964753	0.157	0.294	0.0399116
MED20	2.43505545113534e-15	-0.0965451	0.017	0.121	4.96824e-11
AGAP1	2.02428316159287e-06	-0.0965482	0.083	0.186	0.0413014
DOT1L	1.75754239898587e-09	-0.0965895	0.041	0.143	3.58591e-05
AC104984.3	7.79116300934225e-14	-0.0966776	0.021	0.126	1.58963e-09
AC015922.4	9.51909823935334e-08	-0.0967567	0.074	0.186	0.00194218
PPP1R21	9.90861893319511e-07	-0.0967933	0.098	0.212	0.0202166
RAPH1	7.93856961528046e-10	-0.096845	0.053	0.169	1.61971e-05
TRIM56	8.9025856193687e-07	-0.0968614	0.118	0.242	0.0181639
TMEM42	1.82013502406842e-10	-0.0969366	0.038	0.143	3.71362e-06
KANSL2	1.17219113826578e-06	-0.0969451	0.122	0.247	0.0239162
GMPPA	1.62108540527518e-08	-0.0969699	0.064	0.177	0.00033075
SMIM13	6.54134656011962e-08	-0.0969699	0.06	0.165	0.00133463
KLHDC4	3.50785226123043e-07	-0.0969699	0.064	0.165	0.00715707
DROSHA	9.45809619094246e-07	-0.0970016	0.089	0.199	0.0192974
FES	4.61267270846912e-09	-0.0970632	0.043	0.143	9.41124e-05
RMC1	5.2750548495169e-09	-0.0970632	0.045	0.147	0.000107627
DERL1	1.8729881846617e-06	-0.0970877	0.148	0.281	0.0382146
GPC1	1.19755326021661e-06	-0.097093	0.068	0.165	0.0244337
SPATA7	5.34990667199378e-07	-0.0972144	0.073	0.177	0.0109154
TRAF3IP2-AS1	4.19700018643839e-07	-0.097471	0.112	0.238	0.00856314
INTS3	1.69146064108447e-06	-0.097471	0.112	0.229	0.0345109
TTF1	1.57719256571204e-06	-0.0975064	0.14	0.273	0.0321795
OPN3	8.25298336309152e-14	-0.0975148	0.021	0.126	1.68386e-09
RPS6KA1	2.77755045069977e-22	-0.0976227	0.005	0.108	5.66704e-18
RNGTT	1.62208551681857e-07	-0.0976544	0.058	0.156	0.00330954
RNF19A	1.26078409526265e-07	-0.0978163	0.136	0.281	0.00257238
AL008729.2	2.30006550079411e-14	-0.0978724	0.019	0.121	4.69282e-10
CCDC102A	9.54394448147425e-10	-0.0978818	0.045	0.152	1.94725e-05
CACFD1	2.60819408241844e-11	-0.0979944	0.027	0.126	5.3215e-07
CNBD2	2.70920379149356e-11	-0.0981145	0.035	0.143	5.52759e-07
DPH7	6.9836187183561e-09	-0.0981176	0.058	0.169	0.000142487
PLBD1	3.70830358665855e-07	-0.0981205	0.083	0.195	0.00756605
REEP3	1.15538619235093e-07	-0.0981259	0.118	0.255	0.00235733
MGAT4A	1.50048355327664e-09	-0.0982329	0.054	0.169	3.06144e-05
LIPT1	1.48162271988809e-08	-0.0982329	0.067	0.182	0.000302295
VOPP1	1.36354238027715e-07	-0.0982329	0.062	0.165	0.00278204
C15orf39	1.57679055093422e-10	-0.0983495	0.044	0.156	3.21713e-06
MIOS	1.9804838834596e-09	-0.0983495	0.051	0.16	4.04078e-05
TOM1L2	1.00033628625889e-06	-0.098453	0.104	0.221	0.0204099
MEX3A	2.43198418174055e-08	-0.0985867	0.037	0.126	0.000496198
PITPNM1	5.85624692195844e-17	-0.0985963	0.012	0.113	1.19485e-12
AC092171.3	5.00928746312467e-16	-0.0985963	0.012	0.108	1.02204e-11
ORC6	1.15261175105763e-15	-0.0985963	0.011	0.104	2.35167e-11
HTT	1.85072542505513e-07	-0.098667	0.112	0.242	0.00377604
ZWILCH	7.74265358800623e-15	-0.0987138	0.018	0.121	1.57973e-10
AL592183.1	6.60268486900118e-10	-0.0988139	0.051	0.165	1.34715e-05
HBG1	1.35347122567626e-28	-0.0988458	0	0.104	2.76149e-24
PUS7L	3.20985707065081e-08	-0.0989076	0.079	0.199	0.000654907
TIMM8A	4.2409299398831e-08	-0.0989076	0.08	0.199	0.000865277
HAUS6	1.2208329272773e-07	-0.0989076	0.08	0.195	0.00249087
PARG	1.38896388678309e-09	-0.098925	0.057	0.173	2.8339e-05
MPZ	3.9909714828339e-11	-0.0989434	0.026	0.121	8.14278e-07
PROSER2	1.46288102113776e-09	-0.0989434	0.033	0.126	2.98472e-05
CHAMP1	3.72760745565105e-09	-0.0990345	0.061	0.177	7.60544e-05
RNF44	1.81230968203088e-07	-0.0991424	0.068	0.173	0.00369766
ZXDC	5.99654240836115e-09	-0.0991662	0.048	0.152	0.000122347
FZR1	8.48737164089691e-07	-0.0992237	0.104	0.221	0.0173168
WDFY3	1.3533582188613e-06	-0.0992237	0.099	0.212	0.0276126
FMN2	1.37646458834283e-10	-0.0993029	0.027	0.121	2.8084e-06
CEP89	1.73166475603892e-07	-0.0993536	0.081	0.195	0.00353312
KDM4B	3.06154e-09	-0.0993825	0.058	0.173	6.24646e-05
AC020910.4	9.25793579008284e-13	-0.0994128	0.033	0.147	1.8889e-08
NLK	7.01321738515191e-07	-0.099457	0.091	0.203	0.0143091
EIF2B3	1.41227332011427e-06	-0.099457	0.094	0.203	0.0288146
NKIRAS1	1.22313133670342e-06	-0.0995268	0.117	0.238	0.0249555
LCA5	1.88194365091553e-06	-0.0995589	0.091	0.199	0.0383973
REPS1	1.17082761273133e-08	-0.0995925	0.071	0.19	0.000238884
MRI1	9.6563769754193e-08	-0.0995925	0.069	0.177	0.00197019
TRAPPC13	2.22971112610219e-08	-0.0996279	0.051	0.152	0.000454928
ZNF827	1.25290396249701e-07	-0.0996953	0.077	0.19	0.0025563
SACS	8.98888698654638e-12	-0.0997729	0.032	0.139	1.834e-07
TLN2	1.39748722637587e-10	-0.0997729	0.033	0.134	2.85129e-06
SLC50A1	1.1310802545241e-06	-0.0997966	0.09	0.199	0.0230774
[truncated: 8,352 more rows]

## Sheet: Pericytes
	p_val	avg_log2FC	pct.1	pct.2	p_val_adj
[truncated: 4,473 more rows]

## Sheet: Smooth muscle cells
	p_val	avg_log2FC	pct.1	pct.2	p_val_adj
[truncated: 3,789 more rows]
