# Supplementary material for: Single-cell RNA sequencing reveals transcriptional changes of human choroidal and retinal pigment epithelium cells during fetal development, in healthy adult and intermediate age-related macular degeneration
Source: Hum Mol Genet. 2023 Jan 16;32(10):1698–710. doi: 10.1093/hmg/ddad007 (PMC10162434; doi:10.1093/hmg/ddad007)
Supplement: Table_S6_ddad007 [file table_s6_ddad007.xlsx]

## Sheet: RPE cells
	p_val	avg_logFC	pct.1	pct.2	p_val_adj
CDH19	2.2167e-08	1.1852	0.75	0.068	0.000405679

## Sheet: Choroid endothelial cells
	p_val	avg_logFC	pct.1	pct.2	p_val_adj
EDN1	6.7675e-09	1.23329	0.684	0.41	0.000123852
LIFR	1.09267e-15	0.95353	0.983	0.914	1.9997e-11
ABCG2	3.37544e-11	0.897628	0.751	0.486	6.17739e-07
SLC2A1	1.8027e-06	0.876652	0.458	0.181	0.0329911
CAVIN2	4.67172e-13	0.866623	0.932	0.81	8.54971e-09
ABCB1	1.10768e-11	0.787778	0.847	0.648	2.02716e-07
PLCG2	4.99705e-09	0.769397	0.644	0.362	9.14509e-05
MTRNR2L1	1.9824e-17	0.764138	0.571	0.057	3.62798e-13
SYNE2	5.98125e-12	0.763075	0.932	0.867	1.09463e-07
FKBP5	1.53494e-15	0.762558	0.87	0.533	2.80909e-11
HIST1H1E	8.45547e-16	0.751838	0.542	0.067	1.54744e-11
MT1X	3.08931e-10	0.733371	0.864	0.59	5.65374e-06
SGK1	4.24468e-08	0.72925	0.65	0.343	0.000776818
DST	2.54147e-14	0.721275	0.977	0.905	4.65115e-10
CLDN5	7.70791e-12	0.662138	0.876	0.514	1.41062e-07
AHNAK	7.1291e-13	0.65357	0.994	0.943	1.3047e-08
IL6ST	1.10055e-09	0.644522	1	0.981	2.01411e-05
UTRN	2.97695e-10	0.639363	0.972	0.829	5.44811e-06
EPAS1	8.29252e-14	0.637909	1	0.99	1.51761e-09
TJP1	1.06992e-12	0.636618	0.955	0.752	1.95805e-08
MT2A	3.40581e-08	0.624474	0.955	0.857	0.000623297
MAN1A1	1.21155e-07	0.622191	0.751	0.619	0.00221725
SULT1B1	7.53573e-10	0.616328	0.463	0.105	1.37911e-05
KIAA1551	2.52915e-10	0.599953	0.65	0.305	4.62859e-06
PRSS23	2.34575e-08	0.5883	0.966	0.933	0.000429296
MKL2	2.28718e-08	0.573253	0.814	0.676	0.000418578
UACA	1.56961e-09	0.566024	0.927	0.733	2.87254e-05
PECAM1	1.79856e-07	0.56525	0.887	0.81	0.00329155
PTPRB	3.44865e-09	0.563107	0.836	0.771	6.31137e-05
SPTBN1	1.67953e-11	0.563104	1	0.962	3.07371e-07
SEC14L1	3.03246e-10	0.559928	0.927	0.771	5.5497e-06
HNRNPA3	7.2625e-15	0.553166	0.989	0.924	1.32911e-10
PICALM	2.0179e-09	0.550006	0.712	0.448	3.69296e-05
CTTNBP2NL	1.0856e-07	0.543966	0.61	0.343	0.00198675
DOCK9	3.50173e-08	0.534418	0.842	0.648	0.000640852
COBLL1	2.07444e-06	0.531472	0.61	0.371	0.0379643
RPL23	1.32412e-10	0.531391	1	1	2.42328e-06
MACF1	3.29434e-10	0.529782	0.983	0.971	6.02896e-06
ZFAND5	6.58692e-08	0.529521	0.898	0.819	0.00120547
HLA-DRB5	3.72417e-09	0.521856	0.904	0.724	6.8156e-05
TIMP3	1.14041e-06	0.508744	0.977	0.848	0.0208707
HLA-DPA1	7.32755e-08	0.506301	0.91	0.8	0.00134102
VPS13C	2.33881e-08	0.498171	0.836	0.648	0.000428026
SKIL	1.54948e-08	0.493161	0.842	0.638	0.00028357
JCAD	2.48913e-09	0.489412	0.734	0.448	4.55535e-05
ALPL	1.21423e-08	0.479391	0.751	0.39	0.000222216
ZBTB38	2.68769e-07	0.475447	0.847	0.676	0.00491873
SPARCL1	9.95362e-10	0.47265	0.994	1	1.82161e-05
GBP4	2.03947e-07	0.47224	0.797	0.6	0.00373243
IL18R1	9.23293e-09	0.469297	0.266	0	0.000168972
PDK4	1.3272e-07	0.466587	0.814	0.581	0.00242892
ABCD3	6.53349e-07	0.464656	0.571	0.305	0.0119569
ATRX	4.1353e-08	0.46176	0.972	0.867	0.000756801
ZEB1	8.62466e-07	0.449939	0.684	0.457	0.015784
WWTR1	6.20856e-08	0.447453	0.989	0.924	0.00113623
ASH1L	8.29603e-09	0.447211	0.876	0.667	0.000151826
CDKN1B	1.02374e-09	0.443778	0.729	0.41	1.87354e-05
RNF144B	1.689e-06	0.442379	0.661	0.4	0.0309103
KIAA1211L	4.83287e-08	0.441833	0.525	0.21	0.000884463
IFNGR1	3.02448e-08	0.441729	0.876	0.743	0.000553509
FAM118A	8.53298e-11	0.439989	0.446	0.076	1.56162e-06
CEP350	2.91297e-07	0.439401	0.655	0.41	0.00533102
MIA3	1.19659e-07	0.439023	0.616	0.343	0.00218987
A2M	1.30458e-08	0.43663	0.994	0.971	0.000238751
TAX1BP1	6.56395e-09	0.436121	0.893	0.752	0.000120127
TMOD3	1.53542e-07	0.43528	0.938	0.886	0.00280998
TRIP12	1.19971e-08	0.430783	0.774	0.495	0.00021956
PIK3C2A	4.00321e-07	0.430101	0.932	0.781	0.00732628
MYH9	1.45117e-07	0.429702	0.983	0.943	0.00265578
TGM2	2.02793e-08	0.427549	1	0.895	0.000371131
RAD21	1.81118e-08	0.420419	0.91	0.705	0.000331463
NCL	2.67584e-08	0.417449	0.949	0.924	0.000489706
PUM2	2.03695e-07	0.416744	0.486	0.2	0.00372782
METTL7A	1.90549e-06	0.41434	0.785	0.61	0.0348724
MYLK	4.59021e-08	0.413904	0.559	0.257	0.000840054
FGD5-AS1	7.06383e-07	0.413904	0.797	0.619	0.0129275
SSFA2	1.80957e-08	0.413119	0.887	0.657	0.000331169
SPTAN1	2.17604e-06	0.411457	0.949	0.895	0.0398237
APLP2	3.65913e-09	0.409369	0.949	0.867	6.69657e-05
EFCAB14	1.14537e-06	0.407347	0.751	0.59	0.0209614
HNRNPU	2.38734e-06	0.406856	0.972	0.952	0.0436907
NHSL2	1.89731e-06	0.405151	0.537	0.286	0.0347226
BTN3A2	2.07145e-06	0.404854	0.531	0.267	0.0379097
SERINC1	2.52475e-09	0.404509	0.989	0.886	4.62054e-05
SORBS2	4.49269e-07	0.404474	0.819	0.552	0.00822208
RANBP2	5.56776e-07	0.404107	0.729	0.524	0.0101896
ACSL5	8.71598e-07	0.400144	0.486	0.219	0.0159511
PRKDC	2.33823e-07	0.395126	0.808	0.571	0.0042792
NORAD	1.10519e-08	0.390942	0.938	0.895	0.000202262
CDK12	2.1179e-07	0.38958	0.492	0.2	0.00387597
PCMTD1	1.86601e-07	0.388993	0.944	0.79	0.00341498
HIST1H1D	1.24792e-06	0.388681	0.294	0.057	0.0228381
PHF3	2.01259e-07	0.388202	0.836	0.619	0.00368325
TRAM1	2.08426e-07	0.387832	0.887	0.743	0.0038144
PTPN11	5.51114e-07	0.387084	0.565	0.286	0.0100859
MT-ND2	4.92263e-07	0.385638	1	1	0.00900891
ACIN1	1.41523e-06	0.383082	0.548	0.267	0.0259002
GIMAP4	3.01804e-07	0.381351	0.91	0.819	0.00552332
TMEM30A	1.80996e-07	0.381114	0.757	0.562	0.00331241
VIPR1	1.86062e-06	0.375752	0.249	0.029	0.0340512
TLN1	2.00256e-07	0.375355	0.91	0.819	0.00366488
PRPF4B	1.31381e-07	0.371217	0.881	0.629	0.0024044
ICE1	1.08802e-06	0.370196	0.429	0.162	0.0199118
CLIC4	1.09994e-06	0.369502	0.938	0.771	0.0201301
HERPUD1	3.81078e-07	0.361676	1	0.981	0.00697411
SPAG9	1.89553e-06	0.360339	0.893	0.781	0.0346902
HLA-A	2.25679e-09	0.351362	1	1	4.13015e-05
NKTR	1.03174e-06	0.351187	0.96	0.867	0.0188819
PCM1	8.10546e-07	0.342591	0.904	0.724	0.0148338
ARHGAP5	1.99537e-06	0.342468	0.644	0.41	0.0365173
CCDC47	2.65931e-06	0.328587	0.881	0.733	0.0486681
APP	1.06888e-06	0.296954	1	0.981	0.0195615
RPL27A	1.6578e-06	0.283436	1	1	0.0303393
MTRNR2L12	3.64831e-07	0.278322	0.983	1	0.00667677
FDX2	2.23251e-06	-0.156255	0.034	0.21	0.0408573
RCVRN	1.74176e-06	-0.190227	0	0.124	0.0318759
RPL34	1.96385e-06	-0.205923	1	1	0.0359405
TESC	1.43486e-07	-0.214041	0.023	0.21	0.00262593
RPL19	7.94761e-07	-0.232609	1	1	0.0145449
RPS29	1.07495e-08	-0.234702	1	1	0.000196726
RPL28	8.4984e-07	-0.239739	1	1	0.0155529
RPS5	1.4419e-06	-0.247805	0.989	1	0.0263882
NACA	8.02949e-07	-0.250897	1	1	0.0146948
EEF1D	9.29561e-07	-0.251353	0.983	0.99	0.0170119
RPL7A	1.04464e-06	-0.258313	1	1	0.019118
BTF3	4.69831e-07	-0.265078	0.989	0.99	0.00859839
ATP5MD	1.11492e-08	-0.266409	0.881	0.981	0.000204041
RPS15A	9.75636e-08	-0.269059	1	1	0.00178551
NEURL1B	2.26519e-07	-0.274207	0.107	0.371	0.00414553
RPL35A	1.85814e-09	-0.274289	1	1	3.40058e-05
RPL32	2.63779e-08	-0.276504	1	1	0.000482743
FCGRT	1.73689e-06	-0.277497	0.864	0.962	0.0317868
CNTNAP3	4.99445e-07	-0.281027	0.09	0.324	0.00914035
RPS3	9.74869e-08	-0.281816	1	1	0.00178411
RPL10	5.12027e-08	-0.282705	1	1	0.00093706
RPL8	2.11653e-08	-0.287641	1	1	0.000387346
RPS19	9.28925e-08	-0.295068	1	1	0.00170003
NDUFA13	1.99916e-08	-0.297131	0.621	0.867	0.000365866
CDC42EP5	2.25743e-08	-0.297877	0.13	0.429	0.000413132
ACTB	1.11621e-08	-0.298572	0.994	1	0.000204278
RPL37A	2.26319e-11	-0.29884	1	1	4.14187e-07
SEMA6B	1.94677e-06	-0.30248	0.164	0.419	0.0356278
LINC02147	3.75475e-12	-0.305966	0.017	0.295	6.87156e-08
MME	5.12689e-08	-0.307078	0.04	0.257	0.000938271
SNRPN	2.65602e-06	-0.310219	0.638	0.829	0.0486078
RPL29	3.45466e-09	-0.315991	1	1	6.32237e-05
RPL39	6.10551e-12	-0.318786	1	1	1.11737e-07
VIM	9.20454e-08	-0.319112	1	1	0.00168452
PCDH15	2.31084e-09	-0.319113	0.04	0.286	4.22908e-05
EIF1	5.74926e-09	-0.323938	1	1	0.000105217
HLA-B	1.15821e-09	-0.336747	1	1	2.11964e-05
RPL41	1.16151e-10	-0.344046	1	1	2.12567e-06
GAPDH	5.59068e-08	-0.351221	0.983	1	0.00102315
FIS1	7.41369e-07	-0.35365	0.825	0.924	0.0135678
RPL38	1.31207e-09	-0.359854	1	1	2.40122e-05
RPS27	1.50227e-15	-0.360733	1	1	2.7493e-11
CSRNP3	1.13759e-08	-0.360801	0.096	0.381	0.000208189
TUBA1B	1.22424e-06	-0.360898	0.949	0.981	0.0224048
RPL26	3.95383e-11	-0.37656	1	1	7.23591e-07
PTMS	8.56589e-07	-0.378789	0.91	0.971	0.0156764
ARHGDIA	4.68971e-10	-0.386597	0.593	0.867	8.58265e-06
RPS2	1.00939e-08	-0.39764	1	1	0.000184728
AC058791.1	8.4037e-07	-0.398708	0.09	0.314	0.0153796
LDLR	2.15301e-06	-0.400544	0.147	0.39	0.0394022
HELZ2	4.39601e-08	-0.403848	0.209	0.495	0.000804514
HSPA2	1.7185e-08	-0.406994	0.073	0.324	0.000314504
TPD52L1	1.13073e-08	-0.409008	0.362	0.686	0.000206935
RPL12	5.75491e-10	-0.411516	1	1	1.05321e-05
SARAF	1.16355e-09	-0.411841	0.881	0.971	2.12942e-05
LY6E	1.74524e-07	-0.411841	0.847	0.933	0.00319397
UBE2M	9.72279e-12	-0.42006	0.141	0.505	1.77937e-07
GPRC5A	1.6053e-08	-0.425247	0.017	0.219	0.000293786
COTL1	1.38755e-06	-0.425563	0.186	0.438	0.0253936
MT-ND3	9.45783e-08	-0.428317	1	1	0.00173088
MAFB	8.50257e-08	-0.431732	0.034	0.238	0.00155606
RPL37	2.59777e-13	-0.434372	1	1	4.75419e-09
LMNA	2.19325e-06	-0.439326	0.757	0.905	0.0401387
TMSB4X	2.57955e-09	-0.440531	1	1	4.72084e-05
SDCBP	6.67876e-12	-0.443558	0.904	1	1.22228e-07
RPL36	3.77125e-12	-0.443583	1	1	6.90176e-08
SPOCK1	8.45489e-07	-0.447687	0.051	0.248	0.0154733
BMP2	1.79155e-06	-0.454367	0.169	0.429	0.0327872
BCAM	2.56312e-07	-0.465031	0.718	0.857	0.00469076
ACTG1	3.37982e-13	-0.466231	0.994	1	6.18541e-09
BASP1	1.47702e-10	-0.49173	0.04	0.314	2.7031e-06
SELENOW	4.08736e-12	-0.495402	0.893	0.981	7.48028e-08
TXNIP	1.98597e-09	-0.496082	0.78	0.895	3.63452e-05
UBC	1.54821e-13	-0.517683	1	1	2.83337e-09
MALL	5.66932e-09	-0.522189	0.203	0.514	0.000103754
TUBA1A	5.53281e-07	-0.52748	0.61	0.81	0.0101256
CLEC3B	4.21228e-09	-0.53126	0.599	0.819	7.70889e-05
SLC25A25	6.57864e-07	-0.545813	0.22	0.467	0.0120396
JUND	2.59227e-09	-0.548208	0.944	1	4.74411e-05
RPS21	7.04364e-19	-0.550064	1	1	1.28906e-14
ARID5A	4.296e-09	-0.550247	0.266	0.571	7.86211e-05
THSD4	8.36607e-07	-0.555806	0.26	0.505	0.0153107
MARCKSL1	1.4591e-06	-0.557281	0.514	0.695	0.0267029
SOCS3	5.33045e-11	-0.560766	0.944	0.971	9.75526e-07
IL33	3.14331e-10	-0.567999	0.209	0.571	5.75258e-06
HSPA1A	8.32765e-09	-0.572398	0.644	0.857	0.000152404
FKBP1A	1.19926e-16	-0.577209	0.938	0.99	2.19477e-12
PIM3	1.00541e-07	-0.597329	0.463	0.686	0.00184
TIMP1	7.03033e-08	-0.6097	0.746	0.905	0.00128662
EIF3I	1.00901e-15	-0.613857	0.655	0.924	1.84659e-11
SERTAD1	1.70699e-09	-0.622402	0.458	0.762	3.12397e-05
PDLIM1	2.83969e-08	-0.634253	0.774	0.895	0.000519692
CDKN1A	6.19701e-07	-0.638021	0.701	0.838	0.0113412
ARRDC3	5.16222e-07	-0.69404	0.277	0.543	0.00944737
CCL14	6.11357e-08	-0.699565	0.254	0.552	0.00111884
GADD45B	2.23968e-12	-0.721311	0.938	0.971	4.09884e-08
HSPA1B	4.39042e-10	-0.72826	0.565	0.8	8.03492e-06
BMP4	1.64047e-07	-0.751198	0.254	0.514	0.00300222
YPEL2	2.38314e-06	-0.753601	0.271	0.514	0.0436139
RPL17	8.97112e-22	-0.790943	0.621	0.933	1.64181e-17
KLF2	3.55339e-09	-0.816531	0.96	0.971	6.50305e-05
IGFBP2	1.32063e-17	-0.834263	0.243	0.705	2.41689e-13
JUNB	1.02281e-19	-0.922742	0.972	0.99	1.87184e-15
TM4SF1	1.18327e-12	-0.943514	0.904	0.981	2.16549e-08
TTR	7.44682e-23	-0.950055	0.362	0.857	1.36284e-18
RPS10	5.37299e-30	-0.966428	0.966	1	9.83312e-26
POSTN	1.04622e-10	-0.999244	0.079	0.39	1.91468e-06
RPL36A	8.52993e-30	-1.05954	0.853	1	1.56106e-25
RBP7	3.11952e-32	-1.18809	0.028	0.676	5.70903e-28
SELE	7.72644e-09	-1.19072	0.175	0.476	0.000141402
NNMT	1.44776e-13	-1.20801	0.395	0.743	2.64954e-09
C11orf96	5.84651e-08	-1.44275	0.429	0.657	0.00106997
C2CD4B	5.39734e-12	-1.59452	0.169	0.524	9.87767e-08

## Sheet: Melanocytes
	p_val	avg_log2FC	pct.1	pct.2	p_val_adj
MGP	1.11517e-16	3.03844	0.975	0.692	2.04088e-12
SPP1	1.25295e-19	2.7484	0.975	0.692	2.29303e-15
KCNJ13	7.49824e-15	1.69259	1	0.903	1.37225e-10
FKBP5	1.6954e-15	1.6519	0.95	0.557	3.10275e-11
ALDH1A1	1.50057e-12	1.60096	0.85	0.432	2.74619e-08
S100B	2.71827e-14	1.5185	0.975	0.751	4.97471e-10
ZFAND5	2.02933e-13	1.46007	1	0.919	3.71388e-09
SGK1	2.23121e-13	1.43092	0.65	0.151	4.08334e-09
AKAP12	2.42462e-16	1.40153	0.975	0.859	4.4373e-12
APOE	3.32006e-12	1.37011	1	0.968	6.07604e-08
HHATL	8.67072e-11	1.34577	0.45	0.07	1.58683e-06
MET	4.91242e-10	1.27899	0.95	0.784	8.99022e-06
CD74	6.09146e-07	1.27085	0.55	0.2	0.011148
ANXA1	1.33824e-11	1.26068	0.7	0.222	2.44912e-07
HLA-A	2.29486e-14	1.22986	1	0.995	4.19982e-10
MAP1B	4.00773e-16	1.22775	0.825	0.222	7.33455e-12
STMN1	4.42471e-11	1.14761	0.975	0.757	8.09767e-07
HIST1H1E	1.50237e-20	1.14268	0.65	0.059	2.7495e-16
AHNAK2	4.35461e-18	1.11397	0.625	0.07	7.96938e-14
SAMHD1	2.3807e-09	1.11176	0.825	0.486	4.35692e-05
GPNMB	1.6143e-13	1.09398	1	0.978	2.95433e-09
HOPX	2.30991e-07	1.08746	0.425	0.103	0.00422736
NIN	9.71076e-12	1.07437	0.9	0.551	1.77717e-07
NCL	3.31107e-11	1.04173	1	0.892	6.05959e-07
NFKBIA	1.51871e-07	1.02264	0.925	0.649	0.0027794
ERC1	1.24704e-11	1.01979	0.825	0.368	2.2822e-07
JADE1	1.50394e-07	1.01256	0.6	0.238	0.00275237
SPTBN1	2.53941e-11	1.00849	0.975	0.859	4.64737e-07
CDH1	2.72388e-08	0.987061	0.825	0.541	0.000498497
SERPINF1	3.17105e-09	0.984033	0.975	0.859	5.80333e-05
CHL1	5.74955e-11	0.983284	0.75	0.276	1.05223e-06
MTRNR2L1	8.85924e-14	0.979448	0.4	0.027	1.62133e-09
FMN1	6.22698e-08	0.962707	0.875	0.697	0.0011396
HOMER2	3.65418e-12	0.96071	0.65	0.168	6.68751e-08
ZFYVE16	1.17483e-07	0.953953	0.875	0.584	0.00215005
TAX1BP1	1.60626e-11	0.939887	1	0.762	2.93961e-07
DST	9.17791e-07	0.938492	0.95	0.843	0.0167965
GJB6	1.88565e-07	0.918405	0.425	0.103	0.00345094
ITPR1	5.00493e-08	0.897069	0.525	0.168	0.000915953
HP1BP3	8.75652e-12	0.895416	1	0.854	1.60253e-07
LPL	1.2175e-09	0.893677	0.65	0.211	2.22814e-05
HNRNPA3	1.77673e-08	0.875034	0.95	0.881	0.000325159
RRBP1	7.8569e-08	0.87401	0.925	0.665	0.00143789
GOLGB1	1.16586e-08	0.872614	0.925	0.627	0.000213364
CAV1	1.88223e-06	0.868131	1	0.941	0.0344467
B2M	2.7276e-11	0.844142	1	1	4.99177e-07
MT-ND5	1.23907e-10	0.823496	1	1	2.26763e-06
2007-09-01	1.1002e-10	0.812224	1	0.995	2.01348e-06
TPM3	7.37494e-08	0.80427	0.925	0.859	0.00134969
HPGD	1.67942e-06	0.80078	0.9	0.87	0.030735
CA8	1.6742e-16	0.799578	0.375	0.005	3.06395e-12
ADIPOR2	1.62384e-08	0.79764	0.8	0.432	0.000297179
PSAP	5.5613e-11	0.79558	1	0.962	1.01777e-06
LPGAT1	3.37155e-07	0.787044	0.775	0.541	0.00617027
ZNF106	1.95735e-09	0.781998	1	1	3.58215e-05
TLN1	2.39387e-08	0.776494	0.975	0.676	0.000438102
DDIT4	2.01569e-08	0.774734	0.675	0.265	0.000368892
DMD	1.14745e-07	0.769541	0.8	0.405	0.00209995
CHCHD10	9.22557e-07	0.765963	0.875	0.784	0.0168837
PIK3R1	1.77294e-06	0.764143	0.75	0.389	0.0324466
IL6ST	4.55408e-08	0.759482	0.95	0.676	0.000833441
GJB2	3.62247e-08	0.758792	0.55	0.157	0.000662948
USP48	6.07004e-08	0.755942	0.825	0.449	0.00111088
EPS15	9.04743e-09	0.754747	0.925	0.654	0.000165577
NKAIN4	1.95502e-11	0.751603	0.7	0.189	3.57788e-07
POSTN	1.37143e-08	0.728648	0.2	0.005	0.000250986
CALCOCO2	2.50126e-08	0.722895	0.725	0.324	0.000457755
HIST1H1D	2.41894e-09	0.698114	0.3	0.027	4.4269e-05
LAMP2	3.77501e-08	0.694096	0.975	0.832	0.000690865
MAFB	1.53971e-08	0.692878	0.425	0.086	0.000281782
DDX24	9.14346e-08	0.688507	0.925	0.849	0.00167334
CALD1	1.14827e-06	0.688216	1	0.951	0.0210144
SYNE2	1.34259e-07	0.668885	0.85	0.449	0.00245708
MT-ND4L	4.37957e-07	0.667917	1	0.946	0.00801505
DMXL1	5.38741e-08	0.647301	0.7	0.286	0.000985949
COMT	6.9573e-08	0.640274	1	0.973	0.00127326
FYB1	4.67181e-10	0.639598	0.3	0.022	8.54989e-06
MFSD6	2.59091e-11	0.63158	0.525	0.097	4.74163e-07
ETF1	2.61346e-06	0.629406	0.75	0.411	0.0478288
TGFBR2	5.49861e-07	0.629213	0.8	0.432	0.010063
ANXA5	1.88034e-10	0.625636	1	1	3.44121e-06
HMGB1	8.37252e-09	0.613198	1	1	0.000153226
HNRNPU	5.01207e-09	0.609672	1	0.908	9.17259e-05
ENDOD1	1.83859e-06	0.602598	0.875	0.514	0.033648
CHST9	5.96543e-08	0.593989	0.65	0.232	0.00109173
PIK3C2A	1.41518e-06	0.590139	0.675	0.308	0.0258992
ATXN7L3B	1.59971e-06	0.561165	0.875	0.508	0.0292763
SPARC	9.69942e-07	0.54308	0.95	0.843	0.0177509
MT-CO1	1.0191e-09	0.532492	1	1	1.86506e-05
HSP90AB1	2.58352e-07	0.529713	1	1	0.00472809
PRIMA1	8.74563e-08	0.525481	0.325	0.049	0.00160054
ITM2B	4.2717e-07	0.52149	1	1	0.00781763
MPZL1	9.89782e-07	0.520812	0.725	0.335	0.018114
RAPGEF5	1.67219e-08	0.514308	0.425	0.081	0.000306028
PRKDC	8.43631e-07	0.51128	0.85	0.459	0.0154393
RND3	4.70097e-07	0.510722	0.425	0.103	0.00860325
VCL	2.514e-06	0.510623	0.5	0.173	0.0460088
ASAH1	1.7477e-06	0.489052	1	0.995	0.0319846
MERTK	2.68692e-08	0.472488	0.275	0.027	0.000491733
NRCAM	8.10051e-08	0.427634	0.35	0.059	0.00148247
OGFRL1	1.77651e-06	0.409223	0.35	0.076	0.032512
RELL1	2.33194e-07	0.405719	0.375	0.076	0.00426769
VPS13B	7.83567e-07	0.384132	0.375	0.081	0.0143401
ERCC6	1.41544e-06	0.377007	0.35	0.07	0.0259041
GSTT2B	8.34019e-07	0.376103	0.3	0.049	0.0152634
STK38	1.76409e-06	0.372952	0.325	0.065	0.0322847
NACA2	8.41704e-11	0.370734	0.25	0.005	1.5404e-06
AL021068.1	2.95121e-07	0.367518	0.25	0.027	0.00540101
PLXDC1	2.36725e-07	0.364428	0.3	0.043	0.0043323
CABP7	1.2539e-06	0.350497	0.125	0	0.0229477
AL121827.2	1.77021e-06	0.337461	0.275	0.043	0.0323966
MPV17L	1.93008e-06	0.330044	0.3	0.054	0.0353224
ZNF737	1.18546e-06	0.319636	0.2	0.016	0.0216951
AL136454.1	1.01989e-07	0.298721	0.225	0.016	0.0018665
MLLT11	5.75144e-07	0.296916	0.275	0.038	0.0105257
UGT2B7	8.28122e-09	0.292782	0.175	0	0.000151555
AL138737.1	1.02443e-07	0.292782	0.15	0	0.0018748
GPAT2	1.09742e-06	0.239827	0.2	0.016	0.0200838
UQCRHL	8.25244e-09	0.232661	0.175	0	0.000151028
NHSL2	1.88595e-06	0.224883	0.15	0.005	0.0345148
ZNF90	1.66386e-06	0.217148	0.175	0.011	0.0304503
SERPINA1	1.02169e-07	0.201634	0.15	0	0.0018698
C19orf44	1.25267e-06	0.169925	0.125	0	0.022925
CPA6	1.25267e-06	0.169925	0.125	0	0.022925
RPL11	8.8754e-07	-0.393277	1	1	0.0162429
EEF1A1	1.96835e-06	-0.407467	1	1	0.0360227
RPL8	1.47345e-06	-0.409118	1	1	0.0269656
RPL29	2.42712e-06	-0.415685	1	1	0.0444187
UBA52	1.73236e-06	-0.43426	1	0.995	0.0317039
RPL10A	2.37576e-06	-0.463947	1	1	0.0434787
RPL3	2.56938e-08	-0.474923	1	1	0.000470222
RPS15	5.7561e-10	-0.47925	1	1	1.05342e-05
IGFBP7	1.13982e-06	-0.496396	1	1	0.0208598
RPS14	7.32103e-09	-0.505325	1	1	0.000133982
RPS12	1.52534e-09	-0.51073	1	1	2.79152e-05
RPL30	1.23934e-10	-0.513013	1	1	2.26811e-06
RPS6	4.65558e-08	-0.516018	1	1	0.000852018
PPDPF	2.21942e-06	-0.517548	1	1	0.0406176
RPLP2	4.92231e-09	-0.524491	1	1	9.00831e-05
RPL35A	8.41661e-09	-0.53106	1	1	0.000154032
RPL18A	1.68046e-07	-0.534539	1	1	0.00307541
RPL18	1.85957e-09	-0.539861	1	1	3.4032e-05
RPS25	9.97652e-10	-0.540502	1	1	1.8258e-05
RPL12	1.40089e-08	-0.54459	1	1	0.000256376
RPS28	1.47012e-11	-0.555047	1	1	2.69046e-07
RPL23A	1.62447e-09	-0.559059	1	1	2.97294e-05
RPL41	6.27372e-11	-0.567127	1	1	1.14815e-06
MT-ND3	2.98663e-09	-0.568989	1	1	5.46583e-05
RPS16	7.01343e-11	-0.578363	1	1	1.28353e-06
TOMM7	6.79114e-11	-0.590261	1	1	1.24285e-06
RPL7	1.46686e-08	-0.598344	1	1	0.000268449
RPS23	1.05669e-10	-0.609351	1	1	1.93384e-06
TMA7	1.59302e-08	-0.621733	0.975	1	0.000291539
RPL34	3.79527e-11	-0.625032	1	1	6.94573e-07
RPL26	4.00055e-10	-0.626882	1	1	7.3214e-06
CTSF	1.13041e-06	-0.630158	0.975	0.984	0.0206876
RPL9	7.01747e-11	-0.634243	1	1	1.28427e-06
RPL32	1.36366e-11	-0.636119	1	1	2.49564e-07
RPS15A	1.07242e-11	-0.663456	1	1	1.96264e-07
RPS2	3.16967e-09	-0.663589	1	1	5.80081e-05
RPL35	3.68339e-11	-0.673841	1	1	6.74097e-07
RPS3	5.91474e-10	-0.674432	1	1	1.08246e-05
RPL36	3.8018e-12	-0.698359	1	1	6.95768e-08
RPL27	3.97045e-10	-0.699337	1	0.995	7.26632e-06
SLC3A2	1.36127e-06	-0.71357	0.925	0.968	0.0249125
RPL39	1.17489e-12	-0.715957	1	1	2.15016e-08
MAP2K2	3.70154e-07	-0.737376	0.55	0.843	0.00677419
TIMP2	7.08196e-07	-0.737565	0.925	0.973	0.0129607
HSPB1	2.75038e-09	-0.744924	1	1	5.03348e-05
RPL36AL	5.36182e-11	-0.749441	1	1	9.81267e-07
MAL	2.54009e-06	-0.750144	0.6	0.87	0.0464862
CTSL	2.44684e-06	-0.752932	0.875	0.989	0.0447797
RPS17	5.92242e-08	-0.760593	0.6	0.849	0.00108386
RPS18	1.56414e-12	-0.761623	1	1	2.86253e-08
MXRA7	5.42113e-07	-0.763113	0.575	0.854	0.00992122
RPL27A	1.66555e-11	-0.776797	1	1	3.04812e-07
CD81	4.06811e-09	-0.788891	0.85	0.978	7.44504e-05
RPS19	6.43321e-11	-0.803415	1	1	1.17734e-06
ID4	1.05946e-06	-0.817347	0.3	0.697	0.0193891
RPS27	6.04911e-14	-0.82077	1	1	1.10705e-09
RPL37	1.53348e-15	-0.84824	1	1	2.80642e-11
UBE2M	1.81489e-08	-0.863526	0.325	0.73	0.000332144
RPL38	3.67065e-14	-0.877396	1	1	6.71766e-10
RPS29	2.98758e-15	-0.895329	1	1	5.46756e-11
RPL37A	4.27752e-18	-0.983766	1	1	7.82829e-14
RPS21	4.55503e-15	-0.984026	1	1	8.33616e-11
CYGB	1.18316e-07	-1.0205	0.425	0.789	0.0021653
TTR	2.73174e-10	-1.12222	0.25	0.827	4.99935e-06
TEX41	1.78691e-09	-1.12683	0.625	0.908	3.27022e-05
JUND	1.91428e-09	-1.20265	0.825	0.984	3.50333e-05
TFAP2A	3.68415e-09	-1.20558	0.75	0.908	6.74237e-05
RPL17	8.61616e-13	-1.25847	0.5	0.946	1.57684e-08
HSPA1B	4.47629e-07	-1.51759	0.45	0.73	0.00819205
RPS10	1.78572e-17	-1.58086	1	1	3.26805e-13
MYC	1.58404e-09	-1.60304	0	0.557	2.89895e-05
RPL36A	3.56932e-20	-1.72044	0.925	1	6.53222e-16
C11orf96	2.20177e-09	-1.99052	0.375	0.805	4.02945e-05

## Sheet: Schwann cells
	p_val	avg_logFC	pct.1	pct.2	p_val_adj
MTRNR2L1	8.83486e-10	1.4219	0.694	0.03	1.61687e-05
CHL1	1.41905e-09	1.08576	0.941	0.727	2.597e-05
PLCG2	1.15925e-07	1.03977	0.776	0.273	0.00212154
PTPRZ1	1.35402e-06	0.935472	0.824	0.424	0.0247799
CDH19	2.43352e-09	0.906665	0.988	0.97	4.45359e-05
HIST1H1E	2.1479e-06	0.826924	0.529	0.03	0.0393088
ANK3	1.04766e-06	0.741744	0.906	0.818	0.0191732
TMOD2	9.29367e-07	0.731857	0.953	0.727	0.0170084
MT-ND2	3.97952e-07	0.707511	1	1	0.00728291
SAMHD1	1.07936e-06	0.696385	0.988	0.879	0.0197535
FKBP5	1.94672e-07	0.670674	0.906	0.485	0.00356269
IL6ST	1.02341e-07	0.663294	1	0.97	0.00187294
RPL26	6.01634e-07	-0.469757	1	1	0.0110105
NDUFA13	1.8823e-06	-0.626445	0.824	0.97	0.0344479
MT-ND3	2.06315e-08	-0.629294	1	1	0.000377577
RPS10	1.51263e-08	-0.705248	0.965	0.97	0.000276826
PTGDS	3.96936e-07	-0.812612	0.706	0.909	0.00726433
NR4A2	2.64101e-08	-0.935333	0.059	0.485	0.000483331
TTR	9.0298e-11	-0.973694	0.576	0.97	1.65254e-06
IER2	9.10328e-09	-1.27853	0.612	0.909	0.000166599
AC020916.1	8.4896e-09	-1.39606	0.024	0.424	0.000155368

## Sheet: Pericytes
	p_val	avg_log2FC	pct.1	pct.2	p_val_adj
STEAP4	2.68429e-08	2.72403	0.786	0	0.000491251
PDK4	6.69958e-08	2.59352	0.821	0.077	0.00122609
FKBP5	2.44346e-10	2.5834	1	0.269	4.47177e-06
SPARCL1	2.17785e-07	2.49749	0.964	0.538	0.00398568
IGFBP6	1.01164e-08	2.45584	1	0.808	0.000185141
OGN	5.94737e-07	2.25427	0.75	0.077	0.0108843
EMCN	1.71861e-08	1.97762	0.857	0.115	0.000314523
CFH	1.19332e-07	1.91775	1	1	0.00218389
USP53	1.41622e-06	1.8308	0.964	0.731	0.0259182
PDE5A	4.56504e-07	1.81447	0.821	0.192	0.00835448
TSC22D3	2.47116e-07	1.67206	0.964	0.385	0.00452247
NDNF	1.07831e-07	1.65138	0.964	0.385	0.00197342
PIK3R1	5.14559e-08	1.58969	1	0.5	0.000941694
JCAD	1.32041e-06	1.52535	0.75	0.115	0.0241649
PTN	1.1264e-06	1.443	1	0.577	0.0206142
UACA	1.20097e-07	1.39058	1	0.808	0.00219789
SPTBN1	1.04763e-06	1.31511	1	0.923	0.0191727
COL8A1	5.13839e-07	1.28011	0.679	0	0.00940377
ENDOD1	1.60434e-06	1.22239	0.893	0.423	0.0293611
PPP1CB	1.96915e-07	1.21501	1	0.923	0.00360374
ZBTB16	2.05407e-06	1.20719	0.893	0.346	0.0375915
FMNL2	8.67237e-07	1.17849	0.857	0.231	0.0158713
EPB41L2	2.50823e-06	1.14101	0.964	0.885	0.045903
HNRNPA3	8.89375e-07	1.08573	1	0.808	0.0162765
2007-09-01	4.83836e-07	0.963474	1	1	0.00885468
KLF12	1.84596e-06	0.866118	0.679	0.038	0.0337828
RPL37	7.68823e-07	-0.706445	1	1	0.0140702
RPL37A	2.62537e-06	-0.732711	1	1	0.048047
OAZ1	2.41264e-07	-0.854149	1	1	0.00441537
PLXNA4	1.924e-06	-1.06111	0.143	0.769	0.0352111
MIDN	1.31494e-06	-1.0651	0.179	0.846	0.0240647
NFASC	9.57087e-07	-1.10692	0.107	0.808	0.0175156
SCUBE3	8.72158e-07	-1.18784	0.5	0.962	0.0159614
EFEMP1	1.95189e-09	-1.1993	1	1	3.57215e-05
NDUFA13	4.77437e-09	-1.29639	0.786	1	8.73757e-05
TTR	6.7523e-08	-1.40948	0.071	0.808	0.00123574
NEAT1	1.37988e-06	-1.44941	1	1	0.0252532
RPL36A	1.96742e-08	-1.45484	0.714	0.962	0.000360057
ANGPTL2	7.11095e-08	-1.45839	0.036	0.769	0.00130137
RPS10	1.65546e-08	-1.49394	0.929	1	0.000302966
CDKN1C	9.9257e-08	-1.53194	0.536	0.962	0.0018165
MGST1	7.47441e-07	-1.58335	0.929	0.962	0.0136789
SLIT3	8.90658e-08	-1.69188	0.679	0.923	0.00162999
FRZB	3.10916e-07	-1.80647	0.821	1	0.00569007
CEBPA	9.6638e-08	-1.91427	0.25	0.885	0.00176857
MEST	7.61282e-09	-2.08674	0.25	0.923	0.000139322
GPM6B	1.06515e-06	-2.12976	0.429	0.923	0.0194933
LPL	1.63145e-07	-2.35403	0.75	1	0.00298572
FGF7	4.49827e-08	-2.37226	0.321	0.923	0.000823228
TSPAN8	2.70565e-07	-2.41434	0.607	1	0.00495161

## Sheet: Smooth muscle cells
	p_val	avg_log2FC	pct.1	pct.2	p_val_adj
MYH11	8.68063e-09	2.42355	0.921	0.688	0.000158864
MT1X	4.31685e-07	2.36297	0.772	0.406	0.00790026
PLN	9.25258e-07	1.96555	0.693	0.25	0.0169331
SPARCL1	4.46894e-07	1.92906	0.991	0.969	0.00817861
FBXO32	1.58345e-09	1.78467	0.868	0.438	2.89788e-05
MYLK	5.75161e-09	1.74814	0.974	0.719	0.00010526
PPP1R12A	2.92292e-10	1.72889	0.974	0.844	5.34923e-06
LBH	1.43979e-06	1.6999	0.746	0.281	0.0263495
UTRN	6.15116e-10	1.60166	0.974	0.781	1.12572e-05
MTRNR2L1	1.17567e-10	1.5971	0.772	0.125	2.15159e-06
LMOD1	5.91681e-09	1.56304	0.912	0.5	0.000108284
NEXN	3.22176e-08	1.48085	0.789	0.281	0.000589614
SORT1	7.5399e-08	1.46986	0.772	0.312	0.00137988
GABRA4	4.34318e-08	1.41978	0.579	0	0.000794845
CAV1	1.98352e-08	1.39102	0.947	0.5	0.000363004
PPP1R12B	2.19374e-06	1.3712	0.86	0.594	0.0401476
TLN1	3.26076e-09	1.31314	0.982	0.875	5.96752e-05
SYNE2	1.37896e-06	1.30137	0.895	0.5	0.0252363
PALLD	1.44881e-06	1.28867	0.877	0.656	0.0265147
CDH6	1.66449e-07	1.22991	0.833	0.375	0.00304619
NUDT4	1.88052e-06	1.22756	0.939	0.656	0.0344154
RGS5	9.07039e-07	1.2195	0.974	1	0.0165997
FILIP1L	5.06923e-07	1.20863	0.93	0.656	0.00927719
DST	1.51254e-08	1.19142	0.991	0.75	0.00027681
FRY	2.88825e-07	1.17493	0.719	0.188	0.00528578
VCL	2.63891e-07	1.17161	0.886	0.5	0.00482947
SVIL	1.53921e-06	1.17016	0.798	0.438	0.0281692
CALD1	1.48047e-08	1.12952	1	1	0.00027094
TBC1D1	1.32397e-06	1.12518	0.737	0.344	0.0242299
GOLGB1	5.87736e-07	1.11221	0.912	0.688	0.0107562
GOLGA4	9.71104e-07	1.06735	0.86	0.594	0.0177722
HNRNPA3	2.75288e-09	1.00082	0.991	0.875	5.03804e-05
ARHGAP10	1.45303e-06	0.984246	0.86	0.469	0.0265918
TAX1BP1	1.55273e-07	0.974465	0.965	0.812	0.00284164
HIST1H1E	1.11913e-06	0.974465	0.491	0	0.0204811
PLS3	1.90374e-07	0.953442	0.921	0.562	0.00348403
ATP2B4	2.42062e-06	0.926443	0.746	0.312	0.0442998
PJA2	1.21412e-06	0.828021	0.93	0.688	0.0222196
CALM1	1.2108e-06	0.803985	0.991	1	0.0221589
MTRNR2L12	2.99631e-07	0.74642	1	1	0.00548354
JDP2	1.17872e-06	-0.523035	0.044	0.344	0.0215718
RGR	1.4129e-06	-0.598425	0.044	0.344	0.0258574
SAG	2.63859e-06	-0.643856	0	0.188	0.0482887
MT-ND3	3.48047e-07	-0.854282	1	1	0.00636961
HNRNPH1	1.99667e-06	-0.886997	0.763	0.938	0.036541
GRINA	3.87991e-07	-0.890223	0.237	0.656	0.00710063
GSTM3	1.11262e-06	-0.919047	0.684	1	0.020362
PCOLCE	6.94425e-08	-0.948367	0.395	0.875	0.00127087
CDKN1C	2.43575e-09	-0.974909	0.184	0.688	4.45766e-05
SELENOP	1.06042e-06	-1.05902	0.605	0.906	0.0194067
RPL36A	8.31402e-07	-1.09017	0.658	0.906	0.0152155
NDUFA13	7.55908e-08	-1.09428	0.816	1	0.00138339
RPS10	2.58205e-08	-1.10132	0.912	1	0.00047254
NR2F1	3.27026e-10	-1.21818	0.114	0.625	5.9849e-06
GSN	1.49791e-06	-1.28069	1	1	0.0274132
PTGDS	2.02467e-10	-1.33039	0.298	0.938	3.70534e-06
LGALS3	7.16675e-08	-1.41095	0.798	0.969	0.00131159
EFEMP1	2.45055e-08	-1.66808	0.246	0.719	0.000448475
TTR	1.91382e-11	-1.67062	0.351	0.938	3.50249e-07
