# Supplementary material for: Single-cell RNA sequencing reveals transcriptional changes of human choroidal and retinal pigment epithelium cells during fetal development, in healthy adult and intermediate age-related macular degeneration
Source: Hum Mol Genet. 2023 Jan 16;32(10):1698–710. doi: 10.1093/hmg/ddad007 (PMC10162434; doi:10.1093/hmg/ddad007)
Supplement: Supplementary_information_final_for_submission_ddad007 [file supplementary_information_final_for_submission_ddad007.zip]

Archive with 1 entries (1 files):
- Supplementary_information_final_for_submission_ddad007.odt
